# Supplementary material for: Vaginal Transcriptional Signatures of the Neutrophil‐Driven Immune Response Correlate With Clinical Severity During Recurrent Vulvovaginal Candidiasis
Source: Am J Reprod Immunol. 2025 Jan 7;93(1):e70040. doi: 10.1111/aji.70040 (PMC11706224; doi:10.1111/aji.70040)
Supplement: Supplementary file 3 — Supporting Information [file AJI-93-e70040-s002.xlsx]

## Sheet: Analysis
sheet_name	analysis
GO	GO overlap analysis, checks if significant genes are overrepresented in GO terms
KEGG	KEGG overlap analysis, checks if significant genes are overrepresented in KEGG pathways
wiki	wiki overlap analysis, checks if significant genes are overrepresented in wiki pathways
reactome	reactom overlap analysis, checks if significant genes are overrepresented in reactom pathways
hallmark	msigdb hallmark overlap analysis, checks if significant genes are overrepresented in msigdb hallmark pathways
For the overlap tests there are three p-values, up/down/mix, that is for testing if the genes in a pathway are significant when looking at upregulated genes (up_pvalue), downregulated genes (down_pvalue) or all significant genes (mix_pvalue).
min_Pvalue = the smallest of the three p-values
most_sig_comp = the most significant component, states if the min p-value is associated with upregulated genes (up), downregulated genes (down) or all significant genes (mix), or if the pathway is non significant (ns).
up_nr = number of upregulated genes associated with pathway
down_nr = number of downregulated genes associated with pathway
mix_nr = number of genes associated with pathway when looking at all significant genes

## Sheet: GO
pathway_id	pathway	Ont	up_nr	up_pvalue	down_nr	down_pvalue	mix_nr	mix_pvalue	min_PValue	most_sig_comp
GO:0002376	immune system process	BP	939	3.56305e-147	164	1	1103	9.17172e-64	3.56305e-147	up
GO:0006955	immune response	BP	732	8.71208e-144	89	1	821	1.12799e-62	8.71208e-144	up
GO:0006952	defense response	BP	643	1.32868e-106	101	1	744	1.09529e-47	1.32868e-106	up
GO:0009607	response to biotic stimulus	BP	584	9.43172e-102	84	1	668	2.66233e-45	9.43172e-102	up
GO:0051707	response to other organism	BP	571	2.3169e-100	80	1	651	2.22867e-44	2.3169e-100	up
GO:0043207	response to external biotic stimulus	BP	571	3.52002e-100	80	1	651	3.181e-44	3.52002e-100	up
GO:0044419	biological process involved in interspecies interaction between organisms	BP	612	7.94349e-96	91	1	703	3.44463e-39	7.94349e-96	up
GO:0050896	response to stimulus	BP	1935	8.51623e-94	754	1	2689	2.56929e-31	8.51623e-94	up
GO:0002682	regulation of immune system process	BP	580	1.39592e-91	95	1	675	6.00933e-41	1.39592e-91	up
GO:0005575	cellular_component	CC	3276	7.95272e-91	1721	1	4997	1.85667e-07	7.95272e-91	up
GO:0110165	cellular anatomical entity	CC	3261	2.09294e-90	1701	1	4962	2.72433e-07	2.09294e-90	up
GO:0002684	positive regulation of immune system process	BP	457	1.13063e-88	58	1	515	3.26719e-41	1.13063e-88	up
GO:0009605	response to external stimulus	BP	814	1.00708e-87	199	1	1013	3.70541e-39	1.00708e-87	up
GO:0098542	defense response to other organism	BP	460	3.35357e-85	61	1	521	5.63918e-39	3.35357e-85	up
GO:0008150	biological_process	BP	3176	4.56832e-84	1617	1	4793	9.24097e-07	4.56832e-84	up
GO:0045321	leukocyte activation	BP	418	4.73559e-84	58	1	476	1.30409e-42	4.73559e-84	up
GO:0050776	regulation of immune response	BP	402	8.95906e-83	41	1	443	1.15619e-36	8.95906e-83	up
GO:0001775	cell activation	BP	451	2.11158e-81	73	1	524	1.73752e-41	2.11158e-81	up
GO:0006950	response to stress	BP	1096	2.14344e-79	312	1	1408	4.7709e-27	2.14344e-79	up
GO:0045087	innate immune response	BP	389	1.44364e-78	50	1	439	1.78783e-38	1.44364e-78	up
GO:0051716	cellular response to stimulus	BP	1647	1.3686e-75	662	1	2309	5.84435e-31	1.3686e-75	up
GO:0046649	lymphocyte activation	BP	359	1.71055e-75	46	1	405	2.63705e-38	1.71055e-75	up
GO:0009987	cellular process	BP	3026	9.25983e-73	1509	1	4535	9.34117e-07	9.25983e-73	up
GO:0003674	molecular_function	MF	3201	1.73698e-72	1675	1	4876	8.52877e-05	1.73698e-72	up
GO:0050778	positive regulation of immune response	BP	330	2.965e-71	32	1	362	1.38228e-32	2.965e-71	up
GO:0002250	adaptive immune response	BP	283	7.72561e-70	16	1	299	2.19803e-30	7.72561e-70	up
GO:0002252	immune effector process	BP	292	4.51401e-65	31	1	323	6.25476e-32	4.51401e-65	up
GO:0005488	binding	MF	3032	1.07668e-64	1533	1	4565	5.7924e-05	1.07668e-64	up
GO:0042110	T cell activation	BP	268	4.12771e-62	37	0.999997	305	1.16741e-35	4.12771e-62	up
GO:0007165	signal transduction	BP	1325	8.05175e-62	506	1	1831	8.95842e-25	8.05175e-62	up
GO:0006954	inflammatory response	BP	333	2.01826e-60	48	1	381	3.19286e-29	2.01826e-60	up
GO:0016020	membrane	CC	1930	2.51201e-60	852	1	2782	8.93145e-20	2.51201e-60	up
GO:0048518	positive regulation of biological process	BP	1473	3.60926e-60	563	1	2036	4.12739e-19	3.60926e-60	up
GO:0065007	biological regulation	BP	2357	7.66569e-60	1108	1	3465	8.38667e-15	7.66569e-60	up
GO:0050789	regulation of biological process	BP	2293	1.61932e-58	1068	1	3361	1.41845e-14	1.61932e-58	up
GO:0023052	signaling	BP	1394	4.0013e-58	556	1	1950	3.8074e-23	4.0013e-58	up
GO:0005515	protein binding	MF	2741	6.247e-58	1323	1	4064	4.13873e-06	6.247e-58	up
GO:0050794	regulation of cellular process	BP	2206	1.20097e-57	1015	1	3221	6.48401e-15	1.20097e-57	up
GO:0007154	cell communication	BP	1408	1.44108e-57	562	1	1970	2.47702e-22	1.44108e-57	up
GO:0005737	cytoplasm	CC	2477	1.47627e-57	1127	1	3604	5.22612e-07	1.47627e-57	up
GO:0034097	response to cytokine	BP	358	1.47915e-57	65	1	423	1.55227e-29	1.47915e-57	up
GO:0031347	regulation of defense response	BP	320	4.97784e-57	45	1	365	8.16488e-27	4.97784e-57	up
GO:0048584	positive regulation of response to stimulus	BP	681	5.18858e-57	186	1	867	3.75972e-24	5.18858e-57	up
GO:0032101	regulation of response to external stimulus	BP	397	1.12918e-56	83	0.999998	480	1.19509e-29	1.12918e-56	up
GO:0048583	regulation of response to stimulus	BP	1037	1.19579e-56	363	1	1400	3.19074e-23	1.19579e-56	up
GO:0010033	response to organic substance	BP	764	4.44466e-55	230	1	994	2.46288e-23	4.44466e-55	up
GO:0001817	regulation of cytokine production	BP	316	2.06948e-54	45	1	361	4.71837e-25	2.06948e-54	up
GO:0001816	cytokine production	BP	319	2.61662e-54	45	1	364	1.3493e-24	2.61662e-54	up
GO:0048522	positive regulation of cellular process	BP	1349	4.26838e-53	520	1	1869	1.18929e-17	4.26838e-53	up
GO:0002253	activation of immune response	BP	242	6.11512e-53	25	1	267	1.66652e-25	6.11512e-53	up
GO:0042221	response to chemical	BP	911	6.60827e-52	320	0.999999	1231	2.41865e-23	6.60827e-52	up
GO:0002521	leukocyte differentiation	BP	266	1.96413e-51	39	1	305	9.74823e-27	1.96413e-51	up
GO:0051240	positive regulation of multicellular organismal process	BP	505	9.20113e-51	127	1	632	1.14921e-23	9.20113e-51	up
GO:0001819	positive regulation of cytokine production	BP	226	1.97971e-50	27	1	253	2.20385e-26	1.97971e-50	up
GO:0002694	regulation of leukocyte activation	BP	260	3.17823e-50	32	1	292	1.13384e-23	3.17823e-50	up
GO:0071310	cellular response to organic substance	BP	582	2.85717e-49	155	1	737	8.7736e-21	2.85717e-49	up
GO:0050865	regulation of cell activation	BP	272	3.50228e-49	38	1	310	1.62846e-23	3.50228e-49	up
GO:0002764	immune response-regulating signaling pathway	BP	226	4.52694e-49	26	1	252	1.04111e-24	4.52694e-49	up
GO:0070887	cellular response to chemical stimulus	BP	728	5.31644e-49	242	0.999986	970	5.98681e-24	5.31644e-49	up
GO:0051249	regulation of lymphocyte activation	BP	232	2.64755e-48	30	1	262	6.52303e-25	2.64755e-48	up
GO:0071345	cellular response to cytokine stimulus	BP	316	3.3963e-48	58	0.999999	374	4.55084e-24	3.3963e-48	up
GO:0005886	plasma membrane	CC	1184	4.52292e-48	473	1	1657	2.76382e-20	4.52292e-48	up
GO:0002757	immune response-activating signaling pathway	BP	216	9.31832e-48	23	1	239	1.32969e-23	9.31832e-48	up
GO:0002831	regulation of response to biotic stimulus	BP	228	7.2347e-47	22	1	250	6.72856e-21	7.2347e-47	up
GO:0009617	response to bacterium	BP	258	3.41397e-46	35	1	293	1.4094e-21	3.41397e-46	up
GO:0002443	leukocyte mediated immunity	BP	196	6.42079e-46	18	1	214	1.83279e-22	6.42079e-46	up
GO:0002460	adaptive immune response based on somatic recombination of immune receptors built from immunoglobulin superfamily domains	BP	171	1.65626e-45	13	1	184	3.93128e-23	1.65626e-45	up
GO:0051239	regulation of multicellular organismal process	BP	773	3.58424e-45	257	1	1030	5.40388e-19	3.58424e-45	up
GO:0032103	positive regulation of response to external stimulus	BP	251	5.57674e-45	33	1	284	1.1322e-20	5.57674e-45	up
GO:0002697	regulation of immune effector process	BP	183	2.27298e-44	14	1	197	5.06813e-21	2.27298e-44	up
GO:0071944	cell periphery	CC	1253	2.38e-44	524	0.999999	1777	1.33512e-18	2.38e-44	up
GO:0080134	regulation of response to stress	BP	469	4.76746e-43	102	1	571	3.89699e-15	4.76746e-43	up
GO:0005622	intracellular anatomical structure	CC	2829	8.97001e-42	1397	1	4226	0.25256	8.97001e-42	up
GO:0002768	immune response-regulating cell surface receptor signaling pathway	BP	165	3.6982e-41	15	1	180	3.90002e-21	3.6982e-41	up
GO:0030097	hemopoiesis	BP	334	3.89948e-41	77	0.999964	411	2.72092e-21	3.89948e-41	up
GO:0045088	regulation of innate immune response	BP	193	5.61198e-41	17	1	210	3.00686e-18	5.61198e-41	up
GO:0050867	positive regulation of cell activation	BP	185	5.96627e-41	23	0.999995	208	7.86949e-22	5.96627e-41	up
GO:0002696	positive regulation of leukocyte activation	BP	181	7.49601e-41	22	0.999995	203	7.24628e-22	7.49601e-41	up
GO:0035556	intracellular signal transduction	BP	725	9.29623e-41	229	1	954	9.66754e-15	9.29623e-41	up
GO:1903131	mononuclear cell differentiation	BP	209	1.26192e-40	35	0.999837	244	3.27528e-23	1.26192e-40	up
GO:0097708	intracellular vesicle	CC	681	3.14969e-40	229	0.999995	910	5.10487e-18	3.14969e-40	up
GO:0031410	cytoplasmic vesicle	CC	680	3.15202e-40	229	0.999995	909	4.13857e-18	3.15202e-40	up
GO:0019221	cytokine-mediated signaling pathway	BP	207	4.96282e-40	33	0.999946	240	4.31039e-22	4.96282e-40	up
GO:0031349	positive regulation of defense response	BP	203	7.80755e-40	24	1	227	7.92448e-19	7.80755e-40	up
GO:0043227	membrane-bounded organelle	CC	2586	8.23065e-40	1208	1	3794	0.24972	8.23065e-40	up
GO:0012505	endomembrane system	CC	1119	1.41928e-39	424	1	1543	7.23711e-12	1.41928e-39	up
GO:0050863	regulation of T cell activation	BP	178	2.38657e-39	25	0.999922	203	2.68839e-22	2.38657e-39	up
GO:0031982	vesicle	CC	976	2.67806e-39	369	1	1345	1.11569e-14	2.67806e-39	up
GO:0007159	leukocyte cell-cell adhesion	BP	186	3.66302e-39	25	0.999989	211	6.36149e-21	3.66302e-39	up
GO:0043231	intracellular membrane-bounded organelle	CC	2433	3.98649e-39	1104	1	3537	0.157848	3.98649e-39	up
GO:0043226	organelle	CC	2692	5.77763e-39	1300	1	3992	0.25499	5.77763e-39	up
GO:0002449	lymphocyte mediated immunity	BP	156	6.34166e-39	11	1	167	1.65351e-18	6.34166e-39	up
GO:0070661	leukocyte proliferation	BP	161	7.13089e-39	14	1	175	3.32633e-19	7.13089e-39	up
GO:0002429	immune response-activating cell surface receptor signaling pathway	BP	152	3.66805e-38	12	1	164	7.49604e-19	3.66805e-38	up
GO:0032943	mononuclear cell proliferation	BP	149	4.07916e-38	12	1	161	3.23041e-19	4.07916e-38	up
GO:0002263	cell activation involved in immune response	BP	150	4.83236e-38	20	0.999489	170	4.17186e-23	4.83236e-38	up
GO:0051251	positive regulation of lymphocyte activation	BP	163	1.43842e-37	21	0.999947	184	4.99032e-21	1.43842e-37	up
GO:1903037	regulation of leukocyte cell-cell adhesion	BP	171	4.42564e-37	22	0.999985	193	7.70853e-20	4.42564e-37	up
GO:0002366	leukocyte activation involved in immune response	BP	147	5.94091e-37	20	0.999304	167	1.55113e-22	5.94091e-37	up
GO:0046651	lymphocyte proliferation	BP	145	7.81489e-37	12	1	157	1.20699e-18	7.81489e-37	up
GO:0030098	lymphocyte differentiation	BP	188	1.14465e-36	32	0.999543	220	2.82341e-21	1.14465e-36	up
GO:0043229	intracellular organelle	CC	2576	3.24799e-36	1228	1	3804	0.244867	3.24799e-36	up
GO:0022407	regulation of cell-cell adhesion	BP	200	2.94081e-35	34	0.99992	234	5.65247e-19	2.94081e-35	up
GO:0007166	cell surface receptor signaling pathway	BP	710	1.01944e-34	264	0.99989	974	1.85226e-16	1.01944e-34	up
GO:0002237	response to molecule of bacterial origin	BP	157	2.4463e-34	17	0.999998	174	4.03335e-17	2.4463e-34	up
GO:0002683	negative regulation of immune system process	BP	196	2.69796e-34	17	1	213	9.9412e-13	2.69796e-34	up
GO:1903039	positive regulation of leukocyte cell-cell adhesion	BP	137	1.60609e-33	18	0.999551	155	8.89527e-20	1.60609e-33	up
GO:0022409	positive regulation of cell-cell adhesion	BP	151	2.17107e-33	22	0.999582	173	2.34974e-19	2.17107e-33	up
GO:0009986	cell surface	CC	284	3.32314e-33	64	0.999972	348	3.32458e-16	3.32314e-33	up
GO:0032496	response to lipopolysaccharide	BP	148	3.87581e-32	17	0.999993	165	2.22434e-16	3.87581e-32	up
GO:0010628	positive regulation of gene expression	BP	356	4.00671e-32	79	1	435	8.71476e-12	4.00671e-32	up
GO:0009615	response to virus	BP	176	5.17494e-32	17	1	193	5.57543e-13	5.17494e-32	up
GO:0002833	positive regulation of response to biotic stimulus	BP	160	5.83044e-32	16	1	176	2.50108e-14	5.83044e-32	up
GO:0002699	positive regulation of immune effector process	BP	130	6.19168e-32	9	1	139	5.19389e-15	6.19168e-32	up
GO:0002703	regulation of leukocyte mediated immunity	BP	124	1.45621e-31	9	1	133	1.86343e-15	1.45621e-31	up
GO:0030155	regulation of cell adhesion	BP	274	3.72294e-31	57	0.999998	331	1.21635e-13	3.72294e-31	up
GO:0050870	positive regulation of T cell activation	BP	126	6.37034e-31	18	0.997865	144	4.7674e-19	6.37034e-31	up
GO:0050727	regulation of inflammatory response	BP	159	9.01389e-31	26	0.999509	185	2.26879e-17	9.01389e-31	up
GO:0032501	multicellular organismal process	BP	1437	1.21944e-30	637	1	2074	3.85439e-08	1.21944e-30	up
GO:0045089	positive regulation of innate immune response	BP	151	1.32384e-30	16	0.999999	167	2.91287e-14	1.32384e-30	up
GO:0030217	T cell differentiation	BP	144	4.57509e-30	27	0.987416	171	1.63663e-19	4.57509e-30	up
GO:0009966	regulation of signal transduction	BP	747	5.99434e-30	292	0.999918	1039	2.21944e-13	5.99434e-30	up
GO:0050900	leukocyte migration	BP	162	1.19804e-29	28	0.999361	190	1.14423e-16	1.19804e-29	up
GO:0009893	positive regulation of metabolic process	BP	889	1.63219e-29	315	1	1204	6.52246e-07	1.63219e-29	up
GO:0070663	regulation of leukocyte proliferation	BP	124	2.56602e-29	11	0.999998	135	1.86522e-14	2.56602e-29	up
GO:0002285	lymphocyte activation involved in immune response	BP	107	3.25415e-29	14	0.996487	121	1.73045e-18	3.25415e-29	up
GO:0032944	regulation of mononuclear cell proliferation	BP	117	3.26253e-29	9	0.999999	126	2.32756e-14	3.26253e-29	up
GO:0010646	regulation of cell communication	BP	819	3.67297e-29	341	0.999431	1160	5.80124e-14	3.67297e-29	up
GO:0002819	regulation of adaptive immune response	BP	108	4.05203e-29	7	0.999999	115	1.7246e-14	4.05203e-29	up
GO:0042098	T cell proliferation	BP	109	4.98712e-29	11	0.999865	120	2.57434e-16	4.98712e-29	up
GO:0031325	positive regulation of cellular metabolic process	BP	809	5.14302e-29	279	1	1088	3.30507e-07	5.14302e-29	up
GO:0046631	alpha-beta T cell activation	BP	99	6.02335e-29	12	0.996379	111	1.66439e-18	6.02335e-29	up
GO:0023051	regulation of signaling	BP	818	6.27416e-29	342	0.999294	1160	5.80124e-14	6.27416e-29	up
GO:0140375	immune receptor activity	MF	81	8.77655e-29	7	0.998251	88	1.85959e-18	8.77655e-29	up
GO:0071216	cellular response to biotic stimulus	BP	116	9.03155e-29	10	0.999994	126	1.40929e-14	9.03155e-29	up
GO:0042113	B cell activation	BP	126	9.17706e-29	8	1	134	1.74895e-12	9.17706e-29	up
GO:1902105	regulation of leukocyte differentiation	BP	142	1.21375e-28	20	0.999879	162	2.65099e-15	1.21375e-28	up
GO:0050670	regulation of lymphocyte proliferation	BP	115	1.39752e-28	9	0.999998	124	4.44395e-14	1.39752e-28	up
GO:0002822	regulation of adaptive immune response based on somatic recombination of immune receptors built from immunoglobulin superfamily domains	BP	101	4.00569e-28	7	0.999994	108	1.42432e-14	4.00569e-28	up
GO:0048519	negative regulation of biological process	BP	1171	1.1211e-27	497	1	1668	9.31695e-08	1.1211e-27	up
GO:0071219	cellular response to molecule of bacterial origin	BP	105	1.77024e-27	9	0.999978	114	1.82797e-14	1.77024e-27	up
GO:0005829	cytosol	CC	1259	3.70748e-27	514	1	1773	6.90962e-05	3.70748e-27	up
GO:0045785	positive regulation of cell adhesion	BP	186	5.41642e-27	35	0.999899	221	1.60995e-13	5.41642e-27	up
GO:0038023	signaling receptor activity	MF	283	9.5195e-27	92	0.931316	375	1.12429e-17	9.5195e-27	up
GO:0060089	molecular transducer activity	MF	283	9.5195e-27	92	0.931316	375	1.12429e-17	9.5195e-27	up
GO:0051607	defense response to virus	BP	137	1.76956e-26	9	1	146	5.30284e-10	1.76956e-26	up
GO:0140546	defense response to symbiont	BP	137	1.76956e-26	9	1	146	5.30284e-10	1.76956e-26	up
GO:0009967	positive regulation of signal transduction	BP	430	1.88574e-26	145	0.999215	575	3.80381e-13	1.88574e-26	up
GO:0010604	positive regulation of macromolecule metabolic process	BP	815	2.37549e-26	282	1	1097	1.32513e-05	2.37549e-26	up
GO:0048523	negative regulation of cellular process	BP	1103	3.37646e-26	461	1	1564	4.57958e-07	3.37646e-26	up
GO:0050777	negative regulation of immune response	BP	99	4.26473e-26	4	1	103	1.12745e-11	4.26473e-26	up
GO:1902531	regulation of intracellular signal transduction	BP	480	6.59416e-26	158	0.999986	638	1.15845e-10	6.59416e-26	up
GO:0065009	regulation of molecular function	BP	540	6.88953e-26	182	0.999998	722	9.08287e-10	6.88953e-26	up
GO:0071706	tumor necrosis factor superfamily cytokine production	BP	91	9.51413e-26	10	0.998532	101	1.51361e-15	9.51413e-26	up
GO:1903555	regulation of tumor necrosis factor superfamily cytokine production	BP	91	9.51413e-26	10	0.998532	101	1.51361e-15	9.51413e-26	up
GO:0071222	cellular response to lipopolysaccharide	BP	99	1.44066e-25	9	0.999942	108	1.32486e-13	1.44066e-25	up
GO:1902533	positive regulation of intracellular signal transduction	BP	304	2.47116e-25	84	0.999853	388	6.52852e-12	2.47116e-25	up
GO:0009897	external side of plasma membrane	CC	144	2.96679e-25	20	0.999984	164	4.97852e-12	2.96679e-25	up
GO:1903706	regulation of hemopoiesis	BP	162	3.27753e-25	33	0.997724	195	2.94129e-14	3.27753e-25	up
GO:0050851	antigen receptor-mediated signaling pathway	BP	100	5.48568e-25	6	1	106	1.42688e-11	5.48568e-25	up
GO:0002706	regulation of lymphocyte mediated immunity	BP	94	6.67587e-25	7	0.999986	101	1.01553e-12	6.67587e-25	up
GO:0023056	positive regulation of signaling	BP	463	8.34318e-25	169	0.996951	632	6.5399e-13	8.34318e-25	up
GO:0002218	activation of innate immune response	BP	121	9.31681e-25	15	0.999942	136	1.44069e-12	9.31681e-25	up
GO:0010647	positive regulation of cell communication	BP	461	1.34193e-24	169	0.996429	630	6.81582e-13	1.34193e-24	up
GO:0098552	side of membrane	CC	223	1.60596e-24	47	0.999989	270	1.08904e-10	1.60596e-24	up
GO:0030141	secretory granule	CC	262	1.75166e-24	66	0.999918	328	2.73433e-11	1.75166e-24	up
GO:0051179	localization	BP	1135	1.85925e-24	481	1	1616	4.77132e-06	1.85925e-24	up
GO:0030595	leukocyte chemotaxis	BP	107	2.06294e-24	18	0.986577	125	1.09096e-15	2.06294e-24	up
GO:0032609	type II interferon production	BP	68	2.8143e-24	8	0.974021	76	3.34479e-17	2.8143e-24	up
GO:0032649	regulation of type II interferon production	BP	68	2.8143e-24	8	0.974021	76	3.34479e-17	2.8143e-24	up
GO:0032640	tumor necrosis factor production	BP	87	3.61047e-24	10	0.997691	97	1.11727e-14	3.61047e-24	up
GO:0032680	regulation of tumor necrosis factor production	BP	87	3.61047e-24	10	0.997691	97	1.11727e-14	3.61047e-24	up
GO:0060326	cell chemotaxis	BP	128	3.69922e-24	22	0.997751	150	6.98496e-14	3.69922e-24	up
GO:0044093	positive regulation of molecular function	BP	363	1.24535e-23	116	0.999528	479	2.88918e-11	1.24535e-23	up
GO:0008219	cell death	BP	515	1.30081e-23	174	0.999998	689	1.32554e-08	1.30081e-23	up
GO:0012501	programmed cell death	BP	514	1.31559e-23	174	0.999998	688	1.14798e-08	1.31559e-23	up
GO:0031328	positive regulation of cellular biosynthetic process	BP	645	1.64495e-23	215	1	860	8.79711e-06	1.64495e-23	up
GO:0004888	transmembrane signaling receptor activity	MF	225	2.21476e-23	67	0.964937	292	1.13522e-14	2.21476e-23	up
GO:0070665	positive regulation of leukocyte proliferation	BP	84	2.417e-23	8	0.999522	92	2.8573e-13	2.417e-23	up
GO:0031090	organelle membrane	CC	876	2.89658e-23	318	1	1194	0.000334481	2.89658e-23	up
GO:0009891	positive regulation of biosynthetic process	BP	647	4.21113e-23	219	1	866	8.32395e-06	4.21113e-23	up
GO:0002758	innate immune response-activating signaling pathway	BP	111	5.06504e-23	15	0.999625	126	2.43969e-12	5.06504e-23	up
GO:0034341	response to type II interferon	BP	77	5.5902e-23	12	0.942133	89	1.39167e-16	5.5902e-23	up
GO:0042129	regulation of T cell proliferation	BP	89	6.43245e-23	8	0.999899	97	3.78123e-12	6.43245e-23	up
GO:0002274	myeloid leukocyte activation	BP	105	6.47378e-23	13	0.999729	118	3.22723e-12	6.47378e-23	up
GO:0050790	regulation of catalytic activity	BP	401	7.86702e-23	128	0.999966	529	1.77917e-09	7.86702e-23	up
GO:0002440	production of molecular mediator of immune response	BP	112	1.31625e-22	9	1	121	1.50378e-09	1.31625e-22	up
GO:0032946	positive regulation of mononuclear cell proliferation	BP	78	2.90847e-22	6	0.999858	84	4.19528e-12	2.90847e-22	up
GO:0031348	negative regulation of defense response	BP	120	3.07072e-22	14	0.999992	134	3.69613e-10	3.07072e-22	up
GO:0099503	secretory vesicle	CC	292	3.60477e-22	91	0.996682	383	1.1087e-11	3.60477e-22	up
GO:0010557	positive regulation of macromolecule biosynthetic process	BP	623	3.95758e-22	207	1	830	3.04179e-05	3.95758e-22	up
GO:0071674	mononuclear cell migration	BP	95	4.17345e-22	15	0.989479	110	6.8504e-14	4.17345e-22	up
GO:0043170	macromolecule metabolic process	BP	1817	4.36793e-22	845	1	2662	0.0459977	4.36793e-22	up
GO:0012506	vesicle membrane	CC	352	4.94655e-22	107	0.999958	459	3.2029e-09	4.94655e-22	up
GO:1901700	response to oxygen-containing compound	BP	442	4.96434e-22	155	0.99974	597	7.88285e-10	4.96434e-22	up
GO:0033993	response to lipid	BP	267	5.73596e-22	74	0.999679	341	2.41001e-10	5.73596e-22	up
GO:0098588	bounding membrane of organelle	CC	560	6.44642e-22	189	1	749	1.8512e-06	6.44642e-22	up
GO:0097367	carbohydrate derivative binding	MF	568	9.09999e-22	182	1	750	2.82768e-05	9.09999e-22	up
GO:0005102	signaling receptor binding	MF	361	1.1657e-21	139	0.910371	500	5.04545e-14	1.1657e-21	up
GO:0050671	positive regulation of lymphocyte proliferation	BP	76	1.28897e-21	6	0.999801	82	8.20737e-12	1.28897e-21	up
GO:0006915	apoptotic process	BP	490	1.41927e-21	167	0.999997	657	9.33073e-08	1.41927e-21	up
GO:0030659	cytoplasmic vesicle membrane	CC	346	2.52226e-21	105	0.999964	451	8.92147e-09	2.52226e-21	up
GO:0051234	establishment of localization	BP	995	4.89594e-21	427	1	1422	6.8938e-06	4.89594e-21	up
GO:1903557	positive regulation of tumor necrosis factor superfamily cytokine production	BP	63	5.64449e-21	5	0.99838	68	1.12942e-12	5.64449e-21	up
GO:0043168	anion binding	MF	599	9.5206e-21	209	1	808	1.09237e-05	9.5206e-21	up
GO:0008152	metabolic process	BP	2158	1.30365e-20	1066	1	3224	0.195538	1.30365e-20	up
GO:0002700	regulation of production of molecular mediator of immune response	BP	89	1.69629e-20	7	0.999991	96	1.26282e-09	1.69629e-20	up
GO:0032635	interleukin-6 production	BP	80	1.83507e-20	7	0.999857	87	9.97281e-11	1.83507e-20	up
GO:0032675	regulation of interleukin-6 production	BP	80	1.83507e-20	7	0.999857	87	9.97281e-11	1.83507e-20	up
GO:0032729	positive regulation of type II interferon production	BP	50	2.06589e-20	4	0.989197	54	7.4539e-14	2.06589e-20	up
GO:1902107	positive regulation of leukocyte differentiation	BP	89	2.85169e-20	13	0.995066	102	4.51745e-12	2.85169e-20	up
GO:1903708	positive regulation of hemopoiesis	BP	89	2.85169e-20	13	0.995066	102	4.51745e-12	2.85169e-20	up
GO:0002705	positive regulation of leukocyte mediated immunity	BP	77	3.69658e-20	6	0.999919	83	2.1947e-10	3.69658e-20	up
GO:0030099	myeloid cell differentiation	BP	152	5.27648e-20	32	0.998926	184	2.73318e-10	5.27648e-20	up
GO:0045619	regulation of lymphocyte differentiation	BP	97	6.62499e-20	16	0.993498	113	7.86845e-12	6.62499e-20	up
GO:0005576	extracellular region	CC	829	6.68213e-20	388	0.988421	1217	2.15813e-10	6.68213e-20	up
GO:0002573	myeloid leukocyte differentiation	BP	99	6.81183e-20	9	0.999996	108	8.66502e-09	6.81183e-20	up
GO:0005126	cytokine receptor binding	MF	99	6.81183e-20	19	0.97319	118	8.03986e-13	6.81183e-20	up
GO:0001906	cell killing	BP	87	6.90803e-20	8	0.999952	95	8.97764e-10	6.90803e-20	up
GO:0032760	positive regulation of tumor necrosis factor production	BP	60	8.20719e-20	5	0.997499	65	4.54598e-12	8.20719e-20	up
GO:0050729	positive regulation of inflammatory response	BP	72	9.07684e-20	5	0.999925	77	3.20001e-10	9.07684e-20	up
GO:0043067	regulation of programmed cell death	BP	395	9.3158e-20	130	0.999972	525	1.03901e-07	9.3158e-20	up
GO:0007155	cell adhesion	BP	392	9.34863e-20	113	1	505	1.03339e-05	9.34863e-20	up
GO:0006935	chemotaxis	BP	156	1.13581e-19	38	0.990861	194	2.80076e-11	1.13581e-19	up
GO:0042330	taxis	BP	156	1.13581e-19	38	0.990861	194	2.80076e-11	1.13581e-19	up
GO:0016477	cell migration	BP	395	1.2573e-19	137	0.999681	532	1.30388e-08	1.2573e-19	up
GO:0002221	pattern recognition receptor signaling pathway	BP	101	1.66038e-19	15	0.998968	116	1.80123e-10	1.66038e-19	up
GO:0050852	T cell receptor signaling pathway	BP	73	2.04813e-19	6	0.999801	79	2.83955e-10	2.04813e-19	up
GO:0044237	cellular metabolic process	BP	1932	2.14645e-19	914	1	2846	0.303764	2.14645e-19	up
GO:0019899	enzyme binding	MF	536	2.17759e-19	168	1	704	0.000431198	2.17759e-19	up
GO:0019538	protein metabolic process	BP	1074	2.2997e-19	452	1	1526	0.00141891	2.2997e-19	up
GO:0032102	negative regulation of response to external stimulus	BP	151	2.70125e-19	37	0.987905	188	3.05914e-11	2.70125e-19	up
GO:0005615	extracellular space	CC	697	3.10438e-19	302	0.998901	999	1.22112e-08	3.10438e-19	up
GO:0046632	alpha-beta T cell differentiation	BP	67	3.84604e-19	10	0.959149	77	3.39942e-13	3.84604e-19	up
GO:0022402	cell cycle process	BP	355	4.01937e-19	119	0.999622	474	1.81018e-08	4.01937e-19	up
GO:0019222	regulation of metabolic process	BP	1351	4.57863e-19	595	1	1946	0.0176636	4.57863e-19	up
GO:0006810	transport	BP	946	4.79611e-19	413	0.999999	1359	1.26e-05	4.79611e-19	up
GO:0003824	catalytic activity	MF	1182	5.10588e-19	527	1	1709	0.000524352	5.10588e-19	up
GO:0002286	T cell activation involved in immune response	BP	61	5.42826e-19	9	0.937319	70	1.1944e-13	5.42826e-19	up
GO:0016064	immunoglobulin mediated immune response	BP	76	5.84144e-19	5	0.999986	81	4.86127e-09	5.84144e-19	up
GO:0002821	positive regulation of adaptive immune response	BP	69	6.03205e-19	6	0.999467	75	2.04278e-10	6.03205e-19	up
GO:0010629	negative regulation of gene expression	BP	309	6.2003e-19	84	0.999999	393	2.37183e-06	6.2003e-19	up
GO:0019724	B cell mediated immunity	BP	77	6.61225e-19	5	0.99999	82	7.03913e-09	6.61225e-19	up
GO:1901701	cellular response to oxygen-containing compound	BP	326	6.89562e-19	111	0.997636	437	2.6983e-09	6.89562e-19	up
GO:0097530	granulocyte migration	BP	74	7.86764e-19	12	0.963948	86	1.16867e-12	7.86764e-19	up
GO:0042102	positive regulation of T cell proliferation	BP	58	8.12872e-19	5	0.996899	63	1.88796e-11	8.12872e-19	up
GO:0048585	negative regulation of response to stimulus	BP	427	8.74782e-19	155	0.999631	582	3.84708e-08	8.74782e-19	up
GO:0002456	T cell mediated immunity	BP	65	8.77308e-19	6	0.998453	71	7.24722e-11	8.77308e-19	up
GO:0097529	myeloid leukocyte migration	BP	97	9.79769e-19	20	0.955551	117	2.22731e-12	9.79769e-19	up
GO:0046634	regulation of alpha-beta T cell activation	BP	63	1.0084e-18	7	0.992486	70	1.03639e-11	1.0084e-18	up
GO:0030667	secretory granule membrane	CC	120	1.06869e-18	25	0.991498	145	7.90002e-11	1.06869e-18	up
GO:0001909	leukocyte mediated cytotoxicity	BP	69	2.07328e-18	5	0.999893	74	1.90939e-09	2.07328e-18	up
GO:0002824	positive regulation of adaptive immune response based on somatic recombination of immune receptors built from immunoglobulin superfamily domains	BP	66	2.12979e-18	6	0.998986	72	2.34298e-10	2.12979e-18	up
GO:0040011	locomotion	BP	329	2.23291e-18	101	0.999976	430	4.80696e-07	2.23291e-18	up
GO:0031341	regulation of cell killing	BP	59	2.45031e-18	2	0.999988	61	3.87147e-09	2.45031e-18	up
GO:0071704	organic substance metabolic process	BP	2058	2.50891e-18	1023	1	3081	0.188122	2.50891e-18	up
GO:0042981	regulation of apoptotic process	BP	379	2.92639e-18	126	0.99996	505	4.67019e-07	2.92639e-18	up
GO:0071621	granulocyte chemotaxis	BP	65	3.23752e-18	10	0.952759	75	1.34942e-12	3.23752e-18	up
GO:1901564	organonitrogen compound metabolic process	BP	1249	3.62146e-18	552	1	1801	0.0075573	3.62146e-18	up
GO:0098609	cell-cell adhesion	BP	266	5.0348e-18	73	0.99998	339	5.83265e-07	5.0348e-18	up
GO:0071396	cellular response to lipid	BP	186	5.12958e-18	49	0.997444	235	3.22731e-09	5.12958e-18	up
GO:0007049	cell cycle	BP	462	5.69192e-18	166	0.999977	628	1.33662e-06	5.69192e-18	up
GO:0031323	regulation of cellular metabolic process	BP	1251	6.05327e-18	543	1	1794	0.0234296	6.05327e-18	up
GO:0035710	CD4-positive, alpha-beta T cell activation	BP	63	7.45974e-18	10	0.937284	73	1.31752e-12	7.45974e-18	up
GO:0035639	purine ribonucleoside triphosphate binding	MF	471	9.03359e-18	149	1	620	0.000278684	9.03359e-18	up
GO:0006468	protein phosphorylation	BP	348	1.00004e-17	111	0.999976	459	1.1561e-06	1.00004e-17	up
GO:0043085	positive regulation of catalytic activity	BP	267	1.07543e-17	79	0.999777	346	1.27578e-07	1.07543e-17	up
GO:0033554	cellular response to stress	BP	503	1.36766e-17	156	1	659	0.00174436	1.36766e-17	up
GO:0050864	regulation of B cell activation	BP	67	1.61722e-17	3	0.999996	70	4.98176e-08	1.61722e-17	up
GO:0001818	negative regulation of cytokine production	BP	113	2.1717e-17	20	0.999056	133	8.04124e-09	2.1717e-17	up
GO:0045580	regulation of T cell differentiation	BP	83	3.33665e-17	15	0.975806	98	7.08572e-11	3.33665e-17	up
GO:1990868	response to chemokine	BP	52	3.56357e-17	4	0.997447	56	2.91838e-10	3.56357e-17	up
GO:1990869	cellular response to chemokine	BP	52	3.56357e-17	4	0.997447	56	2.91838e-10	3.56357e-17	up
GO:0032991	protein-containing complex	CC	1285	3.93401e-17	532	1	1817	0.279548	3.93401e-17	up
GO:0002832	negative regulation of response to biotic stimulus	BP	71	4.72038e-17	2	1	73	7.28346e-07	4.72038e-17	up
GO:0060255	regulation of macromolecule metabolic process	BP	1242	5.19973e-17	557	1	1799	0.0101048	5.19973e-17	up
GO:0043367	CD4-positive, alpha-beta T cell differentiation	BP	53	5.22105e-17	9	0.839075	62	3.09866e-13	5.22105e-17	up
GO:0002702	positive regulation of production of molecular mediator of immune response	BP	68	5.86963e-17	6	0.999691	74	8.63218e-09	5.86963e-17	up
GO:0060284	regulation of cell development	BP	236	7.09715e-17	76	0.990573	312	4.81871e-09	7.09715e-17	up
GO:0004896	cytokine receptor activity	MF	52	7.64646e-17	7	0.948056	59	7.04015e-12	7.64646e-17	up
GO:0051641	cellular localization	BP	785	7.80541e-17	303	1	1088	0.0042906	7.80541e-17	up
GO:0071675	regulation of mononuclear cell migration	BP	63	9.00851e-17	8	0.989884	71	2.44068e-10	9.00851e-17	up
GO:0048870	cell motility	BP	413	9.88237e-17	153	0.99954	566	4.23469e-07	9.88237e-17	up
GO:0001910	regulation of leukocyte mediated cytotoxicity	BP	53	1.0904e-16	2	0.999954	55	1.60161e-08	1.0904e-16	up
GO:0071346	cellular response to type II interferon	BP	61	1.15108e-16	11	0.881704	72	2.6321e-12	1.15108e-16	up
GO:0032555	purine ribonucleotide binding	MF	478	1.27082e-16	155	1	633	0.000768044	1.27082e-16	up
GO:0032553	ribonucleotide binding	MF	481	1.50187e-16	155	1	636	0.00110311	1.50187e-16	up
GO:1903900	regulation of viral life cycle	BP	67	1.58188e-16	3	0.999998	70	2.92845e-07	1.58188e-16	up
GO:0002708	positive regulation of lymphocyte mediated immunity	BP	64	1.89466e-16	6	0.99918	70	7.05709e-09	1.89466e-16	up
GO:0036094	small molecule binding	MF	598	1.9681e-16	218	1	816	0.000759107	1.9681e-16	up
GO:0030593	neutrophil chemotaxis	BP	55	2.00733e-16	7	0.975627	62	7.81155e-11	2.00733e-16	up
GO:0016787	hydrolase activity	MF	553	2.40327e-16	215	0.999988	768	1.6417e-05	2.40327e-16	up
GO:0006909	phagocytosis	BP	92	2.47208e-16	17	0.990521	109	1.75963e-09	2.47208e-16	up
GO:0010720	positive regulation of cell development	BP	146	2.49324e-16	39	0.980293	185	1.64316e-09	2.49324e-16	up
GO:0050792	regulation of viral process	BP	74	2.70828e-16	3	1	77	2.06642e-06	2.70828e-16	up
GO:0017076	purine nucleotide binding	MF	499	3.08294e-16	163	1	662	0.00191435	3.08294e-16	up
GO:0050764	regulation of phagocytosis	BP	50	3.47215e-16	5	0.989152	55	2.8315e-10	3.47215e-16	up
GO:0051241	negative regulation of multicellular organismal process	BP	290	3.51649e-16	90	0.999901	380	2.02393e-06	3.51649e-16	up
GO:0000278	mitotic cell cycle	BP	269	3.64833e-16	77	0.99998	346	6.01344e-06	3.64833e-16	up
GO:0072676	lymphocyte migration	BP	61	3.85576e-16	7	0.994857	68	1.58423e-09	3.85576e-16	up
GO:0002367	cytokine production involved in immune response	BP	61	3.85576e-16	4	0.999895	65	4.61366e-08	3.85576e-16	up
GO:0051250	negative regulation of lymphocyte activation	BP	72	4.01394e-16	4	0.999998	76	7.78711e-07	4.01394e-16	up
GO:0046635	positive regulation of alpha-beta T cell activation	BP	45	4.3276e-16	4	0.98797	49	1.9536e-10	4.3276e-16	up
GO:0042127	regulation of cell population proliferation	BP	510	4.555e-16	213	0.99669	723	1.54735e-07	4.555e-16	up
GO:0002695	negative regulation of leukocyte activation	BP	81	4.91221e-16	5	1	86	2.86935e-06	4.91221e-16	up
GO:0030183	B cell differentiation	BP	65	6.56231e-16	5	0.99988	70	7.88497e-08	6.56231e-16	up
GO:1903047	mitotic cell cycle process	BP	233	7.14717e-16	62	0.999978	295	6.32843e-06	7.14717e-16	up
GO:0002292	T cell differentiation involved in immune response	BP	48	7.40144e-16	7	0.91002	55	1.14192e-11	7.40144e-16	up
GO:0051128	regulation of cellular component organization	BP	581	7.57751e-16	234	0.999971	815	1.6652e-05	7.57751e-16	up
GO:0016032	viral process	BP	147	8.08913e-16	21	1	168	7.41415e-05	8.08913e-16	up
GO:0044770	cell cycle phase transition	BP	180	9.32372e-16	44	0.999808	224	9.83818e-07	9.32372e-16	up
GO:0051174	regulation of phosphorus metabolic process	BP	309	9.90115e-16	98	0.99995	407	6.43027e-06	9.90115e-16	up
GO:0002718	regulation of cytokine production involved in immune response	BP	60	1.06793e-15	4	0.999881	64	8.14728e-08	1.06793e-15	up
GO:1990266	neutrophil migration	BP	61	1.23359e-15	9	0.97487	70	4.57646e-10	1.23359e-15	up
GO:0098687	chromosomal region	CC	139	1.35585e-15	12	1	151	0.00119086	1.35585e-15	up
GO:0045824	negative regulation of innate immune response	BP	50	1.49359e-15	2	0.999921	52	5.94155e-08	1.49359e-15	up
GO:0019220	regulation of phosphate metabolic process	BP	308	1.54528e-15	98	0.999948	406	7.79245e-06	1.54528e-15	up
GO:0010564	regulation of cell cycle process	BP	217	1.75966e-15	67	0.995794	284	9.62146e-08	1.75966e-15	up
GO:0007249	canonical NF-kappaB signal transduction	BP	115	1.78935e-15	18	0.999965	133	1.92687e-06	1.78935e-15	up
GO:0005524	ATP binding	MF	386	1.92699e-15	112	1	498	0.00242784	1.92699e-15	up
GO:0016192	vesicle-mediated transport	BP	400	1.993e-15	153	0.998621	553	7.45646e-07	1.993e-15	up
GO:0031974	membrane-enclosed lumen	CC	1230	2.28541e-15	457	1	1687	0.945809	2.28541e-15	up
GO:0043233	organelle lumen	CC	1230	2.28541e-15	457	1	1687	0.945809	2.28541e-15	up
GO:0070013	intracellular organelle lumen	CC	1230	2.28541e-15	457	1	1687	0.945809	2.28541e-15	up
GO:0002698	negative regulation of immune effector process	BP	58	2.5288e-15	2	0.999996	60	7.44218e-07	2.5288e-15	up
GO:0008283	cell population proliferation	BP	696	2.76858e-15	320	0.995941	1016	4.5323e-07	2.76858e-15	up
GO:0016310	phosphorylation	BP	397	3.04534e-15	141	0.99996	538	1.80331e-05	3.04534e-15	up
GO:0032615	interleukin-12 production	BP	41	3.86434e-15	3	0.992894	44	1.56949e-09	3.86434e-15	up
GO:0032655	regulation of interleukin-12 production	BP	41	3.86434e-15	3	0.992894	44	1.56949e-09	3.86434e-15	up
GO:0036211	protein modification process	BP	690	4.10951e-15	246	1	936	0.0433555	4.10951e-15	up
GO:0016043	cellular component organization	BP	1318	4.30418e-15	590	1	1908	0.133024	4.30418e-15	up
GO:0051173	positive regulation of nitrogen compound metabolic process	BP	680	4.89621e-15	255	1	935	0.0100952	4.89621e-15	up
GO:0050866	negative regulation of cell activation	BP	85	5.29869e-15	9	0.999978	94	2.16471e-06	5.29869e-15	up
GO:0002704	negative regulation of leukocyte mediated immunity	BP	40	5.32234e-15	0	1	40	1.3924e-07	5.32234e-15	up
GO:0019058	viral life cycle	BP	116	5.385e-15	18	0.999981	134	5.4959e-06	5.385e-15	up
GO:0051336	regulation of hydrolase activity	BP	217	6.44481e-15	76	0.948253	293	5.37995e-09	6.44481e-15	up
GO:0070098	chemokine-mediated signaling pathway	BP	46	7.14141e-15	4	0.99374	50	4.60302e-09	7.14141e-15	up
GO:0006796	phosphate-containing compound metabolic process	BP	591	7.32054e-15	236	0.999996	827	0.000162768	7.32054e-15	up
GO:0048468	cell development	BP	595	7.80364e-15	269	0.98993	864	2.29008e-07	7.80364e-15	up
GO:0002685	regulation of leukocyte migration	BP	90	8.50206e-15	20	0.957973	110	2.31953e-09	8.50206e-15	up
GO:0051246	regulation of protein metabolic process	BP	537	8.8104e-15	193	1	730	0.00207531	8.8104e-15	up
GO:0042742	defense response to bacterium	BP	93	9.85088e-15	16	0.998209	109	1.6032e-07	9.85088e-15	up
GO:0006793	phosphorus metabolic process	BP	596	1.00774e-14	239	0.999996	835	0.000191759	1.00774e-14	up
GO:0006959	humoral immune response	BP	78	1.021e-14	12	0.996668	90	5.80165e-08	1.021e-14	up
GO:0032502	developmental process	BP	1224	1.03369e-14	585	1	1809	0.00267445	1.03369e-14	up
GO:0042802	identical protein binding	MF	482	1.17565e-14	176	0.999999	658	0.000321824	1.17565e-14	up
GO:0033036	macromolecule localization	BP	678	1.28845e-14	251	1	929	0.0215438	1.28845e-14	up
GO:0006968	cellular defense response	BP	32	1.4069e-14	1	0.997942	33	4.74777e-09	1.4069e-14	up
GO:0002709	regulation of T cell mediated immunity	BP	51	1.46283e-14	5	0.995258	56	1.54496e-08	1.46283e-14	up
GO:0072678	T cell migration	BP	44	1.53384e-14	3	0.997581	47	1.8166e-08	1.53384e-14	up
GO:0050868	negative regulation of T cell activation	BP	59	1.56552e-14	2	0.999998	61	3.693e-06	1.56552e-14	up
GO:0045058	T cell selection	BP	36	1.72923e-14	4	0.931858	40	1.17774e-10	1.72923e-14	up
GO:1901265	nucleoside phosphate binding	MF	524	1.75339e-14	180	1	704	0.00755573	1.75339e-14	up
GO:0032559	adenyl ribonucleotide binding	MF	394	1.783e-14	118	1	512	0.00512862	1.783e-14	up
GO:0001932	regulation of protein phosphorylation	BP	256	1.78817e-14	76	0.999946	332	2.1486e-05	1.78817e-14	up
GO:0008284	positive regulation of cell population proliferation	BP	308	1.80353e-14	111	0.997141	419	9.40452e-07	1.80353e-14	up
GO:0000166	nucleotide binding	MF	523	2.4484e-14	180	1	703	0.00826724	2.4484e-14	up
GO:0140657	ATP-dependent activity	MF	176	2.62713e-14	24	1	200	0.00623855	2.62713e-14	up
GO:0030335	positive regulation of cell migration	BP	173	2.68642e-14	44	0.999645	217	3.94045e-06	2.68642e-14	up
GO:0051726	regulation of cell cycle	BP	298	2.84855e-14	107	0.996609	405	9.88443e-07	2.84855e-14	up
GO:0030154	cell differentiation	BP	857	2.86591e-14	408	0.999288	1265	1.14062e-05	2.86591e-14	up
GO:0032612	interleukin-1 production	BP	55	2.94812e-14	6	0.995677	61	3.66245e-08	2.94812e-14	up
GO:0032652	regulation of interleukin-1 production	BP	55	2.94812e-14	6	0.995677	61	3.66245e-08	2.94812e-14	up
GO:0048869	cellular developmental process	BP	857	3.09766e-14	408	0.999306	1265	1.21476e-05	3.09766e-14	up
GO:0040017	positive regulation of locomotion	BP	180	3.30537e-14	47	0.999649	227	4.75356e-06	3.30537e-14	up
GO:0070062	extracellular exosome	CC	498	3.3338e-14	190	0.999994	688	0.00021556	3.3338e-14	up
GO:0032613	interleukin-10 production	BP	37	3.34195e-14	2	0.996641	39	1.26626e-08	3.34195e-14	up
GO:0032653	regulation of interleukin-10 production	BP	37	3.34195e-14	2	0.996641	39	1.26626e-08	3.34195e-14	up
GO:0071702	organic substance transport	BP	618	3.80915e-14	256	0.999988	874	0.000196106	3.80915e-14	up
GO:0005125	cytokine activity	MF	75	3.82599e-14	13	0.988459	88	3.28206e-08	3.82599e-14	up
GO:0042175	nuclear outer membrane-endoplasmic reticulum membrane network	CC	310	4.11549e-14	104	0.999863	414	2.17414e-05	4.11549e-14	up
GO:0030554	adenyl nucleotide binding	MF	415	4.25309e-14	126	1	541	0.0109384	4.25309e-14	up
GO:0043412	macromolecule modification	BP	732	4.40332e-14	262	1	994	0.154031	4.40332e-14	up
GO:0071840	cellular component organization or biogenesis	BP	1354	4.54967e-14	607	1	1961	0.303053	4.54967e-14	up
GO:0098827	endoplasmic reticulum subcompartment	CC	306	4.83441e-14	103	0.999814	409	1.86014e-05	4.83441e-14	up
GO:0019955	cytokine binding	MF	64	5.97602e-14	10	0.984958	74	2.22831e-08	5.97602e-14	up
GO:0042325	regulation of phosphorylation	BP	273	6.83379e-14	82	0.999985	355	0.000102659	6.83379e-14	up
GO:0043235	receptor complex	CC	138	6.88985e-14	31	0.999519	169	3.75074e-06	6.88985e-14	up
GO:0005789	endoplasmic reticulum membrane	CC	304	7.3947e-14	102	0.999842	406	2.59203e-05	7.3947e-14	up
GO:0045597	positive regulation of cell differentiation	BP	231	7.39504e-14	81	0.979765	312	1.44012e-07	7.39504e-14	up
GO:0042116	macrophage activation	BP	50	7.77823e-14	5	0.995258	55	5.18065e-08	7.77823e-14	up
GO:0050793	regulation of developmental process	BP	552	8.02263e-14	239	0.998464	791	6.9398e-06	8.02263e-14	up
GO:2000147	positive regulation of cell motility	BP	176	8.84954e-14	46	0.999625	222	7.67689e-06	8.84954e-14	up
GO:0002287	alpha-beta T cell activation involved in immune response	BP	43	9.89366e-14	7	0.860355	50	2.13499e-10	9.89366e-14	up
GO:0002293	alpha-beta T cell differentiation involved in immune response	BP	43	9.89366e-14	7	0.860355	50	2.13499e-10	9.89366e-14	up
GO:2000514	regulation of CD4-positive, alpha-beta T cell activation	BP	43	9.89366e-14	6	0.930284	49	1.0025e-09	9.89366e-14	up
GO:0010562	positive regulation of phosphorus metabolic process	BP	202	1.02269e-13	57	0.999663	259	1.08969e-05	1.02269e-13	up
GO:0045937	positive regulation of phosphate metabolic process	BP	202	1.02269e-13	57	0.999663	259	1.08969e-05	1.02269e-13	up
GO:0042088	T-helper 1 type immune response	BP	33	1.02316e-13	2	0.990519	35	7.34532e-09	1.02316e-13	up
GO:0051276	chromosome organization	BP	185	1.12675e-13	46	0.999958	231	4.29655e-05	1.12675e-13	up
GO:0043230	extracellular organelle	CC	499	1.22016e-13	195	0.999983	694	0.000219255	1.22016e-13	up
GO:0065010	extracellular membrane-bounded organelle	CC	499	1.22016e-13	195	0.999983	694	0.000219255	1.22016e-13	up
GO:1903561	extracellular vesicle	CC	499	1.22016e-13	195	0.999983	694	0.000219255	1.22016e-13	up
GO:0006508	proteolysis	BP	392	1.37932e-13	144	0.999927	536	7.80254e-05	1.37932e-13	up
GO:1903038	negative regulation of leukocyte cell-cell adhesion	BP	61	1.39763e-13	4	0.999973	65	5.26361e-06	1.39763e-13	up
GO:0045621	positive regulation of lymphocyte differentiation	BP	62	1.44998e-13	11	0.958751	73	9.33349e-09	1.44998e-13	up
GO:0046637	regulation of alpha-beta T cell differentiation	BP	42	1.46345e-13	5	0.964855	47	4.25814e-09	1.46345e-13	up
GO:0043370	regulation of CD4-positive, alpha-beta T cell differentiation	BP	35	1.53829e-13	5	0.844979	40	1.17774e-10	1.53829e-13	up
GO:0002687	positive regulation of leukocyte migration	BP	68	1.54479e-13	14	0.928037	82	4.46317e-09	1.54479e-13	up
GO:0042581	specific granule	CC	68	1.54479e-13	6	0.999948	74	5.69957e-06	1.54479e-13	up
GO:0051649	establishment of localization in cell	BP	523	1.77889e-13	188	1	711	0.00724633	1.77889e-13	up
GO:0140677	molecular function activator activity	MF	258	1.84272e-13	104	0.860475	362	7.93657e-09	1.84272e-13	up
GO:0050766	positive regulation of phagocytosis	BP	37	1.93795e-13	4	0.958213	41	2.73012e-09	1.93795e-13	up
GO:0019079	viral genome replication	BP	61	2.25857e-13	2	1	63	3.77077e-05	2.25857e-13	up
GO:0019882	antigen processing and presentation	BP	54	2.4069e-13	4	0.999723	58	1.39524e-06	2.4069e-13	up
GO:0098657	import into cell	BP	244	2.66383e-13	89	0.975986	333	2.72319e-07	2.66383e-13	up
GO:0002312	B cell activation involved in immune response	BP	47	2.7787e-13	4	0.997447	51	1.97151e-07	2.7787e-13	up
GO:0034340	response to type I interferon	BP	42	2.99975e-13	2	0.999542	44	4.87298e-07	2.99975e-13	up
GO:0002294	CD4-positive, alpha-beta T cell differentiation involved in immune response	BP	42	2.99975e-13	7	0.850206	49	4.50199e-10	2.99975e-13	up
GO:0042100	B cell proliferation	BP	45	3.41014e-13	1	0.999988	46	3.87133e-06	3.41014e-13	up
GO:0051090	regulation of DNA-binding transcription factor activity	BP	126	3.48574e-13	26	0.99978	152	1.49249e-05	3.48574e-13	up
GO:1901987	regulation of cell cycle phase transition	BP	143	3.51689e-13	38	0.995177	181	1.29967e-06	3.51689e-13	up
GO:0006897	endocytosis	BP	202	3.53067e-13	66	0.99018	268	8.88433e-07	3.53067e-13	up
GO:1901988	negative regulation of cell cycle phase transition	BP	99	3.84851e-13	16	0.999864	115	1.40451e-05	3.84851e-13	up
GO:0051130	positive regulation of cellular component organization	BP	290	4.75981e-13	107	0.99471	397	3.13187e-06	4.75981e-13	up
GO:0051345	positive regulation of hydrolase activity	BP	152	5.56745e-13	51	0.890249	203	1.78865e-08	5.56745e-13	up
GO:1905818	regulation of chromosome separation	BP	42	6.01532e-13	5	0.970927	47	1.8166e-08	6.01532e-13	up
GO:0000775	chromosome, centromeric region	CC	96	7.20831e-13	8	1	104	0.000808066	7.20831e-13	up
GO:0000793	condensed chromosome	CC	101	7.43189e-13	15	0.999977	116	5.92858e-05	7.43189e-13	up
GO:0032879	regulation of localization	BP	472	7.92929e-13	205	0.992639	677	4.28598e-06	7.92929e-13	up
GO:0048856	anatomical structure development	BP	1125	8.8061e-13	538	1	1663	0.00750844	8.8061e-13	up
GO:0022408	negative regulation of cell-cell adhesion	BP	75	8.8234e-13	9	0.999854	84	1.20973e-05	8.8234e-13	up
GO:0071357	cellular response to type I interferon	BP	39	9.7784e-13	1	0.999907	40	1.88889e-06	9.7784e-13	up
GO:0045786	negative regulation of cell cycle	BP	129	1.24746e-12	29	0.999469	158	1.72401e-05	1.24746e-12	up
GO:0048247	lymphocyte chemotaxis	BP	34	1.25263e-12	4	0.931858	38	4.58612e-09	1.25263e-12	up
GO:0038061	non-canonical NF-kappaB signal transduction	BP	61	1.42057e-12	8	0.996925	69	1.09884e-06	1.42057e-12	up
GO:0140888	interferon-mediated signaling pathway	BP	46	1.4373e-12	4	0.997447	50	6.22159e-07	1.4373e-12	up
GO:0005768	endosome	CC	282	1.47886e-12	94	0.999845	376	0.000113751	1.47886e-12	up
GO:0032611	interleukin-1 beta production	BP	47	1.67723e-12	5	0.993509	52	3.21241e-07	1.67723e-12	up
GO:0032651	regulation of interleukin-1 beta production	BP	47	1.67723e-12	5	0.993509	52	3.21241e-07	1.67723e-12	up
GO:0002707	negative regulation of lymphocyte mediated immunity	BP	33	1.74235e-12	0	1	33	2.18692e-06	1.74235e-12	up
GO:0007162	negative regulation of cell adhesion	BP	101	1.74744e-12	15	0.999983	116	0.00010955	1.74744e-12	up
GO:0002761	regulation of myeloid leukocyte differentiation	BP	53	1.7916e-12	4	0.999755	57	5.52615e-06	1.7916e-12	up
GO:0043122	regulation of canonical NF-kappaB signal transduction	BP	98	1.87075e-12	16	0.999886	114	3.86864e-05	1.87075e-12	up
GO:0005783	endoplasmic reticulum	CC	462	1.9067e-12	188	0.999692	650	0.000119899	1.9067e-12	up
GO:0048525	negative regulation of viral process	BP	45	2.20785e-12	0	1	45	4.18232e-05	2.20785e-12	up
GO:0032755	positive regulation of interleukin-6 production	BP	50	2.38183e-12	6	0.992153	56	4.04944e-07	2.38183e-12	up
GO:0043069	negative regulation of programmed cell death	BP	234	2.43237e-12	71	0.999899	305	0.000159989	2.43237e-12	up
GO:0042093	T-helper cell differentiation	BP	40	2.68202e-12	7	0.828126	47	1.96743e-09	2.68202e-12	up
GO:0031399	regulation of protein modification process	BP	327	2.68809e-12	112	0.999974	439	0.000505137	2.68809e-12	up
GO:0010948	negative regulation of cell cycle process	BP	108	2.85465e-12	20	0.999832	128	4.6203e-05	2.85465e-12	up
GO:0001776	leukocyte homeostasis	BP	53	2.95854e-12	3	0.999962	56	1.99353e-05	2.95854e-12	up
GO:0060337	type I interferon-mediated signaling pathway	BP	38	2.98644e-12	1	0.999892	39	3.55227e-06	2.98644e-12	up
GO:0140096	catalytic activity, acting on a protein	MF	514	3.00617e-12	205	0.999991	719	0.00131065	3.00617e-12	up
GO:0051247	positive regulation of protein metabolic process	BP	328	3.36058e-12	104	1	432	0.00343212	3.36058e-12	up
GO:0032479	regulation of type I interferon production	BP	57	3.38689e-12	1	1	58	0.000232323	3.38689e-12	up
GO:0032606	type I interferon production	BP	57	3.38689e-12	1	1	58	0.000232323	3.38689e-12	up
GO:0051983	regulation of chromosome segregation	BP	59	3.44246e-12	10	0.975876	69	2.09844e-07	3.44246e-12	up
GO:0071677	positive regulation of mononuclear cell migration	BP	41	3.45006e-12	4	0.990305	45	2.56147e-07	3.45006e-12	up
GO:0043066	negative regulation of apoptotic process	BP	227	3.66484e-12	69	0.999847	296	0.000147187	3.66484e-12	up
GO:0030334	regulation of cell migration	BP	251	3.87259e-12	81	0.999776	332	0.000130145	3.87259e-12	up
GO:0000165	MAPK cascade	BP	204	3.87774e-12	62	0.99927	266	4.54812e-05	3.87774e-12	up
GO:0031343	positive regulation of cell killing	BP	39	4.02919e-12	0	1	39	1.80291e-05	4.02919e-12	up
GO:2000401	regulation of lymphocyte migration	BP	39	4.02919e-12	1	0.999931	40	5.88889e-06	4.02919e-12	up
GO:0044772	mitotic cell cycle phase transition	BP	144	4.06136e-12	32	0.999944	176	0.000166736	4.06136e-12	up
GO:0042269	regulation of natural killer cell mediated cytotoxicity	BP	30	4.38845e-12	0	1	30	2.03605e-06	4.38845e-12	up
GO:1901698	response to nitrogen compound	BP	272	4.63242e-12	85	0.999985	357	0.000740459	4.63242e-12	up
GO:0045595	regulation of cell differentiation	BP	363	4.83635e-12	149	0.991292	512	8.40988e-06	4.83635e-12	up
GO:2000026	regulation of multicellular organismal development	BP	337	5.16662e-12	141	0.968586	478	1.59259e-06	5.16662e-12	up
GO:0002688	regulation of leukocyte chemotaxis	BP	55	5.17188e-12	10	0.945501	65	7.52652e-08	5.17188e-12	up
GO:0050853	B cell receptor signaling pathway	BP	40	5.226e-12	1	0.999956	41	9.33417e-06	5.226e-12	up
GO:0000075	cell cycle checkpoint signaling	BP	78	5.8732e-12	10	0.9999	88	5.17242e-05	5.8732e-12	up
GO:0098796	membrane protein complex	CC	307	5.94267e-12	114	0.99843	421	4.4642e-05	5.94267e-12	up
GO:0006807	nitrogen compound metabolic process	BP	1805	6.18705e-12	896	1	2701	0.646626	6.18705e-12	up
GO:0031984	organelle subcompartment	CC	365	7.20311e-12	129	0.999992	494	0.00152206	7.20311e-12	up
GO:0043368	positive T cell selection	BP	28	7.54444e-12	2	0.976952	30	5.78092e-08	7.54444e-12	up
GO:0002690	positive regulation of leukocyte chemotaxis	BP	47	8.90318e-12	8	0.92778	55	5.18065e-08	8.90318e-12	up
GO:0002275	myeloid cell activation involved in immune response	BP	47	8.90318e-12	6	0.986008	53	5.06141e-07	8.90318e-12	up
GO:0101002	ficolin-1-rich granule	CC	77	8.96169e-12	14	0.995192	91	4.09124e-06	8.96169e-12	up
GO:0001934	positive regulation of protein phosphorylation	BP	169	9.07736e-12	47	0.999291	216	6.09128e-05	9.07736e-12	up
GO:0042327	positive regulation of phosphorylation	BP	181	9.13277e-12	51	0.999617	232	0.000102216	9.13277e-12	up
GO:0002763	positive regulation of myeloid leukocyte differentiation	BP	33	9.36258e-12	1	0.999455	34	2.19006e-06	9.36258e-12	up
GO:0033047	regulation of mitotic sister chromatid segregation	BP	33	9.36258e-12	2	0.995031	35	5.3574e-07	9.36258e-12	up
GO:0050871	positive regulation of B cell activation	BP	43	9.44522e-12	3	0.998975	46	3.87133e-06	9.44522e-12	up
GO:0051304	chromosome separation	BP	43	9.44522e-12	7	0.91662	50	3.43561e-08	9.44522e-12	up
GO:0045066	regulatory T cell differentiation	BP	27	9.59675e-12	5	0.584007	32	6.76474e-11	9.59675e-12	up
GO:0051094	positive regulation of developmental process	BP	315	9.60857e-12	127	0.9839	442	5.51652e-06	9.60857e-12	up
GO:0000070	mitotic sister chromatid segregation	BP	76	9.77596e-12	14	0.993941	90	3.39488e-06	9.77596e-12	up
GO:0043410	positive regulation of MAPK cascade	BP	136	1.03754e-11	39	0.987272	175	3.60772e-06	1.03754e-11	up
GO:0043408	regulation of MAPK cascade	BP	180	1.05693e-11	56	0.995653	236	1.53425e-05	1.05693e-11	up
GO:0051092	positive regulation of NF-kappaB transcription factor activity	BP	63	1.11401e-11	10	0.992833	73	2.2356e-06	1.11401e-11	up
GO:0007059	chromosome segregation	BP	134	1.11756e-11	37	0.992433	171	6.60857e-06	1.11756e-11	up
GO:0032732	positive regulation of interleukin-1 production	BP	38	1.19309e-11	4	0.9816	42	2.75109e-07	1.19309e-11	up
GO:0008104	protein localization	BP	574	1.21485e-11	215	1	789	0.049965	1.21485e-11	up
GO:0040012	regulation of locomotion	BP	266	1.22615e-11	91	0.999526	357	0.000148022	1.22615e-11	up
GO:0007259	receptor signaling pathway via JAK-STAT	BP	60	1.23002e-11	9	0.993431	69	2.37077e-06	1.23002e-11	up
GO:0032602	chemokine production	BP	45	1.24056e-11	4	0.997722	49	3.05299e-06	1.24056e-11	up
GO:0002520	immune system development	BP	77	1.24951e-11	8	0.999991	85	0.000241143	1.24951e-11	up
GO:0051301	cell division	BP	188	1.26848e-11	54	0.999669	242	0.000140013	1.26848e-11	up
GO:0002377	immunoglobulin production	BP	58	1.27968e-11	3	0.999996	61	0.000164838	1.27968e-11	up
GO:0042379	chemokine receptor binding	MF	32	1.33831e-11	4	0.917622	36	2.20144e-08	1.33831e-11	up
GO:0005794	Golgi apparatus	CC	390	1.43643e-11	134	1	524	0.00877203	1.43643e-11	up
GO:0042267	natural killer cell mediated cytotoxicity	BP	39	1.51757e-11	2	0.999401	41	5.52652e-06	1.51757e-11	up
GO:0070821	tertiary granule membrane	CC	39	1.51757e-11	2	0.999401	41	5.52652e-06	1.51757e-11	up
GO:0009059	macromolecule biosynthetic process	BP	1319	1.52955e-11	608	1	1927	0.436872	1.52955e-11	up
GO:0030139	endocytic vesicle	CC	114	1.5616e-11	26	0.998501	140	2.90112e-05	1.5616e-11	up
GO:0043123	positive regulation of canonical NF-kappaB signal transduction	BP	78	1.57952e-11	9	0.999978	87	0.000193398	1.57952e-11	up
GO:0002753	cytosolic pattern recognition receptor signaling pathway	BP	62	1.72563e-11	7	0.999585	69	2.6519e-05	1.72563e-11	up
GO:0070727	cellular macromolecule localization	BP	575	1.7814e-11	215	1	790	0.0614026	1.7814e-11	up
GO:0002825	regulation of T-helper 1 type immune response	BP	23	1.82581e-11	1	0.986013	24	1.03644e-07	1.82581e-11	up
GO:0002228	natural killer cell mediated immunity	BP	40	1.86792e-11	2	0.999599	42	8.66825e-06	1.86792e-11	up
GO:0002715	regulation of natural killer cell mediated immunity	BP	31	1.89878e-11	0	1	31	8.60446e-06	1.89878e-11	up
GO:0060759	regulation of response to cytokine stimulus	BP	67	1.93662e-11	12	0.988876	79	2.34157e-06	1.93662e-11	up
GO:0070820	tertiary granule	CC	67	1.93662e-11	9	0.999214	76	2.22519e-05	1.93662e-11	up
GO:0098772	molecular function regulator activity	MF	431	1.9715e-11	200	0.917317	631	8.84206e-07	1.9715e-11	up
GO:0002861	regulation of inflammatory response to antigenic stimulus	BP	28	2.02137e-11	1	0.997236	29	8.40814e-07	2.02137e-11	up
GO:0002220	innate immune response activating cell surface receptor signaling pathway	BP	41	2.23419e-11	4	0.993012	45	1.45907e-06	2.23419e-11	up
GO:2000145	regulation of cell motility	BP	258	2.52313e-11	88	0.999484	346	0.000197718	2.52313e-11	up
GO:0031326	regulation of cellular biosynthetic process	BP	1029	2.6366e-11	473	1	1502	0.0688079	2.6366e-11	up
GO:0042287	MHC protein binding	MF	27	2.66538e-11	1	0.996288	28	7.54852e-07	2.66538e-11	up
GO:0033046	negative regulation of sister chromatid segregation	BP	30	2.67107e-11	1	0.998678	31	2.11204e-06	2.67107e-11	up
GO:0033048	negative regulation of mitotic sister chromatid segregation	BP	30	2.67107e-11	1	0.998678	31	2.11204e-06	2.67107e-11	up
GO:0045841	negative regulation of mitotic metaphase/anaphase transition	BP	30	2.67107e-11	1	0.998678	31	2.11204e-06	2.67107e-11	up
GO:2000816	negative regulation of mitotic sister chromatid separation	BP	30	2.67107e-11	1	0.998678	31	2.11204e-06	2.67107e-11	up
GO:0048872	homeostasis of number of cells	BP	106	2.83052e-11	30	0.949955	136	8.49919e-07	2.83052e-11	up
GO:0017111	ribonucleoside triphosphate phosphatase activity	MF	204	3.00201e-11	50	1	254	0.00581053	3.00201e-11	up
GO:0071887	leukocyte apoptotic process	BP	54	3.1466e-11	4	0.999918	58	6.60431e-05	3.1466e-11	up
GO:0098802	plasma membrane signaling receptor complex	CC	86	3.14998e-11	15	0.999319	101	5.20288e-05	3.14998e-11	up
GO:0019900	kinase binding	MF	214	3.20595e-11	65	0.999827	279	0.000387405	3.20595e-11	up
GO:0032642	regulation of chemokine production	BP	44	3.32434e-11	4	0.997447	48	5.34469e-06	3.32434e-11	up
GO:0044877	protein-containing complex binding	MF	418	3.42849e-11	128	1	546	0.142829	3.42849e-11	up
GO:0010556	regulation of macromolecule biosynthetic process	BP	1006	3.89953e-11	461	1	1467	0.0713129	3.89953e-11	up
GO:0097696	receptor signaling pathway via STAT	BP	61	3.95671e-11	11	0.980199	72	1.72551e-06	3.95671e-11	up
GO:0045637	regulation of myeloid cell differentiation	BP	75	4.01033e-11	16	0.978787	91	2.23668e-06	4.01033e-11	up
GO:0002823	negative regulation of adaptive immune response based on somatic recombination of immune receptors built from immunoglobulin superfamily domains	BP	31	4.30707e-11	0	1	31	1.63465e-05	4.30707e-11	up
GO:0023023	MHC protein complex binding	MF	25	4.34739e-11	0	1	25	3.20388e-06	4.34739e-11	up
GO:0009889	regulation of biosynthetic process	BP	1033	4.72909e-11	478	1	1511	0.0721104	4.72909e-11	up
GO:0000323	lytic vacuole	CC	211	4.92401e-11	63	0.999893	274	0.000624366	4.92401e-11	up
GO:0005764	lysosome	CC	211	4.92401e-11	63	0.999893	274	0.000624366	4.92401e-11	up
GO:0042101	T cell receptor complex	CC	43	5.15595e-11	0	1	43	0.000247816	5.15595e-11	up
GO:0007346	regulation of mitotic cell cycle	BP	152	5.22504e-11	48	0.981939	200	7.55832e-06	5.22504e-11	up
GO:0044238	primary metabolic process	BP	1886	5.29103e-11	960	1	2846	0.690365	5.29103e-11	up
GO:0032722	positive regulation of chemokine production	BP	36	5.29394e-11	2	0.998666	38	6.62144e-06	5.29394e-11	up
GO:0000280	nuclear division	BP	130	5.6327e-11	36	0.993071	166	1.91882e-05	5.6327e-11	up
GO:0005654	nucleoplasm	CC	925	5.69279e-11	332	1	1257	0.961603	5.69279e-11	up
GO:0006996	organelle organization	BP	782	5.79068e-11	346	1	1128	0.0221495	5.79068e-11	up
GO:0019901	protein kinase binding	MF	193	5.81247e-11	56	0.999828	249	0.000475111	5.81247e-11	up
GO:0048285	organelle fission	BP	142	5.9792e-11	40	0.996043	182	3.69776e-05	5.9792e-11	up
GO:0016887	ATP hydrolysis activity	MF	128	6.09935e-11	13	1	141	0.044438	6.09935e-11	up
GO:0051985	negative regulation of chromosome segregation	BP	30	6.1706e-11	1	0.998859	31	4.35498e-06	6.1706e-11	up
GO:1902100	negative regulation of metaphase/anaphase transition of cell cycle	BP	30	6.1706e-11	1	0.998859	31	4.35498e-06	6.1706e-11	up
GO:1905819	negative regulation of chromosome separation	BP	30	6.1706e-11	1	0.998859	31	4.35498e-06	6.1706e-11	up
GO:0070374	positive regulation of ERK1 and ERK2 cascade	BP	70	6.30898e-11	13	0.991478	83	7.46637e-06	6.30898e-11	up
GO:0005773	vacuole	CC	229	6.61986e-11	73	0.999783	302	0.000512939	6.61986e-11	up
GO:0031401	positive regulation of protein modification process	BP	214	6.65432e-11	64	0.99992	278	0.000861395	6.65432e-11	up
GO:0045622	regulation of T-helper cell differentiation	BP	27	6.965e-11	4	0.799861	31	8.4803e-09	6.965e-11	up
GO:0010468	regulation of gene expression	BP	979	7.08352e-11	448	1	1427	0.0729458	7.08352e-11	up
GO:0033043	regulation of organelle organization	BP	304	7.55905e-11	108	0.999872	412	0.000928779	7.55905e-11	up
GO:0031342	negative regulation of cell killing	BP	21	7.57401e-11	0	1	21	1.46764e-06	7.57401e-11	up
GO:0002720	positive regulation of cytokine production involved in immune response	BP	42	7.99555e-11	4	0.995989	46	6.32063e-06	7.99555e-11	up
GO:0045335	phagocytic vesicle	CC	60	8.99328e-11	7	0.999488	67	6.17136e-05	8.99328e-11	up
GO:0032731	positive regulation of interleukin-1 beta production	BP	33	9.04481e-11	3	0.983967	36	1.10184e-06	9.04481e-11	up
GO:0000779	condensed chromosome, centromeric region	CC	73	9.24745e-11	7	0.999995	80	0.000805294	9.24745e-11	up
GO:0046638	positive regulation of alpha-beta T cell differentiation	BP	31	9.41993e-11	4	0.917622	35	1.12043e-07	9.41993e-11	up
GO:2001251	negative regulation of chromosome organization	BP	45	1.02117e-10	4	0.998561	49	1.85054e-05	1.02117e-10	up
GO:0050728	negative regulation of inflammatory response	BP	63	1.08624e-10	13	0.961357	76	1.61798e-06	1.08624e-10	up
GO:0009057	macromolecule catabolic process	BP	344	1.10725e-10	127	0.999927	471	0.00163601	1.10725e-10	up
GO:0070555	response to interleukin-1	BP	53	1.16286e-10	10	0.949244	63	8.75047e-07	1.16286e-10	up
GO:0072538	T-helper 17 type immune response	BP	28	1.23589e-10	1	0.997942	29	4.20129e-06	1.23589e-10	up
GO:2000516	positive regulation of CD4-positive, alpha-beta T cell activation	BP	28	1.23589e-10	4	0.844834	32	3.09861e-08	1.23589e-10	up
GO:0009892	negative regulation of metabolic process	BP	632	1.52302e-10	271	0.999998	903	0.0121249	1.52302e-10	up
GO:0001912	positive regulation of leukocyte mediated cytotoxicity	BP	35	1.54193e-10	0	1	35	0.000108125	1.54193e-10	up
GO:0000139	Golgi membrane	CC	189	1.64004e-10	41	1	230	0.0247095	1.64004e-10	up
GO:0001959	regulation of cytokine-mediated signaling pathway	BP	62	1.67025e-10	10	0.994904	72	1.8918e-05	1.67025e-10	up
GO:0045582	positive regulation of T cell differentiation	BP	52	1.8079e-10	11	0.895365	63	3.62524e-07	1.8079e-10	up
GO:0010605	negative regulation of macromolecule metabolic process	BP	592	1.91659e-10	258	0.999966	850	0.00413051	1.91659e-10	up
GO:0031295	T cell costimulation	BP	29	1.98299e-10	3	0.956177	32	4.652e-07	1.98299e-10	up
GO:0050921	positive regulation of chemotaxis	BP	59	2.02589e-10	13	0.921867	72	8.07543e-07	2.02589e-10	up
GO:0002526	acute inflammatory response	BP	41	2.12778e-10	3	0.998975	44	3.00111e-05	2.12778e-10	up
GO:0044403	biological process involved in symbiotic interaction	BP	100	2.13372e-10	16	0.999988	116	0.00156448	2.13372e-10	up
GO:0060205	cytoplasmic vesicle lumen	CC	100	2.13372e-10	16	0.999988	116	0.00156448	2.13372e-10	up
GO:0004175	endopeptidase activity	MF	103	2.27737e-10	35	0.751279	138	1.45776e-07	2.27737e-10	up
GO:0051091	positive regulation of DNA-binding transcription factor activity	BP	83	2.45511e-10	18	0.992182	101	2.54968e-05	2.45511e-10	up
GO:0035579	specific granule membrane	CC	44	2.61204e-10	4	0.998385	48	3.09565e-05	2.61204e-10	up
GO:0032481	positive regulation of type I interferon production	BP	38	2.6288e-10	0	1	38	0.000291351	2.6288e-10	up
GO:0003725	double-stranded RNA binding	MF	38	2.6288e-10	4	0.989197	42	5.17161e-06	2.6288e-10	up
GO:0031983	vesicle lumen	CC	100	2.7086e-10	16	0.999989	116	0.00182609	2.7086e-10	up
GO:0002820	negative regulation of adaptive immune response	BP	32	2.72635e-10	0	1	32	8.47409e-05	2.72635e-10	up
GO:0045839	negative regulation of mitotic nuclear division	BP	32	2.72635e-10	2	0.996172	34	7.96425e-06	2.72635e-10	up
GO:0045859	regulation of protein kinase activity	BP	148	2.7664e-10	31	0.999999	179	0.00629299	2.7664e-10	up
GO:0007094	mitotic spindle assembly checkpoint signaling	BP	28	2.84834e-10	1	0.998224	29	8.68643e-06	2.84834e-10	up
GO:0071173	spindle assembly checkpoint signaling	BP	28	2.84834e-10	1	0.998224	29	8.68643e-06	2.84834e-10	up
GO:0071174	mitotic spindle checkpoint signaling	BP	28	2.84834e-10	1	0.998224	29	8.68643e-06	2.84834e-10	up
GO:0000819	sister chromatid segregation	BP	84	2.86027e-10	19	0.988943	103	2.04076e-05	2.86027e-10	up
GO:0001911	negative regulation of leukocyte mediated cytotoxicity	BP	20	3.00384e-10	0	1	20	3.49462e-06	3.00384e-10	up
GO:0046641	positive regulation of alpha-beta T cell proliferation	BP	20	3.00384e-10	1	0.974783	21	4.17689e-07	3.00384e-10	up
GO:0043549	regulation of kinase activity	BP	165	3.03126e-10	37	0.999999	202	0.00870595	3.03126e-10	up
GO:0010243	response to organonitrogen compound	BP	252	3.03404e-10	84	0.999874	336	0.00157013	3.03404e-10	up
GO:0044249	cellular biosynthetic process	BP	1465	3.40492e-10	703	1	2168	0.641547	3.40492e-10	up
GO:0008047	enzyme activator activity	MF	163	3.4346e-10	52	0.99259	215	6.6629e-05	3.4346e-10	up
GO:0098586	cellular response to virus	BP	33	3.55202e-10	3	0.987261	36	4.02283e-06	3.55202e-10	up
GO:0010965	regulation of mitotic sister chromatid separation	BP	33	3.55202e-10	3	0.987261	36	4.02283e-06	3.55202e-10	up
GO:0045069	regulation of viral genome replication	BP	41	3.59959e-10	0	1	41	0.000629296	3.59959e-10	up
GO:0098813	nuclear chromosome segregation	BP	101	3.78161e-10	26	0.987957	127	2.78043e-05	3.78161e-10	up
GO:0030234	enzyme regulator activity	MF	306	3.89916e-10	122	0.994766	428	0.000153207	3.89916e-10	up
GO:0043903	regulation of biological process involved in symbiotic interaction	BP	31	4.08103e-10	1	0.999455	32	2.84998e-05	4.08103e-10	up
GO:0031324	negative regulation of cellular metabolic process	BP	582	4.23297e-10	249	0.999992	831	0.0104255	4.23297e-10	up
GO:0031294	lymphocyte costimulation	BP	29	4.31311e-10	3	0.960706	32	1.02675e-06	4.31311e-10	up
GO:0052372	modulation by symbiont of entry into host	BP	29	4.31311e-10	1	0.998859	30	1.68144e-05	4.31311e-10	up
GO:0090068	positive regulation of cell cycle process	BP	85	4.32363e-10	23	0.937481	108	3.24371e-06	4.32363e-10	up
GO:0050854	regulation of antigen receptor-mediated signaling pathway	BP	34	4.43962e-10	2	0.998261	36	2.23702e-05	4.43962e-10	up
GO:0044409	entry into host	BP	61	5.20898e-10	10	0.994904	71	3.91997e-05	5.20898e-10	up
GO:0031981	nuclear lumen	CC	984	5.44507e-10	370	1	1354	0.979835	5.44507e-10	up
GO:0034774	secretory granule lumen	CC	98	5.7007e-10	16	0.999984	114	0.00220197	5.7007e-10	up
GO:0045071	negative regulation of viral genome replication	BP	30	6.08938e-10	0	1	30	9.77217e-05	6.08938e-10	up
GO:0046633	alpha-beta T cell proliferation	BP	28	6.29784e-10	2	0.987754	30	4.30426e-06	6.29784e-10	up
GO:0031577	spindle checkpoint signaling	BP	28	6.29784e-10	1	0.998468	29	1.71586e-05	6.29784e-10	up
GO:2000106	regulation of leukocyte apoptotic process	BP	43	6.60951e-10	3	0.999622	46	0.000123417	6.60951e-10	up
GO:0023057	negative regulation of signaling	BP	329	6.7365e-10	135	0.994413	464	0.000203185	6.7365e-10	up
GO:0030888	regulation of B cell proliferation	BP	33	6.77662e-10	1	0.999775	34	7.26166e-05	6.77662e-10	up
GO:0030316	osteoclast differentiation	BP	45	6.92638e-10	3	0.999823	48	0.000202644	6.92638e-10	up
GO:0045577	regulation of B cell differentiation	BP	22	7.16736e-10	1	0.98793	23	2.38219e-06	7.16736e-10	up
GO:0000776	kinetochore	CC	68	7.38444e-10	6	0.999996	74	0.0023039	7.38444e-10	up
GO:0098797	plasma membrane protein complex	CC	161	7.47902e-10	53	0.987578	214	6.31883e-05	7.47902e-10	up
GO:0032733	positive regulation of interleukin-10 production	BP	25	7.99639e-10	1	0.995699	26	8.03161e-06	7.99639e-10	up
GO:2000316	regulation of T-helper 17 type immune response	BP	21	8.84885e-10	0	1	21	1.20816e-05	8.84885e-10	up
GO:0032607	interferon-alpha production	BP	21	8.84885e-10	0	1	21	1.20816e-05	8.84885e-10	up
GO:0032647	regulation of interferon-alpha production	BP	21	8.84885e-10	0	1	21	1.20816e-05	8.84885e-10	up
GO:0070371	ERK1 and ERK2 cascade	BP	96	9.46675e-10	21	0.998468	117	0.000258332	9.46675e-10	up
GO:0002827	positive regulation of T-helper 1 type immune response	BP	16	9.53941e-10	1	0.929291	17	1.43274e-07	9.53941e-10	up
GO:0009968	negative regulation of signal transduction	BP	309	9.59148e-10	120	0.99866	429	0.00073372	9.59148e-10	up
GO:0002711	positive regulation of T cell mediated immunity	BP	35	9.67959e-10	4	0.979567	39	6.25528e-06	9.67959e-10	up
GO:0070372	regulation of ERK1 and ERK2 cascade	BP	90	1.04046e-09	20	0.996485	110	0.000138047	1.04046e-09	up
GO:1901222	regulation of non-canonical NF-kappaB signal transduction	BP	46	1.08586e-09	7	0.98127	53	1.24225e-05	1.08586e-09	up
GO:0043068	positive regulation of programmed cell death	BP	155	1.09064e-09	47	0.997044	202	0.000274768	1.09064e-09	up
GO:0002637	regulation of immunoglobulin production	BP	36	1.10785e-09	2	0.999315	38	8.22406e-05	1.10785e-09	up
GO:1901576	organic substance biosynthetic process	BP	1475	1.1088e-09	712	1	2187	0.704779	1.1088e-09	up
GO:0002716	negative regulation of natural killer cell mediated immunity	BP	17	1.17086e-09	0	1	17	4.17615e-06	1.17086e-09	up
GO:0010648	negative regulation of cell communication	BP	327	1.17562e-09	135	0.993835	462	0.000251431	1.17562e-09	up
GO:0043373	CD4-positive, alpha-beta T cell lineage commitment	BP	18	1.23596e-09	1	0.96077	19	6.51355e-07	1.23596e-09	up
GO:0051784	negative regulation of nuclear division	BP	33	1.263e-09	2	0.998015	35	4.05144e-05	1.263e-09	up
GO:0051338	regulation of transferase activity	BP	188	1.28846e-09	49	0.999997	237	0.0120682	1.28846e-09	up
GO:0140014	mitotic nuclear division	BP	95	1.36994e-09	25	0.981708	120	3.86224e-05	1.36994e-09	up
GO:0048871	multicellular organismal-level homeostasis	BP	204	1.4502e-09	66	0.999454	270	0.00124835	1.4502e-09	up
GO:0045787	positive regulation of cell cycle	BP	101	1.47242e-09	34	0.811317	135	1.21316e-06	1.47242e-09	up
GO:0003823	antigen binding	MF	50	1.49134e-09	2	0.999998	52	0.00183912	1.49134e-09	up
GO:0045589	regulation of regulatory T cell differentiation	BP	23	1.4943e-09	5	0.477746	28	2.75955e-09	1.4943e-09	up
GO:0043372	positive regulation of CD4-positive, alpha-beta T cell differentiation	BP	23	1.4943e-09	4	0.679066	27	2.54783e-08	1.4943e-09	up
GO:0070269	pyroptosis	BP	23	1.4943e-09	1	0.992243	24	6.96178e-06	1.4943e-09	up
GO:0036336	dendritic cell migration	BP	23	1.4943e-09	0	1	23	3.33934e-05	1.4943e-09	up
GO:0010467	gene expression	BP	1214	1.53524e-09	569	1	1783	0.48397	1.53524e-09	up
GO:0030225	macrophage differentiation	BP	31	1.57211e-09	2	0.996172	33	2.69875e-05	1.57211e-09	up
GO:0070664	negative regulation of leukocyte proliferation	BP	41	1.60677e-09	1	0.999994	42	0.000784432	1.60677e-09	up
GO:2000404	regulation of T cell migration	BP	29	1.83873e-09	0	1	29	0.000177849	1.83873e-09	up
GO:0006974	DNA damage response	BP	237	2.03479e-09	69	0.999999	306	0.0245412	2.03479e-09	up
GO:0009058	biosynthetic process	BP	1481	2.04062e-09	720	1	2201	0.704771	2.04062e-09	up
GO:0016462	pyrophosphatase activity	MF	211	2.07347e-09	55	1	266	0.0358363	2.07347e-09	up
GO:0051129	negative regulation of cellular component organization	BP	191	2.2629e-09	68	0.9887	259	0.000151634	2.2629e-09	up
GO:0051306	mitotic sister chromatid separation	BP	33	2.30254e-09	4	0.969122	37	6.9822e-06	2.30254e-09	up
GO:0034612	response to tumor necrosis factor	BP	82	2.32483e-09	25	0.842995	107	2.10987e-06	2.32483e-09	up
GO:0016817	hydrolase activity, acting on acid anhydrides	MF	211	2.36102e-09	55	1	266	0.0381352	2.36102e-09	up
GO:0016818	hydrolase activity, acting on acid anhydrides, in phosphorus-containing anhydrides	MF	211	2.36102e-09	55	1	266	0.0381352	2.36102e-09	up
GO:0035456	response to interferon-beta	BP	21	2.58475e-09	2	0.921612	23	8.23602e-07	2.58475e-09	up
GO:0072539	T-helper 17 cell differentiation	BP	21	2.58475e-09	1	0.986013	22	5.39161e-06	2.58475e-09	up
GO:0071347	cellular response to interleukin-1	BP	43	2.64096e-09	8	0.92778	51	4.11587e-06	2.64096e-09	up
GO:0048002	antigen processing and presentation of peptide antigen	BP	34	2.65615e-09	3	0.993685	37	3.47761e-05	2.65615e-09	up
GO:0006259	DNA metabolic process	BP	264	2.66441e-09	79	1	343	0.0434066	2.66441e-09	up
GO:1901990	regulation of mitotic cell cycle phase transition	BP	107	2.79794e-09	27	0.996881	134	0.000325697	2.79794e-09	up
GO:0032735	positive regulation of interleukin-12 production	BP	26	2.89529e-09	2	0.982079	28	8.58426e-06	2.89529e-09	up
GO:0042605	peptide antigen binding	MF	26	2.89529e-09	1	0.997615	27	3.42801e-05	2.89529e-09	up
GO:0016445	somatic diversification of immunoglobulins	BP	35	2.98559e-09	2	0.999217	37	0.000140819	2.98559e-09	up
GO:0033044	regulation of chromosome organization	BP	87	3.2151e-09	18	0.998647	105	0.000506645	3.2151e-09	up
GO:0045930	negative regulation of mitotic cell cycle	BP	81	3.41177e-09	14	0.999718	95	0.00117389	3.41177e-09	up
GO:0051049	regulation of transport	BP	375	3.61212e-09	172	0.954823	547	5.88753e-05	3.61212e-09	up
GO:0032945	negative regulation of mononuclear cell proliferation	BP	38	3.74602e-09	1	0.999982	39	0.000789992	3.74602e-09	up
GO:0050672	negative regulation of lymphocyte proliferation	BP	38	3.74602e-09	1	0.999982	39	0.000789992	3.74602e-09	up
GO:0050920	regulation of chemotaxis	BP	76	3.86518e-09	25	0.688575	101	5.35438e-07	3.86518e-09	up
GO:0042592	homeostatic process	BP	369	3.90125e-09	158	0.995425	527	0.000653489	3.90125e-09	up
GO:0071705	nitrogen compound transport	BP	463	3.9184e-09	187	0.999994	650	0.0234453	3.9184e-09	up
GO:0046718	viral entry into host cell	BP	57	4.01187e-09	10	0.990785	67	8.3156e-05	4.01187e-09	up
GO:0002532	production of molecular mediator involved in inflammatory response	BP	40	4.02282e-09	2	0.999897	42	0.000561692	4.02282e-09	up
GO:0050688	regulation of defense response to virus	BP	43	4.10049e-09	2	0.99997	45	0.00103921	4.10049e-09	up
GO:0002396	MHC protein complex assembly	BP	15	4.15548e-09	0	1	15	6.34578e-06	4.15548e-09	up
GO:0002501	peptide antigen assembly with MHC protein complex	BP	15	4.15548e-09	0	1	15	6.34578e-06	4.15548e-09	up
GO:0046596	regulation of viral entry into host cell	BP	25	4.21679e-09	1	0.996797	26	3.47174e-05	4.21679e-09	up
GO:0045807	positive regulation of endocytosis	BP	56	4.37113e-09	8	0.998091	64	0.000274229	4.37113e-09	up
GO:1901991	negative regulation of mitotic cell cycle phase transition	BP	68	4.45546e-09	11	0.999114	79	0.000583614	4.45546e-09	up
GO:0097190	apoptotic signaling pathway	BP	171	4.47565e-09	37	1	208	0.0575935	4.47565e-09	up
GO:0005694	chromosome	CC	409	4.60676e-09	137	1	546	0.218714	4.60676e-09	up
GO:0006310	DNA recombination	BP	102	4.63389e-09	16	0.999998	118	0.0131425	4.63389e-09	up
GO:0009056	catabolic process	BP	565	4.67299e-09	248	0.999969	813	0.0149029	4.67299e-09	up
GO:0045953	negative regulation of natural killer cell mediated cytotoxicity	BP	16	4.88134e-09	0	1	16	1.04531e-05	4.88134e-09	up
GO:0042611	MHC protein complex	CC	17	4.96332e-09	0	1	17	1.489e-05	4.96332e-09	up
GO:0050730	regulation of peptidyl-tyrosine phosphorylation	BP	74	4.96615e-09	17	0.983687	91	7.75984e-05	4.96615e-09	up
GO:0002224	toll-like receptor signaling pathway	BP	35	5.10561e-09	4	0.985105	39	2.95866e-05	5.10561e-09	up
GO:0001913	T cell mediated cytotoxicity	BP	31	5.46379e-09	1	0.999698	32	0.00022572	5.46379e-09	up
GO:0043299	leukocyte degranulation	BP	37	5.84173e-09	4	0.992202	41	6.18793e-05	5.84173e-09	up
GO:0008009	chemokine activity	MF	24	6.09613e-09	3	0.898161	27	1.64275e-06	6.09613e-09	up
GO:2000403	positive regulation of lymphocyte migration	BP	26	6.11507e-09	0	1	26	0.000219206	6.11507e-09	up
GO:0032753	positive regulation of interleukin-4 production	BP	18	1.48116e-08	4	0.420324	22	6.80518e-09	6.80518e-09	mix
GO:0051050	positive regulation of transport	BP	217	6.91601e-09	78	0.996974	295	0.000928398	6.91601e-09	up
GO:0062207	regulation of pattern recognition receptor signaling pathway	BP	54	7.26739e-09	13	0.888585	67	6.12288e-06	7.26739e-09	up
GO:0007088	regulation of mitotic nuclear division	BP	49	7.31737e-09	12	0.829381	61	2.46169e-06	7.31737e-09	up
GO:0050731	positive regulation of peptidyl-tyrosine phosphorylation	BP	57	7.76846e-09	13	0.939046	70	1.72111e-05	7.76846e-09	up
GO:0007186	G protein-coupled receptor signaling pathway	BP	167	7.86446e-09	71	0.686311	238	1.63679e-06	7.86446e-09	up
GO:0002260	lymphocyte homeostasis	BP	37	9.51291e-09	3	0.998322	40	0.000235461	9.51291e-09	up
GO:0045639	positive regulation of myeloid cell differentiation	BP	43	9.58776e-09	8	0.942389	51	1.51786e-05	9.58776e-09	up
GO:0032623	interleukin-2 production	BP	32	1.11701e-08	3	0.991012	35	6.69748e-05	1.11701e-08	up
GO:0032663	regulation of interleukin-2 production	BP	32	1.11701e-08	3	0.991012	35	6.69748e-05	1.11701e-08	up
GO:0002407	dendritic cell chemotaxis	BP	19	1.18816e-08	0	1	19	5.86869e-05	1.18816e-08	up
GO:0150076	neuroinflammatory response	BP	33	1.23623e-08	5	0.938976	38	1.1481e-05	1.23623e-08	up
GO:0001782	B cell homeostasis	BP	22	1.23892e-08	0	1	22	0.000140075	1.23892e-08	up
GO:0002335	mature B cell differentiation	BP	22	1.23892e-08	2	0.95159	24	6.96178e-06	1.23892e-08	up
GO:0009620	response to fungus	BP	26	1.24463e-08	2	0.986091	28	3.35226e-05	1.24463e-08	up
GO:0065008	regulation of biological quality	BP	580	1.41143e-08	286	0.984005	866	0.00050334	1.41143e-08	up
GO:1901623	regulation of lymphocyte chemotaxis	BP	18	1.48116e-08	0	1	18	5.23251e-05	1.48116e-08	up
GO:0002363	alpha-beta T cell lineage commitment	BP	18	1.48116e-08	1	0.970781	19	8.24589e-06	1.48116e-08	up
GO:0098553	lumenal side of endoplasmic reticulum membrane	CC	18	1.48116e-08	2	0.859478	20	1.03308e-06	1.48116e-08	up
GO:0052548	regulation of endopeptidase activity	BP	86	1.48688e-08	23	0.976219	109	0.000125155	1.48688e-08	up
GO:0015031	protein transport	BP	374	1.51577e-08	137	0.999999	511	0.0644315	1.51577e-08	up
GO:0038093	Fc receptor signaling pathway	BP	30	1.52085e-08	3	0.983967	33	4.66865e-05	1.52085e-08	up
GO:0002200	somatic diversification of immune receptors	BP	37	1.52798e-08	2	0.999766	39	0.000789992	1.52798e-08	up
GO:0014070	response to organic cyclic compound	BP	211	1.54344e-08	80	0.987871	291	0.000455649	1.54344e-08	up
GO:0002639	positive regulation of immunoglobulin production	BP	27	1.61092e-08	2	0.990519	29	5.92859e-05	1.61092e-08	up
GO:0002381	immunoglobulin production involved in immunoglobulin-mediated immune response	BP	31	1.73363e-08	2	0.997735	33	0.00020594	1.73363e-08	up
GO:0002712	regulation of B cell mediated immunity	BP	31	1.73363e-08	2	0.997735	33	0.00020594	1.73363e-08	up
GO:0002889	regulation of immunoglobulin mediated immune response	BP	31	1.73363e-08	2	0.997735	33	0.00020594	1.73363e-08	up
GO:0044389	ubiquitin-like protein ligase binding	MF	104	1.74401e-08	25	0.998959	129	0.00180748	1.74401e-08	up
GO:0008233	peptidase activity	MF	139	1.75948e-08	55	0.780803	194	6.85687e-06	1.75948e-08	up
GO:0007264	small GTPase mediated signal transduction	BP	143	1.8593e-08	48	0.981939	191	0.000278112	1.8593e-08	up
GO:0046640	regulation of alpha-beta T cell proliferation	BP	25	1.86678e-08	2	0.982079	27	3.42801e-05	1.86678e-08	up
GO:0016447	somatic recombination of immunoglobulin gene segments	BP	32	1.92377e-08	2	0.998476	34	0.000291569	1.92377e-08	up
GO:0051656	establishment of organelle localization	BP	135	1.93276e-08	41	0.995433	176	0.000887297	1.93276e-08	up
GO:0000940	outer kinetochore	CC	16	1.97233e-08	1	0.947331	17	4.17615e-06	1.97233e-08	up
GO:0007093	mitotic cell cycle checkpoint signaling	BP	56	2.22935e-08	8	0.998826	64	0.000983457	2.22935e-08	up
GO:0031663	lipopolysaccharide-mediated signaling pathway	BP	29	2.35009e-08	1	0.999529	30	0.000430242	2.35009e-08	up
GO:0033627	cell adhesion mediated by integrin	BP	40	2.37516e-08	7	0.952118	47	3.42417e-05	2.37516e-08	up
GO:0048020	CCR chemokine receptor binding	MF	20	2.39206e-08	3	0.778533	23	8.23602e-07	2.39206e-08	up
GO:0140374	antiviral innate immune response	BP	26	2.4484e-08	2	0.987754	28	6.21594e-05	2.4484e-08	up
GO:0140534	endoplasmic reticulum protein-containing complex	CC	51	2.59422e-08	3	0.999995	54	0.00726825	2.59422e-08	up
GO:0005769	early endosome	CC	127	2.69517e-08	33	0.999645	160	0.00471512	2.69517e-08	up
GO:0097028	dendritic cell differentiation	BP	24	2.78909e-08	1	0.996797	25	0.000129196	2.78909e-08	up
GO:0045670	regulation of osteoclast differentiation	BP	31	2.99381e-08	1	0.999806	32	0.000821412	2.99381e-08	up
GO:0018212	peptidyl-tyrosine modification	BP	84	3.07143e-08	20	0.994293	104	0.000674671	3.07143e-08	up
GO:0030522	intracellular receptor signaling pathway	BP	104	3.10065e-08	22	0.999906	126	0.00773452	3.10065e-08	up
GO:0060760	positive regulation of response to cytokine stimulus	BP	32	3.25249e-08	4	0.974849	36	6.16407e-05	3.25249e-08	up
GO:0052547	regulation of peptidase activity	BP	91	3.35339e-08	26	0.970617	117	0.000177358	3.35339e-08	up
GO:0051171	regulation of nitrogen compound metabolic process	BP	1070	3.57015e-08	511	1	1581	0.365582	3.57015e-08	up
GO:0006261	DNA-templated DNA replication	BP	61	4.18646e-08	7	0.999952	68	0.00630077	4.18646e-08	up
GO:0032633	interleukin-4 production	BP	19	4.1843e-07	6	0.219869	25	4.22429e-08	4.22429e-08	mix
GO:0032673	regulation of interleukin-4 production	BP	19	4.1843e-07	6	0.219869	25	4.22429e-08	4.22429e-08	mix
GO:0010818	T cell chemotaxis	BP	18	4.27012e-08	2	0.874718	20	3.49462e-06	4.27012e-08	up
GO:0043369	CD4-positive or CD8-positive, alpha-beta T cell lineage commitment	BP	18	4.27012e-08	1	0.974783	19	2.32916e-05	4.27012e-08	up
GO:0010639	negative regulation of organelle organization	BP	108	4.399e-08	27	0.999053	135	0.00319857	4.399e-08	up
GO:0018108	peptidyl-tyrosine phosphorylation	BP	83	4.40492e-08	20	0.993464	103	0.000746973	4.40492e-08	up
GO:0033045	regulation of sister chromatid segregation	BP	44	4.4094e-08	9	0.932636	53	3.99506e-05	4.4094e-08	up
GO:0043065	positive regulation of apoptotic process	BP	144	4.65834e-08	45	0.996759	189	0.00190715	4.65834e-08	up
GO:0001772	immunological synapse	CC	26	4.66707e-08	1	0.998678	27	0.000346713	4.66707e-08	up
GO:0015026	coreceptor activity	MF	26	4.66707e-08	4	0.880966	30	8.68869e-06	4.66707e-08	up
GO:0002444	myeloid leukocyte mediated immunity	BP	43	4.67939e-08	7	0.98127	50	0.000161942	4.67939e-08	up
GO:0080090	regulation of primary metabolic process	BP	1098	4.71576e-08	532	1	1630	0.337839	4.71576e-08	up
GO:0051640	organelle localization	BP	165	4.83425e-08	57	0.992284	222	0.00111721	4.83425e-08	up
GO:0002752	cell surface pattern recognition receptor signaling pathway	BP	31	5.07169e-08	4	0.969122	35	6.69748e-05	5.07169e-08	up
GO:0043228	non-membrane-bounded organelle	CC	1027	5.14648e-08	480	1	1507	0.474092	5.14648e-08	up
GO:0043232	intracellular non-membrane-bounded organelle	CC	1027	5.14648e-08	480	1	1507	0.474092	5.14648e-08	up
GO:0007091	metaphase/anaphase transition of mitotic cell cycle	BP	41	5.18487e-08	7	0.968452	48	9.93353e-05	5.18487e-08	up
GO:0045184	establishment of protein localization	BP	394	5.18596e-08	142	1	536	0.180059	5.18596e-08	up
GO:0002675	positive regulation of acute inflammatory response	BP	17	5.46069e-08	1	0.966143	18	1.92657e-05	5.46069e-08	up
GO:1901699	cellular response to nitrogen compound	BP	165	5.53152e-08	55	0.996661	220	0.00221873	5.53152e-08	up
GO:0008608	attachment of spindle microtubules to kinetochore	BP	27	5.60191e-08	2	0.992671	29	0.000177849	5.60191e-08	up
GO:0002437	inflammatory response to antigenic stimulus	BP	33	5.65056e-08	1	0.999931	34	0.00197484	5.65056e-08	up
GO:0002360	T cell lineage commitment	BP	20	5.78748e-08	2	0.930433	22	1.36675e-05	5.78748e-08	up
GO:0010558	negative regulation of macromolecule biosynthetic process	BP	476	6.65696e-08	210	0.999775	686	0.0168796	6.65696e-08	up
GO:0061900	glial cell activation	BP	25	7.14075e-08	4	0.857797	29	8.68643e-06	7.14075e-08	up
GO:0072540	T-helper 17 cell lineage commitment	BP	13	7.70597e-08	0	1	13	4.24165e-05	7.70597e-08	up
GO:0002295	T-helper cell lineage commitment	BP	15	7.74702e-08	1	0.938974	16	1.04531e-05	7.74702e-08	up
GO:2000319	regulation of T-helper 17 cell differentiation	BP	15	7.74702e-08	0	1	15	8.39951e-05	7.74702e-08	up
GO:0051897	positive regulation of phosphatidylinositol 3-kinase/protein kinase B signal transduction	BP	58	7.9118e-08	9	0.998847	67	0.00216651	7.9118e-08	up
GO:0046907	intracellular transport	BP	382	8.02677e-08	124	1	506	0.448651	8.02677e-08	up
GO:0051783	regulation of nuclear division	BP	52	8.5514e-08	14	0.834356	66	1.93608e-05	8.5514e-08	up
GO:0033077	T cell differentiation in thymus	BP	38	8.70643e-08	10	0.685162	48	3.3099e-06	8.70643e-08	up
GO:0002369	T cell cytokine production	BP	21	9.01987e-08	3	0.848339	24	6.96178e-06	9.01987e-08	up
GO:0002724	regulation of T cell cytokine production	BP	21	9.01987e-08	3	0.848339	24	6.96178e-06	9.01987e-08	up
GO:0009719	response to endogenous stimulus	BP	364	9.11427e-08	157	0.997838	521	0.00535746	9.11427e-08	up
GO:0030101	natural killer cell activation	BP	36	9.13617e-08	5	0.98211	41	0.000211568	9.13617e-08	up
GO:0042277	peptide binding	MF	86	1.03221e-07	19	0.99887	105	0.003766	1.03221e-07	up
GO:1901575	organic substance catabolic process	BP	465	1.08396e-07	218	0.994026	683	0.00317331	1.08396e-07	up
GO:0050691	regulation of defense response to virus by host	BP	24	1.0907e-07	2	0.982079	26	0.000123593	1.0907e-07	up
GO:0044784	metaphase/anaphase transition of cell cycle	BP	41	1.11737e-07	8	0.942389	49	8.90964e-05	1.11737e-07	up
GO:0001562	response to protozoan	BP	18	1.12045e-07	1	0.978238	19	5.86869e-05	1.12045e-07	up
GO:0036037	CD8-positive, alpha-beta T cell activation	BP	18	1.12045e-07	1	0.978238	19	5.86869e-05	1.12045e-07	up
GO:0002204	somatic recombination of immunoglobulin genes involved in immune response	BP	28	1.12862e-07	2	0.995638	30	0.000430242	1.12862e-07	up
GO:0002208	somatic diversification of immunoglobulins involved in immune response	BP	28	1.12862e-07	2	0.995638	30	0.000430242	1.12862e-07	up
GO:0045190	isotype switching	BP	28	1.12862e-07	2	0.995638	30	0.000430242	1.12862e-07	up
GO:0045860	positive regulation of protein kinase activity	BP	88	1.16456e-07	18	0.999725	106	0.00803418	1.16456e-07	up
GO:0043380	regulation of memory T cell differentiation	BP	10	1.30525e-07	0	1	10	2.17243e-05	1.30525e-07	up
GO:0035723	interleukin-15-mediated signaling pathway	BP	10	1.30525e-07	0	1	10	2.17243e-05	1.30525e-07	up
GO:0071350	cellular response to interleukin-15	BP	10	1.30525e-07	0	1	10	2.17243e-05	1.30525e-07	up
GO:0101003	ficolin-1-rich granule membrane	CC	30	1.31771e-07	5	0.913233	35	4.05144e-05	1.31771e-07	up
GO:0032715	negative regulation of interleukin-6 production	BP	25	1.33149e-07	1	0.998468	26	0.000619719	1.33149e-07	up
GO:0042832	defense response to protozoan	BP	17	1.51253e-07	1	0.970781	18	5.23251e-05	1.51253e-07	up
GO:0045672	positive regulation of osteoclast differentiation	BP	17	1.51253e-07	0	1	17	0.000271011	1.51253e-07	up
GO:0001914	regulation of T cell mediated cytotoxicity	BP	26	1.55662e-07	1	0.999016	27	0.000901731	1.55662e-07	up
GO:0002673	regulation of acute inflammatory response	BP	23	1.66265e-07	2	0.976952	25	0.000129196	1.66265e-07	up
GO:0033674	positive regulation of kinase activity	BP	100	1.66885e-07	21	0.999932	121	0.018233	1.66885e-07	up
GO:1902106	negative regulation of leukocyte differentiation	BP	40	1.72603e-07	4	0.998859	44	0.00208914	1.72603e-07	up
GO:0002478	antigen processing and presentation of exogenous peptide antigen	BP	21	1.90215e-07	3	0.862478	24	1.59807e-05	1.90215e-07	up
GO:0045591	positive regulation of regulatory T cell differentiation	BP	16	1.98472e-07	3	0.595695	19	6.51355e-07	1.98472e-07	up
GO:0035458	cellular response to interferon-beta	BP	16	1.98472e-07	2	0.823805	18	6.17269e-06	1.98472e-07	up
GO:0032727	positive regulation of interferon-alpha production	BP	16	1.98472e-07	0	1	16	0.000254187	1.98472e-07	up
GO:0002455	humoral immune response mediated by circulating immunoglobulin	BP	24	2.04993e-07	3	0.93949	27	6.47538e-05	2.04993e-07	up
GO:2000116	regulation of cysteine-type endopeptidase activity	BP	65	2.05752e-07	14	0.99239	79	0.00135366	2.05752e-07	up
GO:0140895	cell surface toll-like receptor signaling pathway	BP	29	2.05874e-07	4	0.958213	33	0.000128753	2.05874e-07	up
GO:0045576	mast cell activation	BP	30	2.15621e-07	3	0.991012	33	0.000492326	2.15621e-07	up
GO:0030545	signaling receptor regulator activity	MF	99	2.13336e-05	58	0.0242154	157	2.18873e-07	2.18873e-07	mix
GO:0002562	somatic diversification of immune receptors via germline recombination within a single locus	BP	33	2.24706e-07	2	0.999476	35	0.00244539	2.24706e-07	up
GO:0016444	somatic cell DNA recombination	BP	33	2.24706e-07	2	0.999476	35	0.00244539	2.24706e-07	up
GO:0031327	negative regulation of cellular biosynthetic process	BP	481	2.27255e-07	216	0.999704	697	0.024524	2.27255e-07	up
GO:0044000	movement in host	BP	62	2.38455e-07	11	0.998481	73	0.00375292	2.38455e-07	up
GO:0048018	receptor ligand activity	MF	94	5.66614e-06	51	0.0574141	145	2.43155e-07	2.43155e-07	mix
GO:0031625	ubiquitin protein ligase binding	MF	96	2.47905e-07	23	0.999148	119	0.0074501	2.47905e-07	up
GO:0006886	intracellular protein transport	BP	225	2.48531e-07	70	0.999998	295	0.0918163	2.48531e-07	up
GO:0140131	positive regulation of lymphocyte chemotaxis	BP	15	2.50711e-07	0	1	15	0.000229297	2.50711e-07	up
GO:0009890	negative regulation of biosynthetic process	BP	483	2.7908e-07	218	0.999662	701	0.0251327	2.7908e-07	up
GO:0032743	positive regulation of interleukin-2 production	BP	20	2.83017e-07	0	1	20	0.000980923	2.83017e-07	up
GO:0030134	COPII-coated ER to Golgi transport vesicle	CC	38	2.83255e-07	7	0.952118	45	0.000198812	2.83255e-07	up
GO:0071356	cellular response to tumor necrosis factor	BP	71	2.92915e-07	21	0.914408	92	0.000175485	2.92915e-07	up
GO:0044089	positive regulation of cellular component biogenesis	BP	136	2.94822e-07	50	0.949042	186	0.000490961	2.94822e-07	up
GO:0051347	positive regulation of transferase activity	BP	117	2.95713e-07	26	0.999986	143	0.0425441	2.95713e-07	up
GO:0060627	regulation of vesicle-mediated transport	BP	140	2.96143e-07	47	0.991091	187	0.00249714	2.96143e-07	up
GO:0032695	negative regulation of interleukin-12 production	BP	14	3.00375e-07	0	1	14	0.000195974	3.00375e-07	up
GO:0002714	positive regulation of B cell mediated immunity	BP	23	3.15243e-07	2	0.979672	25	0.00023293	3.15243e-07	up
GO:0002891	positive regulation of immunoglobulin mediated immune response	BP	23	3.15243e-07	2	0.979672	25	0.00023293	3.15243e-07	up
GO:0060338	regulation of type I interferon-mediated signaling pathway	BP	23	3.15243e-07	0	1	23	0.00209708	3.15243e-07	up
GO:0045935	positive regulation of nucleobase-containing compound metabolic process	BP	439	3.22428e-07	175	0.999999	614	0.169998	3.22428e-07	up
GO:0042613	MHC class II protein complex	CC	12	3.27368e-07	0	1	12	0.00010826	3.27368e-07	up
GO:1903707	negative regulation of hemopoiesis	BP	41	3.31075e-07	4	0.999364	45	0.00412225	3.31075e-07	up
GO:0019722	calcium-mediated signaling	BP	65	3.33653e-07	12	0.998697	77	0.00510613	3.33653e-07	up
GO:0032608	interferon-beta production	BP	29	3.37176e-07	0	1	29	0.00684418	3.37176e-07	up
GO:0032648	regulation of interferon-beta production	BP	29	3.37176e-07	0	1	29	0.00684418	3.37176e-07	up
GO:0032637	interleukin-8 production	BP	34	3.38157e-07	5	0.976014	39	0.000384389	3.38157e-07	up
GO:0032677	regulation of interleukin-8 production	BP	34	3.38157e-07	5	0.976014	39	0.000384389	3.38157e-07	up
GO:0042130	negative regulation of T cell proliferation	BP	31	3.51241e-07	1	0.999907	32	0.00478148	3.51241e-07	up
GO:0030546	signaling receptor activator activity	MF	94	1.03561e-05	52	0.0505866	146	3.57757e-07	3.57757e-07	mix
GO:0042770	signal transduction in response to DNA damage	BP	66	3.68888e-07	9	0.999962	75	0.0214558	3.68888e-07	up
GO:0050856	regulation of T cell receptor signaling pathway	BP	24	3.73732e-07	2	0.986091	26	0.000374824	3.73732e-07	up
GO:0019884	antigen processing and presentation of exogenous antigen	BP	24	3.73732e-07	3	0.945617	27	0.000117457	3.73732e-07	up
GO:0002862	negative regulation of inflammatory response to antigenic stimulus	BP	17	3.81924e-07	0	1	17	0.000577071	3.81924e-07	up
GO:0002710	negative regulation of T cell mediated immunity	BP	17	3.81924e-07	0	1	17	0.000577071	3.81924e-07	up
GO:2000406	positive regulation of T cell migration	BP	21	3.83489e-07	0	1	21	0.00156149	3.83489e-07	up
GO:0030071	regulation of mitotic metaphase/anaphase transition	BP	38	4.11541e-07	6	0.981452	44	0.000623459	4.11541e-07	up
GO:0019956	chemokine binding	MF	19	4.1843e-07	0	1	19	0.00103976	4.1843e-07	up
GO:0007204	positive regulation of cytosolic calcium ion concentration	BP	50	4.74271e-07	11	0.964229	61	0.000505591	4.74271e-07	up
GO:0001774	microglial cell activation	BP	22	4.84138e-07	3	0.908058	25	6.86328e-05	4.84138e-07	up
GO:0070227	lymphocyte apoptotic process	BP	35	4.87506e-07	4	0.994985	39	0.00153266	4.87506e-07	up
GO:0004386	helicase activity	MF	56	5.17991e-07	3	1	59	0.0676334	5.17991e-07	up
GO:1903556	negative regulation of tumor necrosis factor superfamily cytokine production	BP	28	5.27469e-07	5	0.888073	33	7.85482e-05	5.27469e-07	up
GO:1901565	organonitrogen compound catabolic process	BP	311	5.30984e-07	139	0.98269	450	0.00276162	5.30984e-07	up
GO:0002534	cytokine production involved in inflammatory response	BP	29	5.42582e-07	2	0.998015	31	0.00196435	5.42582e-07	up
GO:1900015	regulation of cytokine production involved in inflammatory response	BP	29	5.42582e-07	2	0.998015	31	0.00196435	5.42582e-07	up
GO:0006260	DNA replication	BP	88	5.44028e-07	20	0.999304	108	0.0113615	5.44028e-07	up
GO:0045123	cellular extravasation	BP	31	5.47866e-07	3	0.99502	34	0.00139575	5.47866e-07	up
GO:0051321	meiotic cell cycle	BP	74	5.67927e-07	21	0.958915	95	0.000669302	5.67927e-07	up
GO:0002269	leukocyte activation involved in inflammatory response	BP	23	5.78687e-07	4	0.830887	27	3.42801e-05	5.78687e-07	up
GO:0038094	Fc-gamma receptor signaling pathway	BP	20	5.7966e-07	1	0.992243	21	0.000517519	5.7966e-07	up
GO:0030055	cell-substrate junction	CC	127	5.85097e-07	50	0.853951	177	0.000176538	5.85097e-07	up
GO:0051701	biological process involved in interaction with host	BP	66	5.85626e-07	13	0.998148	79	0.00587223	5.85626e-07	up
GO:0007275	multicellular organism development	BP	874	6.24999e-07	431	0.999995	1305	0.150881	6.24999e-07	up
GO:0030100	regulation of endocytosis	BP	84	6.65602e-07	25	0.966516	109	0.000984757	6.65602e-07	up
GO:0033365	protein localization to organelle	BP	234	7.424e-07	69	1	303	0.257401	7.424e-07	up
GO:0009100	glycoprotein metabolic process	BP	99	7.70216e-07	23	0.999779	122	0.0232434	7.70216e-07	up
GO:0007265	Ras protein signal transduction	BP	100	7.88056e-07	29	0.992717	129	0.00411871	7.88056e-07	up
GO:0032757	positive regulation of interleukin-8 production	BP	27	8.25518e-07	4	0.943828	31	0.000246992	8.25518e-07	up
GO:0044092	negative regulation of molecular function	BP	177	8.36014e-07	58	0.999686	235	0.0286618	8.36014e-07	up
GO:1901224	positive regulation of non-canonical NF-kappaB signal transduction	BP	31	8.42458e-07	3	0.995581	34	0.00197484	8.42458e-07	up
GO:1902099	regulation of metaphase/anaphase transition of cell cycle	BP	38	8.45082e-07	7	0.962648	45	0.000555903	8.45082e-07	up
GO:0012507	ER to Golgi transport vesicle membrane	CC	28	8.49065e-07	5	0.897084	33	0.000128753	8.49065e-07	up
GO:0010952	positive regulation of peptidase activity	BP	58	8.53936e-07	16	0.914036	74	0.000319609	8.53936e-07	up
GO:0051984	positive regulation of chromosome segregation	BP	17	8.91696e-07	2	0.88842	19	5.86869e-05	8.91696e-07	up
GO:0030890	positive regulation of B cell proliferation	BP	22	8.95501e-07	1	0.996797	23	0.00131301	8.95501e-07	up
GO:0010008	endosome membrane	CC	152	9.08049e-07	40	0.999994	192	0.0939087	9.08049e-07	up
GO:0008289	lipid binding	MF	190	9.32255e-07	89	0.671229	279	5.43136e-05	9.32255e-07	up
GO:0031570	DNA integrity checkpoint signaling	BP	50	1.10002e-06	8	0.997687	58	0.00576499	1.10002e-06	up
GO:0032689	negative regulation of type II interferon production	BP	20	1.13601e-06	4	0.702236	24	1.59807e-05	1.13601e-06	up
GO:0090329	regulation of DNA-templated DNA replication	BP	24	1.14379e-06	3	0.956177	27	0.000346713	1.14379e-06	up
GO:0002281	macrophage activation involved in immune response	BP	13	1.14785e-06	0	1	13	0.000451004	1.14785e-06	up
GO:0043379	memory T cell differentiation	BP	10	1.16865e-06	0	1	10	0.000164774	1.16865e-06	up
GO:0034154	toll-like receptor 7 signaling pathway	BP	10	1.16865e-06	0	1	10	0.000164774	1.16865e-06	up
GO:0070672	response to interleukin-15	BP	10	1.16865e-06	0	1	10	0.000164774	1.16865e-06	up
GO:0001846	opsonin binding	MF	10	1.16865e-06	0	1	10	0.000164774	1.16865e-06	up
GO:0030666	endocytic vesicle membrane	CC	64	1.21386e-06	14	0.994388	78	0.00461679	1.21386e-06	up
GO:0032813	tumor necrosis factor receptor superfamily binding	MF	25	1.23112e-06	4	0.909549	29	0.000177849	1.23112e-06	up
GO:0002418	immune response to tumor cell	BP	16	1.27941e-06	0	1	16	0.00116736	1.27941e-06	up
GO:0045954	positive regulation of natural killer cell mediated cytotoxicity	BP	16	1.27941e-06	0	1	16	0.00116736	1.27941e-06	up
GO:0002726	positive regulation of T cell cytokine production	BP	16	1.27941e-06	3	0.656425	19	8.24589e-06	1.27941e-06	up
GO:0090594	inflammatory response to wounding	BP	16	1.27941e-06	2	0.859478	18	5.23251e-05	1.27941e-06	up
GO:0023026	MHC class II protein complex binding	MF	16	1.27941e-06	0	1	16	0.00116736	1.27941e-06	up
GO:0034976	response to endoplasmic reticulum stress	BP	82	1.29056e-06	12	0.999998	94	0.0941572	1.29056e-06	up
GO:0038187	pattern recognition receptor activity	MF	18	1.30721e-06	3	0.778533	21	2.96429e-05	1.30721e-06	up
GO:0045579	positive regulation of B cell differentiation	BP	12	1.3286e-06	1	0.890018	13	4.24165e-05	1.3286e-06	up
GO:0061702	canonical inflammasome complex	CC	12	1.3286e-06	1	0.890018	13	4.24165e-05	1.3286e-06	up
GO:0002886	regulation of myeloid leukocyte mediated immunity	BP	27	1.32928e-06	2	0.996641	29	0.00246683	1.32928e-06	up
GO:0002399	MHC class II protein complex assembly	BP	11	1.37578e-06	0	1	11	0.000273502	1.37578e-06	up
GO:0002503	peptide antigen assembly with MHC class II protein complex	BP	11	1.37578e-06	0	1	11	0.000273502	1.37578e-06	up
GO:0001664	G protein-coupled receptor binding	MF	66	1.55831e-05	34	0.0936823	100	1.48464e-06	1.48464e-06	mix
GO:0071417	cellular response to organonitrogen compound	BP	151	1.49916e-06	55	0.986098	206	0.00450494	1.49916e-06	up
GO:0006887	exocytosis	BP	97	1.67942e-06	34	0.916343	131	0.000706829	1.67942e-06	up
GO:0098576	lumenal side of membrane	CC	19	1.7344e-06	2	0.945332	21	0.000277328	1.7344e-06	up
GO:0051896	regulation of phosphatidylinositol 3-kinase/protein kinase B signal transduction	BP	69	1.75172e-06	15	0.997493	84	0.00936224	1.75172e-06	up
GO:0022625	cytosolic large ribosomal subunit	CC	1	0.999997	22	1.75283e-06	23	0.171621	1.75283e-06	down
GO:0005925	focal adhesion	CC	123	1.78504e-06	50	0.815544	173	0.000254387	1.78504e-06	up
GO:0060142	regulation of syncytium formation by plasma membrane fusion	BP	15	1.80645e-06	1	0.96077	16	0.000254187	1.80645e-06	up
GO:0045061	thymic T cell selection	BP	15	1.80645e-06	3	0.595695	18	6.17269e-06	1.80645e-06	up
GO:0001637	G protein-coupled chemoattractant receptor activity	MF	15	1.80645e-06	0	1	15	0.00117844	1.80645e-06	up
GO:0004950	chemokine receptor activity	MF	15	1.80645e-06	0	1	15	0.00117844	1.80645e-06	up
GO:0030246	carbohydrate binding	MF	70	1.86398e-06	26	0.662394	96	5.65543e-05	1.86398e-06	up
GO:0002507	tolerance induction	BP	17	1.94615e-06	1	0.981219	18	0.000573028	1.94615e-06	up
GO:0043491	phosphatidylinositol 3-kinase/protein kinase B signal transduction	BP	79	1.98791e-06	20	0.995023	99	0.00753296	1.98791e-06	up
GO:0070228	regulation of lymphocyte apoptotic process	BP	27	2.10245e-06	3	0.985705	30	0.00151181	2.10245e-06	up
GO:0002548	monocyte chemotaxis	BP	27	2.10245e-06	8	0.484476	35	7.66153e-06	2.10245e-06	up
GO:0001961	positive regulation of cytokine-mediated signaling pathway	BP	27	2.10245e-06	4	0.953847	31	0.000604657	2.10245e-06	up
GO:0010950	positive regulation of endopeptidase activity	BP	53	2.12459e-06	15	0.883486	68	0.000382609	2.12459e-06	up
GO:0000228	nuclear chromosome	CC	69	2.1501e-06	13	0.999575	82	0.0226004	2.1501e-06	up
GO:0005765	lysosomal membrane	CC	124	2.34005e-06	31	0.999975	155	0.082089	2.34005e-06	up
GO:0098852	lytic vacuole membrane	CC	124	2.34005e-06	31	0.999975	155	0.082089	2.34005e-06	up
GO:0030135	coated vesicle	CC	90	2.36833e-06	25	0.994135	115	0.00810375	2.36833e-06	up
GO:0045121	membrane raft	CC	84	2.38278e-06	20	0.998817	104	0.0178769	2.38278e-06	up
GO:0033218	amide binding	MF	100	2.42096e-06	25	0.999589	125	0.0308434	2.42096e-06	up
GO:0002834	regulation of response to tumor cell	BP	14	2.4967e-06	0	1	14	0.00116336	2.4967e-06	up
GO:0016493	C-C chemokine receptor activity	MF	14	2.4967e-06	0	1	14	0.00116336	2.4967e-06	up
GO:0071214	cellular response to abiotic stimulus	BP	93	2.52837e-06	29	0.977861	122	0.00338557	2.52837e-06	up
GO:0104004	cellular response to environmental stimulus	BP	93	2.52837e-06	29	0.977861	122	0.00338557	2.52837e-06	up
GO:0048471	perinuclear region of cytoplasm	CC	180	2.64019e-06	69	0.990702	249	0.00865595	2.64019e-06	up
GO:0002230	positive regulation of defense response to virus by host	BP	18	2.64037e-06	1	0.98793	19	0.00103976	2.64037e-06	up
GO:0006958	complement activation, classical pathway	BP	18	2.64037e-06	1	0.98793	19	0.00103976	2.64037e-06	up
GO:0080135	regulation of cellular response to stress	BP	172	2.75189e-06	48	0.999998	220	0.178612	2.75189e-06	up
GO:0005766	primary lysosome	CC	51	2.76618e-06	9	0.996787	60	0.00835054	2.76618e-06	up
GO:0042582	azurophil granule	CC	51	2.76618e-06	9	0.996787	60	0.00835054	2.76618e-06	up
GO:0044087	regulation of cellular component biogenesis	BP	233	2.79682e-06	87	0.999669	320	0.0507572	2.79682e-06	up
GO:0098857	membrane microdomain	CC	84	2.83709e-06	20	0.998903	104	0.0201071	2.83709e-06	up
GO:0042470	melanosome	CC	42	2.84265e-06	5	0.999165	47	0.0127635	2.84265e-06	up
GO:0048770	pigment granule	CC	42	2.84265e-06	5	0.999165	47	0.0127635	2.84265e-06	up
GO:0022626	cytosolic ribosome	CC	7	0.999993	34	2.91309e-06	41	0.301924	2.91309e-06	down
GO:0006956	complement activation	BP	23	3.01861e-06	2	0.987754	25	0.00171424	3.01861e-06	up
GO:0001784	phosphotyrosine residue binding	MF	23	3.01861e-06	2	0.987754	25	0.00171424	3.01861e-06	up
GO:2001187	positive regulation of CD8-positive, alpha-beta T cell activation	BP	8	3.11425e-06	0	1	8	0.000186189	3.11425e-06	up
GO:0043382	positive regulation of memory T cell differentiation	BP	8	3.11425e-06	0	1	8	0.000186189	3.11425e-06	up
GO:0038110	interleukin-2-mediated signaling pathway	BP	8	3.11425e-06	0	1	8	0.000186189	3.11425e-06	up
GO:0071352	cellular response to interleukin-2	BP	8	3.11425e-06	0	1	8	0.000186189	3.11425e-06	up
GO:0035747	natural killer cell chemotaxis	BP	8	3.11425e-06	0	1	8	0.000186189	3.11425e-06	up
GO:0042824	MHC class I peptide loading complex	CC	8	3.11425e-06	0	1	8	0.000186189	3.11425e-06	up
GO:0032720	negative regulation of tumor necrosis factor production	BP	26	3.29222e-06	5	0.868004	31	0.000246992	3.29222e-06	up
GO:0071495	cellular response to endogenous stimulus	BP	308	3.30791e-06	138	0.989829	446	0.0106905	3.30791e-06	up
GO:0071407	cellular response to organic cyclic compound	BP	132	3.32507e-06	50	0.952761	182	0.00234415	3.32507e-06	up
GO:0035455	response to interferon-alpha	BP	13	3.35129e-06	1	0.929291	14	0.000195974	3.35129e-06	up
GO:0032693	negative regulation of interleukin-10 production	BP	13	3.35129e-06	1	0.929291	14	0.000195974	3.35129e-06	up
GO:0042288	MHC class I protein binding	MF	13	3.35129e-06	1	0.929291	14	0.000195974	3.35129e-06	up
GO:1904813	ficolin-1-rich granule lumen	CC	47	3.58561e-06	9	0.989874	56	0.00473512	3.58561e-06	up
GO:0043167	ion binding	MF	1153	3.97605e-06	610	0.999991	1763	0.220159	3.97605e-06	up
GO:0050798	activated T cell proliferation	BP	21	4.366e-06	3	0.917075	24	0.000433151	4.366e-06	up
GO:0002347	response to tumor cell	BP	21	4.366e-06	2	0.976952	23	0.00131301	4.366e-06	up
GO:0032728	positive regulation of interferon-beta production	BP	21	4.366e-06	0	1	21	0.00902372	4.366e-06	up
GO:0043030	regulation of macrophage activation	BP	23	4.97866e-06	1	0.998678	24	0.00634099	4.97866e-06	up
GO:0006281	DNA repair	BP	156	5.02775e-06	44	0.99999	200	0.147825	5.02775e-06	up
GO:0030670	phagocytic vesicle membrane	CC	33	5.1087e-06	4	0.994985	37	0.00625792	5.1087e-06	up
GO:0034142	toll-like receptor 4 signaling pathway	BP	24	5.11724e-06	4	0.909549	28	0.00051834	5.11724e-06	up
GO:0035580	specific granule lumen	CC	24	5.11724e-06	1	0.999151	25	0.00799642	5.11724e-06	up
GO:0002361	CD4-positive, CD25-positive, alpha-beta regulatory T cell differentiation	BP	9	5.20164e-06	1	0.770394	10	2.17243e-05	5.20164e-06	up
GO:0042105	alpha-beta T cell receptor complex	CC	9	5.20164e-06	0	1	9	0.000440507	5.20164e-06	up
GO:2000318	positive regulation of T-helper 17 type immune response	BP	11	5.21996e-06	0	1	11	0.000879387	5.21996e-06	up
GO:0001848	complement binding	MF	11	5.21996e-06	1	0.872573	12	0.00010826	5.21996e-06	up
GO:0044843	cell cycle G1/S phase transition	BP	76	5.2913e-06	21	0.986607	97	0.00679318	5.2913e-06	up
GO:0022607	cellular component assembly	BP	614	5.36974e-06	269	1	883	0.49287	5.36974e-06	up
GO:0051235	maintenance of location	BP	92	5.51877e-06	23	0.999315	115	0.035036	5.51877e-06	up
GO:0090715	immunological memory formation process	BP	10	5.70975e-06	0	1	10	0.000682828	5.70975e-06	up
GO:0043383	negative T cell selection	BP	10	5.70975e-06	0	1	10	0.000682828	5.70975e-06	up
GO:0039531	regulation of viral-induced cytoplasmic pattern recognition receptor signaling pathway	BP	35	5.96715e-06	6	0.977681	41	0.00296824	5.96715e-06	up
GO:0070498	interleukin-1-mediated signaling pathway	BP	16	6.04815e-06	2	0.88842	18	0.000280649	6.04815e-06	up
GO:0045624	positive regulation of T-helper cell differentiation	BP	14	6.06991e-06	3	0.56282	17	1.489e-05	6.06991e-06	up
GO:0019957	C-C chemokine binding	MF	14	6.06991e-06	0	1	14	0.00239353	6.06991e-06	up
GO:0030163	protein catabolic process	BP	239	6.26421e-06	97	0.997265	336	0.0290389	6.26421e-06	up
GO:0031334	positive regulation of protein-containing complex assembly	BP	64	6.5838e-06	18	0.961031	82	0.00307931	6.5838e-06	up
GO:0046983	protein dimerization activity	MF	230	6.68577e-06	72	1	302	0.344502	6.68577e-06	up
GO:0030162	regulation of proteolysis	BP	152	6.70216e-06	51	0.99883	203	0.0382977	6.70216e-06	up
GO:0006913	nucleocytoplasmic transport	BP	96	6.73567e-06	18	0.999998	114	0.170903	6.73567e-06	up
GO:0051169	nuclear transport	BP	96	6.73567e-06	18	0.999998	114	0.170903	6.73567e-06	up
GO:0046903	secretion	BP	207	7.00552e-06	98	0.790458	305	0.00061598	7.00552e-06	up
GO:0004672	protein kinase activity	MF	146	7.36389e-06	64	0.802274	210	0.000641721	7.36389e-06	up
GO:0045581	negative regulation of T cell differentiation	BP	21	7.41796e-06	0	1	21	0.0129644	7.41796e-06	up
GO:0042169	SH2 domain binding	MF	21	7.41796e-06	2	0.979672	23	0.00209708	7.41796e-06	up
GO:0097193	intrinsic apoptotic signaling pathway	BP	91	7.42915e-06	17	0.999995	108	0.148803	7.42915e-06	up
GO:0043933	protein-containing complex organization	BP	504	7.78201e-06	199	1	703	0.695355	7.78201e-06	up
GO:0006509	membrane protein ectodomain proteolysis	BP	22	7.81434e-06	5	0.71844	27	0.000117457	7.81434e-06	up
GO:0002717	positive regulation of natural killer cell mediated immunity	BP	17	7.82737e-06	0	1	17	0.00602661	7.82737e-06	up
GO:0033628	regulation of cell adhesion mediated by integrin	BP	23	8.03005e-06	3	0.960706	26	0.001547	8.03005e-06	up
GO:0071622	regulation of granulocyte chemotaxis	BP	24	8.08581e-06	5	0.81873	29	0.000294033	8.08581e-06	up
GO:0060339	negative regulation of type I interferon-mediated signaling pathway	BP	13	8.60932e-06	0	1	13	0.00242397	8.60932e-06	up
GO:0043032	positive regulation of macrophage activation	BP	13	8.60932e-06	0	1	13	0.00242397	8.60932e-06	up
GO:0002837	regulation of immune response to tumor cell	BP	13	8.60932e-06	0	1	13	0.00242397	8.60932e-06	up
GO:0035173	histone kinase activity	MF	13	8.60932e-06	1	0.938974	14	0.000509515	8.60932e-06	up
GO:0051254	positive regulation of RNA metabolic process	BP	389	8.93884e-06	162	0.999989	551	0.216137	8.93884e-06	up
GO:0002474	antigen processing and presentation of peptide antigen via MHC class I	BP	18	9.39978e-06	0	1	18	0.00853379	9.39978e-06	up
GO:0032692	negative regulation of interleukin-1 production	BP	18	9.39978e-06	2	0.945332	20	0.000980923	9.39978e-06	up
GO:0004930	G protein-coupled receptor activity	MF	79	9.70615e-06	31	0.708528	110	0.000302577	9.70615e-06	up
GO:0050000	chromosome localization	BP	41	9.97405e-06	7	0.992486	48	0.00928536	9.97405e-06	up
GO:0000077	DNA damage checkpoint signaling	BP	45	1.01031e-05	6	0.999406	51	0.0299808	1.01031e-05	up
GO:0000082	G1/S transition of mitotic cell cycle	BP	69	1.01055e-05	16	0.997356	85	0.0225805	1.01055e-05	up
GO:0042803	protein homodimerization activity	MF	169	1.02643e-05	52	0.999977	221	0.157001	1.02643e-05	up
GO:0019207	kinase regulator activity	MF	75	1.03592e-05	13	0.999976	88	0.108122	1.03592e-05	up
GO:0008285	negative regulation of cell population proliferation	BP	202	1.04156e-05	85	0.978256	287	0.0100717	1.04156e-05	up
GO:0045730	respiratory burst	BP	19	1.0682e-05	3	0.875445	22	0.000490863	1.0682e-05	up
GO:0032620	interleukin-17 production	BP	19	1.0682e-05	2	0.962111	21	0.00156149	1.0682e-05	up
GO:0032660	regulation of interleukin-17 production	BP	19	1.0682e-05	2	0.962111	21	0.00156149	1.0682e-05	up
GO:0055080	monoatomic cation homeostasis	BP	136	1.06991e-05	56	0.899132	192	0.00212135	1.06991e-05	up
GO:0042060	wound healing	BP	106	1.07098e-05	32	0.996906	138	0.0266359	1.07098e-05	up
GO:0008360	regulation of cell shape	BP	48	1.10515e-05	12	0.952598	60	0.00304467	1.10515e-05	up
GO:1902494	catalytic complex	CC	392	1.11949e-05	133	1	525	0.838581	1.11949e-05	up
GO:0002223	stimulatory C-type lectin receptor signaling pathway	BP	12	1.19163e-05	0	1	12	0.00239239	1.19163e-05	up
GO:1990840	response to lectin	BP	12	1.19163e-05	0	1	12	0.00239239	1.19163e-05	up
GO:1990858	cellular response to lectin	BP	12	1.19163e-05	0	1	12	0.00239239	1.19163e-05	up
GO:0002313	mature B cell differentiation involved in immune response	BP	16	1.20147e-05	2	0.90072	18	0.000573028	1.20147e-05	up
GO:0046425	regulation of receptor signaling pathway via JAK-STAT	BP	31	1.20527e-05	3	0.998104	34	0.0148865	1.20527e-05	up
GO:0051310	metaphase chromosome alignment	BP	37	1.21557e-05	5	0.996899	42	0.0146844	1.21557e-05	up
GO:0051248	negative regulation of protein metabolic process	BP	210	1.22046e-05	82	0.997932	292	0.0428776	1.22046e-05	up
GO:0051604	protein maturation	BP	133	1.25164e-05	53	0.934079	186	0.00374505	1.25164e-05	up
GO:0010332	response to gamma radiation	BP	23	1.26836e-05	2	0.991663	25	0.00563896	1.26836e-05	up
GO:0045620	negative regulation of lymphocyte differentiation	BP	23	1.26836e-05	1	0.999016	24	0.0125434	1.26836e-05	up
GO:1903046	meiotic cell cycle process	BP	55	1.28334e-05	16	0.918673	71	0.00212703	1.28334e-05	up
GO:0005543	phospholipid binding	MF	119	1.29835e-05	53	0.666487	172	0.000321912	1.29835e-05	up
GO:0005774	vacuolar membrane	CC	129	1.31809e-05	38	0.999762	167	0.0843072	1.31809e-05	up
GO:0062197	cellular response to chemical stress	BP	89	1.33766e-05	28	0.981726	117	0.00996715	1.33766e-05	up
GO:0043281	regulation of cysteine-type endopeptidase activity involved in apoptotic process	BP	53	1.37332e-05	11	0.994469	64	0.0157741	1.37332e-05	up
GO:0007010	cytoskeleton organization	BP	328	1.3799e-05	168	0.818829	496	0.00136314	1.3799e-05	up
GO:0009611	response to wounding	BP	133	1.4055e-05	52	0.952497	185	0.00552344	1.4055e-05	up
GO:1901652	response to peptide	BP	122	1.42741e-05	37	0.999205	159	0.0568371	1.42741e-05	up
GO:0050869	negative regulation of B cell activation	BP	17	1.46104e-05	0	1	17	0.00952455	1.46104e-05	up
GO:0019883	antigen processing and presentation of endogenous antigen	BP	17	1.46104e-05	0	1	17	0.00952455	1.46104e-05	up
GO:0072677	eosinophil migration	BP	13	4.25349e-05	4	0.321613	17	1.489e-05	1.489e-05	mix
GO:2000321	positive regulation of T-helper 17 cell differentiation	BP	7	1.52067e-05	0	1	7	0.000544984	1.52067e-05	up
GO:2000328	regulation of T-helper 17 cell lineage commitment	BP	7	1.52067e-05	0	1	7	0.000544984	1.52067e-05	up
GO:0060558	regulation of calcidiol 1-monooxygenase activity	BP	7	1.52067e-05	0	1	7	0.000544984	1.52067e-05	up
GO:0070106	interleukin-27-mediated signaling pathway	BP	7	1.52067e-05	0	1	7	0.000544984	1.52067e-05	up
GO:0023029	MHC class Ib protein binding	MF	7	1.52067e-05	0	1	7	0.000544984	1.52067e-05	up
GO:0032396	inhibitory MHC class I receptor activity	MF	7	1.52067e-05	0	1	7	0.000544984	1.52067e-05	up
GO:0031730	CCR5 chemokine receptor binding	MF	7	1.52067e-05	0	1	7	0.000544984	1.52067e-05	up
GO:0046977	TAP binding	MF	7	1.52067e-05	0	1	7	0.000544984	1.52067e-05	up
GO:0001960	negative regulation of cytokine-mediated signaling pathway	BP	28	1.53266e-05	3	0.994391	31	0.00972878	1.53266e-05	up
GO:0065003	protein-containing complex assembly	BP	351	1.55385e-05	143	0.999987	494	0.23872	1.55385e-05	up
GO:0002262	myeloid cell homeostasis	BP	55	1.58552e-05	22	0.48664	77	8.18974e-05	1.58552e-05	up
GO:0032604	granulocyte macrophage colony-stimulating factor production	BP	11	1.59212e-05	2	0.628341	13	4.24165e-05	1.59212e-05	up
GO:0032645	regulation of granulocyte macrophage colony-stimulating factor production	BP	11	1.59212e-05	2	0.628341	13	4.24165e-05	1.59212e-05	up
GO:0043027	cysteine-type endopeptidase inhibitor activity involved in apoptotic process	MF	11	1.59212e-05	2	0.628341	13	4.24165e-05	1.59212e-05	up
GO:0019904	protein domain specific binding	MF	162	1.60758e-05	71	0.882583	233	0.00239124	1.60758e-05	up
GO:0007260	tyrosine phosphorylation of STAT protein	BP	27	1.64028e-05	5	0.92711	32	0.00175286	1.64028e-05	up
GO:0050801	monoatomic ion homeostasis	BP	137	1.66342e-05	57	0.899562	194	0.00282952	1.66342e-05	up
GO:0097242	amyloid-beta clearance	BP	18	1.67176e-05	1	0.992243	19	0.00493518	1.67176e-05	up
GO:0070304	positive regulation of stress-activated protein kinase signaling cascade	BP	43	1.69448e-05	12	0.870945	55	0.0013036	1.69448e-05	up
GO:0035966	response to topologically incorrect protein	BP	53	1.70486e-05	9	0.999214	62	0.0400935	1.70486e-05	up
GO:0033619	membrane protein proteolysis	BP	26	1.74199e-05	7	0.678679	33	0.00020594	1.74199e-05	up
GO:0010212	response to ionizing radiation	BP	48	1.76779e-05	12	0.958616	60	0.00464039	1.76779e-05	up
GO:0006873	intracellular monoatomic ion homeostasis	BP	124	1.77602e-05	50	0.906575	174	0.00311708	1.77602e-05	up
GO:0030003	intracellular monoatomic cation homeostasis	BP	122	1.81806e-05	49	0.906336	171	0.00313882	1.81806e-05	up
GO:2000107	negative regulation of leukocyte apoptotic process	BP	25	1.83352e-05	2	0.996641	27	0.0118308	1.83352e-05	up
GO:0001773	myeloid dendritic cell activation	BP	15	1.83889e-05	0	1	15	0.0072753	1.83889e-05	up
GO:1900017	positive regulation of cytokine production involved in inflammatory response	BP	15	1.83889e-05	1	0.974783	16	0.00221676	1.83889e-05	up
GO:1905523	positive regulation of macrophage migration	BP	15	1.83889e-05	2	0.874718	17	0.000577071	1.83889e-05	up
GO:0007015	actin filament organization	BP	118	1.89803e-05	49	0.843931	167	0.00166328	1.89803e-05	up
GO:0005819	spindle	CC	117	1.91697e-05	49	0.824462	166	0.00140457	1.91697e-05	up
GO:1905521	regulation of macrophage migration	BP	20	1.92965e-05	3	0.917075	23	0.00131301	1.92965e-05	up
GO:0002279	mast cell activation involved in immune response	BP	23	1.96446e-05	3	0.968474	26	0.0034701	1.96446e-05	up
GO:0061082	myeloid leukocyte cytokine production	BP	23	1.96446e-05	1	0.999151	24	0.0170903	1.96446e-05	up
GO:0140894	endolysosomal toll-like receptor signaling pathway	BP	21	1.98183e-05	1	0.997942	22	0.0114819	1.98183e-05	up
GO:0046597	negative regulation of viral entry into host cell	BP	13	1.99613e-05	0	1	13	0.00476512	1.99613e-05	up
GO:2001185	regulation of CD8-positive, alpha-beta T cell activation	BP	13	1.99613e-05	1	0.947331	14	0.00116336	1.99613e-05	up
GO:0002888	positive regulation of myeloid leukocyte mediated immunity	BP	13	1.99613e-05	0	1	13	0.00476512	1.99613e-05	up
GO:0010638	positive regulation of organelle organization	BP	132	2.01007e-05	49	0.981708	181	0.0143455	2.01007e-05	up
GO:0060623	regulation of chromosome condensation	BP	10	2.01563e-05	1	0.852362	11	0.000273502	2.01563e-05	up
GO:0043374	CD8-positive, alpha-beta T cell differentiation	BP	10	2.01563e-05	0	1	10	0.00204725	2.01563e-05	up
GO:0003953	NAD+ nucleosidase activity	MF	10	2.01563e-05	2	0.547968	12	2.25558e-05	2.01563e-05	up
GO:0050135	NAD(P)+ nucleosidase activity	MF	10	2.01563e-05	2	0.547968	12	2.25558e-05	2.01563e-05	up
GO:0061809	NAD+ nucleotidase, cyclic ADP-ribose generating	MF	10	2.01563e-05	2	0.547968	12	2.25558e-05	2.01563e-05	up
GO:0051056	regulation of small GTPase mediated signal transduction	BP	85	2.02289e-05	35	0.687636	120	0.00046667	2.02289e-05	up
GO:1904892	regulation of receptor signaling pathway via STAT	BP	32	2.10872e-05	5	0.98533	37	0.0081378	2.10872e-05	up
GO:1901653	cellular response to peptide	BP	92	2.11848e-05	28	0.992194	120	0.021895	2.11848e-05	up
GO:0031098	stress-activated protein kinase signaling cascade	BP	71	2.18721e-05	19	0.991529	90	0.0189955	2.18721e-05	up
GO:0009101	glycoprotein biosynthetic process	BP	79	2.18858e-05	12	0.999999	91	0.248837	2.18858e-05	up
GO:0050817	coagulation	BP	61	2.20968e-05	18	0.94791	79	0.00496058	2.20968e-05	up
GO:0043433	negative regulation of DNA-binding transcription factor activity	BP	48	2.22156e-05	10	0.990785	58	0.0147456	2.22156e-05	up
GO:0002719	negative regulation of cytokine production involved in immune response	BP	16	2.2694e-05	0	1	16	0.0106175	2.2694e-05	up
GO:0032621	interleukin-18 production	BP	8	2.29272e-05	0	1	8	0.00116688	2.29272e-05	up
GO:0032661	regulation of interleukin-18 production	BP	8	2.29272e-05	0	1	8	0.00116688	2.29272e-05	up
GO:0035771	interleukin-4-mediated signaling pathway	BP	8	2.29272e-05	0	1	8	0.00116688	2.29272e-05	up
GO:0070669	response to interleukin-2	BP	8	2.29272e-05	0	1	8	0.00116688	2.29272e-05	up
GO:0016485	protein processing	BP	67	2.31525e-05	22	0.908869	89	0.00305153	2.31525e-05	up
GO:0045060	negative thymic T cell selection	BP	9	2.33501e-05	0	1	9	0.00168131	2.33501e-05	up
GO:0007266	Rho protein signal transduction	BP	44	2.42326e-05	8	0.994622	52	0.019273	2.42326e-05	up
GO:0030036	actin cytoskeleton organization	BP	170	2.43953e-05	71	0.963656	241	0.0102372	2.43953e-05	up
GO:0006690	icosanoid metabolic process	BP	28	0.0399986	26	0.000636759	54	2.46482e-05	2.46482e-05	mix
GO:0032874	positive regulation of stress-activated MAPK cascade	BP	42	2.48703e-05	12	0.855398	54	0.00146191	2.48703e-05	up
GO:0005164	tumor necrosis factor receptor binding	MF	17	2.61732e-05	1	0.989584	18	0.00545983	2.61732e-05	up
GO:0007599	hemostasis	BP	62	2.77797e-05	18	0.961031	80	0.00738086	2.77797e-05	up
GO:0002483	antigen processing and presentation of endogenous peptide antigen	BP	14	2.80383e-05	0	1	14	0.00794259	2.80383e-05	up
GO:0071260	cellular response to mechanical stimulus	BP	29	2.83654e-05	4	0.98797	33	0.0100654	2.83654e-05	up
GO:1905517	macrophage migration	BP	24	2.86035e-05	5	0.856878	29	0.00113067	2.86035e-05	up
GO:0006805	xenobiotic metabolic process	BP	12	0.963996	27	2.86342e-05	39	0.0306879	2.86342e-05	down
GO:0032940	secretion by cell	BP	182	2.93031e-05	88	0.717185	270	0.000925742	2.93031e-05	up
GO:0051052	regulation of DNA metabolic process	BP	135	2.98681e-05	38	0.999973	173	0.196631	2.98681e-05	up
GO:0002448	mast cell mediated immunity	BP	23	2.98697e-05	4	0.917622	27	0.0021031	2.98697e-05	up
GO:0045055	regulated exocytosis	BP	64	2.98999e-05	27	0.493149	91	0.000156384	2.98999e-05	up
GO:0005856	cytoskeleton	CC	477	3.00135e-05	240	0.988485	717	0.0311564	3.00135e-05	up
GO:0001916	positive regulation of T cell mediated cytotoxicity	BP	19	3.0364e-05	0	1	19	0.0233074	3.0364e-05	up
GO:0033003	regulation of mast cell activation	BP	19	3.0364e-05	1	0.995699	20	0.0101522	3.0364e-05	up
GO:0043028	cysteine-type endopeptidase regulator activity involved in apoptotic process	MF	19	3.0364e-05	5	0.584007	24	0.000134016	3.0364e-05	up
GO:1901135	carbohydrate derivative metabolic process	BP	232	3.03964e-05	86	0.999935	318	0.188621	3.03964e-05	up
GO:0043303	mast cell degranulation	BP	22	3.07993e-05	3	0.960706	25	0.00388734	3.07993e-05	up
GO:0000768	syncytium formation by plasma membrane fusion	BP	22	3.07993e-05	3	0.960706	25	0.00388734	3.07993e-05	up
GO:0140253	cell-cell fusion	BP	22	3.07993e-05	3	0.960706	25	0.00388734	3.07993e-05	up
GO:0044786	cell cycle DNA replication	BP	21	3.12767e-05	1	0.998224	22	0.0160395	3.12767e-05	up
GO:0004715	non-membrane spanning protein tyrosine kinase activity	MF	21	3.12767e-05	2	0.986091	23	0.00713145	3.12767e-05	up
GO:1902680	positive regulation of RNA biosynthetic process	BP	356	3.25543e-05	147	0.999987	503	0.290859	3.25543e-05	up
GO:0005634	nucleus	CC	1439	3.3359e-05	684	1	2123	0.999775	3.3359e-05	up
GO:0098771	inorganic ion homeostasis	BP	120	3.36449e-05	50	0.866744	170	0.00302688	3.36449e-05	up
GO:1901981	phosphatidylinositol phosphate binding	MF	54	3.38487e-05	14	0.974198	68	0.0106123	3.38487e-05	up
GO:2000108	positive regulation of leukocyte apoptotic process	BP	15	3.52172e-05	0	1	15	0.0118174	3.52172e-05	up
GO:0019886	antigen processing and presentation of exogenous peptide antigen via MHC class II	BP	15	3.52172e-05	3	0.710291	18	0.000280649	3.52172e-05	up
GO:0006275	regulation of DNA replication	BP	43	3.52853e-05	10	0.967294	53	0.00810673	3.52853e-05	up
GO:0019373	epoxygenase P450 pathway	BP	2	0.739474	8	3.58584e-05	10	0.000682828	3.58584e-05	down
GO:0008391	arachidonic acid monooxygenase activity	MF	3	0.459778	8	3.58584e-05	11	6.11629e-05	3.58584e-05	down
GO:0008392	arachidonic acid epoxygenase activity	MF	3	0.459778	8	3.58584e-05	11	6.11629e-05	3.58584e-05	down
GO:0031329	regulation of cellular catabolic process	BP	161	3.62194e-05	46	0.999998	207	0.33543	3.62194e-05	up
GO:0006986	response to unfolded protein	BP	46	3.68416e-05	9	0.993984	55	0.0236508	3.68416e-05	up
GO:0007596	blood coagulation	BP	60	3.71029e-05	18	0.944871	78	0.00648218	3.71029e-05	up
GO:0099080	supramolecular complex	CC	282	3.73725e-05	131	0.978105	413	0.0209912	3.73725e-05	up
GO:0009725	response to hormone	BP	186	3.79636e-05	68	0.999449	254	0.108142	3.79636e-05	up
GO:0004197	cysteine-type endopeptidase activity	MF	32	3.89403e-05	11	0.524251	43	0.000170661	3.89403e-05	up
GO:0045309	protein phosphorylated amino acid binding	MF	25	3.94767e-05	3	0.987261	28	0.0104766	3.94767e-05	up
GO:0009628	response to abiotic stimulus	BP	243	4.13849e-05	114	0.939618	357	0.00956559	4.13849e-05	up
GO:0010819	regulation of T cell chemotaxis	BP	11	4.14547e-05	0	1	11	0.00503385	4.14547e-05	up
GO:0034134	toll-like receptor 2 signaling pathway	BP	11	4.14547e-05	0	1	11	0.00503385	4.14547e-05	up
GO:0002544	chronic inflammatory response	BP	11	4.14547e-05	0	1	11	0.00503385	4.14547e-05	up
GO:0023035	CD40 signaling pathway	BP	11	4.14547e-05	0	1	11	0.00503385	4.14547e-05	up
GO:0002371	dendritic cell cytokine production	BP	11	4.14547e-05	0	1	11	0.00503385	4.14547e-05	up
GO:0002730	regulation of dendritic cell cytokine production	BP	11	4.14547e-05	0	1	11	0.00503385	4.14547e-05	up
GO:0031640	killing of cells of another organism	BP	24	4.21667e-05	4	0.943828	28	0.00396935	4.21667e-05	up
GO:0141061	disruption of cell in another organism	BP	24	4.21667e-05	4	0.943828	28	0.00396935	4.21667e-05	up
GO:0034113	heterotypic cell-cell adhesion	BP	24	4.21667e-05	2	0.996172	26	0.0178517	4.21667e-05	up
GO:0006925	inflammatory cell apoptotic process	BP	13	4.25349e-05	0	1	13	0.00861894	4.25349e-05	up
GO:0051988	regulation of attachment of spindle microtubules to kinetochore	BP	13	4.25349e-05	1	0.954544	14	0.00239353	4.25349e-05	up
GO:0002431	Fc receptor mediated stimulatory signaling pathway	BP	17	4.51831e-05	1	0.991011	18	0.00853379	4.51831e-05	up
GO:0051098	regulation of binding	BP	75	4.52219e-05	23	0.977542	98	0.0159705	4.52219e-05	up
GO:0005096	GTPase activator activity	MF	75	4.52219e-05	32	0.581094	107	0.000412407	4.52219e-05	up
GO:0005788	endoplasmic reticulum lumen	CC	78	4.67481e-05	21	0.996653	99	0.0456698	4.67481e-05	up
GO:0045893	positive regulation of DNA-templated transcription	BP	354	4.68683e-05	147	0.999985	501	0.310323	4.68683e-05	up
GO:0051403	stress-activated MAPK cascade	BP	68	4.71013e-05	18	0.992705	86	0.0300981	4.71013e-05	up
GO:0005635	nuclear envelope	CC	127	4.74865e-05	32	0.999997	159	0.318787	4.74865e-05	up
GO:0050850	positive regulation of calcium-mediated signaling	BP	18	4.7829e-05	2	0.962111	20	0.00445279	4.7829e-05	up
GO:0002920	regulation of humoral immune response	BP	18	4.7829e-05	3	0.875445	21	0.00156149	4.7829e-05	up
GO:0045862	positive regulation of proteolysis	BP	96	4.79425e-05	28	0.998003	124	0.0618503	4.79425e-05	up
GO:0071604	transforming growth factor beta production	BP	21	4.83202e-05	2	0.987754	23	0.0101734	4.83202e-05	up
GO:0006302	double-strand break repair	BP	86	4.87816e-05	20	0.999858	106	0.134996	4.87816e-05	up
GO:0002701	negative regulation of production of molecular mediator of immune response	BP	19	4.90881e-05	0	1	19	0.0319696	4.90881e-05	up
GO:0044839	cell cycle G2/M phase transition	BP	50	4.91487e-05	12	0.982461	62	0.0163382	4.91487e-05	up
GO:0071634	regulation of transforming growth factor beta production	BP	20	4.91754e-05	1	0.997615	21	0.0181545	4.91754e-05	up
GO:0032814	regulation of natural killer cell activation	BP	20	4.91754e-05	3	0.932729	23	0.00324468	4.91754e-05	up
GO:0044248	cellular catabolic process	BP	333	4.98762e-05	146	0.99948	479	0.136829	4.98762e-05	up
GO:0035770	ribonucleoprotein granule	CC	75	5.27559e-05	18	0.999082	93	0.0771704	5.27559e-05	up
GO:0019887	protein kinase regulator activity	MF	66	5.31809e-05	13	0.999752	79	0.107162	5.31809e-05	up
GO:0007229	integrin-mediated signaling pathway	BP	40	5.32494e-05	9	0.968162	49	0.0102426	5.32494e-05	up
GO:0003724	RNA helicase activity	MF	29	5.42072e-05	1	0.999967	30	0.081529	5.42072e-05	up
GO:0071103	DNA conformation change	BP	34	5.42852e-05	3	0.999706	37	0.064609	5.42852e-05	up
GO:0051219	phosphoprotein binding	MF	34	5.42852e-05	5	0.994732	39	0.0252361	5.42852e-05	up
GO:0050857	positive regulation of antigen receptor-mediated signaling pathway	BP	14	5.45791e-05	0	1	14	0.013126	5.45791e-05	up
GO:0018279	protein N-linked glycosylation via asparagine	BP	14	5.45791e-05	3	0.656425	17	0.000271011	5.45791e-05	up
GO:1903901	negative regulation of viral life cycle	BP	14	5.45791e-05	0	1	14	0.013126	5.45791e-05	up
GO:0055074	calcium ion homeostasis	BP	79	5.46979e-05	31	0.794304	110	0.00202158	5.46979e-05	up
GO:0000910	cytokinesis	BP	56	5.50035e-05	19	0.837229	75	0.00251841	5.50035e-05	up
GO:0042509	regulation of tyrosine phosphorylation of STAT protein	BP	25	5.67086e-05	5	0.905459	30	0.00314339	5.67086e-05	up
GO:0002467	germinal center formation	BP	10	5.74971e-05	0	1	10	0.0049669	5.74971e-05	up
GO:0098883	synapse pruning	BP	10	5.74971e-05	0	1	10	0.0049669	5.74971e-05	up
GO:0045651	positive regulation of macrophage differentiation	BP	10	5.74971e-05	1	0.872573	11	0.000879387	5.74971e-05	up
GO:0046007	negative regulation of activated T cell proliferation	BP	10	5.74971e-05	0	1	10	0.0049669	5.74971e-05	up
GO:0048291	isotype switching to IgG isotypes	BP	10	5.74971e-05	0	1	10	0.0049669	5.74971e-05	up
GO:0036005	response to macrophage colony-stimulating factor	BP	10	5.74971e-05	1	0.872573	11	0.000879387	5.74971e-05	up
GO:0045059	positive thymic T cell selection	BP	10	5.74971e-05	1	0.872573	11	0.000879387	5.74971e-05	up
GO:0033691	sialic acid binding	MF	10	5.74971e-05	0	1	10	0.0049669	5.74971e-05	up
GO:0045236	CXCR chemokine receptor binding	MF	10	5.74971e-05	0	1	10	0.0049669	5.74971e-05	up
GO:0060761	negative regulation of response to cytokine stimulus	BP	28	6.01753e-05	5	0.961399	33	0.00765381	6.01753e-05	up
GO:0070231	T cell apoptotic process	BP	24	6.12318e-05	4	0.949063	28	0.00558744	6.12318e-05	up
GO:0006816	calcium ion transport	BP	98	6.1264e-05	35	0.966134	133	0.0155487	6.1264e-05	up
GO:0043086	negative regulation of catalytic activity	BP	109	6.19789e-05	35	0.996797	144	0.0598348	6.19789e-05	up
GO:0010876	lipid localization	BP	109	6.19789e-05	39	0.980293	148	0.0234483	6.19789e-05	up
GO:0051303	establishment of chromosome localization	BP	37	6.23563e-05	6	0.994717	43	0.0289608	6.23563e-05	up
GO:0044085	cellular component biogenesis	BP	660	6.31146e-05	288	1	948	0.85995	6.31146e-05	up
GO:0043087	regulation of GTPase activity	BP	81	6.39164e-05	37	0.473565	118	0.000280365	6.39164e-05	up
GO:0036498	IRE1-mediated unfolded protein response	BP	12	6.40813e-05	0	1	12	0.00927768	6.40813e-05	up
GO:0045649	regulation of macrophage differentiation	BP	12	6.40813e-05	1	0.938974	13	0.00242397	6.40813e-05	up
GO:0035872	nucleotide-binding domain, leucine rich repeat containing receptor signaling pathway	BP	15	6.42203e-05	2	0.90072	17	0.0020957	6.42203e-05	up
GO:0140013	meiotic nuclear division	BP	48	6.55292e-05	14	0.914078	62	0.00557966	6.55292e-05	up
GO:0032088	negative regulation of NF-kappaB transcription factor activity	BP	30	6.59399e-05	7	0.895466	37	0.00357036	6.59399e-05	up
GO:0016757	glycosyltransferase activity	MF	69	6.63986e-05	17	0.997622	86	0.0587003	6.63986e-05	up
GO:0006487	protein N-linked glycosylation	BP	27	6.65615e-05	4	0.9816	31	0.0127898	6.65615e-05	up
GO:0072593	reactive oxygen species metabolic process	BP	62	6.75017e-05	21	0.88579	83	0.00467183	6.75017e-05	up
GO:0043254	regulation of protein-containing complex assembly	BP	110	6.88132e-05	37	0.993557	147	0.0460199	6.88132e-05	up
GO:0030865	cortical cytoskeleton organization	BP	22	6.96691e-05	3	0.968474	25	0.00799642	6.96691e-05	up
GO:0006949	syncytium formation	BP	22	6.96691e-05	4	0.909549	26	0.0034701	6.96691e-05	up
GO:2001056	positive regulation of cysteine-type endopeptidase activity	BP	43	7.0339e-05	11	0.949139	54	0.00888889	7.0339e-05	up
GO:0050858	negative regulation of antigen receptor-mediated signaling pathway	BP	16	7.11414e-05	2	0.930433	18	0.00335171	7.11414e-05	up
GO:0034508	centromere complex assembly	BP	16	7.11414e-05	3	0.798121	19	0.00103976	7.11414e-05	up
GO:2000515	negative regulation of CD4-positive, alpha-beta T cell activation	BP	16	7.11414e-05	0	1	16	0.0239746	7.11414e-05	up
GO:0002495	antigen processing and presentation of peptide antigen via MHC class II	BP	16	7.11414e-05	3	0.798121	19	0.00103976	7.11414e-05	up
GO:0051603	proteolysis involved in protein catabolic process	BP	185	7.13027e-05	65	0.999883	250	0.203808	7.13027e-05	up
GO:0097191	extrinsic apoptotic signaling pathway	BP	65	7.24962e-05	15	0.998318	80	0.067629	7.24962e-05	up
GO:0043547	positive regulation of GTPase activity	BP	65	7.24962e-05	29	0.430909	94	0.000218845	7.24962e-05	up
GO:1903231	mRNA base-pairing translational repressor activity	MF	0	1	7	7.29256e-05	7	0.0227324	7.29256e-05	down
GO:0048524	positive regulation of viral process	BP	26	7.33237e-05	3	0.992894	29	0.0210805	7.33237e-05	up
GO:0016798	hydrolase activity, acting on glycosyl bonds	MF	37	0.000164014	17	0.225918	54	7.345e-05	7.345e-05	mix
GO:0006470	protein dephosphorylation	BP	59	7.36141e-05	13	0.997812	72	0.0591201	7.36141e-05	up
GO:0072679	thymocyte migration	BP	6	7.42361e-05	0	1	6	0.00159501	7.42361e-05	up
GO:0008315	G2/MI transition of meiotic cell cycle	BP	6	7.42361e-05	0	1	6	0.00159501	7.42361e-05	up
GO:0034155	regulation of toll-like receptor 7 signaling pathway	BP	6	7.42361e-05	0	1	6	0.00159501	7.42361e-05	up
GO:0002322	B cell proliferation involved in immune response	BP	6	7.42361e-05	0	1	6	0.00159501	7.42361e-05	up
GO:0032747	positive regulation of interleukin-23 production	BP	6	7.42361e-05	0	1	6	0.00159501	7.42361e-05	up
GO:0090674	endothelial cell-matrix adhesion via fibronectin	BP	6	7.42361e-05	0	1	6	0.00159501	7.42361e-05	up
GO:1904904	regulation of endothelial cell-matrix adhesion via fibronectin	BP	6	7.42361e-05	0	1	6	0.00159501	7.42361e-05	up
GO:2000501	regulation of natural killer cell chemotaxis	BP	6	7.42361e-05	0	1	6	0.00159501	7.42361e-05	up
GO:0004576	oligosaccharyl transferase activity	MF	6	7.42361e-05	0	1	6	0.00159501	7.42361e-05	up
GO:0030029	actin filament-based process	BP	183	7.50932e-05	76	0.986651	259	0.0372377	7.50932e-05	up
GO:0009595	detection of biotic stimulus	BP	17	7.54277e-05	4	0.679066	21	0.000517519	7.54277e-05	up
GO:0071888	macrophage apoptotic process	BP	9	7.62713e-05	0	1	9	0.00467675	7.62713e-05	up
GO:0051177	meiotic sister chromatid cohesion	BP	9	7.62713e-05	0	1	9	0.00467675	7.62713e-05	up
GO:2000508	regulation of dendritic cell chemotaxis	BP	9	7.62713e-05	0	1	9	0.00467675	7.62713e-05	up
GO:0046006	regulation of activated T cell proliferation	BP	18	7.73802e-05	3	0.887314	21	0.00254869	7.73802e-05	up
GO:0046427	positive regulation of receptor signaling pathway via JAK-STAT	BP	18	7.73802e-05	1	0.995015	19	0.016552	7.73802e-05	up
GO:1904894	positive regulation of receptor signaling pathway via STAT	BP	19	7.73902e-05	2	0.976952	21	0.00902372	7.73902e-05	up
GO:0046636	negative regulation of alpha-beta T cell activation	BP	19	7.73902e-05	0	1	19	0.0428065	7.73902e-05	up
GO:0062208	positive regulation of pattern recognition receptor signaling pathway	BP	25	8.03909e-05	6	0.823057	31	0.00196435	8.03909e-05	up
GO:0048771	tissue remodeling	BP	48	8.04174e-05	10	0.994447	58	0.0380794	8.04174e-05	up
GO:0046629	gamma-delta T cell activation	BP	13	8.44294e-05	1	0.96077	14	0.00451994	8.44294e-05	up
GO:0098581	detection of external biotic stimulus	BP	13	8.44294e-05	2	0.823805	15	0.00117844	8.44294e-05	up
GO:1903902	positive regulation of viral life cycle	BP	13	8.44294e-05	3	0.595695	16	0.000254187	8.44294e-05	up
GO:0032740	positive regulation of interleukin-17 production	BP	13	8.44294e-05	1	0.96077	14	0.00451994	8.44294e-05	up
GO:0045063	T-helper 1 cell differentiation	BP	13	8.44294e-05	1	0.96077	14	0.00451994	8.44294e-05	up
GO:0017056	structural constituent of nuclear pore	MF	13	8.44294e-05	0	1	13	0.0145397	8.44294e-05	up
GO:0010631	epithelial cell migration	BP	86	8.45587e-05	29	0.972746	115	0.0208448	8.45587e-05	up
GO:0046330	positive regulation of JNK cascade	BP	32	9.18289e-05	10	0.700235	42	0.00108165	9.18289e-05	up
GO:0035861	site of double-strand break	CC	32	9.18289e-05	4	0.997447	36	0.0425693	9.18289e-05	up
GO:0017124	SH3 domain binding	MF	41	9.33142e-05	14	0.708838	55	0.0013036	9.33142e-05	up
GO:0002420	natural killer cell mediated cytotoxicity directed against tumor cell target	BP	8	9.38294e-05	0	1	8	0.00407237	9.38294e-05	up
GO:0002291	T cell activation via T cell receptor contact with antigen bound to MHC molecule on antigen presenting cell	BP	8	9.38294e-05	1	0.770394	9	0.000440507	9.38294e-05	up
GO:0034975	protein folding in endoplasmic reticulum	BP	8	9.38294e-05	0	1	8	0.00407237	9.38294e-05	up
GO:0034663	endoplasmic reticulum chaperone complex	CC	8	9.38294e-05	0	1	8	0.00407237	9.38294e-05	up
GO:0030695	GTPase regulator activity	MF	124	9.54548e-05	59	0.617197	183	0.00105624	9.54548e-05	up
GO:0060589	nucleoside-triphosphatase regulator activity	MF	124	9.54548e-05	59	0.617197	183	0.00105624	9.54548e-05	up
GO:1901739	regulation of myoblast fusion	BP	11	9.56085e-05	1	0.918073	12	0.00239239	9.56085e-05	up
GO:0045342	MHC class II biosynthetic process	BP	11	9.56085e-05	0	1	11	0.00987652	9.56085e-05	up
GO:0015931	nucleobase-containing compound transport	BP	63	9.66588e-05	14	0.998781	77	0.0845563	9.66588e-05	up
GO:0090132	epithelium migration	BP	86	9.66683e-05	29	0.974114	115	0.023224	9.66683e-05	up
GO:0035023	regulation of Rho protein signal transduction	BP	29	9.96085e-05	6	0.941026	35	0.00793182	9.96085e-05	up
GO:0008186	ATP-dependent activity, acting on RNA	MF	29	9.96085e-05	1	0.999975	30	0.113049	9.96085e-05	up
GO:1905821	positive regulation of chromosome condensation	BP	7	9.98537e-05	1	0.69181	8	0.000186189	9.98537e-05	up
GO:0035744	T-helper 1 cell cytokine production	BP	7	9.98537e-05	1	0.69181	8	0.000186189	9.98537e-05	up
GO:2000554	regulation of T-helper 1 cell cytokine production	BP	7	9.98537e-05	1	0.69181	8	0.000186189	9.98537e-05	up
GO:2000556	positive regulation of T-helper 1 cell cytokine production	BP	7	9.98537e-05	1	0.69181	8	0.000186189	9.98537e-05	up
GO:0097527	necroptotic signaling pathway	BP	7	9.98537e-05	0	1	7	0.00305655	9.98537e-05	up
GO:0002676	regulation of chronic inflammatory response	BP	7	9.98537e-05	0	1	7	0.00305655	9.98537e-05	up
GO:0032627	interleukin-23 production	BP	7	9.98537e-05	0	1	7	0.00305655	9.98537e-05	up
GO:0032667	regulation of interleukin-23 production	BP	7	9.98537e-05	0	1	7	0.00305655	9.98537e-05	up
GO:0000796	condensin complex	CC	7	9.98537e-05	1	0.69181	8	0.000186189	9.98537e-05	up
GO:0004875	complement receptor activity	MF	7	9.98537e-05	0	1	7	0.00305655	9.98537e-05	up
GO:0060333	type II interferon-mediated signaling pathway	BP	14	0.000100639	2	0.874718	16	0.00221676	0.000100639	up
GO:0090025	regulation of monocyte chemotaxis	BP	14	0.000100639	3	0.684216	17	0.000577071	0.000100639	up
GO:0045936	negative regulation of phosphate metabolic process	BP	95	0.000103708	32	0.98571	127	0.0356538	0.000103708	up
GO:0016604	nuclear body	CC	204	0.00010473	73	0.999955	277	0.283326	0.00010473	up
GO:0061982	meiosis I cell cycle process	BP	35	0.000104918	10	0.835113	45	0.00319201	0.000104918	up
GO:0000003	reproduction	BP	267	0.000106294	122	0.988022	389	0.0500461	0.000106294	up
GO:0030168	platelet activation	BP	40	0.000107463	15	0.562337	55	0.000583897	0.000107463	up
GO:0043029	T cell homeostasis	BP	21	0.000108779	3	0.960706	24	0.00901771	0.000108779	up
GO:0042531	positive regulation of tyrosine phosphorylation of STAT protein	BP	21	0.000108779	5	0.772793	26	0.001547	0.000108779	up
GO:1905820	positive regulation of chromosome separation	BP	15	0.000112135	4	0.545255	19	0.000284184	0.000112135	up
GO:0150077	regulation of neuroinflammatory response	BP	15	0.000112135	2	0.911744	17	0.0036454	0.000112135	up
GO:0007254	JNK cascade	BP	51	0.000113656	14	0.963954	65	0.0167823	0.000113656	up
GO:0043300	regulation of leukocyte degranulation	BP	20	0.000114635	1	0.998224	21	0.0332151	0.000114635	up
GO:0006869	lipid transport	BP	97	0.000114945	38	0.908663	135	0.00960076	0.000114945	up
GO:0010563	negative regulation of phosphorus metabolic process	BP	95	0.000117331	32	0.98645	127	0.0390947	0.000117331	up
GO:0051702	biological process involved in interaction with symbiont	BP	36	0.000117337	3	0.999918	39	0.126683	0.000117337	up
GO:0072594	establishment of protein localization to organelle	BP	117	0.000120646	29	0.999996	146	0.378242	0.000120646	up
GO:0019369	arachidonic acid metabolic process	BP	10	0.535268	17	0.00012103	27	0.00139466	0.00012103	down
GO:0070232	regulation of T cell apoptotic process	BP	18	0.000121922	3	0.898161	21	0.00401158	0.000121922	up
GO:0045191	regulation of isotype switching	BP	18	0.000121922	1	0.995699	19	0.0233074	0.000121922	up
GO:0141060	disruption of anatomical structure in another organism	BP	24	0.000123789	4	0.958213	28	0.0104766	0.000123789	up
GO:0140352	export from cell	BP	189	0.000124074	95	0.688708	284	0.00215713	0.000124074	up
GO:0001676	long-chain fatty acid metabolic process	BP	17	0.773486	27	0.000124366	44	0.00941858	0.000124366	down
GO:0016773	phosphotransferase activity, alcohol group as acceptor	MF	163	0.00012503	79	0.731273	242	0.00277246	0.00012503	up
GO:0016740	transferase activity	MF	463	0.000125502	212	0.999966	675	0.352505	0.000125502	up
GO:0034504	protein localization to nucleus	BP	86	0.000125793	21	0.99982	107	0.179265	0.000125793	up
GO:0006874	intracellular calcium ion homeostasis	BP	73	0.000127014	27	0.876833	100	0.00688359	0.000127014	up
GO:0018105	peptidyl-serine phosphorylation	BP	78	0.00012857	22	0.996099	100	0.0687369	0.00012857	up
GO:0018193	peptidyl-amino acid modification	BP	210	0.000130154	81	0.999633	291	0.191961	0.000130154	up
GO:0043371	negative regulation of CD4-positive, alpha-beta T cell differentiation	BP	12	0.000130261	0	1	12	0.0160465	0.000130261	up
GO:0000725	recombinational repair	BP	55	0.000131472	6	0.999998	61	0.3064	0.000131472	up
GO:0000922	spindle pole	CC	55	0.000131472	19	0.844415	74	0.0048733	0.000131472	up
GO:0046875	ephrin receptor binding	MF	13	0.00120832	6	0.154421	19	0.000134459	0.000134459	mix
GO:2000117	negative regulation of cysteine-type endopeptidase activity	BP	23	0.000135439	2	0.996172	25	0.0342227	0.000135439	up
GO:0007062	sister chromatid cohesion	BP	23	0.000135439	2	0.996172	25	0.0342227	0.000135439	up
GO:0043539	protein serine/threonine kinase activator activity	MF	23	0.000135439	2	0.996172	25	0.0342227	0.000135439	up
GO:0032392	DNA geometric change	BP	31	0.000136899	2	0.999897	33	0.112928	0.000136899	up
GO:0016799	hydrolase activity, hydrolyzing N-glycosyl compounds	MF	16	0.000694876	7	0.19417	23	0.000137757	0.000137757	mix
GO:0001726	ruffle	CC	57	0.000139098	14	0.99346	71	0.0508477	0.000139098	up
GO:0070230	positive regulation of lymphocyte apoptotic process	BP	10	0.000140649	0	1	10	0.0103493	0.000140649	up
GO:0010820	positive regulation of T cell chemotaxis	BP	10	0.000140649	0	1	10	0.0103493	0.000140649	up
GO:0001768	establishment of T cell polarity	BP	10	0.000140649	0	1	10	0.0103493	0.000140649	up
GO:0001787	natural killer cell proliferation	BP	10	0.000140649	1	0.890018	11	0.0022757	0.000140649	up
GO:0034501	protein localization to kinetochore	BP	10	0.000140649	0	1	10	0.0103493	0.000140649	up
GO:1903083	protein localization to condensed chromosome	BP	10	0.000140649	0	1	10	0.0103493	0.000140649	up
GO:1902850	microtubule cytoskeleton organization involved in mitosis	BP	52	0.000142225	14	0.974198	66	0.0240851	0.000142225	up
GO:0036464	cytoplasmic ribonucleoprotein granule	CC	69	0.000143481	18	0.99667	87	0.0735579	0.000143481	up
GO:0031965	nuclear membrane	CC	85	0.000144051	16	0.999998	101	0.380842	0.000144051	up
GO:0007179	transforming growth factor beta receptor signaling pathway	BP	59	0.000145827	22	0.782898	81	0.00340841	0.000145827	up
GO:0016772	transferase activity, transferring phosphorus-containing groups	MF	208	0.00014831	95	0.957125	303	0.0251669	0.00014831	up
GO:0004620	phospholipase activity	MF	24	0.0327187	20	0.00548983	44	0.000153218	0.000153218	mix
GO:0045944	positive regulation of transcription by RNA polymerase II	BP	261	0.000154059	110	0.999266	371	0.174631	0.000154059	up
GO:0002830	positive regulation of type 2 immune response	BP	9	0.00177346	4	0.165796	13	0.000154847	0.000154847	mix
GO:0004222	metalloendopeptidase activity	MF	30	0.000155546	8	0.844016	38	0.00422563	0.000155546	up
GO:1901136	carbohydrate derivative catabolic process	BP	50	0.000158416	17	0.830896	67	0.00482718	0.000158416	up
GO:1902532	negative regulation of intracellular signal transduction	BP	133	0.00016108	48	0.996056	181	0.0881568	0.00016108	up
GO:0090130	tissue migration	BP	86	0.000162763	29	0.978999	115	0.035036	0.000162763	up
GO:0030662	coated vesicle membrane	CC	58	0.000168464	16	0.982636	74	0.0349018	0.000168464	up
GO:0007200	phospholipase C-activating G protein-coupled receptor signaling pathway	BP	27	0.000169148	7	0.828126	34	0.00377073	0.000169148	up
GO:0071559	response to transforming growth factor beta	BP	73	0.000169159	25	0.946804	98	0.0180794	0.000169159	up
GO:0019932	second-messenger-mediated signaling	BP	74	0.000169439	22	0.990251	96	0.0514682	0.000169439	up
GO:1902622	regulation of neutrophil migration	BP	20	0.000169897	4	0.869825	24	0.00435402	0.000169897	up
GO:0033209	tumor necrosis factor-mediated signaling pathway	BP	35	0.000171478	9	0.916724	44	0.00941858	0.000171478	up
GO:0034655	nucleobase-containing compound catabolic process	BP	109	0.000172255	37	0.994818	146	0.0772842	0.000172255	up
GO:0061024	membrane organization	BP	185	0.000175506	82	0.962911	267	0.0299916	0.000175506	up
GO:0007052	mitotic spindle organization	BP	44	0.000175624	10	0.986121	54	0.0357716	0.000175624	up
GO:0032508	DNA duplex unwinding	BP	29	0.000176507	2	0.999766	31	0.102029	0.000176507	up
GO:0071624	positive regulation of granulocyte chemotaxis	BP	14	0.000176965	2	0.88842	16	0.00394441	0.000176965	up
GO:0032816	positive regulation of natural killer cell activation	BP	14	0.000176965	2	0.88842	16	0.00394441	0.000176965	up
GO:0070423	nucleotide-binding oligomerization domain containing signaling pathway	BP	14	0.000176965	2	0.88842	16	0.00394441	0.000176965	up
GO:0010922	positive regulation of phosphatase activity	BP	14	0.000176965	2	0.88842	16	0.00394441	0.000176965	up
GO:0034121	regulation of toll-like receptor signaling pathway	BP	14	0.000176965	4	0.484309	18	0.000280649	0.000176965	up
GO:2001233	regulation of apoptotic signaling pathway	BP	100	0.000177502	25	0.999965	125	0.289819	0.000177502	up
GO:0004725	protein tyrosine phosphatase activity	MF	31	0.000178662	1	0.999994	32	0.185165	0.000178662	up
GO:0030866	cortical actin cytoskeleton organization	BP	19	0.000179683	2	0.982079	21	0.0181545	0.000179683	up
GO:0006911	phagocytosis, engulfment	BP	19	0.000179683	3	0.932729	22	0.0080215	0.000179683	up
GO:0004532	RNA exonuclease activity	MF	19	0.000179683	1	0.997615	20	0.0376901	0.000179683	up
GO:0106310	protein serine kinase activity	MF	96	0.000187466	44	0.631285	140	0.00181043	0.000187466	up
GO:0036297	interstrand cross-link repair	BP	18	0.000187472	2	0.973881	20	0.0146452	0.000187472	up
GO:1901223	negative regulation of non-canonical NF-kappaB signal transduction	BP	15	0.000188361	3	0.778533	18	0.00196454	0.000188361	up
GO:0022414	reproductive process	BP	263	0.000188777	122	0.984141	385	0.0559635	0.000188777	up
GO:1990782	protein tyrosine kinase binding	MF	36	0.000188783	13	0.607563	49	0.00116775	0.000188783	up
GO:0070302	regulation of stress-activated protein kinase signaling cascade	BP	56	0.000190391	16	0.972461	72	0.0280916	0.000190391	up
GO:0018209	peptidyl-serine modification	BP	80	0.000191965	22	0.998179	102	0.109151	0.000191965	up
GO:0061081	positive regulation of myeloid leukocyte cytokine production involved in immune response	BP	17	0.000192304	1	0.994224	18	0.0264406	0.000192304	up
GO:0002504	antigen processing and presentation of peptide or polysaccharide antigen via MHC class II	BP	16	0.000193032	3	0.832951	19	0.00306896	0.000193032	up
GO:0048245	eosinophil chemotaxis	BP	10	0.00111435	4	0.225137	14	0.000195974	0.000195974	mix
GO:0060143	positive regulation of syncytium formation by plasma membrane fusion	BP	11	0.000200206	1	0.929291	12	0.00494902	0.000200206	up
GO:0002755	MyD88-dependent toll-like receptor signaling pathway	BP	11	0.000200206	0	1	11	0.0176197	0.000200206	up
GO:0050765	negative regulation of phagocytosis	BP	11	0.000200206	0	1	11	0.0176197	0.000200206	up
GO:0050855	regulation of B cell receptor signaling pathway	BP	11	0.000200206	0	1	11	0.0176197	0.000200206	up
GO:0005839	proteasome core complex	CC	11	0.000200206	0	1	11	0.0176197	0.000200206	up
GO:0070828	heterochromatin organization	BP	32	0.000202263	6	0.981452	38	0.0281957	0.000202263	up
GO:0032725	positive regulation of granulocyte macrophage colony-stimulating factor production	BP	9	0.00020253	2	0.547968	11	0.000273502	0.00020253	up
GO:0051132	NK T cell activation	BP	9	0.00020253	1	0.852362	10	0.00204725	0.00020253	up
GO:0002679	respiratory burst involved in defense response	BP	9	0.00020253	0	1	9	0.0105931	0.00020253	up
GO:0002863	positive regulation of inflammatory response to antigenic stimulus	BP	9	0.00020253	1	0.852362	10	0.00204725	0.00020253	up
GO:0048302	regulation of isotype switching to IgG isotypes	BP	9	0.00020253	0	1	9	0.0105931	0.00020253	up
GO:0071639	positive regulation of monocyte chemotactic protein-1 production	BP	9	0.00020253	1	0.852362	10	0.00204725	0.00020253	up
GO:0008250	oligosaccharyltransferase complex	CC	9	0.00020253	0	1	9	0.0105931	0.00020253	up
GO:0001931	uropod	CC	9	0.00020253	0	1	9	0.0105931	0.00020253	up
GO:0044194	cytolytic granule	CC	9	0.00020253	0	1	9	0.0105931	0.00020253	up
GO:0044322	endoplasmic reticulum quality control compartment	CC	9	0.00020253	0	1	9	0.0105931	0.00020253	up
GO:0006401	RNA catabolic process	BP	81	0.00021753	23	0.997541	104	0.104403	0.00021753	up
GO:0071375	cellular response to peptide hormone stimulus	BP	74	0.000223498	21	0.995283	95	0.0806684	0.000223498	up
GO:0003735	structural constituent of ribosome	MF	10	1	38	0.000228272	48	0.838912	0.000228272	down
GO:0019885	antigen processing and presentation of endogenous peptide antigen via MHC class I	BP	12	0.00024723	0	1	12	0.02595	0.00024723	up
GO:0051383	kinetochore organization	BP	12	0.00024723	2	0.803068	14	0.00239353	0.00024723	up
GO:0051315	attachment of mitotic spindle microtubules to kinetochore	BP	12	0.00024723	1	0.954544	13	0.00861894	0.00024723	up
GO:0036344	platelet morphogenesis	BP	12	0.00024723	2	0.803068	14	0.00239353	0.00024723	up
GO:0036230	granulocyte activation	BP	20	0.000247272	4	0.880966	24	0.00634099	0.000247272	up
GO:0000724	double-strand break repair via homologous recombination	BP	53	0.000248369	6	0.999996	59	0.341517	0.000248369	up
GO:0001933	negative regulation of protein phosphorylation	BP	78	0.000252023	23	0.994863	101	0.0837684	0.000252023	up
GO:0009394	2'-deoxyribonucleotide metabolic process	BP	17	0.000295131	6	0.369405	23	0.000258279	0.000258279	mix
GO:0032880	regulation of protein localization	BP	196	0.000258775	73	0.999841	269	0.284156	0.000258775	up
GO:0000086	G2/M transition of mitotic cell cycle	BP	44	0.000260469	10	0.988202	54	0.047947	0.000260469	up
GO:0050848	regulation of calcium-mediated signaling	BP	28	0.000263886	5	0.976014	33	0.0265832	0.000263886	up
GO:0004674	protein serine/threonine kinase activity	MF	109	0.000264323	51	0.666571	160	0.00295562	0.000264323	up
GO:0061756	leukocyte adhesion to vascular endothelial cell	BP	19	0.000265447	2	0.984209	21	0.024827	0.000265447	up
GO:0005813	centrosome	CC	157	0.000265767	56	0.999496	213	0.212199	0.000265767	up
GO:0032736	positive regulation of interleukin-13 production	BP	7	0.00807388	4	0.0902706	11	0.000273502	0.000273502	mix
GO:0090023	positive regulation of neutrophil chemotaxis	BP	13	0.000279653	1	0.970781	14	0.013126	0.000279653	up
GO:0031664	regulation of lipopolysaccharide-mediated signaling pathway	BP	13	0.000279653	0	1	13	0.0349224	0.000279653	up
GO:0046639	negative regulation of alpha-beta T cell differentiation	BP	13	0.000279653	0	1	13	0.0349224	0.000279653	up
GO:0048878	chemical homeostasis	BP	201	0.000280655	98	0.860145	299	0.0122297	0.000280655	up
GO:0034116	positive regulation of heterotypic cell-cell adhesion	BP	8	0.000281774	1	0.801821	9	0.00168131	0.000281774	up
GO:0044771	meiotic cell cycle phase transition	BP	8	0.000281774	1	0.801821	9	0.00168131	0.000281774	up
GO:0002423	natural killer cell mediated immune response to tumor cell	BP	8	0.000281774	0	1	8	0.0104485	0.000281774	up
GO:0070671	response to interleukin-12	BP	8	0.000281774	0	1	8	0.0104485	0.000281774	up
GO:0051256	mitotic spindle midzone assembly	BP	8	0.000281774	0	1	8	0.0104485	0.000281774	up
GO:0032393	MHC class I receptor activity	MF	8	0.000281774	0	1	8	0.0104485	0.000281774	up
GO:0140996	histone H3 kinase activity	MF	8	0.000281774	0	1	8	0.0104485	0.000281774	up
GO:0042608	T cell receptor binding	MF	8	0.000281774	0	1	8	0.0104485	0.000281774	up
GO:0033260	nuclear DNA replication	BP	18	0.000281828	1	0.996797	19	0.0428065	0.000281828	up
GO:0016896	RNA exonuclease activity, producing 5'-phosphomonoesters	MF	18	0.000281828	1	0.996797	19	0.0428065	0.000281828	up
GO:0051651	maintenance of location in cell	BP	61	0.000283933	17	0.988347	78	0.0573266	0.000283933	up
GO:0048660	regulation of smooth muscle cell proliferation	BP	42	0.000286843	13	0.87521	55	0.00970621	0.000286843	up
GO:0097305	response to alcohol	BP	63	0.000288792	23	0.867584	86	0.0104425	0.000288792	up
GO:0071900	regulation of protein serine/threonine kinase activity	BP	76	0.000290262	17	0.999893	93	0.253482	0.000290262	up
GO:0015630	microtubule cytoskeleton	CC	299	0.000291965	136	0.997537	435	0.153254	0.000291965	up
GO:0140640	catalytic activity, acting on a nucleic acid	MF	150	0.000292111	37	1	187	0.735783	0.000292111	up
GO:0006914	autophagy	BP	143	0.000292634	38	1	181	0.599359	0.000292634	up
GO:0061919	process utilizing autophagic mechanism	BP	143	0.000292634	38	1	181	0.599359	0.000292634	up
GO:0035091	phosphatidylinositol binding	MF	74	0.000292801	24	0.977932	98	0.044415	0.000292801	up
GO:0031100	animal organ regeneration	BP	22	0.00029294	3	0.979866	25	0.0265005	0.00029294	up
GO:0007520	myoblast fusion	BP	17	0.000295131	2	0.966511	19	0.016552	0.000295131	up
GO:0034502	protein localization to chromosome	BP	36	0.000296998	3	0.999951	39	0.201073	0.000296998	up
GO:0032691	negative regulation of interleukin-1 beta production	BP	14	0.000298383	2	0.90072	16	0.00663345	0.000298383	up
GO:0001618	virus receptor activity	MF	27	0.000299801	8	0.74437	35	0.00335	0.000299801	up
GO:0140272	exogenous protein binding	MF	27	0.000299801	8	0.74437	35	0.00335	0.000299801	up
GO:1902624	positive regulation of neutrophil migration	BP	16	0.000303718	2	0.95159	18	0.0128521	0.000303718	up
GO:0050832	defense response to fungus	BP	16	0.000303718	2	0.95159	18	0.0128521	0.000303718	up
GO:0042554	superoxide anion generation	BP	16	0.000303718	4	0.679066	20	0.00169385	0.000303718	up
GO:0051236	establishment of RNA localization	BP	48	0.000305041	8	0.99961	56	0.163948	0.000305041	up
GO:0000781	chromosome, telomeric region	CC	48	0.000305041	5	0.999994	53	0.323045	0.000305041	up
GO:0006953	acute-phase response	BP	15	0.00030558	1	0.98793	16	0.0239746	0.00030558	up
GO:0001767	establishment of lymphocyte polarity	BP	10	0.000305973	0	1	10	0.0192084	0.000305973	up
GO:0090713	immunological memory process	BP	10	0.000305973	0	1	10	0.0192084	0.000305973	up
GO:0045346	regulation of MHC class II biosynthetic process	BP	10	0.000305973	0	1	10	0.0192084	0.000305973	up
GO:0051208	sequestering of calcium ion	BP	40	0.000314217	11	0.933302	51	0.0178871	0.000314217	up
GO:0016301	kinase activity	MF	171	0.000324501	84	0.772626	255	0.00702533	0.000324501	up
GO:0007051	spindle organization	BP	60	0.000327366	19	0.957056	79	0.0292817	0.000327366	up
GO:0000018	regulation of DNA recombination	BP	41	0.000331929	7	0.998251	48	0.106605	0.000331929	up
GO:0051851	modulation by host of symbiont process	BP	30	0.000341305	2	0.999897	32	0.163445	0.000341305	up
GO:0006812	monoatomic cation transport	BP	199	0.000342958	94	0.924312	293	0.0251625	0.000342958	up
GO:0050657	nucleic acid transport	BP	47	0.000353005	8	0.999471	55	0.160404	0.000353005	up
GO:0050658	RNA transport	BP	47	0.000353005	8	0.999471	55	0.160404	0.000353005	up
GO:0071466	cellular response to xenobiotic stimulus	BP	32	0.32042	35	0.000359014	67	0.00112116	0.000359014	down
GO:0045345	positive regulation of MHC class I biosynthetic process	BP	5	0.000362323	0	1	5	0.0046676	0.000362323	up
GO:0001923	B-1 B cell differentiation	BP	5	0.000362323	0	1	5	0.0046676	0.000362323	up
GO:0032741	positive regulation of interleukin-18 production	BP	5	0.000362323	0	1	5	0.0046676	0.000362323	up
GO:0140639	positive regulation of pyroptosis	BP	5	0.000362323	0	1	5	0.0046676	0.000362323	up
GO:0034157	positive regulation of toll-like receptor 7 signaling pathway	BP	5	0.000362323	0	1	5	0.0046676	0.000362323	up
GO:0034158	toll-like receptor 8 signaling pathway	BP	5	0.000362323	0	1	5	0.0046676	0.000362323	up
GO:1903969	regulation of response to macrophage colony-stimulating factor	BP	5	0.000362323	0	1	5	0.0046676	0.000362323	up
GO:1903972	regulation of cellular response to macrophage colony-stimulating factor stimulus	BP	5	0.000362323	0	1	5	0.0046676	0.000362323	up
GO:0002835	negative regulation of response to tumor cell	BP	5	0.000362323	0	1	5	0.0046676	0.000362323	up
GO:0002838	negative regulation of immune response to tumor cell	BP	5	0.000362323	0	1	5	0.0046676	0.000362323	up
GO:1904906	positive regulation of endothelial cell-matrix adhesion via fibronectin	BP	5	0.000362323	0	1	5	0.0046676	0.000362323	up
GO:0002238	response to molecule of fungal origin	BP	5	0.000362323	0	1	5	0.0046676	0.000362323	up
GO:2000503	positive regulation of natural killer cell chemotaxis	BP	5	0.000362323	0	1	5	0.0046676	0.000362323	up
GO:0046696	lipopolysaccharide receptor complex	CC	5	0.000362323	0	1	5	0.0046676	0.000362323	up
GO:0004579	dolichyl-diphosphooligosaccharide-protein glycotransferase activity	MF	5	0.000362323	0	1	5	0.0046676	0.000362323	up
GO:0045569	TRAIL binding	MF	5	0.000362323	0	1	5	0.0046676	0.000362323	up
GO:0004252	serine-type endopeptidase activity	MF	39	0.000363516	13	0.7885	52	0.00595073	0.000363516	up
GO:0055082	intracellular chemical homeostasis	BP	148	0.000364676	67	0.898464	215	0.0190974	0.000364676	up
GO:0007584	response to nutrient	BP	43	0.000365084	15	0.777769	58	0.00576499	0.000365084	up
GO:0015711	organic anion transport	BP	89	0.000368912	34	0.937509	123	0.0264858	0.000368912	up
GO:2000109	regulation of macrophage apoptotic process	BP	7	0.000369097	0	1	7	0.00967038	0.000369097	up
GO:2000425	regulation of apoptotic cell clearance	BP	7	0.000369097	0	1	7	0.00967038	0.000369097	up
GO:0002858	regulation of natural killer cell mediated cytotoxicity directed against tumor cell target	BP	7	0.000369097	0	1	7	0.00967038	0.000369097	up
GO:0002430	complement receptor mediated signaling pathway	BP	7	0.000369097	1	0.733987	8	0.00116688	0.000369097	up
GO:0035743	CD4-positive, alpha-beta T cell cytokine production	BP	9	0.000947999	3	0.337938	12	0.000371636	0.000371636	mix
GO:0010035	response to inorganic substance	BP	117	0.000372264	51	0.875423	168	0.0151268	0.000372264	up
GO:0010498	proteasomal protein catabolic process	BP	133	0.000373974	45	0.999429	178	0.223027	0.000373974	up
GO:0016298	lipase activity	MF	27	0.0717718	24	0.00371829	51	0.000383107	0.000383107	mix
GO:0051099	positive regulation of binding	BP	40	0.000384159	12	0.891733	52	0.0133706	0.000384159	up
GO:1901976	regulation of cell cycle checkpoint	BP	19	0.00038484	1	0.998224	20	0.0634435	0.00038484	up
GO:0002643	regulation of tolerance induction	BP	11	0.000387378	0	1	11	0.02909	0.000387378	up
GO:0090231	regulation of spindle checkpoint	BP	11	0.000387378	0	1	11	0.02909	0.000387378	up
GO:0090266	regulation of mitotic cell cycle spindle assembly checkpoint	BP	11	0.000387378	0	1	11	0.02909	0.000387378	up
GO:1903504	regulation of mitotic spindle checkpoint	BP	11	0.000387378	0	1	11	0.02909	0.000387378	up
GO:0090026	positive regulation of monocyte chemotaxis	BP	11	0.000387378	2	0.755004	13	0.00242397	0.000387378	up
GO:0030220	platelet formation	BP	11	0.000387378	2	0.755004	13	0.00242397	0.000387378	up
GO:0071560	cellular response to transforming growth factor beta stimulus	BP	70	0.000387857	25	0.928772	95	0.0231648	0.000387857	up
GO:0000209	protein polyubiquitination	BP	65	0.000389278	13	0.999892	78	0.26356	0.000389278	up
GO:0022604	regulation of cell morphogenesis	BP	67	0.000389785	25	0.877575	92	0.0140236	0.000389785	up
GO:0046700	heterocycle catabolic process	BP	114	0.000397297	42	0.989326	156	0.0832305	0.000397297	up
GO:0060341	regulation of cellular localization	BP	216	0.000398059	83	0.999895	299	0.351058	0.000398059	up
GO:0032870	cellular response to hormone stimulus	BP	130	0.000402069	49	0.993029	179	0.103368	0.000402069	up
GO:0006811	monoatomic ion transport	BP	232	0.000402177	110	0.959874	342	0.0453317	0.000402177	up
GO:0051053	negative regulation of DNA metabolic process	BP	41	0.000403902	9	0.988974	50	0.0604358	0.000403902	up
GO:0030371	translation repressor activity	MF	4	0.972009	14	0.000404342	18	0.0815934	0.000404342	down
GO:1902806	regulation of cell cycle G1/S phase transition	BP	53	0.000408388	18	0.889652	71	0.0150088	0.000408388	up
GO:0070266	necroptotic process	BP	18	0.000414884	2	0.979672	20	0.0281605	0.000414884	up
GO:0032872	regulation of stress-activated MAPK cascade	BP	54	0.000415084	16	0.966662	70	0.0382084	0.000415084	up
GO:1902749	regulation of cell cycle G2/M phase transition	BP	38	0.000420605	9	0.972792	47	0.0380823	0.000420605	up
GO:0002244	hematopoietic progenitor cell differentiation	BP	42	0.000422689	10	0.982357	52	0.0501422	0.000422689	up
GO:2000427	positive regulation of apoptotic cell clearance	BP	6	0.000428413	0	1	6	0.00789517	0.000428413	up
GO:0060556	regulation of vitamin D biosynthetic process	BP	6	0.000428413	0	1	6	0.00789517	0.000428413	up
GO:0032959	inositol trisphosphate biosynthetic process	BP	6	0.000428413	0	1	6	0.00789517	0.000428413	up
GO:0090673	endothelial cell-matrix adhesion	BP	6	0.000428413	0	1	6	0.00789517	0.000428413	up
GO:0032829	regulation of CD4-positive, CD25-positive, alpha-beta regulatory T cell differentiation	BP	6	0.000428413	1	0.642949	7	0.000544984	0.000428413	up
GO:0032831	positive regulation of CD4-positive, CD25-positive, alpha-beta regulatory T cell differentiation	BP	6	0.000428413	1	0.642949	7	0.000544984	0.000428413	up
GO:0038113	interleukin-9-mediated signaling pathway	BP	6	0.000428413	0	1	6	0.00789517	0.000428413	up
GO:0071104	response to interleukin-9	BP	6	0.000428413	0	1	6	0.00789517	0.000428413	up
GO:0071355	cellular response to interleukin-9	BP	6	0.000428413	0	1	6	0.00789517	0.000428413	up
GO:0002826	negative regulation of T-helper 1 type immune response	BP	6	0.000428413	0	1	6	0.00789517	0.000428413	up
GO:0023024	MHC class I protein complex binding	MF	6	0.000428413	0	1	6	0.00789517	0.000428413	up
GO:0000794	condensed nuclear chromosome	CC	24	0.000435299	5	0.92711	29	0.0162762	0.000435299	up
GO:0019001	guanyl nucleotide binding	MF	99	0.000437368	41	0.894299	140	0.0190602	0.000437368	up
GO:0032561	guanyl ribonucleotide binding	MF	99	0.000437368	41	0.894299	140	0.0190602	0.000437368	up
GO:2000377	regulation of reactive oxygen species metabolic process	BP	43	0.000440477	12	0.94931	55	0.0277877	0.000440477	up
GO:0009262	deoxyribonucleotide metabolic process	BP	17	0.000442358	6	0.395271	23	0.000462425	0.000442358	up
GO:0019692	deoxyribose phosphate metabolic process	BP	17	0.000442358	6	0.395271	23	0.000462425	0.000442358	up
GO:0005547	phosphatidylinositol-3,4,5-trisphosphate binding	MF	17	0.000442358	2	0.970417	19	0.0233074	0.000442358	up
GO:1990391	DNA repair complex	CC	12	0.00044259	1	0.96077	13	0.0145397	0.00044259	up
GO:1902115	regulation of organelle assembly	BP	61	0.000443823	16	0.995156	77	0.102505	0.000443823	up
GO:0090734	site of DNA damage	CC	39	0.000444675	4	0.999943	43	0.241094	0.000444675	up
GO:0030247	polysaccharide binding	MF	9	0.0030863	4	0.194767	13	0.000451004	0.000451004	mix
GO:0050878	regulation of body fluid levels	BP	82	0.000454476	30	0.952244	112	0.0356846	0.000454476	up
GO:1903894	regulation of IRE1-mediated unfolded protein response	BP	9	0.000463589	0	1	9	0.0207203	0.000463589	up
GO:0002864	regulation of acute inflammatory response to antigenic stimulus	BP	9	0.000463589	1	0.872573	10	0.0049669	0.000463589	up
GO:0070424	regulation of nucleotide-binding oligomerization domain containing signaling pathway	BP	9	0.000463589	2	0.58962	11	0.000879387	0.000463589	up
GO:0051231	spindle elongation	BP	9	0.000463589	0	1	9	0.0207203	0.000463589	up
GO:0051255	spindle midzone assembly	BP	9	0.000463589	1	0.872573	10	0.0049669	0.000463589	up
GO:0031254	cell trailing edge	CC	9	0.000463589	0	1	9	0.0207203	0.000463589	up
GO:0031400	negative regulation of protein modification process	BP	106	0.000469978	42	0.954575	148	0.0397972	0.000469978	up
GO:0035335	peptidyl-tyrosine dephosphorylation	BP	13	0.000473584	0	1	13	0.0504683	0.000473584	up
GO:0039529	RIG-I signaling pathway	BP	13	0.000473584	1	0.974783	14	0.0205723	0.000473584	up
GO:0034110	regulation of homotypic cell-cell adhesion	BP	15	0.000480398	4	0.629044	19	0.00182919	0.000480398	up
GO:0071353	cellular response to interleukin-4	BP	15	0.000480398	3	0.816236	18	0.00545983	0.000480398	up
GO:0007064	mitotic sister chromatid cohesion	BP	15	0.000480398	1	0.989584	16	0.0341231	0.000480398	up
GO:0008305	integrin complex	CC	15	0.000480398	2	0.938308	17	0.0144603	0.000480398	up
GO:0009410	response to xenobiotic stimulus	BP	88	0.00250166	52	0.126507	140	0.000482803	0.000482803	mix
GO:0051172	negative regulation of nitrogen compound metabolic process	BP	455	0.000485823	228	0.996841	683	0.177837	0.000485823	up
GO:0038024	cargo receptor activity	MF	23	0.000490848	3	0.988654	26	0.0484201	0.000490848	up
GO:0031901	early endosome membrane	CC	56	0.000497289	12	0.999083	68	0.173153	0.000497289	up
GO:2000045	regulation of G1/S transition of mitotic cell cycle	BP	47	0.0005012	13	0.968462	60	0.0419254	0.0005012	up
GO:0002181	cytoplasmic translation	BP	13	0.99998	36	0.000509468	49	0.702868	0.000509468	down
GO:0042326	negative regulation of phosphorylation	BP	81	0.000518349	24	0.997142	105	0.142916	0.000518349	up
GO:0031252	cell leading edge	CC	106	0.000519928	38	0.990861	144	0.0992169	0.000519928	up
GO:0051046	regulation of secretion	BP	130	0.000526416	66	0.553457	196	0.00271022	0.000526416	up
GO:1990830	cellular response to leukemia inhibitory factor	BP	32	0.000526845	6	0.987277	38	0.0582784	0.000526845	up
GO:1901989	positive regulation of cell cycle phase transition	BP	35	0.000529041	12	0.730548	47	0.00532217	0.000529041	up
GO:0045630	positive regulation of T-helper 2 cell differentiation	BP	4	0.0363364	3	0.0583723	7	0.000544984	0.000544984	mix
GO:1902961	positive regulation of aspartic-type endopeptidase activity involved in amyloid precursor protein catabolic process	BP	4	0.0363364	3	0.0583723	7	0.000544984	0.000544984	mix
GO:1904645	response to amyloid-beta	BP	19	0.000548197	5	0.737518	24	0.00435402	0.000548197	up
GO:0035577	azurophil granule membrane	CC	22	0.000551989	3	0.983967	25	0.043516	0.000551989	up
GO:1903311	regulation of mRNA metabolic process	BP	75	0.000553666	19	0.99948	94	0.227016	0.000553666	up
GO:0070330	aromatase activity	MF	2	0.869863	8	0.000558978	10	0.0192084	0.000558978	down
GO:0043280	positive regulation of cysteine-type endopeptidase activity involved in apoptotic process	BP	36	0.000563332	8	0.979782	44	0.0514243	0.000563332	up
GO:0005178	integrin binding	MF	45	0.000564408	12	0.972812	57	0.0480392	0.000564408	up
GO:0043434	response to peptide hormone	BP	96	0.000571804	28	0.999516	124	0.248728	0.000571804	up
GO:0048661	positive regulation of smooth muscle cell proliferation	BP	28	0.000576554	6	0.954378	34	0.0293858	0.000576554	up
GO:0006403	RNA localization	BP	56	0.000578511	8	0.999991	64	0.396782	0.000578511	up
GO:1903313	positive regulation of mRNA metabolic process	BP	41	0.000590779	10	0.979348	51	0.0550631	0.000590779	up
GO:0032480	negative regulation of type I interferon production	BP	18	0.000598954	1	0.997615	19	0.0719203	0.000598954	up
GO:0030001	metal ion transport	BP	168	0.000603991	82	0.817697	250	0.0141684	0.000603991	up
GO:0033631	cell-cell adhesion mediated by integrin	BP	10	0.000606493	1	0.918073	11	0.00987652	0.000606493	up
GO:0050862	positive regulation of T cell receptor signaling pathway	BP	10	0.000606493	0	1	10	0.0325396	0.000606493	up
GO:0098543	detection of other organism	BP	10	0.000606493	2	0.697125	12	0.00239239	0.000606493	up
GO:1901978	positive regulation of cell cycle checkpoint	BP	10	0.000606493	0	1	10	0.0325396	0.000606493	up
GO:0007252	I-kappaB phosphorylation	BP	10	0.000606493	1	0.918073	11	0.00987652	0.000606493	up
GO:0048535	lymph node development	BP	10	0.000606493	0	1	10	0.0325396	0.000606493	up
GO:0002922	positive regulation of humoral immune response	BP	10	0.000606493	2	0.697125	12	0.00239239	0.000606493	up
GO:0070431	nucleotide-binding oligomerization domain containing 2 signaling pathway	BP	10	0.000606493	2	0.697125	12	0.00239239	0.000606493	up
GO:0045623	negative regulation of T-helper cell differentiation	BP	10	0.000606493	0	1	10	0.0325396	0.000606493	up
GO:0000979	RNA polymerase II core promoter sequence-specific DNA binding	MF	10	0.000606493	0	1	10	0.0325396	0.000606493	up
GO:0008234	cysteine-type peptidase activity	MF	48	0.000607423	16	0.887467	64	0.0184975	0.000607423	up
GO:0050673	epithelial cell proliferation	BP	103	0.000612008	41	0.951006	144	0.0434061	0.000612008	up
GO:0048659	smooth muscle cell proliferation	BP	42	0.000613168	15	0.767471	57	0.00783486	0.000613168	up
GO:0010718	positive regulation of epithelial to mesenchymal transition	BP	21	0.000618766	2	0.995031	23	0.0692244	0.000618766	up
GO:0022411	cellular component disassembly	BP	123	0.000624861	31	0.999999	154	0.632559	0.000624861	up
GO:1902117	positive regulation of organelle assembly	BP	29	0.000639734	6	0.967922	35	0.0393094	0.000639734	up
GO:0032465	regulation of cytokinesis	BP	29	0.000639734	8	0.863394	37	0.0133083	0.000639734	up
GO:0042119	neutrophil activation	BP	17	0.000648695	3	0.908058	20	0.0146452	0.000648695	up
GO:0044270	cellular nitrogen compound catabolic process	BP	113	0.000658277	44	0.977655	157	0.0735393	0.000658277	up
GO:0006486	protein glycosylation	BP	54	0.000661687	8	0.99998	62	0.370816	0.000661687	up
GO:0043413	macromolecule glycosylation	BP	54	0.000661687	8	0.99998	62	0.370816	0.000661687	up
GO:0005657	replication fork	CC	25	0.000669496	5	0.953533	30	0.0301791	0.000669496	up
GO:0098814	spontaneous synaptic transmission	BP	4	0.219162	6	0.00286929	10	0.000682828	0.000682828	mix
GO:0005815	microtubule organizing center	CC	194	0.000692229	77	0.999308	271	0.277167	0.000692229	up
GO:0070234	positive regulation of T cell apoptotic process	BP	8	0.000692779	0	1	8	0.0219921	0.000692779	up
GO:0090232	positive regulation of spindle checkpoint	BP	8	0.000692779	0	1	8	0.0219921	0.000692779	up
GO:0090267	positive regulation of mitotic cell cycle spindle assembly checkpoint	BP	8	0.000692779	0	1	8	0.0219921	0.000692779	up
GO:0043301	negative regulation of leukocyte degranulation	BP	8	0.000692779	0	1	8	0.0219921	0.000692779	up
GO:0045348	positive regulation of MHC class II biosynthetic process	BP	8	0.000692779	0	1	8	0.0219921	0.000692779	up
GO:0032817	regulation of natural killer cell proliferation	BP	8	0.000692779	1	0.828947	9	0.00467675	0.000692779	up
GO:0061760	antifungal innate immune response	BP	8	0.000692779	0	1	8	0.0219921	0.000692779	up
GO:0000022	mitotic spindle elongation	BP	8	0.000692779	0	1	8	0.0219921	0.000692779	up
GO:0050664	oxidoreductase activity, acting on NAD(P)H, oxygen as acceptor	MF	8	0.000692779	1	0.828947	9	0.00467675	0.000692779	up
GO:0010934	macrophage cytokine production	BP	16	0.000694876	1	0.994224	17	0.055387	0.000694876	up
GO:0010935	regulation of macrophage cytokine production	BP	16	0.000694876	1	0.994224	17	0.055387	0.000694876	up
GO:0035739	CD4-positive, alpha-beta T cell proliferation	BP	11	0.000701632	0	1	11	0.0450321	0.000701632	up
GO:2000561	regulation of CD4-positive, alpha-beta T cell proliferation	BP	11	0.000701632	0	1	11	0.0450321	0.000701632	up
GO:0034358	plasma lipoprotein particle	CC	11	0.000701632	2	0.780187	13	0.00476512	0.000701632	up
GO:1990777	lipoprotein particle	CC	11	0.000701632	2	0.780187	13	0.00476512	0.000701632	up
GO:0003723	RNA binding	MF	369	0.000712409	119	1	488	0.994288	0.000712409	up
GO:0005525	GTP binding	MF	95	0.000719085	40	0.878009	135	0.022378	0.000719085	up
GO:0061640	cytoskeleton-dependent cytokinesis	BP	37	0.000726669	13	0.743826	50	0.00743352	0.000726669	up
GO:0009112	nucleobase metabolic process	BP	15	0.000733957	0	1	15	0.0940272	0.000733957	up
GO:0090022	regulation of neutrophil chemotaxis	BP	15	0.000733957	2	0.945332	17	0.021177	0.000733957	up
GO:0070670	response to interleukin-4	BP	15	0.000733957	3	0.832951	18	0.00853379	0.000733957	up
GO:0008236	serine-type peptidase activity	MF	42	0.000734326	15	0.777769	57	0.00949658	0.000734326	up
GO:0050860	negative regulation of T cell receptor signaling pathway	BP	12	0.000753338	2	0.842557	14	0.00794259	0.000753338	up
GO:0006378	mRNA polyadenylation	BP	12	0.000753338	0	1	12	0.057671	0.000753338	up
GO:0032994	protein-lipid complex	CC	12	0.000753338	2	0.842557	14	0.00794259	0.000753338	up
GO:0017171	serine hydrolase activity	MF	43	0.000756577	17	0.644114	60	0.00464039	0.000756577	up
GO:1900101	regulation of endoplasmic reticulum unfolded protein response	BP	14	0.00076115	0	1	14	0.0822991	0.00076115	up
GO:0050901	leukocyte tethering or rolling	BP	14	0.00076115	1	0.986013	15	0.0388276	0.00076115	up
GO:0007127	meiosis I	BP	31	0.000761452	9	0.858053	40	0.0148361	0.000761452	up
GO:0043154	negative regulation of cysteine-type endopeptidase activity involved in apoptotic process	BP	19	0.000768104	2	0.989223	21	0.056006	0.000768104	up
GO:0030212	hyaluronan metabolic process	BP	13	0.000770203	3	0.710291	16	0.00394441	0.000770203	up
GO:0030970	retrograde protein transport, ER to cytosol	BP	13	0.000770203	0	1	13	0.0701503	0.000770203	up
GO:1903513	endoplasmic reticulum to cytosol transport	BP	13	0.000770203	0	1	13	0.0701503	0.000770203	up
GO:0070741	response to interleukin-6	BP	13	0.000770203	1	0.978238	14	0.0307862	0.000770203	up
GO:0002433	immune response-regulating cell surface receptor signaling pathway involved in phagocytosis	BP	13	0.000770203	1	0.978238	14	0.0307862	0.000770203	up
GO:0038096	Fc-gamma receptor signaling pathway involved in phagocytosis	BP	13	0.000770203	1	0.978238	14	0.0307862	0.000770203	up
GO:0001891	phagocytic cup	CC	13	0.000770203	2	0.88842	15	0.0118174	0.000770203	up
GO:0007168	receptor guanylyl cyclase signaling pathway	BP	0	1	5	0.000787309	5	0.050369	0.000787309	down
GO:0006022	aminoglycan metabolic process	BP	35	0.0007997	9	0.949704	44	0.0370912	0.0007997	up
GO:1901361	organic cyclic compound catabolic process	BP	120	0.000804634	46	0.988925	166	0.113915	0.000804634	up
GO:1901992	positive regulation of mitotic cell cycle phase transition	BP	29	0.000809428	8	0.872324	37	0.0167511	0.000809428	up
GO:1990823	response to leukemia inhibitory factor	BP	32	0.000819118	6	0.989498	38	0.0799615	0.000819118	up
GO:0098636	protein complex involved in cell adhesion	CC	21	0.000839487	2	0.995638	23	0.085177	0.000839487	up
GO:0016504	peptidase activator activity	MF	21	0.000839487	4	0.938106	25	0.0265005	0.000839487	up
GO:0030295	protein kinase activator activity	MF	36	0.000842011	6	0.997655	42	0.140422	0.000842011	up
GO:0051225	spindle assembly	BP	41	0.000850623	11	0.964229	52	0.0501422	0.000850623	up
GO:0055085	transmembrane transport	BP	279	0.000857027	135	0.981353	414	0.103745	0.000857027	up
GO:0007623	circadian rhythm	BP	51	0.000872935	16	0.948763	67	0.0436181	0.000872935	up
GO:0031267	small GTPase binding	MF	77	0.000875061	27	0.971328	104	0.068639	0.000875061	up
GO:0019903	protein phosphatase binding	MF	42	0.000876183	10	0.9872	52	0.0853413	0.000876183	up
GO:0051283	negative regulation of sequestering of calcium ion	BP	37	0.000881798	11	0.901692	48	0.0244854	0.000881798	up
GO:1903035	negative regulation of response to wounding	BP	25	0.00352629	13	0.178838	38	0.000885181	0.000885181	mix
GO:0033559	unsaturated fatty acid metabolic process	BP	21	0.409707	25	0.00091595	46	0.00367188	0.00091595	down
GO:0019209	kinase activator activity	MF	38	0.000918997	6	0.998986	44	0.184633	0.000918997	up
GO:0019439	aromatic compound catabolic process	BP	114	0.00093132	44	0.984472	158	0.103955	0.00093132	up
GO:0005770	late endosome	CC	80	0.000938657	26	0.991559	106	0.12555	0.000938657	up
GO:0005882	intermediate filament	CC	15	0.862267	24	0.000947488	39	0.0525497	0.000947488	down
GO:1900221	regulation of amyloid-beta clearance	BP	9	0.000947999	0	1	9	0.0362769	0.000947999	up
GO:0030889	negative regulation of B cell proliferation	BP	9	0.000947999	0	1	9	0.0362769	0.000947999	up
GO:0030449	regulation of complement activation	BP	9	0.000947999	0	1	9	0.0362769	0.000947999	up
GO:0001771	immunological synapse formation	BP	9	0.000947999	1	0.890018	10	0.0103493	0.000947999	up
GO:0006999	nuclear pore organization	BP	9	0.000947999	0	1	9	0.0362769	0.000947999	up
GO:0006606	protein import into nucleus	BP	47	0.000972642	10	0.997691	57	0.167445	0.000972642	up
GO:0042982	amyloid precursor protein metabolic process	BP	26	0.000975162	9	0.632053	35	0.00452483	0.000975162	up
GO:0005793	endoplasmic reticulum-Golgi intermediate compartment	CC	40	0.000985534	14	0.797923	54	0.0130434	0.000985534	up
GO:0016712	oxidoreductase activity, acting on paired donors, with incorporation or reduction of molecular oxygen, reduced flavin or flavoprotein as one donor, and incorporation of one atom of oxygen	MF	5	0.738675	11	0.000986056	16	0.0162679	0.000986056	down
GO:0010921	regulation of phosphatase activity	BP	22	0.000990422	8	0.505861	30	0.00220133	0.000990422	up
GO:0007033	vacuole organization	BP	65	0.000999093	18	0.996148	83	0.160981	0.000999093	up
GO:0033089	positive regulation of T cell differentiation in thymus	BP	7	0.00101139	0	1	7	0.0227324	0.00101139	up
GO:0002855	regulation of natural killer cell mediated immune response to tumor cell	BP	7	0.00101139	0	1	7	0.0227324	0.00101139	up
GO:0001915	negative regulation of T cell mediated cytotoxicity	BP	7	0.00101139	0	1	7	0.0227324	0.00101139	up
GO:2000510	positive regulation of dendritic cell chemotaxis	BP	7	0.00101139	0	1	7	0.0227324	0.00101139	up
GO:0002883	regulation of hypersensitivity	BP	7	0.00101139	1	0.770394	8	0.00407237	0.00101139	up
GO:0071349	cellular response to interleukin-12	BP	7	0.00101139	0	1	7	0.0227324	0.00101139	up
GO:0032819	positive regulation of natural killer cell proliferation	BP	7	0.00101139	1	0.770394	8	0.00407237	0.00101139	up
GO:2000563	positive regulation of CD4-positive, alpha-beta T cell proliferation	BP	7	0.00101139	0	1	7	0.0227324	0.00101139	up
GO:0106014	regulation of inflammatory response to wounding	BP	7	0.00101139	1	0.770394	8	0.00407237	0.00101139	up
GO:0039530	MDA-5 signaling pathway	BP	7	0.00101139	0	1	7	0.0227324	0.00101139	up
GO:0060397	growth hormone receptor signaling pathway via JAK-STAT	BP	7	0.00101139	0	1	7	0.0227324	0.00101139	up
GO:0035098	ESC/E(Z) complex	CC	7	0.00101139	1	0.770394	8	0.00407237	0.00101139	up
GO:0019774	proteasome core complex, beta-subunit complex	CC	7	0.00101139	0	1	7	0.0227324	0.00101139	up
GO:0097153	cysteine-type endopeptidase activity involved in apoptotic process	MF	7	0.00101139	0	1	7	0.0227324	0.00101139	up
GO:0042542	response to hydrogen peroxide	BP	32	0.0010125	10	0.825175	42	0.0146844	0.0010125	up
GO:0051233	spindle midzone	CC	16	0.00101467	2	0.966511	18	0.0363291	0.00101467	up
GO:0019730	antimicrobial humoral response	BP	29	0.00101714	7	0.938999	36	0.0351904	0.00101714	up
GO:0070588	calcium ion transmembrane transport	BP	74	0.00102493	28	0.926202	102	0.040516	0.00102493	up
GO:0030496	midbody	CC	58	0.00103349	13	0.999278	71	0.244341	0.00103349	up
GO:0034220	monoatomic ion transmembrane transport	BP	191	0.00105586	90	0.946232	281	0.0599686	0.00105586	up
GO:0050830	defense response to Gram-positive bacterium	BP	27	0.00107722	6	0.950266	33	0.0403901	0.00107722	up
GO:0141085	regulation of inflammasome-mediated signaling pathway	BP	15	0.00109249	2	0.95159	17	0.0300221	0.00109249	up
GO:0140662	ATP-dependent protein folding chaperone	MF	15	0.00109249	3	0.848339	18	0.0128521	0.00109249	up
GO:0006026	aminoglycan catabolic process	BP	13	0.00183552	5	0.335068	18	0.00109295	0.00109295	mix
GO:0051020	GTPase binding	MF	84	0.00109331	29	0.986379	113	0.111951	0.00109331	up
GO:0001667	ameboidal-type cell migration	BP	107	0.00110106	44	0.948129	151	0.0578582	0.00110106	up
GO:0048646	anatomical structure formation involved in morphogenesis	BP	242	0.00110151	117	0.966276	359	0.0839904	0.00110151	up
GO:0004190	aspartic-type endopeptidase activity	MF	8	0.0188355	5	0.0884706	13	0.00111408	0.00111408	mix
GO:1902004	positive regulation of amyloid-beta formation	BP	10	0.00111435	1	0.929291	11	0.0176197	0.00111435	up
GO:0071605	monocyte chemotactic protein-1 production	BP	10	0.00111435	1	0.929291	11	0.0176197	0.00111435	up
GO:0071637	regulation of monocyte chemotactic protein-1 production	BP	10	0.00111435	1	0.929291	11	0.0176197	0.00111435	up
GO:0010759	positive regulation of macrophage chemotaxis	BP	10	0.00111435	2	0.727366	12	0.00494902	0.00111435	up
GO:0120254	olefinic compound metabolic process	BP	28	0.316456	30	0.00111506	58	0.00243747	0.00111506	down
GO:0009314	response to radiation	BP	98	0.00111866	38	0.967732	136	0.0765363	0.00111866	up
GO:0034599	cellular response to oxidative stress	BP	66	0.00112434	22	0.971267	88	0.0753765	0.00112434	up
GO:0033598	mammary gland epithelial cell proliferation	BP	10	0.0273018	7	0.055237	17	0.00113698	0.00113698	mix
GO:1902554	serine/threonine protein kinase complex	CC	39	0.00114208	10	0.97188	49	0.0662972	0.00114208	up
GO:0006836	neurotransmitter transport	BP	37	0.271166	37	0.00114218	74	0.00188807	0.00114218	down
GO:0097553	calcium ion transmembrane import into cytosol	BP	48	0.00115212	16	0.909181	64	0.0334302	0.00115212	up
GO:0070432	regulation of nucleotide-binding oligomerization domain containing 2 signaling pathway	BP	6	0.00350408	2	0.354392	8	0.00116688	0.00116688	mix
GO:1902959	regulation of aspartic-type endopeptidase activity involved in amyloid precursor protein catabolic process	BP	5	0.0217488	3	0.113769	8	0.00116688	0.00116688	mix
GO:0016176	superoxide-generating NADPH oxidase activator activity	MF	5	0.0217488	3	0.113769	8	0.00116688	0.00116688	mix
GO:0009264	deoxyribonucleotide catabolic process	BP	10	0.0149848	6	0.0994241	16	0.00116736	0.00116736	mix
GO:0046386	deoxyribose phosphate catabolic process	BP	10	0.0149848	6	0.0994241	16	0.00116736	0.00116736	mix
GO:0031507	heterochromatin formation	BP	28	0.00117563	6	0.964933	34	0.0529078	0.00117563	up
GO:0070300	phosphatidic acid binding	MF	9	0.0234945	6	0.0696845	15	0.00117844	0.00117844	mix
GO:0019725	cellular homeostasis	BP	165	0.00118048	79	0.885599	244	0.0348529	0.00118048	up
GO:0006513	protein monoubiquitination	BP	18	0.00118334	4	0.857797	22	0.0160395	0.00118334	up
GO:0002438	acute inflammatory response to antigenic stimulus	BP	11	0.00120147	1	0.954544	12	0.02595	0.00120147	up
GO:0045830	positive regulation of isotype switching	BP	13	0.00120832	1	0.981219	14	0.0442358	0.00120832	up
GO:0070566	adenylyltransferase activity	MF	13	0.00120832	1	0.981219	14	0.0442358	0.00120832	up
GO:0045104	intermediate filament cytoskeleton organization	BP	16	0.522161	21	0.00121283	37	0.0081378	0.00121283	down
GO:0034101	erythrocyte homeostasis	BP	39	0.00363096	21	0.195234	60	0.00121407	0.00121407	mix
GO:0033081	regulation of T cell differentiation in thymus	BP	12	0.00122702	2	0.859478	14	0.013126	0.00122702	up
GO:2000114	regulation of establishment of cell polarity	BP	12	0.00122702	1	0.970781	13	0.0349224	0.00122702	up
GO:0038095	Fc-epsilon receptor signaling pathway	BP	12	0.00122702	2	0.859478	14	0.013126	0.00122702	up
GO:0010758	regulation of macrophage chemotaxis	BP	12	0.00122702	2	0.859478	14	0.013126	0.00122702	up
GO:0001890	placenta development	BP	42	0.00123403	13	0.921867	55	0.0377562	0.00123403	up
GO:0004540	RNA nuclease activity	MF	36	0.00123518	8	0.985639	44	0.0916633	0.00123518	up
GO:1902807	negative regulation of cell cycle G1/S phase transition	BP	26	0.00124243	8	0.772762	34	0.0116024	0.00124243	up
GO:0051402	neuron apoptotic process	BP	67	0.00125951	33	0.422387	100	0.00237762	0.00125951	up
GO:0071855	neuropeptide receptor binding	MF	0	1	7	0.00126105	7	0.166449	0.00126105	down
GO:0044774	mitotic DNA integrity checkpoint signaling	BP	29	0.00126971	6	0.975539	35	0.0673954	0.00126971	up
GO:0070167	regulation of biomineral tissue development	BP	29	0.00126971	8	0.88875	37	0.0257619	0.00126971	up
GO:0016311	dephosphorylation	BP	75	0.0012729	23	0.995189	98	0.171866	0.0012729	up
GO:0035306	positive regulation of dephosphorylation	BP	20	0.00127464	6	0.69684	26	0.0070934	0.00127464	up
GO:0019083	viral transcription	BP	20	0.00127464	0	1	20	0.234219	0.00127464	up
GO:0099024	plasma membrane invagination	BP	20	0.00127464	3	0.974774	23	0.0554472	0.00127464	up
GO:0031214	biomineral tissue development	BP	44	0.00128066	16	0.806254	60	0.0169125	0.00128066	up
GO:0051282	regulation of sequestering of calcium ion	BP	37	0.00128139	11	0.913394	48	0.034429	0.00128139	up
GO:0006919	activation of cysteine-type endopeptidase activity involved in apoptotic process	BP	24	0.00128905	3	0.99502	27	0.112436	0.00128905	up
GO:1901342	regulation of vasculature development	BP	73	0.00131197	30	0.844372	103	0.0244176	0.00131197	up
GO:0043331	response to dsRNA	BP	17	0.00131453	1	0.997236	18	0.102486	0.00131453	up
GO:0051028	mRNA transport	BP	38	0.0013238	6	0.99918	44	0.22421	0.0013238	up
GO:0031331	positive regulation of cellular catabolic process	BP	84	0.00135268	26	0.997608	110	0.221665	0.00135268	up
GO:0008625	extrinsic apoptotic signaling pathway via death domain receptors	BP	27	0.00135885	4	0.994396	31	0.118878	0.00135885	up
GO:0035578	azurophil granule lumen	CC	27	0.00135885	5	0.98211	32	0.078114	0.00135885	up
GO:1903829	positive regulation of protein localization	BP	113	0.00136416	38	0.999045	151	0.294332	0.00136416	up
GO:0030133	transport vesicle	CC	97	0.00138842	46	0.69344	143	0.0112114	0.00138842	up
GO:0006152	purine nucleoside catabolic process	BP	6	0.00141409	0	1	6	0.022411	0.00141409	up
GO:0072396	response to cell cycle checkpoint signaling	BP	6	0.00141409	0	1	6	0.022411	0.00141409	up
GO:0072402	response to DNA integrity checkpoint signaling	BP	6	0.00141409	0	1	6	0.022411	0.00141409	up
GO:0072423	response to DNA damage checkpoint signaling	BP	6	0.00141409	0	1	6	0.022411	0.00141409	up
GO:0070427	nucleotide-binding oligomerization domain containing 1 signaling pathway	BP	6	0.00141409	0	1	6	0.022411	0.00141409	up
GO:0035754	B cell chemotaxis	BP	6	0.00141409	0	1	6	0.022411	0.00141409	up
GO:0043615	astrocyte cell migration	BP	6	0.00141409	0	1	6	0.022411	0.00141409	up
GO:0010911	regulation of isomerase activity	BP	6	0.00141409	1	0.69181	7	0.00305655	0.00141409	up
GO:0010912	positive regulation of isomerase activity	BP	6	0.00141409	1	0.69181	7	0.00305655	0.00141409	up
GO:0002424	T cell mediated immune response to tumor cell	BP	6	0.00141409	0	1	6	0.022411	0.00141409	up
GO:0106015	negative regulation of inflammatory response to wounding	BP	6	0.00141409	1	0.69181	7	0.00305655	0.00141409	up
GO:0036513	Derlin-1 retrotranslocation complex	CC	6	0.00141409	0	1	6	0.022411	0.00141409	up
GO:0072559	NLRP3 inflammasome complex	CC	6	0.00141409	0	1	6	0.022411	0.00141409	up
GO:0042612	MHC class I protein complex	CC	6	0.00141409	0	1	6	0.022411	0.00141409	up
GO:0010997	anaphase-promoting complex binding	MF	6	0.00141409	0	1	6	0.022411	0.00141409	up
GO:0032395	MHC class II receptor activity	MF	6	0.00141409	0	1	6	0.022411	0.00141409	up
GO:0042609	CD4 receptor binding	MF	6	0.00141409	0	1	6	0.022411	0.00141409	up
GO:0007098	centrosome cycle	BP	41	0.00142888	13	0.906445	54	0.0357716	0.00142888	up
GO:0050805	negative regulation of synaptic transmission	BP	13	0.027872	9	0.0574772	22	0.00143411	0.00143411	mix
GO:0031297	replication fork processing	BP	19	0.00144064	2	0.991663	21	0.0879872	0.00144064	up
GO:0050687	negative regulation of defense response to virus	BP	19	0.00144064	0	1	19	0.225129	0.00144064	up
GO:0045103	intermediate filament-based process	BP	16	0.545035	21	0.00144939	37	0.0104634	0.00144939	down
GO:0010608	post-transcriptional regulation of gene expression	BP	130	0.00144978	49	0.996691	179	0.22442	0.00144978	up
GO:0141084	inflammasome-mediated signaling pathway	BP	16	0.00145072	3	0.898161	19	0.0233074	0.00145072	up
GO:0042092	type 2 immune response	BP	16	0.00145072	4	0.76438	20	0.0101522	0.00145072	up
GO:1900103	positive regulation of endoplasmic reticulum unfolded protein response	BP	8	0.00147718	0	1	8	0.0402305	0.00147718	up
GO:0002517	T cell tolerance induction	BP	8	0.00147718	0	1	8	0.0402305	0.00147718	up
GO:0046598	positive regulation of viral entry into host cell	BP	8	0.00147718	1	0.852362	9	0.0105931	0.00147718	up
GO:0075294	positive regulation by symbiont of entry into host	BP	8	0.00147718	1	0.852362	9	0.0105931	0.00147718	up
GO:0002836	positive regulation of response to tumor cell	BP	8	0.00147718	0	1	8	0.0402305	0.00147718	up
GO:0002839	positive regulation of immune response to tumor cell	BP	8	0.00147718	0	1	8	0.0402305	0.00147718	up
GO:0045931	positive regulation of mitotic cell cycle	BP	36	0.00148595	12	0.829381	48	0.0204498	0.00148595	up
GO:0051209	release of sequestered calcium ion into cytosol	BP	36	0.00148595	11	0.895365	47	0.0322727	0.00148595	up
GO:0042987	amyloid precursor protein catabolic process	BP	21	0.00148933	6	0.766216	27	0.0118308	0.00148933	up
GO:0045005	DNA-templated DNA replication maintenance of fidelity	BP	21	0.00148933	3	0.983967	24	0.0757625	0.00148933	up
GO:0006801	superoxide metabolic process	BP	21	0.00148933	8	0.462856	29	0.00246683	0.00148933	up
GO:0045765	regulation of angiogenesis	BP	72	0.00149394	28	0.907977	100	0.0424181	0.00149394	up
GO:0030218	erythrocyte differentiation	BP	38	0.00157913	18	0.333408	56	0.00149602	0.00149602	mix
GO:0051668	localization within membrane	BP	159	0.00149877	77	0.861025	236	0.0333596	0.00149877	up
GO:0010506	regulation of autophagy	BP	89	0.00150081	21	0.99999	110	0.557848	0.00150081	up
GO:0007160	cell-matrix adhesion	BP	61	0.00151305	16	0.997553	77	0.213508	0.00151305	up
GO:0051259	protein complex oligomerization	BP	60	0.00152526	23	0.867584	83	0.030315	0.00152526	up
GO:0003697	single-stranded DNA binding	MF	37	0.00153479	6	0.998872	43	0.219797	0.00153479	up
GO:0001505	regulation of neurotransmitter levels	BP	36	0.190298	34	0.00229178	70	0.00156177	0.00156177	mix
GO:0061134	peptidase regulator activity	MF	49	0.00156723	15	0.961813	64	0.0716318	0.00156723	up
GO:0060491	regulation of cell projection assembly	BP	54	0.00157299	12	0.999083	66	0.264457	0.00157299	up
GO:0033002	muscle cell proliferation	BP	53	0.0015757	20	0.843839	73	0.0256893	0.0015757	up
GO:0044546	NLRP3 inflammasome complex assembly	BP	15	0.00158777	2	0.957159	17	0.0413273	0.00158777	up
GO:0044319	wound healing, spreading of cells	BP	15	0.00158777	1	0.993306	16	0.0824791	0.00158777	up
GO:0090505	epiboly involved in wound healing	BP	15	0.00158777	1	0.993306	16	0.0824791	0.00158777	up
GO:0035303	regulation of dephosphorylation	BP	33	0.0015945	12	0.70426	45	0.0104822	0.0015945	up
GO:0010032	meiotic chromosome condensation	BP	5	0.00180276	1	0.586345	6	0.00159501	0.00159501	mix
GO:0150003	regulation of spontaneous synaptic transmission	BP	3	0.105242	3	0.0370657	6	0.00159501	0.00159501	mix
GO:0002885	positive regulation of hypersensitivity	BP	5	0.00180276	1	0.586345	6	0.00159501	0.00159501	mix
GO:0038145	macrophage colony-stimulating factor signaling pathway	BP	5	0.00180276	1	0.586345	6	0.00159501	0.00159501	mix
GO:0070564	positive regulation of vitamin D receptor signaling pathway	BP	3	0.105242	3	0.0370657	6	0.00159501	0.00159501	mix
GO:0006888	endoplasmic reticulum to Golgi vesicle-mediated transport	BP	39	0.00161908	7	0.998418	46	0.212549	0.00161908	up
GO:0043124	negative regulation of canonical NF-kappaB signal transduction	BP	18	0.00162306	4	0.869825	22	0.0219057	0.00162306	up
GO:0045132	meiotic chromosome segregation	BP	24	0.00165171	9	0.538964	33	0.0042455	0.00165171	up
GO:0001503	ossification	BP	97	0.00167893	42	0.882843	139	0.0391453	0.00167893	up
GO:0005114	type II transforming growth factor beta receptor binding	MF	6	0.013189	3	0.18218	9	0.00168131	0.00168131	mix
GO:0050435	amyloid-beta metabolic process	BP	20	0.00169778	5	0.844979	25	0.0201862	0.00169778	up
GO:0043393	regulation of protein binding	BP	42	0.00171404	16	0.747209	58	0.0147456	0.00171404	up
GO:1902751	positive regulation of cell cycle G2/M phase transition	BP	14	0.00171926	3	0.816236	17	0.0144603	0.00171926	up
GO:1900225	regulation of NLRP3 inflammasome complex assembly	BP	14	0.00171926	2	0.938308	16	0.0341231	0.00171926	up
GO:0008237	metallopeptidase activity	MF	43	0.00173793	15	0.856318	58	0.0283192	0.00173793	up
GO:0016050	vesicle organization	BP	91	0.00175058	38	0.908663	129	0.0487889	0.00175058	up
GO:0046124	purine deoxyribonucleoside catabolic process	BP	4	0.00176798	0	1	4	0.0136576	0.00176798	up
GO:0035709	memory T cell activation	BP	4	0.00176798	0	1	4	0.0136576	0.00176798	up
GO:0007057	spindle assembly involved in female meiosis I	BP	4	0.00176798	0	1	4	0.0136576	0.00176798	up
GO:0034089	establishment of meiotic sister chromatid cohesion	BP	4	0.00176798	0	1	4	0.0136576	0.00176798	up
GO:0043378	positive regulation of CD8-positive, alpha-beta T cell differentiation	BP	4	0.00176798	0	1	4	0.0136576	0.00176798	up
GO:0034124	regulation of MyD88-dependent toll-like receptor signaling pathway	BP	4	0.00176798	0	1	4	0.0136576	0.00176798	up
GO:1900098	regulation of plasma cell differentiation	BP	4	0.00176798	0	1	4	0.0136576	0.00176798	up
GO:0001878	response to yeast	BP	4	0.00176798	0	1	4	0.0136576	0.00176798	up
GO:2000330	positive regulation of T-helper 17 cell lineage commitment	BP	4	0.00176798	0	1	4	0.0136576	0.00176798	up
GO:0090634	microglial cell mediated cytotoxicity	BP	4	0.00176798	0	1	4	0.0136576	0.00176798	up
GO:1904149	regulation of microglial cell mediated cytotoxicity	BP	4	0.00176798	0	1	4	0.0136576	0.00176798	up
GO:0010825	positive regulation of centrosome duplication	BP	4	0.00176798	0	1	4	0.0136576	0.00176798	up
GO:1904092	regulation of autophagic cell death	BP	4	0.00176798	0	1	4	0.0136576	0.00176798	up
GO:1904783	positive regulation of NMDA glutamate receptor activity	BP	4	0.00176798	0	1	4	0.0136576	0.00176798	up
GO:1904796	regulation of core promoter binding	BP	4	0.00176798	0	1	4	0.0136576	0.00176798	up
GO:1903905	positive regulation of establishment of T cell polarity	BP	4	0.00176798	0	1	4	0.0136576	0.00176798	up
GO:2000566	positive regulation of CD8-positive, alpha-beta T cell proliferation	BP	4	0.00176798	0	1	4	0.0136576	0.00176798	up
GO:0002397	MHC class I protein complex assembly	BP	4	0.00176798	0	1	4	0.0136576	0.00176798	up
GO:0002502	peptide antigen assembly with MHC class I protein complex	BP	4	0.00176798	0	1	4	0.0136576	0.00176798	up
GO:0019042	viral latency	BP	4	0.00176798	0	1	4	0.0136576	0.00176798	up
GO:0002477	antigen processing and presentation of exogenous peptide antigen via MHC class Ib	BP	4	0.00176798	0	1	4	0.0136576	0.00176798	up
GO:0038165	oncostatin-M-mediated signaling pathway	BP	4	0.00176798	0	1	4	0.0136576	0.00176798	up
GO:0150062	complement-mediated synapse pruning	BP	4	0.00176798	0	1	4	0.0136576	0.00176798	up
GO:0071226	cellular response to molecule of fungal origin	BP	4	0.00176798	0	1	4	0.0136576	0.00176798	up
GO:0046967	cytosol to endoplasmic reticulum transport	BP	4	0.00176798	0	1	4	0.0136576	0.00176798	up
GO:0110030	regulation of G2/MI transition of meiotic cell cycle	BP	4	0.00176798	0	1	4	0.0136576	0.00176798	up
GO:0072557	IPAF inflammasome complex	CC	4	0.00176798	0	1	4	0.0136576	0.00176798	up
GO:0044217	other organism part	CC	4	0.00176798	0	1	4	0.0136576	0.00176798	up
GO:0106139	symbiont cell surface	CC	4	0.00176798	0	1	4	0.0136576	0.00176798	up
GO:1990111	spermatoproteasome complex	CC	4	0.00176798	0	1	4	0.0136576	0.00176798	up
GO:0033597	mitotic checkpoint complex	CC	4	0.00176798	0	1	4	0.0136576	0.00176798	up
GO:0033256	I-kappaB/NF-kappaB complex	CC	4	0.00176798	0	1	4	0.0136576	0.00176798	up
GO:0023025	MHC class Ib protein complex binding	MF	4	0.00176798	0	1	4	0.0136576	0.00176798	up
GO:0048248	CXCR3 chemokine receptor binding	MF	4	0.00176798	0	1	4	0.0136576	0.00176798	up
GO:0004534	5'-3' RNA exonuclease activity	MF	4	0.00176798	0	1	4	0.0136576	0.00176798	up
GO:0001849	complement component C1q complex binding	MF	4	0.00176798	0	1	4	0.0136576	0.00176798	up
GO:0046978	TAP1 binding	MF	4	0.00176798	0	1	4	0.0136576	0.00176798	up
GO:0035175	histone H3S10 kinase activity	MF	4	0.00176798	0	1	4	0.0136576	0.00176798	up
GO:0002523	leukocyte migration involved in inflammatory response	BP	9	0.00177346	0	1	9	0.0582222	0.00177346	up
GO:0043011	myeloid dendritic cell differentiation	BP	9	0.00177346	0	1	9	0.0582222	0.00177346	up
GO:0097396	response to interleukin-17	BP	9	0.00177346	0	1	9	0.0582222	0.00177346	up
GO:0097398	cellular response to interleukin-17	BP	9	0.00177346	0	1	9	0.0582222	0.00177346	up
GO:0002323	natural killer cell activation involved in immune response	BP	9	0.00177346	1	0.905076	10	0.0192084	0.00177346	up
GO:0051924	regulation of calcium ion transport	BP	57	0.00177386	17	0.985724	74	0.126289	0.00177386	up
GO:0140694	non-membrane-bounded organelle assembly	BP	98	0.00180018	41	0.92704	139	0.0592343	0.00180018	up
GO:0046121	deoxyribonucleoside catabolic process	BP	5	0.00180276	0	1	5	0.0200305	0.00180276	up
GO:0046130	purine ribonucleoside catabolic process	BP	5	0.00180276	0	1	5	0.0200305	0.00180276	up
GO:0051305	chromosome movement towards spindle pole	BP	5	0.00180276	0	1	5	0.0200305	0.00180276	up
GO:0000957	mitochondrial RNA catabolic process	BP	5	0.00180276	0	1	5	0.0200305	0.00180276	up
GO:0045341	MHC class I biosynthetic process	BP	5	0.00180276	0	1	5	0.0200305	0.00180276	up
GO:0045343	regulation of MHC class I biosynthetic process	BP	5	0.00180276	0	1	5	0.0200305	0.00180276	up
GO:0035964	COPI-coated vesicle budding	BP	5	0.00180276	0	1	5	0.0200305	0.00180276	up
GO:0048200	Golgi transport vesicle coating	BP	5	0.00180276	0	1	5	0.0200305	0.00180276	up
GO:0048205	COPI coating of Golgi vesicle	BP	5	0.00180276	0	1	5	0.0200305	0.00180276	up
GO:0060545	positive regulation of necroptotic process	BP	5	0.00180276	0	1	5	0.0200305	0.00180276	up
GO:0072566	chemokine (C-X-C motif) ligand 1 production	BP	5	0.00180276	0	1	5	0.0200305	0.00180276	up
GO:2000338	regulation of chemokine (C-X-C motif) ligand 1 production	BP	5	0.00180276	0	1	5	0.0200305	0.00180276	up
GO:0071608	macrophage inflammatory protein-1 alpha production	BP	5	0.00180276	0	1	5	0.0200305	0.00180276	up
GO:0071640	regulation of macrophage inflammatory protein 1 alpha production	BP	5	0.00180276	0	1	5	0.0200305	0.00180276	up
GO:0038156	interleukin-3-mediated signaling pathway	BP	5	0.00180276	0	1	5	0.0200305	0.00180276	up
GO:0032687	negative regulation of interferon-alpha production	BP	5	0.00180276	0	1	5	0.0200305	0.00180276	up
GO:2000348	regulation of CD40 signaling pathway	BP	5	0.00180276	0	1	5	0.0200305	0.00180276	up
GO:1903903	regulation of establishment of T cell polarity	BP	5	0.00180276	0	1	5	0.0200305	0.00180276	up
GO:0042270	protection from natural killer cell mediated cytotoxicity	BP	5	0.00180276	0	1	5	0.0200305	0.00180276	up
GO:0180019	Knl1/Spc105 complex	CC	5	0.00180276	0	1	5	0.0200305	0.00180276	up
GO:0033018	sarcoplasmic reticulum lumen	CC	5	0.00180276	0	1	5	0.0200305	0.00180276	up
GO:0032394	MHC class Ib receptor activity	MF	5	0.00180276	0	1	5	0.0200305	0.00180276	up
GO:0001851	complement component C3b binding	MF	5	0.00180276	0	1	5	0.0200305	0.00180276	up
GO:0032052	bile acid binding	MF	5	0.00180276	0	1	5	0.0200305	0.00180276	up
GO:0001875	lipopolysaccharide immune receptor activity	MF	5	0.00180276	0	1	5	0.0200305	0.00180276	up
GO:0042289	MHC class II protein binding	MF	5	0.00180276	0	1	5	0.0200305	0.00180276	up
GO:0140467	integrated stress response signaling	BP	17	0.0018214	2	0.982079	19	0.0719203	0.0018214	up
GO:0032147	activation of protein kinase activity	BP	28	0.00182546	3	0.999293	31	0.227009	0.00182546	up
GO:1905037	autophagosome organization	BP	37	0.00183069	10	0.959149	47	0.069506	0.00183069	up
GO:1903530	regulation of secretion by cell	BP	118	0.00183666	62	0.496697	180	0.0052714	0.00183666	up
GO:0090398	cellular senescence	BP	32	0.00185029	10	0.853671	42	0.0267841	0.00185029	up
GO:0048672	positive regulation of collateral sprouting	BP	1	0.840704	5	0.00186237	6	0.022411	0.00186237	down
GO:1990948	ubiquitin ligase inhibitor activity	MF	1	0.840704	5	0.00186237	6	0.022411	0.00186237	down
GO:0098655	monoatomic cation transmembrane transport	BP	161	0.00187544	79	0.84883	240	0.0352642	0.00187544	up
GO:0009395	phospholipid catabolic process	BP	13	0.0732974	11	0.0227254	24	0.00189733	0.00189733	mix
GO:0031589	cell-substrate adhesion	BP	87	0.00191236	25	0.999589	112	0.368419	0.00191236	up
GO:0046931	pore complex assembly	BP	10	0.0019221	2	0.755004	12	0.00927768	0.0019221	up
GO:0002577	regulation of antigen processing and presentation	BP	10	0.0019221	0	1	10	0.0757443	0.0019221	up
GO:0048143	astrocyte activation	BP	10	0.0019221	3	0.492435	13	0.00242397	0.0019221	up
GO:0021772	olfactory bulb development	BP	12	0.00192251	1	0.974783	13	0.0504683	0.00192251	up
GO:0071354	cellular response to interleukin-6	BP	12	0.00192251	1	0.974783	13	0.0504683	0.00192251	up
GO:1900016	negative regulation of cytokine production involved in inflammatory response	BP	12	0.00192251	1	0.974783	13	0.0504683	0.00192251	up
GO:0044827	modulation by host of viral genome replication	BP	12	0.00192251	1	0.974783	13	0.0504683	0.00192251	up
GO:0031904	endosome lumen	CC	12	0.00192251	3	0.684216	15	0.0072753	0.00192251	up
GO:0010389	regulation of G2/M transition of mitotic cell cycle	BP	33	0.00192848	8	0.969383	41	0.0801731	0.00192848	up
GO:0080164	regulation of nitric oxide metabolic process	BP	19	0.00193179	4	0.909549	23	0.033924	0.00193179	up
GO:0003678	DNA helicase activity	MF	21	0.00194986	2	0.997054	23	0.146641	0.00194986	up
GO:0002020	protease binding	MF	40	0.00195241	9	0.99283	49	0.153563	0.00195241	up
GO:0060706	cell differentiation involved in embryonic placenta development	BP	11	0.00196036	0	1	11	0.0924028	0.00196036	up
GO:1903306	negative regulation of regulated secretory pathway	BP	11	0.00196036	1	0.96077	12	0.0396423	0.00196036	up
GO:0070168	negative regulation of biomineral tissue development	BP	11	0.00196036	1	0.96077	12	0.0396423	0.00196036	up
GO:0043542	endothelial cell migration	BP	60	0.00196466	25	0.770314	85	0.0198395	0.00196466	up
GO:0001649	osteoblast differentiation	BP	60	0.00196466	18	0.98901	78	0.148323	0.00196466	up
GO:0045638	negative regulation of myeloid cell differentiation	BP	26	0.00197059	7	0.88747	33	0.0329383	0.00197059	up
GO:0071496	cellular response to external stimulus	BP	85	0.00199707	33	0.954593	118	0.0829732	0.00199707	up
GO:2001252	positive regulation of chromosome organization	BP	34	0.00199988	9	0.953323	43	0.0660936	0.00199988	up
GO:0000045	autophagosome assembly	BP	35	0.00206461	9	0.965588	44	0.0800435	0.00206461	up
GO:0120032	regulation of plasma membrane bounded cell projection assembly	BP	53	0.00207064	12	0.998906	65	0.279817	0.00207064	up
GO:0051170	import into nucleus	BP	47	0.00208366	10	0.998532	57	0.254285	0.00208366	up
GO:0016758	hexosyltransferase activity	MF	48	0.00208817	12	0.994085	60	0.177666	0.00208817	up
GO:0046578	regulation of Ras protein signal transduction	BP	50	0.00208861	21	0.68449	71	0.0128504	0.00208861	up
GO:0140097	catalytic activity, acting on DNA	MF	64	0.00211545	19	0.993547	83	0.186689	0.00211545	up
GO:0010951	negative regulation of endopeptidase activity	BP	31	0.0021478	7	0.975627	38	0.0926637	0.0021478	up
GO:0003774	cytoskeletal motor activity	MF	31	0.0021478	10	0.825175	41	0.0246576	0.0021478	up
GO:0034103	regulation of tissue remodeling	BP	22	0.00219314	5	0.920439	27	0.0430059	0.00219314	up
GO:0016796	exonuclease activity, active with either ribo- or deoxyribonucleic acids and producing 5'-phosphomonoesters	MF	22	0.00219314	3	0.991012	25	0.118027	0.00219314	up
GO:0004623	phospholipase A2 activity	MF	9	0.0537841	7	0.0455515	16	0.00221676	0.00221676	mix
GO:0016071	mRNA metabolic process	BP	167	0.00222118	49	1	216	0.852296	0.00222118	up
GO:0045453	bone resorption	BP	20	0.00223422	4	0.938106	24	0.0491101	0.00223422	up
GO:0030203	glycosaminoglycan metabolic process	BP	32	0.00223858	8	0.961005	40	0.0763012	0.00223858	up
GO:0020037	heme binding	MF	25	0.147914	23	0.00677167	48	0.00225393	0.00225393	mix
GO:0030261	chromosome condensation	BP	15	0.00225745	2	0.962111	17	0.055387	0.00225745	up
GO:0140632	canonical inflammasome complex assembly	BP	15	0.00225745	3	0.875445	18	0.0264406	0.00225745	up
GO:0090504	epiboly	BP	15	0.00225745	1	0.994224	16	0.105293	0.00225745	up
GO:0048246	macrophage chemotaxis	BP	15	0.00225745	4	0.724171	19	0.0114225	0.00225745	up
GO:0000287	magnesium ion binding	MF	58	0.00227129	16	0.995156	74	0.20522	0.00227129	up
GO:0033599	regulation of mammary gland epithelial cell proliferation	BP	5	0.177615	6	0.0107878	11	0.0022757	0.0022757	mix
GO:0030330	DNA damage response, signal transduction by p53 class mediator	BP	25	0.00228217	3	0.997581	28	0.183293	0.00228217	up
GO:0033273	response to vitamin	BP	25	0.00228217	9	0.632053	34	0.00893374	0.00228217	up
GO:0033632	regulation of cell-cell adhesion mediated by integrin	BP	7	0.00228821	1	0.801821	8	0.0104485	0.00228821	up
GO:0034135	regulation of toll-like receptor 2 signaling pathway	BP	7	0.00228821	0	1	7	0.0442291	0.00228821	up
GO:0150078	positive regulation of neuroinflammatory response	BP	7	0.00228821	1	0.801821	8	0.0104485	0.00228821	up
GO:0051133	regulation of NK T cell activation	BP	7	0.00228821	1	0.801821	8	0.0104485	0.00228821	up
GO:1903977	positive regulation of glial cell migration	BP	7	0.00228821	0	1	7	0.0442291	0.00228821	up
GO:0036006	cellular response to macrophage colony-stimulating factor stimulus	BP	7	0.00228821	1	0.801821	8	0.0104485	0.00228821	up
GO:2000317	negative regulation of T-helper 17 type immune response	BP	7	0.00228821	0	1	7	0.0442291	0.00228821	up
GO:0004726	non-membrane spanning protein tyrosine phosphatase activity	MF	7	0.00228821	0	1	7	0.0442291	0.00228821	up
GO:0006725	cellular aromatic compound metabolic process	BP	1075	0.00230775	536	1	1611	0.992255	0.00230775	up
GO:0004629	phospholipase C activity	MF	9	0.0317404	6	0.0838246	15	0.00231967	0.00231967	mix
GO:1903034	regulation of response to wounding	BP	42	0.00234914	16	0.768086	58	0.0206479	0.00234914	up
GO:0090304	nucleic acid metabolic process	BP	947	0.00236534	468	1	1415	0.980014	0.00236534	up
GO:0051015	actin filament binding	MF	53	0.00236548	17	0.964919	70	0.0952435	0.00236548	up
GO:0000281	mitotic cytokinesis	BP	29	0.00237837	9	0.839075	38	0.0281957	0.00237837	up
GO:0009612	response to mechanical stimulus	BP	52	0.00237868	16	0.974184	68	0.110442	0.00237868	up
GO:1901137	carbohydrate derivative biosynthetic process	BP	145	0.00237923	46	0.999992	191	0.663187	0.00237923	up
GO:0006402	mRNA catabolic process	BP	64	0.00237949	18	0.996905	82	0.241952	0.00237949	up
GO:0032616	interleukin-13 production	BP	8	0.0127123	4	0.194767	12	0.00239239	0.00239239	mix
GO:0032656	regulation of interleukin-13 production	BP	8	0.0127123	4	0.194767	12	0.00239239	0.00239239	mix
GO:0050699	WW domain binding	MF	9	0.0168952	5	0.149631	14	0.00239353	0.00239353	mix
GO:0005775	vacuolar lumen	CC	45	0.00239531	17	0.805989	62	0.0261282	0.00239531	up
GO:0061013	regulation of mRNA catabolic process	BP	50	0.00239802	13	0.993749	63	0.187496	0.00239802	up
GO:0009898	cytoplasmic side of plasma membrane	CC	46	0.0024026	13	0.979271	59	0.11881	0.0024026	up
GO:0006469	negative regulation of protein kinase activity	BP	47	0.00240628	9	0.999517	56	0.332559	0.00240628	up
GO:0043687	post-translational protein modification	BP	232	0.00242335	80	1	312	0.875024	0.00242335	up
GO:0070001	aspartic-type peptidase activity	MF	8	0.0268025	5	0.107153	13	0.00242397	0.00242397	mix
GO:0046854	phosphatidylinositol phosphate biosynthetic process	BP	23	0.00242494	4	0.979567	27	0.0948767	0.00242494	up
GO:0046928	regulation of neurotransmitter secretion	BP	20	0.0517398	15	0.0391683	35	0.00244539	0.00244539	mix
GO:0001525	angiogenesis	BP	125	0.00246054	45	0.998856	170	0.346699	0.00246054	up
GO:0002762	negative regulation of myeloid leukocyte differentiation	BP	17	0.00248258	3	0.93949	20	0.0493838	0.00248258	up
GO:0045124	regulation of bone resorption	BP	14	0.0024856	2	0.945332	16	0.0470692	0.0024856	up
GO:0007143	female meiotic nuclear division	BP	14	0.0024856	3	0.832951	17	0.021177	0.0024856	up
GO:0045471	response to ethanol	BP	30	0.00249399	12	0.568368	42	0.00745494	0.00249399	up
GO:0008094	ATP-dependent activity, acting on DNA	MF	36	0.00252143	2	0.999999	38	0.559016	0.00252143	up
GO:0051057	positive regulation of small GTPase mediated signal transduction	BP	21	0.00252552	5	0.897084	26	0.0385747	0.00252552	up
GO:0006139	nucleobase-containing compound metabolic process	BP	1040	0.00252561	517	1	1557	0.991119	0.00252561	up
GO:0060318	definitive erythrocyte differentiation	BP	0	1	3	0.00255665	3	0.0399581	0.00255665	down
GO:0010511	regulation of phosphatidylinositol biosynthetic process	BP	0	1	3	0.00255665	3	0.0399581	0.00255665	down
GO:0060135	maternal process involved in female pregnancy	BP	19	0.00255686	5	0.81873	24	0.0228394	0.00255686	up
GO:0050829	defense response to Gram-negative bacterium	BP	19	0.00255686	2	0.993559	21	0.129967	0.00255686	up
GO:0021700	developmental maturation	BP	72	0.00260057	33	0.689188	105	0.0164748	0.00260057	up
GO:0044773	mitotic DNA damage checkpoint signaling	BP	27	0.00261457	5	0.986727	32	0.12459	0.00261457	up
GO:0004527	exonuclease activity	MF	27	0.00261457	4	0.995989	31	0.179171	0.00261457	up
GO:0016607	nuclear speck	CC	104	0.00264474	38	0.994323	142	0.232171	0.00264474	up
GO:0046328	regulation of JNK cascade	BP	39	0.00265694	13	0.88205	52	0.0433491	0.00265694	up
GO:0034702	monoatomic ion channel complex	CC	29	0.969654	40	0.00266334	69	0.255617	0.00266334	down
GO:0043161	proteasome-mediated ubiquitin-dependent protein catabolic process	BP	113	0.00268124	39	0.998989	152	0.35994	0.00268124	up
GO:0002828	regulation of type 2 immune response	BP	13	0.00270844	4	0.574285	17	0.00602661	0.00270844	up
GO:0003924	GTPase activity	MF	80	0.00271678	36	0.774822	116	0.0265965	0.00271678	up
GO:0007269	neurotransmitter secretion	BP	30	0.156875	27	0.00709111	57	0.00272656	0.00272656	mix
GO:0099643	signal release from synapse	BP	30	0.156875	27	0.00709111	57	0.00272656	0.00272656	mix
GO:0061041	regulation of wound healing	BP	33	0.00278053	11	0.831931	44	0.0311831	0.00278053	up
GO:0051082	unfolded protein binding	MF	33	0.00278053	11	0.831931	44	0.0311831	0.00278053	up
GO:0006979	response to oxidative stress	BP	95	0.00278868	43	0.832794	138	0.0383085	0.00278868	up
GO:0010632	regulation of epithelial cell migration	BP	61	0.00279252	25	0.82321	86	0.0338839	0.00279252	up
GO:0009268	response to pH	BP	6	0.526712	10	0.00281272	16	0.0106175	0.00281272	down
GO:0030214	hyaluronan catabolic process	BP	8	0.00282863	1	0.872573	9	0.0207203	0.00282863	up
GO:0002524	hypersensitivity	BP	8	0.00282863	1	0.872573	9	0.0207203	0.00282863	up
GO:2000310	regulation of NMDA receptor activity	BP	8	0.00282863	1	0.872573	9	0.0207203	0.00282863	up
GO:0043020	NADPH oxidase complex	CC	8	0.00282863	2	0.58962	10	0.0049669	0.00282863	up
GO:0043186	P granule	CC	8	0.00282863	0	1	8	0.0662441	0.00282863	up
GO:0045495	pole plasm	CC	8	0.00282863	0	1	8	0.0662441	0.00282863	up
GO:0060293	germ plasm	CC	8	0.00282863	0	1	8	0.0662441	0.00282863	up
GO:2001234	negative regulation of apoptotic signaling pathway	BP	60	0.00283121	14	0.999562	74	0.379774	0.00283121	up
GO:0098662	inorganic cation transmembrane transport	BP	156	0.00283376	78	0.815747	234	0.037096	0.00283376	up
GO:0007167	enzyme-linked receptor protein signaling pathway	BP	200	0.00284666	98	0.935364	298	0.0895805	0.00284666	up
GO:0030374	nuclear receptor coactivator activity	MF	20	0.00290659	3	0.982028	23	0.103383	0.00290659	up
GO:0001783	B cell apoptotic process	BP	12	0.00291019	0	1	12	0.140567	0.00291019	up
GO:0006613	cotranslational protein targeting to membrane	BP	12	0.00291019	1	0.978238	13	0.0701503	0.00291019	up
GO:0032703	negative regulation of interleukin-2 production	BP	12	0.00291019	3	0.710291	15	0.0118174	0.00291019	up
GO:0005942	phosphatidylinositol 3-kinase complex	CC	12	0.00291019	1	0.978238	13	0.0701503	0.00291019	up
GO:0001530	lipopolysaccharide binding	MF	12	0.00291019	2	0.88842	14	0.0307862	0.00291019	up
GO:0045334	clathrin-coated endocytic vesicle	CC	26	0.00303586	8	0.822517	34	0.0293858	0.00303586	up
GO:0051493	regulation of cytoskeleton organization	BP	120	0.00304688	53	0.938581	173	0.0908227	0.00304688	up
GO:0098664	G protein-coupled serotonin receptor signaling pathway	BP	4	0.0610601	3	0.0841249	7	0.00305655	0.00305655	mix
GO:0010455	positive regulation of cell fate commitment	BP	5	0.0116128	2	0.30092	7	0.00305655	0.00305655	mix
GO:0032353	negative regulation of hormone biosynthetic process	BP	5	0.0116128	2	0.30092	7	0.00305655	0.00305655	mix
GO:0032988	protein-RNA complex disassembly	BP	5	0.0116128	2	0.30092	7	0.00305655	0.00305655	mix
GO:1905247	positive regulation of aspartic-type peptidase activity	BP	4	0.0610601	3	0.0841249	7	0.00305655	0.00305655	mix
GO:0051593	response to folic acid	BP	4	0.0610601	3	0.0841249	7	0.00305655	0.00305655	mix
GO:0140078	class I DNA-(apurinic or apyrimidinic site) endonuclease activity	MF	3	0.214437	4	0.0154514	7	0.00305655	0.00305655	mix
GO:0046847	filopodium assembly	BP	23	0.00306214	3	0.99502	26	0.169425	0.00306214	up
GO:1902993	positive regulation of amyloid precursor protein catabolic process	BP	11	0.0030668	3	0.626912	14	0.00794259	0.0030668	up
GO:0007202	activation of phospholipase C activity	BP	11	0.0030668	2	0.842557	13	0.023116	0.0030668	up
GO:0017116	single-stranded DNA helicase activity	MF	11	0.0030668	0	1	11	0.12424	0.0030668	up
GO:0071731	response to nitric oxide	BP	9	0.0030863	0	1	9	0.0871151	0.0030863	up
GO:0000076	DNA replication checkpoint signaling	BP	9	0.0030863	1	0.918073	10	0.0325396	0.0030863	up
GO:0008154	actin polymerization or depolymerization	BP	52	0.00309274	17	0.960384	69	0.102598	0.00309274	up
GO:0050804	modulation of chemical synaptic transmission	BP	83	0.194079	69	0.00417143	152	0.00309568	0.00309568	mix
GO:0043405	regulation of MAP kinase activity	BP	40	0.00314002	13	0.911845	53	0.0603461	0.00314002	up
GO:0002902	regulation of B cell apoptotic process	BP	10	0.00314257	0	1	10	0.106457	0.00314257	up
GO:0060396	growth hormone receptor signaling pathway	BP	10	0.00314257	0	1	10	0.106457	0.00314257	up
GO:0051787	misfolded protein binding	MF	10	0.00314257	2	0.780187	12	0.0160465	0.00314257	up
GO:0070229	negative regulation of lymphocyte apoptotic process	BP	15	0.00314514	2	0.966511	17	0.0724388	0.00314514	up
GO:1904646	cellular response to amyloid-beta	BP	15	0.00314514	4	0.74488	19	0.016552	0.00314514	up
GO:0140303	intramembrane lipid transporter activity	MF	15	0.00314514	3	0.887314	18	0.0363291	0.00314514	up
GO:0000175	3'-5'-RNA exonuclease activity	MF	15	0.00314514	1	0.995015	16	0.131577	0.00314514	up
GO:0070848	response to growth factor	BP	152	0.00317212	68	0.970626	220	0.14182	0.00317212	up
GO:0031023	microtubule organizing center organization	BP	43	0.00318906	14	0.928037	57	0.0709823	0.00318906	up
[truncated: 19,873 more rows]

## Sheet: kegg
pathway_id	pathway	up_nr	up_pvalue	down_nr	down_pvalue	mix_nr	mix_pvalue	min_PValue	most_sig_comp
hsa04060	Cytokine-cytokine receptor interaction	125	1.90034e-33	14	0.999767	139	1.42223e-19	1.90034e-33	up
hsa05164	Influenza A	82	6.11116e-23	5	0.999987	87	1.23672e-11	6.11116e-23	up
hsa05169	Epstein-Barr virus infection	94	6.02912e-22	5	1	99	2.01029e-09	6.02912e-22	up
hsa04061	Viral protein interaction with cytokine and cytokine receptor	56	1.09272e-21	5	0.988372	61	1.01488e-14	1.09272e-21	up
hsa05140	Leishmaniasis	49	1.42195e-19	1	0.999958	50	6.54204e-11	1.42195e-19	up
hsa04659	Th17 cell differentiation	61	1.69772e-19	7	0.984561	68	7.29959e-13	1.69772e-19	up
hsa04612	Antigen processing and presentation	45	3.66894e-19	5	0.93014	50	1.45266e-14	3.66894e-19	up
hsa04650	Natural killer cell mediated cytotoxicity	58	4.98335e-18	2	0.999985	60	5.1237e-09	4.98335e-18	up
hsa04062	Chemokine signaling pathway	82	3.13644e-17	10	0.999399	92	6.24036e-09	3.13644e-17	up
hsa05330	Allograft rejection	28	9.30394e-17	0	1	28	9.31767e-11	9.30394e-17	up
hsa05332	Graft-versus-host disease	28	9.30394e-17	0	1	28	9.31767e-11	9.30394e-17	up
hsa04640	Hematopoietic cell lineage	50	1.1421e-16	5	0.98715	55	9.301e-11	1.1421e-16	up
hsa05323	Rheumatoid arthritis	50	1.1421e-16	1	0.99999	51	2.46798e-08	1.1421e-16	up
hsa04668	TNF signaling pathway	62	1.66411e-16	5	0.999577	67	1.00248e-08	1.66411e-16	up
hsa04380	Osteoclast differentiation	67	1.77099e-16	4	0.999983	71	1.2093e-07	1.77099e-16	up
hsa05321	Inflammatory bowel disease	40	2.28566e-16	4	0.956171	44	8.9465e-12	2.28566e-16	up
hsa05166	Human T-cell leukemia virus 1 infection	94	2.8358e-16	11	0.99997	105	4.02527e-07	2.8358e-16	up
hsa05162	Measles	64	6.71755e-16	5	0.999829	69	5.98489e-08	6.71755e-16	up
hsa05320	Autoimmune thyroid disease	26	1.8528e-15	0	1	26	6.65071e-10	1.8528e-15	up
hsa04621	NOD-like receptor signaling pathway	73	7.00633e-15	5	0.999996	78	3.59359e-06	7.00633e-15	up
hsa04630	JAK-STAT signaling pathway	63	1.44624e-14	8	0.995511	71	3.14136e-08	1.44624e-14	up
hsa04064	NF-kappa B signaling pathway	55	3.62309e-14	3	0.999945	58	1.03116e-06	3.62309e-14	up
hsa05152	Tuberculosis	72	4.03807e-14	9	0.999192	81	4.51002e-07	4.03807e-14	up
hsa05150	Staphylococcus aureus infection	40	1.11767e-13	10	0.348321	50	1.63287e-13	1.11767e-13	up
hsa04940	Type I diabetes mellitus	28	2.1183e-13	0	1	28	8.75992e-08	2.1183e-13	up
hsa05200	Pathways in cancer	158	6.09433e-13	50	0.962859	208	1.55044e-07	6.09433e-13	up
hsa05167	Kaposi sarcoma-associated herpesvirus infection	74	1.85903e-12	11	0.99868	85	4.13995e-06	1.85903e-12	up
hsa05145	Toxoplasmosis	54	2.21326e-12	7	0.992552	61	4.94508e-07	2.21326e-12	up
hsa05417	Lipid and atherosclerosis	79	3.48387e-12	21	0.839742	100	1.26283e-08	3.48387e-12	up
hsa04658	Th1 and Th2 cell differentiation	45	5.27132e-12	6	0.973931	51	1.46985e-07	5.27132e-12	up
hsa04141	Protein processing in endoplasmic reticulum	70	1.0623e-11	12	0.993916	82	3.13167e-06	1.0623e-11	up
hsa05163	Human cytomegalovirus infection	80	1.59525e-11	11	0.999881	91	8.91458e-05	1.59525e-11	up
hsa04110	Cell cycle	68	1.77127e-11	6	0.999987	74	0.000187981	1.77127e-11	up
hsa04672	Intestinal immune network for IgA production	25	3.604e-11	1	0.993004	26	4.64731e-07	3.604e-11	up
hsa04145	Phagosome	60	4.31523e-11	7	0.999361	67	3.39651e-05	4.31523e-11	up
hsa05170	Human immunodeficiency virus 1 infection	76	6.24894e-11	11	0.999721	87	0.000111303	6.24894e-11	up
hsa04660	T cell receptor signaling pathway	53	1.28986e-10	6	0.998613	59	3.2163e-05	1.28986e-10	up
hsa04620	Toll-like receptor signaling pathway	44	1.98009e-10	3	0.999634	47	6.0336e-05	1.98009e-10	up
hsa05134	Legionellosis	32	2.18589e-10	4	0.9413	36	4.35974e-07	2.18589e-10	up
hsa05416	Viral myocarditis	35	2.29547e-10	4	0.973456	39	1.55774e-06	2.29547e-10	up
hsa05142	Chagas disease	46	3.34778e-10	3	0.999848	49	0.000144493	3.34778e-10	up
hsa05171	Coronavirus disease	71	4.02553e-08	35	0.0354828	106	4.30727e-10	4.30727e-10	mix
hsa05340	Primary immunodeficiency	23	4.73921e-10	1	0.99063	24	2.38403e-06	4.73921e-10	up
hsa05161	Hepatitis B	61	7.37901e-10	4	0.999998	65	0.00215144	7.37901e-10	up
hsa04210	Apoptosis	55	1.20579e-09	12	0.924914	67	3.09094e-06	1.20579e-09	up
hsa05235	PD-L1 expression and PD-1 checkpoint pathway in cancer	42	2.02574e-09	1	0.999996	43	0.00108838	2.02574e-09	up
hsa05133	Pertussis	36	4.3793e-09	4	0.988484	40	3.51376e-05	4.3793e-09	up
hsa05160	Hepatitis C	55	9.60829e-09	4	0.999991	59	0.00423029	9.60829e-09	up
hsa04662	B cell receptor signaling pathway	38	1.22839e-08	2	0.99983	40	0.000823286	1.22839e-08	up
hsa05310	Asthma	15	1.79293e-08	0	1	15	2.31933e-05	1.79293e-08	up
hsa05135	Yersinia infection	55	1.83326e-08	8	0.998245	63	0.000680055	1.83326e-08	up
hsa05130	Pathogenic Escherichia coli infection	67	1.89314e-08	10	0.999719	77	0.00233325	1.89314e-08	up
hsa05203	Viral carcinogenesis	66	2.15312e-08	10	0.999626	76	0.00214702	2.15312e-08	up
hsa04514	Cell adhesion molecules	54	2.79412e-08	4	0.999991	58	0.00706569	2.79412e-08	up
hsa04217	Necroptosis	53	3.10214e-08	11	0.966542	64	8.92269e-05	3.10214e-08	up
hsa04657	IL-17 signaling pathway	38	4.58083e-08	4	0.996538	42	0.000462762	4.58083e-08	up
hsa04622	RIG-I-like receptor signaling pathway	29	1.71166e-07	3	0.98653	32	0.000300071	1.71166e-07	up
hsa04148	Efferocytosis	56	3.9197e-07	15	0.905221	71	0.000159172	3.9197e-07	up
hsa05322	Systemic lupus erythematosus	35	3.96852e-07	2	0.999805	37	0.00538226	3.96852e-07	up
hsa04625	C-type lectin receptor signaling pathway	41	5.22724e-07	5	0.997797	46	0.00306878	5.22724e-07	up
hsa04610	Complement and coagulation cascades	27	1.12325e-06	1	0.999624	28	0.00491098	1.12325e-06	up
hsa04613	Neutrophil extracellular trap formation	49	1.27474e-06	8	0.996902	57	0.0052965	1.27474e-06	up
hsa05143	African trypanosomiasis	17	1.72561e-06	1	0.98055	18	0.000511611	1.72561e-06	up
hsa05202	Transcriptional misregulation in cancer	56	2.24251e-06	16	0.897279	72	0.000493375	2.24251e-06	up
hsa05131	Shigellosis	74	3.60709e-06	14	0.999837	88	0.0418276	3.60709e-06	up
hsa04623	Cytosolic DNA-sensing pathway	29	5.75375e-06	3	0.994681	32	0.00563652	5.75375e-06	up
hsa05144	Malaria	22	6.79609e-06	3	0.943424	25	0.000954103	6.79609e-06	up
hsa04010	MAPK signaling pathway	83	8.98713e-06	34	0.638037	117	0.000178423	8.98713e-06	up
hsa04810	Regulation of actin cytoskeleton	64	1.31967e-05	15	0.995116	79	0.0184678	1.31967e-05	up
hsa04670	Leukocyte transendothelial migration	37	2.34819e-05	1	0.999999	38	0.126049	2.34819e-05	up
hsa04666	Fc gamma R-mediated phagocytosis	36	2.67169e-05	10	0.817232	46	0.00102386	2.67169e-05	up
hsa04218	Cellular senescence	52	2.92723e-05	7	0.999914	59	0.0940511	2.92723e-05	up
hsa05204	Chemical carcinogenesis	5	0.883328	15	3.09168e-05	20	0.00616196	3.09168e-05	down
hsa05146	Amoebiasis	35	4.00507e-05	5	0.995834	40	0.0240735	4.00507e-05	up
hsa03013	Nucleocytoplasmic transport	37	8.5538e-05	2	0.999993	39	0.16533	8.5538e-05	up
hsa04144	Endocytosis	73	9.7216e-05	26	0.905266	99	0.00770794	9.7216e-05	up
hsa05220	Chronic myeloid leukemia	29	0.000114443	4	0.992512	33	0.0293144	0.000114443	up
hsa03460	Fanconi anemia pathway	21	0.000140636	1	0.998954	22	0.0453615	0.000140636	up
hsa04611	Platelet activation	39	0.000161471	11	0.895867	50	0.00771813	0.000161471	up
hsa00980	Metabolism of xenobiotics by cytochrome P450	5	0.966188	16	0.000163987	21	0.0515579	0.000163987	down
hsa00591	Linoleic acid metabolism	6	0.207108	9	0.000626021	15	0.000206603	0.000206603	mix
hsa05205	Proteoglycans in cancer	58	0.000218814	22	0.769843	80	0.00418976	0.000218814	up
hsa05165	Human papillomavirus infection	85	0.000231486	29	0.977331	114	0.0402448	0.000231486	up
hsa00590	Arachidonic acid metabolism	11	0.46901	17	0.000254368	28	0.00163804	0.000254368	down
hsa04215	Apoptosis	15	0.000277979	1	0.987451	16	0.0221424	0.000277979	up
hsa03010	Ribosome	7	1	32	0.000313391	39	0.804206	0.000313391	down
hsa05221	Acute myeloid leukemia	24	0.000511444	4	0.973456	28	0.0344403	0.000511444	up
hsa04014	Ras signaling pathway	59	0.00054809	28	0.392753	87	0.000960664	0.00054809	up
hsa00510	N-Glycan biosynthesis	21	0.000551837	1	0.999417	22	0.10772	0.000551837	up
hsa04936	Alcoholic liver disease	39	0.000671718	6	0.99918	45	0.171993	0.000671718	up
hsa05120	Epithelial cell signaling in Helicobacter pylori infection	25	0.000767687	3	0.995801	28	0.092657	0.000767687	up
hsa00513	Various types of N-glycan biosynthesis	17	0.00119447	2	0.978764	19	0.0518466	0.00119447	up
hsa04664	Fc epsilon RI signaling pathway	23	0.00131951	8	0.597782	31	0.00469438	0.00131951	up
hsa03050	Proteasome	18	0.00147131	0	1	18	0.203967	0.00147131	up
hsa03260	Virion	4	0.00171084	0	1	4	0.0132162	0.00171084	up
hsa03267	Virion	4	0.00171084	0	1	4	0.0132162	0.00171084	up
hsa05206	MicroRNAs in cancer	48	0.00175151	22	0.482891	70	0.00410433	0.00175151	up
hsa05418	Fluid shear stress and atherosclerosis	40	0.00196239	18	0.459674	58	0.00383929	0.00196239	up
hsa05132	Salmonella infection	66	0.00210247	21	0.987453	87	0.148587	0.00210247	up
hsa05222	Small cell lung cancer	30	0.00218753	8	0.929102	38	0.0519472	0.00218753	up
hsa04142	Lysosome	39	0.00228068	14	0.807231	53	0.0247182	0.00228068	up
hsa04350	TGF-beta signaling pathway	32	0.00235327	5	0.998021	37	0.217732	0.00235327	up
hsa00983	Drug metabolism	11	0.497187	15	0.00298685	26	0.0119316	0.00298685	down
hsa04750	Inflammatory mediator regulation of TRP channels	23	0.0587735	17	0.0469052	40	0.00373379	0.00373379	mix
hsa00480	Glutathione metabolism	6	0.951555	14	0.00446531	20	0.190763	0.00446531	down
hsa00592	alpha-Linolenic acid metabolism	7	0.0555156	5	0.0860127	12	0.00458453	0.00458453	mix
hsa04726	Serotonergic synapse	19	0.281828	20	0.00500461	39	0.00550821	0.00500461	down
hsa01524	Platinum drug resistance	23	0.00528996	9	0.56688	32	0.0129635	0.00528996	up
hsa00982	Drug metabolism	5	0.93138	12	0.00535823	17	0.162918	0.00535823	down
hsa05100	Bacterial invasion of epithelial cells	24	0.00554346	6	0.93255	30	0.0880547	0.00554346	up
hsa05017	Spinocerebellar ataxia	37	0.00569297	3	0.999996	40	0.636931	0.00569297	up
hsa04115	p53 signaling pathway	25	0.00576454	5	0.980942	30	0.160023	0.00576454	up
hsa05212	Pancreatic cancer	25	0.00576454	6	0.951794	31	0.108843	0.00576454	up
hsa04914	Progesterone-mediated oocyte maturation	27	0.00611694	5	0.99141	32	0.216516	0.00611694	up
hsa04120	Ubiquitin mediated proteolysis	41	0.00639252	7	0.999722	48	0.470245	0.00639252	up
hsa04151	PI3K-Akt signaling pathway	77	0.00730148	31	0.945827	108	0.145392	0.00730148	up
hsa05211	Renal cell carcinoma	22	0.00758922	5	0.951109	27	0.121821	0.00758922	up
hsa00400	Phenylalanine, tyrosine and tryptophan biosynthesis	3	0.00841507	0	1	3	0.0389857	0.00841507	up
hsa04722	Neurotrophin signaling pathway	34	0.00888335	11	0.913676	45	0.109837	0.00888335	up
hsa03060	Protein export	12	0.0108252	1	0.987451	13	0.183531	0.0108252	up
hsa04928	Parathyroid hormone synthesis, secretion and action	30	0.0120701	7	0.985881	37	0.264381	0.0120701	up
hsa00020	Citrate cycle (TCA cycle)	11	0.0124096	0	1	11	0.287394	0.0124096	up
hsa03250	Viral life cycle	20	0.0127051	6	0.841257	26	0.0813309	0.0127051	up
hsa00603	Glycosphingolipid biosynthesis	7	0.0127288	0	1	7	0.160768	0.0127288	up
hsa03040	Spliceosome	37	0.012921	6	0.999749	43	0.563655	0.012921	up
hsa00232	Caffeine metabolism	2	0.1861	2	0.091457	4	0.0132162	0.0132162	mix
hsa05223	Non-small cell lung cancer	22	0.0160036	7	0.844052	29	0.0981621	0.0160036	up
hsa04012	ErbB signaling pathway	24	0.0163284	9	0.734041	33	0.0634122	0.0163284	up
hsa04510	Focal adhesion	49	0.0174031	17	0.965937	66	0.256264	0.0174031	up
hsa05217	Basal cell carcinoma	7	0.960663	14	0.0179862	21	0.366579	0.0179862	down
hsa00565	Ether lipid metabolism	13	0.0400393	7	0.272831	20	0.0187441	0.0187441	mix
hsa00604	Glycosphingolipid biosynthesis	6	0.0210175	0	1	6	0.189432	0.0210175	up
hsa03450	Non-homologous end-joining	6	0.0210175	0	1	6	0.189432	0.0210175	up
hsa04935	Growth hormone synthesis, secretion and action	28	0.0216776	4	0.999378	32	0.557331	0.0216776	up
hsa04917	Prolactin signaling pathway	19	0.0216816	7	0.705533	26	0.0670879	0.0216816	up
hsa04114	Oocyte meiosis	31	0.0236632	9	0.965816	40	0.276557	0.0236632	up
hsa05231	Choline metabolism in cancer	25	0.0559025	15	0.234097	40	0.0240735	0.0240735	mix
hsa04024	cAMP signaling pathway	42	0.0257119	18	0.794765	60	0.119157	0.0257119	up
hsa04920	Adipocytokine signaling pathway	19	0.0258415	6	0.841257	25	0.128977	0.0258415	up
hsa04972	Pancreatic secretion	19	0.0258415	4	0.970615	23	0.275187	0.0258415	up
hsa04216	Ferroptosis	13	0.0261742	3	0.894834	16	0.152414	0.0261742	up
hsa05110	Vibrio cholerae infection	15	0.0286449	1	0.998599	16	0.463226	0.0286449	up
hsa04072	Phospholipase D signaling pathway	35	0.0308819	14	0.833863	49	0.153453	0.0308819	up
hsa03030	DNA replication	12	0.0308962	2	0.955585	14	0.234766	0.0308962	up
hsa01210	2-Oxocarboxylic acid metabolism	10	0.0338027	3	0.72925	13	0.0890022	0.0338027	up
hsa01523	Antifolate resistance	10	0.0338027	1	0.98055	11	0.287394	0.0338027	up
hsa04068	FoxO signaling pathway	32	0.0372197	7	0.997128	39	0.561418	0.0372197	up
hsa00670	One carbon pool by folate	7	0.0409068	0	1	7	0.344902	0.0409068	up
hsa03410	Base excision repair	14	0.0410648	6	0.537515	20	0.0586399	0.0410648	up
hsa05214	Glioma	21	0.0411464	10	0.501441	31	0.0552302	0.0411464	up
hsa05207	Chemical carcinogenesis	38	0.0567921	22	0.331938	60	0.0411634	0.0411634	mix
hsa04371	Apelin signaling pathway	32	0.0415451	12	0.885268	44	0.225556	0.0415451	up
hsa04742	Taste transduction	4	0.886368	8	0.042188	12	0.299315	0.042188	down
hsa04933	AGE-RAGE signaling pathway in diabetic complications	26	0.0429635	10	0.817232	36	0.170795	0.0429635	up
hsa04080	Neuroactive ligand-receptor interaction	35	0.483572	31	0.0478817	66	0.0915447	0.0478817	down
hsa00970	Aminoacyl-tRNA biosynthesis	14	0.0493206	3	0.949131	17	0.303099	0.0493206	up
hsa00430	Taurine and hypotaurine metabolism	2	0.688036	4	0.0506471	6	0.13089	0.0506471	down
hsa04140	Autophagy	41	0.0515808	13	0.986266	54	0.50188	0.0515808	up
hsa04360	Axon guidance	37	0.307935	30	0.0640476	67	0.0538498	0.0538498	mix
hsa04520	Adherens junction	24	0.0573389	4	0.998241	28	0.644021	0.0573389	up
hsa03083	Polycomb repressive complex	23	0.0587735	9	0.798994	32	0.193117	0.0587735	up
hsa03430	Mismatch repair	8	0.0611378	1	0.959634	9	0.313441	0.0611378	up
hsa03018	RNA degradation	21	0.0616009	3	0.998394	24	0.648351	0.0616009	up
hsa05014	Amyotrophic lateral sclerosis	78	0.062304	31	0.990182	109	0.593545	0.062304	up
hsa04932	Non-alcoholic fatty liver disease	37	0.0641383	10	0.995632	47	0.635062	0.0641383	up
hsa01200	Carbon metabolism	27	0.0660374	8	0.969759	35	0.446072	0.0660374	up
hsa04921	Oxytocin signaling pathway	30	0.220263	22	0.142655	52	0.066079	0.066079	mix
hsa04740	Olfactory transduction	10	0.181203	7	0.208621	17	0.0675429	0.0675429	mix
hsa04916	Melanogenesis	13	0.914299	17	0.068699	30	0.464653	0.068699	down
hsa00220	Arginine biosynthesis	7	0.0729749	2	0.75068	9	0.159069	0.0729749	up
hsa04966	Collecting duct acid secretion	7	0.0729749	0	1	7	0.478488	0.0729749	up
hsa05210	Colorectal cancer	23	0.074287	7	0.949256	30	0.402956	0.074287	up
hsa04918	Thyroid hormone synthesis	16	0.0781335	2	0.996863	18	0.623351	0.0781335	up
hsa04071	Sphingolipid signaling pathway	30	0.0808734	11	0.924067	41	0.379766	0.0808734	up
hsa00250	Alanine, aspartate and glutamate metabolism	10	0.0818653	4	0.622213	14	0.129181	0.0818653	up
hsa03440	Homologous recombination	12	0.0822933	1	0.996631	13	0.590141	0.0822933	up
hsa00531	Glycosaminoglycan degradation	6	0.112766	3	0.411401	9	0.0831608	0.0831608	mix
hsa04931	Insulin resistance	26	0.083782	8	0.96449	34	0.472769	0.083782	up
hsa04915	Estrogen signaling pathway	25	0.37238	21	0.0873672	46	0.0884634	0.0873672	down
hsa04926	Relaxin signaling pathway	28	0.0949817	9	0.965816	37	0.50582	0.0949817	up
hsa05219	Bladder cancer	12	0.0967222	2	0.978764	14	0.50141	0.0967222	up
hsa00140	Steroid hormone biosynthesis	8	0.254502	6	0.214303	14	0.101313	0.101313	ns
hsa00830	Retinol metabolism	7	0.619226	8	0.105627	15	0.207858	0.105627	ns
hsa00564	Glycerophospholipid metabolism	17	0.574726	16	0.106946	33	0.198359	0.106946	ns
hsa04930	Type II diabetes mellitus	11	0.114741	5	0.576256	16	0.152414	0.114741	ns
hsa03264	Virion	1	0.365514	1	0.252942	2	0.114988	0.114988	ns
hsa04919	Thyroid hormone signaling pathway	27	0.139455	16	0.393323	43	0.116236	0.116236	ns
hsa00290	Valine, leucine and isoleucine biosynthesis	2	0.1861	1	0.441925	3	0.116294	0.116294	ns
hsa00601	Glycosphingolipid biosynthesis	8	0.117762	2	0.871568	10	0.326517	0.117762	ns
hsa05010	Alzheimer disease	79	0.119652	38	0.928109	117	0.489256	0.119652	ns
hsa01522	Endocrine resistance	23	0.124469	8	0.929102	31	0.466795	0.124469	ns
hsa01232	Nucleotide metabolism	20	0.125844	11	0.458573	31	0.126186	0.125844	ns
hsa00270	Cysteine and methionine metabolism	12	0.129847	6	0.513396	18	0.144241	0.129847	ns
hsa04015	Rap1 signaling pathway	44	0.132792	19	0.923427	63	0.490337	0.132792	ns
hsa00630	Glyoxylate and dicarboxylate metabolism	8	0.141271	4	0.477559	12	0.133761	0.133761	ns
hsa05414	Dilated cardiomyopathy	21	0.133966	11	0.54781	32	0.171105	0.133966	ns
hsa04744	Phototransduction	2	0.840802	4	0.135447	6	0.400276	0.135447	ns
hsa00061	Fatty acid biosynthesis	5	0.137274	2	0.584834	7	0.160768	0.137274	ns
hsa00511	Other glycan degradation	5	0.212128	3	0.372464	8	0.137296	0.137296	ns
hsa04137	Mitophagy	25	0.138277	8	0.96722	33	0.586068	0.138277	ns
hsa04310	Wnt signaling pathway	27	0.834168	26	0.13886	53	0.477619	0.13886	ns
hsa00470	D-Amino acid metabolism	1	0.679368	2	0.138996	3	0.218493	0.138996	ns
hsa05410	Hypertrophic cardiomyopathy	20	0.139043	11	0.476726	31	0.14513	0.139043	ns
hsa00512	Mucin type O-glycan biosynthesis	9	0.139183	0	1	9	0.73645	0.139183	ns
hsa00534	Glycosaminoglycan biosynthesis	6	0.141391	1	0.927622	7	0.411984	0.141391	ns
hsa04330	Notch signaling pathway	13	0.397828	11	0.155562	24	0.143876	0.143876	ns
hsa05215	Prostate cancer	23	0.149193	5	0.996249	28	0.770473	0.149193	ns
hsa00562	Inositol phosphate metabolism	18	0.149923	9	0.603886	27	0.213305	0.149923	ns
hsa04721	Synaptic vesicle cycle	9	0.861211	11	0.155562	20	0.512744	0.155562	ns
hsa04136	Autophagy	9	0.162632	2	0.936282	11	0.493692	0.162632	ns
hsa00500	Starch and sucrose metabolism	8	0.166901	2	0.897971	10	0.436017	0.166901	ns
hsa00730	Thiamine metabolism	4	0.168792	1	0.798975	5	0.303559	0.168792	ns
hsa04720	Long-term potentiation	14	0.175061	5	0.863111	19	0.433269	0.175061	ns
hsa01100	Metabolic pathways	278	0.175126	159	0.935491	437	0.603671	0.175126	ns
hsa04723	Retrograde endocannabinoid signaling	16	0.961679	19	0.178419	35	0.755344	0.178419	ns
hsa05020	Prion disease	55	0.188075	26	0.917112	81	0.564038	0.188075	ns
hsa00120	Primary bile acid biosynthesis	3	0.453867	3	0.215978	6	0.189432	0.189432	ns
hsa00440	Phosphonate and phosphinate metabolism	1	0.744619	2	0.190362	3	0.331074	0.190362	ns
hsa04912	GnRH signaling pathway	19	0.301665	13	0.317253	32	0.193117	0.193117	ns
hsa05168	Herpes simplex virus 1 infection	102	0.195473	58	0.765486	160	0.400388	0.195473	ns
hsa00514	Other types of O-glycan biosynthesis	11	0.19752	1	0.997485	12	0.784277	0.19752	ns
hsa03015	mRNA surveillance pathway	21	0.207261	3	0.999634	24	0.903739	0.207261	ns
hsa04960	Aldosterone-regulated sodium reabsorption	7	0.338454	5	0.328541	12	0.209513	0.209513	ns
hsa00785	Lipoic acid metabolism	5	0.212128	2	0.659443	7	0.279231	0.212128	ns
hsa04980	Cobalamin transport and metabolism	5	0.212128	0	1	5	0.678769	0.212128	ns
hsa04970	Salivary secretion	14	0.281872	9	0.38746	23	0.214188	0.214188	ns
hsa04150	mTOR signaling pathway	31	0.361303	22	0.284245	53	0.218544	0.218544	ns
hsa04066	HIF-1 signaling pathway	23	0.221956	9	0.917828	32	0.585908	0.221956	ns
hsa04973	Carbohydrate digestion and absorption	8	0.22375	2	0.91924	10	0.543741	0.22375	ns
hsa04070	Phosphatidylinositol signaling system	21	0.223871	12	0.522797	33	0.246172	0.223871	ns
hsa00920	Sulfur metabolism	3	0.332618	2	0.402071	5	0.225073	0.225073	ns
hsa03022	Basal transcription factors	10	0.231733	1	0.996101	11	0.791584	0.231733	ns
hsa01521	EGFR tyrosine kinase inhibitor resistance	18	0.235255	6	0.947513	24	0.648351	0.235255	ns
hsa04820	Cytoskeleton in muscle cells	27	0.98411	29	0.236999	56	0.881693	0.236999	ns
hsa05208	Chemical carcinogenesis	45	0.247451	28	0.459968	73	0.239945	0.239945	ns
hsa04713	Circadian entrainment	14	0.724529	13	0.239984	27	0.45769	0.239984	ns
hsa00790	Folate biosynthesis	6	0.243373	3	0.556881	9	0.258044	0.243373	ns
hsa04261	Adrenergic signaling in cardiomyocytes	27	0.247158	11	0.92885	38	0.6377	0.247158	ns
hsa04814	Motor proteins	36	0.249266	21	0.575946	57	0.308743	0.249266	ns
hsa05033	Nicotine addiction	1	0.986758	4	0.251724	5	0.826063	0.251724	ns
hsa04530	Tight junction	34	0.253792	13	0.973912	47	0.756581	0.253792	ns
hsa04924	Renin secretion	14	0.258906	8	0.517094	22	0.268563	0.258906	ns
hsa00052	Galactose metabolism	7	0.267313	2	0.885473	9	0.543296	0.267313	ns
hsa04213	Longevity regulating pathway	13	0.27141	5	0.863111	18	0.548529	0.27141	ns
hsa04725	Cholinergic synapse	21	0.276981	11	0.69148	32	0.40914	0.276981	ns
hsa00240	Pyrimidine metabolism	11	0.412016	8	0.344659	19	0.281145	0.281145	ns
hsa05032	Morphine addiction	14	0.40388	10	0.348321	24	0.28145	0.28145	ns
hsa04910	Insulin signaling pathway	28	0.283833	16	0.61202	44	0.362945	0.283833	ns
hsa04340	Hedgehog signaling pathway	12	0.284917	5	0.812885	17	0.507569	0.284917	ns
hsa04130	SNARE interactions in vesicular transport	7	0.519518	6	0.285984	13	0.309891	0.285984	ns
hsa00260	Glycine, serine and threonine metabolism	8	0.286456	4	0.622213	12	0.347652	0.286456	ns
hsa00380	Tryptophan metabolism	8	0.286456	2	0.936282	10	0.642764	0.286456	ns
hsa05031	Amphetamine addiction	13	0.295749	7	0.611782	20	0.361266	0.295749	ns
hsa04122	Sulfur relay system	1	0.837994	2	0.297375	3	0.545963	0.297375	ns
hsa00520	Amino sugar and nucleotide sugar metabolism	11	0.299582	4	0.876807	15	0.588309	0.299582	ns
hsa05224	Breast cancer	28	0.332838	17	0.549445	45	0.365723	0.332838	ns
hsa04550	Signaling pathways regulating pluripotency of stem cells	23	0.644848	18	0.347631	41	0.484668	0.347631	ns
hsa01230	Biosynthesis of amino acids	14	0.35406	6	0.852467	20	0.620915	0.35406	ns
hsa04934	Cushing syndrome	23	0.766844	19	0.360249	42	0.612448	0.360249	ns
hsa00010	Glycolysis / Gluconeogenesis	12	0.363987	5	0.851747	17	0.624804	0.363987	ns
hsa01212	Fatty acid metabolism	12	0.363987	5	0.851747	17	0.624804	0.363987	ns
hsa00620	Pyruvate metabolism	9	0.364756	1	0.996101	10	0.878991	0.364756	ns
hsa03271	Virion	1	0.365514	0	1	1	0.563249	0.365514	ns
hsa05415	Diabetic cardiomyopathy	40	0.374585	18	0.957288	58	0.806847	0.374585	ns
hsa05225	Hepatocellular carcinoma	29	0.65325	22	0.381508	51	0.521754	0.381508	ns
hsa05412	Arrhythmogenic right ventricular cardiomyopathy	15	0.385228	9	0.56688	24	0.415093	0.385228	ns
hsa00100	Steroid biosynthesis	5	0.385409	1	0.945947	6	0.721553	0.385409	ns
hsa04913	Ovarian steroidogenesis	7	0.649815	6	0.387448	13	0.499052	0.387448	ns
hsa04730	Long-term depression	9	0.736529	8	0.388022	17	0.58707	0.388022	ns
hsa00360	Phenylalanine metabolism	3	0.394053	0	1	3	0.778174	0.394053	ns
hsa04961	Endocrine and other factor-regulated calcium reabsorption	9	0.396547	4	0.794329	13	0.590141	0.396547	ns
hsa04923	Regulation of lipolysis in adipocytes	10	0.404841	3	0.949131	13	0.777691	0.404841	ns
hsa00770	Pantothenate and CoA biosynthesis	4	0.513813	3	0.449545	7	0.411984	0.411984	ns
hsa04964	Proximal tubule bicarbonate reclamation	4	0.513813	3	0.449545	7	0.411984	0.411984	ns
hsa00051	Fructose and mannose metabolism	5	0.785374	5	0.41401	10	0.642764	0.41401	ns
hsa05230	Central carbon metabolism in cancer	14	0.428983	3	0.994681	17	0.918043	0.428983	ns
hsa00330	Arginine and proline metabolism	10	0.434915	6	0.58411	16	0.463226	0.434915	ns
hsa04146	Peroxisome	16	0.43776	10	0.556834	26	0.455162	0.43776	ns
hsa04392	Hippo signaling pathway	6	0.440092	1	0.977491	7	0.83117	0.440092	ns
hsa04710	Circadian rhythm	6	0.657897	5	0.442259	11	0.544249	0.442259	ns
hsa04727	GABAergic synapse	12	0.602725	9	0.448606	21	0.514308	0.448606	ns
hsa00910	Nitrogen metabolism	1	0.918154	2	0.451643	3	0.778174	0.451643	ns
hsa04728	Dopaminergic synapse	23	0.459939	15	0.518731	38	0.452486	0.452486	ns
hsa04512	ECM-receptor interaction	16	0.461141	9	0.704443	25	0.585353	0.461141	ns
hsa05022	Pathways of neurodegeneration	87	0.463978	51	0.834367	138	0.719169	0.463978	ns
hsa04614	Renin-angiotensin system	4	0.465556	1	0.916247	5	0.735456	0.465556	ns
hsa04929	GnRH secretion	10	0.523738	7	0.481312	17	0.466485	0.466485	ns
hsa04370	VEGF signaling pathway	12	0.472704	7	0.651157	19	0.549175	0.472704	ns
hsa04975	Fat digestion and absorption	5	0.473472	1	0.959634	6	0.809821	0.473472	ns
hsa05034	Alcoholism	22	0.756499	17	0.478298	39	0.684435	0.478298	ns
hsa00600	Sphingolipid metabolism	8	0.788456	7	0.481312	15	0.702067	0.481312	ns
hsa04978	Mineral absorption	9	0.664513	7	0.481312	16	0.587628	0.481312	ns
hsa00760	Nicotinate and nicotinamide metabolism	7	0.484168	3	0.82853	10	0.687543	0.484168	ns
hsa04925	Aldosterone synthesis and secretion	16	0.484423	10	0.59236	26	0.521246	0.484423	ns
hsa00040	Pentose and glucuronate interconversions	2	0.922411	3	0.486637	5	0.826063	0.486637	ns
hsa04020	Calcium signaling pathway	34	0.727628	25	0.494507	59	0.672891	0.494507	ns
hsa00230	Purine metabolism	22	0.496825	10	0.923511	32	0.819468	0.496825	ns
hsa00740	Riboflavin metabolism	2	0.506798	1	0.688599	3	0.545963	0.506798	ns
hsa05226	Gastric cancer	24	0.626581	17	0.507048	41	0.587777	0.507048	ns
hsa00071	Fatty acid degradation	8	0.521029	2	0.972784	10	0.878991	0.521029	ns
hsa04724	Glutamatergic synapse	18	0.532294	12	0.539617	30	0.526011	0.526011	ns
hsa04390	Hippo signaling pathway	29	0.541225	18	0.67098	47	0.635062	0.541225	ns
hsa05216	Thyroid cancer	6	0.769522	5	0.550742	11	0.721992	0.550742	ns
hsa03320	PPAR signaling pathway	12	0.552249	5	0.916897	17	0.832852	0.552249	ns
hsa05218	Melanoma	12	0.552249	7	0.705533	19	0.656378	0.552249	ns
hsa04270	Vascular smooth muscle contraction	20	0.649771	14	0.556093	34	0.639656	0.556093	ns
hsa00515	Mannose type O-glycan biosynthesis	0	1	3	0.556881	3	0.98884	0.556881	ns
hsa01040	Biosynthesis of unsaturated fatty acids	5	0.557001	2	0.856123	7	0.756076	0.557001	ns
hsa03266	Virion	2	0.574191	0	1	2	0.864952	0.574191	ns
hsa04971	Gastric acid secretion	11	0.578931	6	0.774589	17	0.726932	0.578931	ns
hsa01250	Biosynthesis of nucleotide sugars	7	0.587223	3	0.871687	10	0.799741	0.587223	ns
hsa04979	Cholesterol metabolism	7	0.587223	3	0.871687	10	0.799741	0.587223	ns
hsa00532	Glycosaminoglycan biosynthesis	4	0.603574	1	0.945947	5	0.8609	0.603574	ns
hsa00900	Terpenoid backbone biosynthesis	4	0.603574	1	0.945947	5	0.8609	0.603574	ns
hsa05012	Parkinson disease	48	0.628999	28	0.855135	76	0.838105	0.628999	ns
hsa00860	Porphyrin metabolism	5	0.633364	3	0.704709	8	0.701448	0.633364	ns
hsa04976	Bile secretion	7	0.883055	6	0.649149	13	0.877008	0.649149	ns
hsa04022	cGMP-PKG signaling pathway	25	0.674287	10	0.988093	35	0.969018	0.674287	ns
hsa00062	Fatty acid elongation	3	0.90875	3	0.6785	6	0.899188	0.6785	ns
hsa02010	ABC transporters	7	0.678896	2	0.972784	9	0.937675	0.678896	ns
hsa00524	Neomycin, kanamycin and gentamicin biosynthesis	1	0.679368	0	1	1	0.873966	0.679368	ns
hsa03265	Virion	1	0.679368	0	1	1	0.873966	0.679368	ns
hsa00350	Tyrosine metabolism	4	0.682461	2	0.820041	6	0.809821	0.682461	ns
hsa00030	Pentose phosphate pathway	3	0.922246	3	0.704709	6	0.919593	0.704709	ns
hsa04922	Glucagon signaling pathway	14	0.908479	11	0.705605	25	0.923065	0.705605	ns
hsa03008	Ribosome biogenesis in eukaryotes	13	0.729765	2	0.999667	15	0.994884	0.729765	ns
hsa04260	Cardiac muscle contraction	10	0.822126	7	0.738496	17	0.872715	0.738496	ns
hsa01240	Biosynthesis of cofactors	23	0.739174	11	0.961427	34	0.95615	0.739174	ns
hsa00750	Vitamin B6 metabolism	1	0.744619	0	1	1	0.916719	0.744619	ns
hsa03420	Nucleotide excision repair	10	0.749577	4	0.960298	14	0.952117	0.749577	ns
hsa00650	Butanoate metabolism	1	0.986758	2	0.75068	3	0.978734	0.75068	ns
hsa00561	Glycerolipid metabolism	9	0.75804	3	0.978817	12	0.967559	0.75804	ns
hsa05030	Cocaine addiction	6	0.792691	4	0.758426	10	0.855989	0.758426	ns
hsa00640	Propanoate metabolism	5	0.759559	1	0.987451	6	0.969397	0.759559	ns
hsa05016	Huntington disease	51	0.766627	27	0.9724	78	0.972769	0.766627	ns
hsa04927	Cortisol synthesis and secretion	8	0.767799	3	0.963189	11	0.957061	0.767799	ns
hsa00190	Oxidative phosphorylation	22	0.770241	11	0.952449	33	0.95781	0.770241	ns
hsa00340	Histidine metabolism	3	0.774356	0	1	3	0.978734	0.774356	ns
hsa00533	Glycosaminoglycan biosynthesis	2	0.775565	0	1	2	0.964858	0.775565	ns
hsa04962	Vasopressin-regulated water reabsorption	5	0.910136	4	0.776949	9	0.937675	0.776949	ns
hsa04540	Gap junction	11	0.891501	8	0.778133	19	0.932561	0.778133	ns
hsa00563	Glycosylphosphatidylinositol (GPI)-anchor biosynthesis	4	0.778829	1	0.973952	5	0.959324	0.778829	ns
hsa00410	beta-Alanine metabolism	4	0.805277	2	0.885473	6	0.919593	0.805277	ns
hsa04152	AMPK signaling pathway	19	0.808451	8	0.985729	27	0.985039	0.808451	ns
hsa04974	Protein digestion and absorption	10	0.888878	7	0.809266	17	0.940091	0.809266	ns
hsa05213	Endometrial cancer	9	0.815039	5	0.883648	14	0.932136	0.815039	ns
hsa03082	ATP-dependent chromatin remodeling	17	0.818047	8	0.96722	25	0.97558	0.818047	ns
hsa00280	Valine, leucine and isoleucine degradation	7	0.837649	3	0.954296	10	0.96918	0.837649	ns
hsa00310	Lysine degradation	9	0.861211	5	0.909479	14	0.960024	0.861211	ns
hsa04911	Insulin secretion	8	0.953678	6	0.86302	14	0.981305	0.86302	ns
hsa00130	Ubiquinone and other terpenoid-quinone biosynthesis	1	0.870969	0	1	1	0.975976	0.870969	ns
hsa04714	Thermogenesis	37	0.873722	18	0.991746	55	0.995192	0.873722	ns
hsa00450	Selenocompound metabolism	2	0.888346	1	0.916247	3	0.960222	0.888346	ns
hsa04977	Vitamin digestion and absorption	2	0.888346	1	0.916247	3	0.960222	0.888346	ns
hsa04211	Longevity regulating pathway	12	0.903675	3	0.999129	15	0.998917	0.903675	ns
hsa00053	Ascorbate and aldarate metabolism	1	0.934816	0	1	1	0.993072	0.934816	ns
hsa03020	RNA polymerase	1	0.999455	1	0.991904	2	0.999979	0.991904	ns
hsa00780	Biotin metabolism	0	1	0	1	0	1	1	ns
hsa04950	Maturity onset diabetes of the young	0	1	0	1	0	1	1	ns

## Sheet: wiki
pathway_id	pathway	up_nr	up_pvalue	down_nr	down_pvalue	mix_nr	mix_pvalue	min_PValue	most_sig_comp
WP5115	Network map of SARS CoV 2 signaling pathway	103	5.17222e-37	9	0.999893	112	2.60728e-21	5.17222e-37	up
WP3945	TYROBP causal network in microglia	43	1.48598e-21	2	0.998043	45	1.64286e-13	1.48598e-21	up
WP5218	Extrafollicular and follicular B cell activation by SARS CoV 2	43	1.06239e-18	2	0.999144	45	8.56348e-11	1.06239e-18	up
WP4630	Measles virus infection	62	2.6246e-18	6	0.999353	68	1.54732e-09	2.6246e-18	up
WP619	Type II interferon signaling	28	3.76661e-18	0	1	28	2.46548e-11	3.76661e-18	up
WP5095	Overview of proinflammatory and profibrotic mediators	45	1.72447e-16	4	0.994821	49	1.03366e-09	1.72447e-16	up
WP2328	Allograft rejection	41	5.275e-16	2	0.999351	43	1.03976e-08	5.275e-16	up
WP69	T cell receptor signaling pathway	43	2.03288e-15	1	0.999981	44	2.51414e-07	2.03288e-15	up
WP5098	T cell activation SARS CoV 2	45	5.86845e-15	4	0.997107	49	2.81283e-08	5.86845e-15	up
WP2446	Retinoblastoma gene in cancer	47	2.48999e-14	1	0.999998	48	5.38708e-06	2.48999e-14	up
WP3937	Microglia pathogen phagocytosis pathway	29	2.52075e-14	1	0.997427	30	1.28917e-08	2.52075e-14	up
WP5039	SARS CoV 2 innate immunity evasion and cell specific immune response	36	2.73575e-14	0	1	36	8.55082e-07	2.73575e-14	up
WP3929	Chemokine signaling pathway	64	3.01087e-14	7	0.999859	71	3.06485e-06	3.01087e-14	up
WP5130	Th17 cell differentiation pathway	38	5.02773e-14	5	0.950368	43	2.29038e-09	5.02773e-14	up
WP3888	VEGFA VEGFR2 signaling	134	1.21279e-13	22	1	156	0.0033478	1.21279e-13	up
WP5088	Prostaglandin signaling	23	3.00759e-13	0	1	23	7.57449e-08	3.00759e-13	up
WP5090	Complement system in neuronal development and plasticity	44	3.94448e-13	5	0.993531	49	2.6846e-07	3.94448e-13	up
WP3863	T cell antigen receptor TCR pathway during Staphylococcus aureus infection	33	1.22867e-12	2	0.997052	35	4.63622e-07	1.22867e-12	up
WP254	Apoptosis	42	3.52319e-12	2	0.999931	44	2.15752e-05	3.52319e-12	up
WP4016	DNA IR damage and cellular response via ATR	40	5.92935e-12	2	0.999861	42	1.83317e-05	5.92935e-12	up
WP4494	Selective expression of chemokine receptors during T cell polarization	19	6.57499e-12	0	1	19	2.33333e-07	6.57499e-12	up
WP179	Cell cycle	52	7.77995e-12	5	0.999813	57	4.41118e-05	7.77995e-12	up
WP455	GPCRs class A rhodopsin like	51	1.32578e-11	6	0.999098	57	2.26836e-05	1.32578e-11	up
WP4341	Non genomic actions of 1 25 dihydroxyvitamin D3	36	1.56208e-11	7	0.832283	43	2.11296e-08	1.56208e-11	up
WP4197	Immune response to tuberculosis	17	2.71833e-11	0	1	17	3.61555e-07	2.71833e-11	up
WP1772	Apoptosis modulation and signaling	41	2.93341e-11	3	0.999573	44	3.2557e-05	2.93341e-11	up
WP2374	Oncostatin M signaling pathway	31	1.16268e-10	2	0.997427	33	1.20937e-05	1.16268e-10	up
WP4754	IL 18 signaling pathway	28	2.78869e-10	3	0.970995	31	2.18667e-06	2.78869e-10	up
WP4666	Hepatitis B infection	53	3.14609e-10	4	0.999993	57	0.00153034	3.14609e-10	up
WP75	Toll like receptor signaling pathway	38	4.00147e-10	3	0.999283	41	0.000108781	4.00147e-10	up
WP4880	Host pathogen interaction of human coronaviruses interferon induction	22	4.28271e-10	0	1	22	2.50003e-05	4.28271e-10	up
WP5198	Inflammatory bowel disease signaling	23	6.81322e-10	4	0.750407	27	6.32101e-08	6.81322e-10	up
WP4298	Acute viral myocarditis	37	1.10656e-09	4	0.996343	41	7.36861e-05	1.10656e-09	up
WP4884	Pathogenesis of SARS CoV 2 mediated by nsp9 nsp10 complex	12	1.21036e-09	0	1	12	1.25908e-06	1.21036e-09	up
WP3617	Photodynamic therapy induced NF kB survival signaling	21	1.64215e-09	2	0.9464	23	2.02445e-06	1.64215e-09	up
WP395	IL 4 signaling pathway	27	1.80551e-09	2	0.993363	29	3.13464e-05	1.80551e-09	up
WP5072	Modulators of TCR signaling and T cell activation	30	2.25052e-09	1	0.999809	31	0.000294577	2.25052e-09	up
WP23	B cell receptor signaling pathway	39	2.26436e-09	2	0.999961	41	0.0011492	2.26436e-09	up
WP4585	Cancer immunotherapy by PD 1 blockade	15	3.32735e-09	0	1	15	1.17061e-05	3.32735e-09	up
WP4659	Gastrin signaling pathway	44	3.83988e-09	9	0.962015	53	2.84025e-05	3.83988e-09	up
WP3959	DNA IR double strand breaks and cellular response via ATM	28	6.60858e-09	1	0.999648	29	0.00038699	6.60858e-09	up
WP5083	Neuroinflammation and glutamatergic signaling	47	6.78187e-09	13	0.837079	60	5.11207e-06	6.78187e-09	up
WP5284	Cell interactions of the pancreatic cancer microenvironment	16	1.03009e-08	0	1	16	4.56404e-05	1.03009e-08	up
WP2806	Complement system	30	1.13296e-08	3	0.993062	33	0.00014551	1.13296e-08	up
WP4462	Platelet mediated interactions with vascular and circulating cells	13	1.58943e-08	0	1	13	2.0941e-05	1.58943e-08	up
WP49	IL 2 signaling pathway	21	1.95701e-08	2	0.96338	23	2.45382e-05	1.95701e-08	up
WP382	MAPK signaling pathway	70	2.00654e-08	26	0.749306	96	6.85747e-06	2.00654e-08	up
WP4559	Interactions between immune cells and microRNAs in tumor microenvironment	19	2.30863e-08	3	0.799397	22	1.80627e-06	2.30863e-08	up
WP1530	miRNA regulation of DNA damage response	32	2.61951e-08	3	0.997431	35	0.000543302	2.61951e-08	up
WP707	DNA damage response	32	2.61951e-08	3	0.997431	35	0.000543302	2.61951e-08	up
WP4868	Type I interferon induction and signaling during SARS CoV 2 infection	18	3.63245e-08	0	1	18	0.00025425	3.63245e-08	up
WP2877	Vitamin D receptor pathway	50	4.65574e-08	14	0.902049	64	5.4969e-05	4.65574e-08	up
WP437	EGF EGFR signaling pathway	54	4.80804e-08	10	0.998129	64	0.00215718	4.80804e-08	up
WP2864	Apoptosis related network due to altered Notch3 in ovarian cancer	26	5.90529e-08	0	1	26	0.00294374	5.90529e-08	up
WP585	Interferon type I signaling pathways	26	5.90529e-08	1	0.999522	27	0.00118553	5.90529e-08	up
WP2324	AGE RAGE pathway	30	7.72483e-08	4	0.984019	34	0.000293108	7.72483e-08	up
WP2516	ATM signaling pathway	22	9.09003e-08	0	1	22	0.00156753	9.09003e-08	up
WP366	TGF beta signaling pathway	48	9.18618e-08	4	0.999993	52	0.0204056	9.18618e-08	up
WP3646	Hepatitis C and hepatocellular carcinoma	24	1.0121e-07	2	0.991326	26	0.000362828	1.0121e-07	up
WP2865	IL1 and megakaryocytes in obesity	15	1.27206e-07	2	0.819467	17	6.14663e-06	1.27206e-07	up
WP4136	Fibrin complement receptor 3 signaling pathway	20	1.36061e-07	0	1	20	0.00126072	1.36061e-07	up
WP4217	Ebola virus infection in host	41	1.41138e-07	9	0.962015	50	0.000308881	1.41138e-07	up
WP286	IL 3 signaling pathway	22	1.67458e-07	2	0.983184	24	0.000277505	1.67458e-07	up
WP5078	T cell modulation in pancreatic cancer	22	1.67458e-07	2	0.983184	24	0.000277505	1.67458e-07	up
WP2363	Gastric cancer network 2	18	1.84829e-07	0	1	18	0.000917198	1.84829e-07	up
WP2263	Androgen receptor network in prostate cancer	39	2.02572e-07	6	0.995472	45	0.00193812	2.02572e-07	up
WP3893	Development and heterogeneity of the ILC family	16	2.13698e-07	2	0.873216	18	2.1485e-05	2.13698e-07	up
WP5033	Genes associated with the development of rheumatoid arthritis	12	3.19069e-07	0	1	12	0.000199366	3.19069e-07	up
WP530	Cytokines and inflammatory response	12	3.19069e-07	1	0.898917	13	2.0941e-05	3.19069e-07	up
WP231	TNF alpha signaling pathway	34	3.38053e-07	6	0.977561	40	0.00072136	3.38053e-07	up
WP5063	FOXP3 in COVID 19	11	3.64494e-07	0	1	11	0.000151552	3.64494e-07	up
WP477	Cytoplasmic ribosomal proteins	3	0.999972	29	3.65736e-07	32	0.0638825	3.65736e-07	down
WP558	Complement and coagulation cascades	20	4.91726e-07	1	0.995927	21	0.00111262	4.91726e-07	up
WP2037	Prolactin signaling pathway	30	6.22489e-07	2	0.999628	32	0.00760663	6.22489e-07	up
WP3613	Photodynamic therapy induced unfolded protein response	16	1.06679e-06	1	0.981195	17	0.000533907	1.06679e-06	up
WP304	Kit receptor signaling pathway	23	1.3799e-06	3	0.970995	26	0.000902128	1.3799e-06	up
WP4223	Ras signaling	53	1.41853e-06	16	0.941037	69	0.00111581	1.41853e-06	up
WP2203	Thymic stromal lymphopoietin TSLP signaling pathway	20	1.55604e-06	2	0.978157	22	0.000979746	1.55604e-06	up
WP3892	Development of pulmonary dendritic cells and macrophage subsets	9	1.72385e-06	0	1	9	0.000267239	1.72385e-06	up
WP314	Fas ligand pathway and stress induction of heat shock proteins	20	2.65111e-06	1	0.997427	21	0.00424772	2.65111e-06	up
WP5347	IL 26 signaling pathways	20	2.65111e-06	3	0.928702	23	0.000525552	2.65111e-06	up
WP4329	miRNA role in immune response in sepsis	19	2.69041e-06	2	0.971685	21	0.00111262	2.69041e-06	up
WP3865	Novel intracellular components of RIG I like receptor pathway	24	3.07043e-06	3	0.983855	27	0.00253491	3.07043e-06	up
WP5285	Immune infiltration in pancreatic cancer	15	3.67179e-06	2	0.887569	17	0.000264167	3.67179e-06	up
WP4538	Regulatory circuits of the STAT3 signaling pathway	28	3.7554e-06	8	0.735096	36	0.000147814	3.7554e-06	up
WP453	Inflammatory response pathway	14	6.16876e-06	2	0.85719	16	0.000269148	6.16876e-06	up
WP1433	Nucleotide binding oligomerization domain NOD pathway	18	7.96517e-06	4	0.750407	22	0.000192425	7.96517e-06	up
WP3995	Prion disease pathway	17	8.06393e-06	2	0.95276	19	0.00142471	8.06393e-06	up
WP4484	Control of immune tolerance by vasoactive intestinal peptide	8	8.61183e-06	0	1	8	0.000750039	8.61183e-06	up
WP51	Regulation of actin cytoskeleton	42	1.16435e-05	12	0.939889	54	0.00356779	1.16435e-05	up
WP4558	Overview of interferons mediated signaling pathway	11	1.18947e-05	1	0.913245	12	0.000562182	1.18947e-05	up
WP4946	DNA repair pathways full network	39	1.37394e-05	5	0.999763	44	0.0602597	1.37394e-05	up
WP384	Apoptosis modulation by HSP70	12	1.71245e-05	2	0.773034	14	0.000256381	1.71245e-05	up
WP5092	Interactions of natural killer cells in pancreatic cancer	12	1.71245e-05	0	1	12	0.00549408	1.71245e-05	up
WP1971	Integrated cancer pathway	20	1.756e-05	2	0.988682	22	0.00769683	1.756e-05	up
WP4172	PI3K Akt signaling pathway	76	1.91593e-05	29	0.954211	105	0.00840923	1.91593e-05	up
WP2036	TNF related weak inducer of apoptosis TWEAK signaling pathway	17	2.30047e-05	1	0.994469	18	0.0098932	2.30047e-05	up
WP3611	Photodynamic therapy induced AP 1 survival signaling	21	2.33502e-05	2	0.993363	23	0.012646	2.33502e-05	up
WP4582	Cancer immunotherapy by CTLA4 blockade	9	2.66315e-05	0	1	9	0.00297873	2.66315e-05	up
WP2431	Spinal cord injury	33	2.94827e-05	12	0.651026	45	0.000473352	2.94827e-05	up
WP466	DNA replication	19	3.02889e-05	1	0.998105	20	0.02016	3.02889e-05	up
WP2332	Interleukin 11 signaling pathway	18	3.3854e-05	3	0.92053	21	0.00280454	3.3854e-05	up
WP560	TGF beta receptor signaling	21	3.4468e-05	3	0.974169	24	0.00791587	3.4468e-05	up
WP2507	Nanomaterial induced apoptosis	12	3.57432e-05	0	1	12	0.00973353	3.57432e-05	up
WP3941	Oxidative damage response	17	3.72087e-05	3	0.890627	20	0.00205563	3.72087e-05	up
WP481	Insulin signaling	47	3.98343e-05	14	0.96704	61	0.0132819	3.98343e-05	up
WP127	IL 5 signaling pathway	16	4.00283e-05	2	0.95276	18	0.00429484	4.00283e-05	up
WP5087	Pleural mesothelioma	99	4.08895e-05	45	0.906764	144	0.00721515	4.08895e-05	up
WP5322	CKAP4 signaling pathway map	35	5.16117e-05	8	0.980938	43	0.0186553	5.16117e-05	up
WP2572	Primary focal segmental glomerulosclerosis FSGS	24	5.81089e-05	6	0.870205	30	0.00318569	5.81089e-05	up
WP24	Peptide GPCRs	17	5.86545e-05	2	0.971685	19	0.00848656	5.86545e-05	up
WP3998	Prader Willi and Angelman syndrome	28	6.37033e-05	9	0.752942	37	0.00153457	6.37033e-05	up
WP3932	Focal adhesion PI3K Akt mTOR signaling pathway	71	6.66849e-05	27	0.961144	98	0.0187423	6.66849e-05	up
WP2849	Hematopoietic stem cell differentiation	19	6.84561e-05	3	0.954228	22	0.00769683	6.84561e-05	up
WP3878	ATM signaling in development and disease	19	6.84561e-05	2	0.988682	21	0.0172433	6.84561e-05	up
WP4655	Cytosolic DNA sensing pathway	21	7.17288e-05	1	0.999522	22	0.0543023	7.17288e-05	up
WP4493	Cells and molecules involved in local acute inflammatory response	9	7.25723e-05	0	1	9	0.00690969	7.25723e-05	up
WP2361	Gastric cancer network 1	13	7.34236e-05	1	0.974467	14	0.00747702	7.34236e-05	up
WP2583	T cell receptor and co stimulatory signaling	13	7.34236e-05	0	1	13	0.0215241	7.34236e-05	up
WP43	Oxidation by cytochrome P450	11	0.124148	15	0.000398635	26	7.40621e-05	7.40621e-05	mix
WP2023	Cell differentiation expanded index	7	0.00105007	3	0.196212	10	9.43397e-05	9.43397e-05	mix
WP3947	Serotonin and anxiety	4	0.121427	6	0.00195435	10	9.43397e-05	9.43397e-05	mix
WP2380	Brain derived neurotrophic factor BDNF signaling pathway	39	9.99558e-05	12	0.931255	51	0.0116044	9.99558e-05	up
WP183	Proteasome degradation	21	0.000101289	0	1	21	0.11348	0.000101289	up
WP2916	Interactome of polycomb repressive complex 2 PRC2	10	0.000102016	1	0.913245	11	0.00300415	0.000102016	up
WP4912	SARS coronavirus and innate immunity	10	0.000102016	0	1	10	0.0124184	0.000102016	up
WP15	Selenium micronutrient network	24	0.000107629	7	0.793637	31	0.00274183	0.000107629	up
WP4891	COVID 19 adverse outcome pathway	8	0.000111418	0	1	8	0.00704379	0.000111418	up
WP313	Hepatocyte growth factor receptor signaling	15	0.000112621	1	0.991248	16	0.0196361	0.000112621	up
WP4961	STING pathway in Kawasaki like disease and COVID 19	11	0.000120259	0	1	11	0.0186478	0.000120259	up
WP3972	PDGFR beta pathway	14	0.000121808	1	0.986151	15	0.0157361	0.000121808	up
WP45	G1 to S cell cycle control	23	0.000131243	1	0.99988	24	0.107592	0.000131243	up
WP4816	TGF beta receptor signaling in skeletal dysplasias	21	0.000141152	4	0.94867	25	0.0125133	0.000141152	up
WP4658	Small cell lung cancer	30	0.000150289	7	0.968854	37	0.0232042	0.000150289	up
WP5283	Chronic hyperglycemia impairment of neuron function	16	0.000156072	3	0.890627	19	0.00571459	0.000156072	up
WP4240	Regulation of sister chromatid separation at the metaphase anaphase transition	9	0.000170449	1	0.882224	10	0.0030617	0.000170449	up
WP4478	LTF danger signal response pathway	9	0.000170449	0	1	9	0.0138361	0.000170449	up
WP5174	Ulcerative colitis signaling	9	0.000170449	2	0.609939	11	0.000499614	0.000170449	up
WP5293	Acute myeloid leukemia	23	0.000176704	4	0.977844	27	0.0261685	0.000176704	up
WP4963	p53 transcriptional gene network	29	0.000186233	9	0.848848	38	0.00679402	0.000186233	up
WP4255	Non small cell lung cancer	24	0.000191637	5	0.959014	29	0.0195593	0.000191637	up
WP3596	miR 517 relationship with ARCN1 and USP1	5	0.000193311	0	1	5	0.00348723	0.000193311	up
WP364	IL6 signaling pathway	17	0.000200664	2	0.98083	19	0.0235922	0.000200664	up
WP4673	Male infertility	32	0.000241264	6	0.995472	38	0.0779351	0.000241264	up
WP2034	Leptin signaling pathway	24	0.000252212	6	0.9136	30	0.0132342	0.000252212	up
WP3594	Circadian rhythm genes	45	0.000295829	16	0.92065	61	0.0210067	0.000295829	up
WP4496	Signal transduction through IL1R	13	0.000343226	0	1	13	0.0621949	0.000343226	up
WP734	Serotonin receptor 4 6 7 and NR3C signaling	10	0.000391225	2	0.746109	12	0.00286032	0.000391225	up
WP2880	Glucocorticoid receptor pathway	23	0.000406823	7	0.807211	30	0.00780381	0.000406823	up
WP5420	ADHD and Autism ASD linked metabolic pathways and SNP	50	0.000428508	23	0.683763	73	0.00519588	0.000428508	up
WP5191	Resolvin E1 and resolvin D1 signaling pathways promoting inflammation resolution	7	0.000452746	0	1	7	0.0162146	0.000452746	up
WP4932	7q11 23 copy number variation syndrome	31	0.00045574	11	0.806166	42	0.0096102	0.00045574	up
WP185	Integrin mediated cell adhesion	29	0.0004619	7	0.971497	36	0.0456655	0.0004619	up
WP5158	Urotensin II mediated signaling pathway	21	0.000472337	6	0.823533	27	0.00923315	0.000472337	up
WP3858	Toll like receptor signaling related to MyD88	13	0.000535122	0	1	13	0.0828297	0.000535122	up
WP98	Prostaglandin synthesis and regulation	17	0.000578378	5	0.728571	22	0.00537535	0.000578378	up
WP241	One carbon metabolism	12	0.000601128	1	0.978088	13	0.0318374	0.000601128	up
WP4919	Neuroinflammation	8	0.000614458	1	0.862775	9	0.00690969	0.000614458	up
WP306	Focal adhesion	48	0.000637206	16	0.97436	64	0.0700433	0.000637206	up
WP4747	Netrin UNC5B signaling pathway	18	0.000652578	3	0.967455	21	0.0394494	0.000652578	up
WP205	IL 7 signaling pathway	10	0.000692298	2	0.773034	12	0.00549408	0.000692298	up
WP5117	Cohesin complex Cornelia de Lange syndrome	14	0.000693712	1	0.992489	15	0.0597759	0.000693712	up
WP4146	Macrophage markers	6	0.000699102	0	1	6	0.0165362	0.000699102	up
WP176	Folate metabolism	17	0.000796873	3	0.954228	20	0.0355776	0.000796873	up
WP5366	NF1 copy number variation syndrome	26	0.00088776	5	0.990084	31	0.0988147	0.00088776	up
WP2038	Microtubule cytoskeleton regulation	16	0.000970934	4	0.837529	20	0.0147055	0.000970934	up
WP2059	Alzheimer 39 s disease and miRNA effects	59	0.0010507	25	0.913934	84	0.0442836	0.0010507	up
WP5124	Alzheimer 39 s disease	59	0.0010507	25	0.913934	84	0.0442836	0.0010507	up
WP3851	TLR4 signaling and tolerance	11	0.00105559	0	1	11	0.0871492	0.00105559	up
WP5303	Lacto series sphingolipid metabolism	4	0.00106955	0	1	4	0.0108162	0.00106955	up
WP3624	Lung fibrosis	17	0.00108206	3	0.959115	20	0.0459329	0.00108206	up
WP4141	PI3K AKT mTOR vitamin D3 signaling	10	0.00116104	3	0.553489	13	0.00266778	0.00116104	up
WP2853	Endoderm differentiation	35	0.00122151	6	0.999538	41	0.289164	0.00122151	up
WP3877	MYD88 distinct input output pathway	9	0.00122468	0	1	9	0.062248	0.00122468	up
WP289	Myometrial relaxation and contraction pathways	37	0.00131032	15	0.802346	52	0.0204056	0.00131032	up
WP4263	Pancreatic adenocarcinoma pathway	27	0.00132928	8	0.922578	35	0.0436484	0.00132928	up
WP673	ErbB signaling pathway	26	0.0013517	10	0.713051	36	0.011425	0.0013517	up
WP4205	MET in type 1 papillary renal cell carcinoma	18	0.00154515	4	0.930596	22	0.0432318	0.00154515	up
WP5153	N glycan biosynthesis	19	0.00161711	1	0.999698	20	0.237001	0.00161711	up
WP5222	2q13 copy number variation syndrome	19	0.00161711	3	0.985667	22	0.0990865	0.00161711	up
WP5362	TAR syndrome	19	0.00161711	4	0.953661	23	0.0582678	0.00161711	up
WP2526	PDGF pathway	15	0.00162659	3	0.92053	18	0.0370262	0.00162659	up
WP4925	Unfolded protein response	11	0.00163244	1	0.974467	12	0.0535201	0.00163244	up
WP5422	IL 19 signaling pathway map	11	0.00163244	1	0.974467	12	0.0535201	0.00163244	up
WP236	Adipogenesis	32	0.00164007	10	0.944927	42	0.0656056	0.00164007	up
WP400	p38 MAPK signaling pathway	13	0.00172047	2	0.9464	15	0.0447552	0.00172047	up
WP3944	Serotonin and anxiety related events	4	0.0403777	3	0.0915936	7	0.00208142	0.00208142	mix
WP2453	TCA cycle and deficiency of pyruvate dehydrogenase complex PDHc	8	0.00217662	0	1	8	0.0741219	0.00217662	up
WP1533	Vitamin B12 metabolism	13	0.00242298	1	0.992489	14	0.115914	0.00242298	up
WP524	G13 signaling pathway	13	0.00242298	2	0.95276	15	0.0597759	0.00242298	up
WP5269	Genetic causes of porto sinusoidal vascular disease	13	0.00242298	2	0.95276	15	0.0597759	0.00242298	up
WP2018	RANKL RANK signaling pathway	17	0.00250331	2	0.993363	19	0.148541	0.00250331	up
WP4331	Neovascularisation processes	14	0.00271844	2	0.971685	16	0.0849118	0.00271844	up
WP2826	Cocaine metabolism	0	1	3	0.00283894	3	0.0335447	0.00283894	down
WP167	Eicosanoid synthesis	6	0.090609	6	0.0325637	12	0.00286032	0.00286032	mix
WP465	Tryptophan metabolism	10	0.0028608	2	0.83933	12	0.0252055	0.0028608	up
WP5272	LDL influence on CD14 and TLR4	10	0.0028608	0	1	10	0.137034	0.0028608	up
WP5414	IDO metabolic pathway	5	0.0029316	1	0.656746	6	0.00569512	0.0029316	up
WP5358	JAK STAT signaling in the regulation of Beta cells	12	0.00294089	1	0.988115	13	0.1073	0.00294089	up
WP5373	Role of hypoxia angiogenesis and FGF pathway in OA chondrocyte hypertrophy	15	0.0029478	2	0.983184	17	0.11296	0.0029478	up
WP702	Metapathway biotransformation Phase I and II	26	0.138123	26	0.0107049	52	0.00303847	0.00303847	mix
WP195	IL 1 signaling pathway	17	0.00323255	3	0.974169	20	0.108534	0.00323255	up
WP4313	Ferroptosis	19	0.00333391	4	0.966072	23	0.103465	0.00333391	up
WP4838	Regucalcin in proximal tubule epithelial kidney cells	11	0.0035494	0	1	11	0.185989	0.0035494	up
WP2355	Corticotropin releasing hormone signaling pathway	25	0.00363562	9	0.828132	34	0.0415892	0.00363562	up
WP247	Small ligand GPCRs	8	0.00366706	1	0.913245	9	0.0406928	0.00366706	up
WP4790	FGF23 signaling in hypophosphatemic rickets and related disorders	8	0.00366706	1	0.913245	9	0.0406928	0.00366706	up
WP5118	SMC1 SMC3 role in DNA damage Cornelia de Lange Syndrome	6	0.00375845	0	1	6	0.0659934	0.00375845	up
WP4723	Omega 3 omega 6 fatty acid synthesis	7	0.00389117	2	0.568204	9	0.00690969	0.00389117	up
WP5182	Pro survival signaling of neuroprotectin D1	7	0.00389117	0	1	7	0.0886134	0.00389117	up
WP2272	Pathogenic Escherichia coli infection	16	0.00403675	3	0.963509	19	0.103237	0.00403675	up
WP5094	Orexin receptor pathway	21	0.00406575	8	0.719044	29	0.0246545	0.00406575	up
WP5321	Prostaglandin and leukotriene metabolism in senescence	12	0.00410479	5	0.423213	17	0.00494333	0.00410479	up
WP5324	Octadecanoid formation from linoleic acid	0	1	5	0.00434986	5	0.128756	0.00434986	down
WP4396	Nonalcoholic fatty liver disease	36	0.0044744	9	0.996716	45	0.311406	0.0044744	up
WP3614	Photodynamic therapy induced HIF 1 survival signaling	13	0.00453016	2	0.96338	15	0.0991724	0.00453016	up
WP3890	Nanomaterial induced inflammasome activation	4	0.0045745	0	1	4	0.0401321	0.0045745	up
WP5256	COVID 19 and endothelial cell senescence	4	0.0045745	0	1	4	0.0401321	0.0045745	up
WP5353	A network map of Macrophage stimulating protein MSP signaling	23	0.00467949	6	0.960724	29	0.125054	0.00467949	up
WP2509	Nanoparticle triggered autophagic cell death	9	0.00740289	4	0.346122	13	0.00494484	0.00494484	mix
WP710	DNA damage response only ATM dependent	29	0.00501192	11	0.855293	40	0.061912	0.00501192	up
WP2112	IL 17 signaling pathway	11	0.00502295	2	0.911856	13	0.0621949	0.00502295	up
WP5122	Prostaglandin and leukotriene metabolism in senescence	11	0.00502295	4	0.544442	15	0.0103508	0.00502295	up
WP4239	Epithelial to mesenchymal transition in colorectal cancer	35	0.00544482	14	0.876572	49	0.0770644	0.00544482	up
WP4541	Hippo Merlin signaling dysregulation	30	0.00552424	7	0.994788	37	0.287942	0.00552424	up
WP722	Serotonin HTR1 group and FOS pathway	12	0.00561068	1	0.991248	13	0.167535	0.00561068	up
WP3925	Amino acid metabolism	23	0.00561617	4	0.995892	27	0.28064	0.00561617	up
WP581	EPO receptor signaling	10	0.00611868	2	0.873216	12	0.0535201	0.00611868	up
WP3303	RAC1 PAK1 p38 MMP2 pathway	20	0.00620027	2	0.999255	22	0.369781	0.00620027	up
WP4906	3q29 copy number variation syndrome	19	0.00635095	2	0.998704	21	0.33606	0.00635095	up
WP2637	Interleukin 1 IL 1 structural pathway	15	0.00647504	4	0.876403	19	0.0677082	0.00647504	up
WP5348	11p11 2 copy number variation syndrome	17	0.00653436	6	0.747544	23	0.03725	0.00653436	up
WP3286	Copper homeostasis	16	0.00654274	7	0.505942	23	0.012646	0.00654274	up
WP22	IL 9 signaling pathway	7	0.00657587	1	0.882224	8	0.0478107	0.00657587	up
WP4153	Degradation pathway of sphingolipids including diseases	7	0.00657587	0	1	7	0.129416	0.00657587	up
WP1589	Folate alcohol and cancer pathway hypotheses	5	0.00665242	0	1	5	0.0772948	0.00665242	up
WP4562	Canonical NF kB pathway	5	0.00665242	0	1	5	0.0772948	0.00665242	up
WP5120	Inclusion body myositis	5	0.00665242	0	1	5	0.0772948	0.00665242	up
WP5336	Induction of autophagy and toll like receptor signaling pathways by graphene oxide	5	0.00665242	1	0.705381	6	0.0165362	0.00665242	up
WP5355	Metabolic Epileptic Disorders	23	0.00670249	9	0.766877	32	0.0450547	0.00670249	up
WP5038	Mitochondrial immune response to SARS CoV 2	11	0.00694062	1	0.986151	12	0.158732	0.00694062	up
WP4495	IL 10 anti inflammatory signaling pathway	6	0.0070085	1	0.813717	7	0.0322635	0.0070085	up
WP5199	PtdIns 4 5 P2 in cytokinesis pathway	6	0.0070085	0	1	6	0.106469	0.0070085	up
WP545	Complement activation	6	0.0070085	1	0.813717	7	0.0322635	0.0070085	up
WP5408	15q25 copy number variation	12	0.00752329	0	1	12	0.321603	0.00752329	up
WP4758	Nephrotic syndrome	13	0.00790523	4	0.770281	17	0.0433844	0.00790523	up
WP4150	Wnt signaling in kidney disease	5	0.683665	10	0.0082794	15	0.0447552	0.0082794	down
WP5205	Clock controlled autophagy in bone metabolism	21	0.00869323	7	0.87462	28	0.0896956	0.00869323	up
WP5044	Kynurenine pathway and links to cell senescence	8	0.00886203	2	0.746109	10	0.034658	0.00886203	up
WP78	TCA cycle aka Krebs or citric acid cycle	8	0.00886203	0	1	8	0.194206	0.00886203	up
WP3680	Physico chemical features and toxicity associated pathways	19	0.00938673	6	0.880116	25	0.0944707	0.00938673	up
WP4542	Leukocyte intrinsic Hippo pathway functions	12	0.00991141	1	0.993555	13	0.241146	0.00991141	up
WP3287	Overview of nanoparticle effects	7	0.0104252	2	0.648519	9	0.0247885	0.0104252	up
WP5155	Arachidonic acid AA ARA oxylipin metabolism	2	0.152191	2	0.0988271	4	0.0108162	0.0108162	mix
WP2113	Type III interferon signaling	4	0.0117531	1	0.600086	5	0.0153024	0.0117531	up
WP4904	LDLRAD4 and what we know about it	4	0.0117531	0	1	4	0.0897915	0.0117531	up
WP4705	Pathways of nucleic acid metabolism and innate immune sensing	6	0.0118902	1	0.840116	7	0.056189	0.0118902	up
WP5061	Fatty acid transporters	6	0.0118902	1	0.840116	7	0.056189	0.0118902	up
WP288	Nod like receptor NLR signaling pathway	5	0.0127492	0	1	5	0.128756	0.0127492	up
WP4846	SARS CoV 2 and COVID 19 pathway	5	0.0127492	0	1	5	0.128756	0.0127492	up
WP5187	mRNA vaccine activation of dendritic cell and induction of IFN 1	5	0.0127492	0	1	5	0.128756	0.0127492	up
WP4564	Neural crest cell migration during development	12	0.0128466	3	0.878608	15	0.0991724	0.0128466	up
WP262	Ebstein Barr virus LMP1 signaling	8	0.0129163	0	1	8	0.245636	0.0129163	up
WP5149	Lipid metabolism in senescent cells	6	0.0278746	3	0.317794	9	0.0138361	0.0138361	mix
WP411	mRNA processing	31	0.0152128	9	0.98923	40	0.359579	0.0152128	up
WP34	Ovarian infertility	10	0.0156384	2	0.911856	12	0.126203	0.0156384	up
WP5345	1p36 copy number variation syndrome	14	0.711282	20	0.0157552	34	0.0929043	0.0157552	down
WP117	GPCRs other	14	0.0160935	2	0.988682	16	0.292625	0.0160935	up
WP2267	Synaptic vesicle pathway	4	0.940046	11	0.016752	15	0.251588	0.016752	down
WP5407	15q11q13 copy number variation	10	0.135229	9	0.0795668	19	0.0172045	0.0172045	mix
WP4864	Host pathogen interaction of human coronaviruses apoptosis	8	0.0181758	1	0.952932	9	0.162876	0.0181758	up
WP3915	Angiopoietin like protein 8 regulatory pathway	30	0.018378	11	0.942219	41	0.225275	0.018378	up
WP4719	Eicosanoid metabolism via cyclooxygenases COX	8	0.0827837	6	0.152294	14	0.0183964	0.0183964	mix
WP4584	Biomarkers for pyrimidine metabolism disorders	6	0.0187465	1	0.862775	7	0.0886134	0.0187465	up
WP53	ID signaling pathway	6	0.0187465	0	1	6	0.215152	0.0187465	up
WP2406	Cardiac progenitor differentiation	7	0.32385	9	0.0242978	16	0.0196361	0.0196361	mix
WP2491	Diclofenac metabolic pathway	0	1	2	0.0200556	2	0.104023	0.0200556	down
WP2645	Heroin metabolism	0	1	2	0.0200556	2	0.104023	0.0200556	down
WP4174	Metabolism of tetrahydrocannabinol THC	0	1	2	0.0200556	2	0.104023	0.0200556	down
WP4290	Metabolic reprogramming in colon cancer	13	0.0203001	1	0.997792	14	0.412364	0.0203001	up
WP496	Steroid biosynthesis	3	0.0204564	0	1	3	0.10173	0.0204564	up
WP5315	Sebaleic acid formation and metabolism	3	0.0204564	0	1	3	0.10173	0.0204564	up
WP4871	Kisspeptin kisspeptin receptor system in the ovary	11	0.0207433	2	0.95276	13	0.202854	0.0207433	up
WP4262	Breast cancer pathway	33	0.0209648	16	0.753824	49	0.0975487	0.0209648	up
WP2525	Trans sulfuration one carbon metabolism and related pathways	12	0.262386	13	0.0354871	25	0.0215667	0.0215667	mix
WP2513	Nanoparticle triggered regulated necrosis	5	0.0217399	0	1	5	0.191518	0.0217399	up
WP2815	Mammary gland development pathway Involution Stage 4 of 4	5	0.0217399	0	1	5	0.191518	0.0217399	up
WP3630	NAD metabolism sirtuins and aging	5	0.0217399	0	1	5	0.191518	0.0217399	up
WP438	Non homologous end joining	5	0.0217399	0	1	5	0.191518	0.0217399	up
WP4788	Autosomal recessive osteopetrosis pathways	5	0.0217399	0	1	5	0.191518	0.0217399	up
WP5050	TCA cycle in senescence	5	0.0217399	0	1	5	0.191518	0.0217399	up
WP3645	NAD biosynthetic pathways	7	0.022572	1	0.925543	8	0.14782	0.022572	up
WP5331	Autophagy in pancreatic ductal adenocarcinoma	7	0.022572	1	0.925543	8	0.14782	0.022572	up
WP4481	Resistin as a regulator of inflammation	10	0.026305	5	0.393451	15	0.0230359	0.0230359	mix
WP1423	Ganglio sphingolipid metabolism	4	0.0235151	0	1	4	0.157086	0.0235151	up
WP4480	Altered glycosylation of MUC1 in tumor microenvironment	4	0.0235151	0	1	4	0.157086	0.0235151	up
WP4876	Activation of NLRP3 inflammasome by SARS CoV 2	4	0.0235151	0	1	4	0.157086	0.0235151	up
WP5119	NIPBL role in DNA damage Cornelia de Lange syndrome	4	0.0235151	0	1	4	0.157086	0.0235151	up
WP4545	Oxysterols derived from cholesterol	6	0.655094	10	0.0244878	16	0.0849118	0.0244878	down
WP100	Glutathione metabolism	1	0.966422	6	0.024583	7	0.291667	0.024583	down
WP4941	GPR143 in melanocytes and retinal pigment epithelium cells	8	0.0248053	2	0.819467	10	0.10357	0.0248053	up
WP712	Estrogen signaling pathway	8	0.0248053	2	0.819467	10	0.10357	0.0248053	up
WP4565	Neural crest cell migration in cancer	12	0.025663	3	0.91151	15	0.182153	0.025663	up
WP5287	17q12 copy number variation syndrome	12	0.025663	6	0.429208	18	0.027637	0.025663	up
WP4521	Glycosylation and related congenital defects	9	0.0259338	0	1	9	0.41645	0.0259338	up
WP5121	Sphingolipid metabolism in senescence	9	0.0259338	2	0.887569	11	0.148659	0.0259338	up
WP4806	EGFR tyrosine kinase inhibitor resistance	21	0.0262494	7	0.927308	28	0.229431	0.0262494	up
WP4204	Tumor suppressor activity of SMARCB1	10	0.026305	3	0.799397	13	0.1073	0.026305	up
WP2032	Thyroid stimulating hormone TSH signaling pathway	15	0.0276013	4	0.937179	19	0.233608	0.0276013	up
WP268	Notch signaling	10	0.11775	8	0.143571	18	0.027637	0.027637	mix
WP12	Osteoclast signaling	6	0.0278746	1	0.882224	7	0.129416	0.0278746	up
WP691	Tamoxifen metabolism	2	0.50418	4	0.0279581	6	0.0361261	0.0279581	down
WP3958	GPR40 pathway	4	0.196336	4	0.099991	8	0.0283966	0.0283966	mix
WP3940	One carbon metabolism and related pathways	8	0.498377	11	0.0287234	19	0.053511	0.0287234	down
WP4657	22q11 2 copy number variation syndrome	10	0.988026	21	0.0291271	31	0.563027	0.0291271	down
WP4685	Melanoma	17	0.0291619	6	0.859619	23	0.16623	0.0291619	up
WP1545	miRNAs involved in DNA damage response	7	0.0548564	4	0.311906	11	0.029543	0.029543	mix
WP4863	Host pathogen interaction of human coronaviruses autophagy	7	0.0312965	3	0.479479	10	0.034658	0.0312965	up
WP5046	NAD metabolism in oncogene induced senescence and mitochondrial dysfunction associated senescence	7	0.0312965	0	1	7	0.353687	0.0312965	up
WP5103	Progeria associated lipodystrophy	7	0.0312965	1	0.936098	8	0.194206	0.0312965	up
WP5344	Cardiomyocyte signaling pathways converging on Titin	7	0.151549	6	0.132074	13	0.0318374	0.0318374	mix
WP4877	Host pathogen interaction of human coronaviruses MAPK signaling	11	0.0325262	4	0.729237	15	0.0991724	0.0325262	up
WP1495	Glycine metabolism	2	0.0327186	0	1	2	0.104023	0.0327186	up
WP3302	eIF5A regulation in response to inhibition of the nuclear export system	2	0.0327186	0	1	2	0.104023	0.0327186	up
WP474	Endochondral ossification	15	0.032757	5	0.866558	20	0.179332	0.032757	up
WP4808	Endochondral ossification with skeletal dysplasias	15	0.032757	5	0.866558	20	0.179332	0.032757	up
WP129	Matrix metalloproteinases	8	0.0329527	2	0.83933	10	0.137034	0.0329527	up
WP4553	FBXL10 enhancement of MAP ERK signaling in diffuse large B cell lymphoma	8	0.0329527	1	0.965333	9	0.256038	0.0329527	up
WP2029	Cell differentiation index	2	0.0863234	1	0.367589	3	0.0335447	0.0335447	mix
WP2889	Oxytocin signaling	2	0.0863234	1	0.367589	3	0.0335447	0.0335447	mix
WP4342	Vitamins A and D action mechanisms	1	0.45047	2	0.0544888	3	0.0335447	0.0335447	mix
WP706	Sudden infant death syndrome SIDS susceptibility pathways	28	0.0372553	14	0.720876	42	0.123703	0.0372553	up
WP1601	Fluoropyrimidine activity	9	0.0527575	5	0.363562	14	0.0383856	0.0383856	mix
WP5356	Disturbed pathways in Duchenne Muscular Dystrophy	15	0.0385799	5	0.877424	20	0.207222	0.0385799	up
WP1982	Sterol regulatory element binding proteins SREBP signaling	17	0.0394951	4	0.980117	21	0.40463	0.0394951	up
WP4586	Metabolism of alpha linolenic acid	3	0.0442792	1	0.534077	4	0.0401321	0.0401321	mix
WP1559	Transcription factors regulate miRNAs related to cardiac hypertrophy	4	0.0403777	0	1	4	0.236877	0.0403777	up
WP3926	ApoE and miR 146 in inflammation and atherosclerosis	4	0.0403777	0	1	4	0.236877	0.0403777	up
WP229	Irinotecan pathway	0	1	3	0.0406661	3	0.298463	0.0406661	down
WP4720	Eicosanoid metabolism via cytochrome P450 monooxygenases pathway	0	1	3	0.0406661	3	0.298463	0.0406661	down
WP678	Arachidonate epoxygenase epoxide hydrolase	0	1	3	0.0406661	3	0.298463	0.0406661	down
WP4815	Glycosaminoglycan degradation	6	0.053803	3	0.400158	9	0.0406928	0.0406928	mix
WP2636	Common pathways underlying drug addiction	9	0.0423795	3	0.757223	12	0.126203	0.0423795	up
WP4674	Head and neck squamous cell carcinoma	18	0.0424691	4	0.988537	22	0.471516	0.0424691	up
WP531	DNA mismatch repair	8	0.0427428	1	0.970248	9	0.307873	0.0427428	up
WP4008	NO cGMP PKG mediated neuroprotection	11	0.0483934	6	0.402441	17	0.0433844	0.0433844	mix
WP61	Notch signaling pathway	13	0.0434497	4	0.887438	17	0.22564	0.0434497	up
WP1981	Thyroxine thyroid hormone production	7	0.069882	4	0.346122	11	0.04431	0.04431	mix
WP4216	Chromosomal and microsatellite instability in colorectal cancer	19	0.045198	7	0.892221	26	0.25168	0.045198	up
WP408	Oxidative stress response	8	0.0827837	5	0.3041	13	0.0452785	0.0452785	mix
WP4861	Endoplasmic reticulum stress response in coronavirus infection	12	0.0459396	6	0.50789	18	0.0623752	0.0459396	up
WP5220	Metabolic reprogramming in pancreatic cancer	12	0.0459396	5	0.686928	17	0.11296	0.0459396	up
WP2261	Glioblastoma signaling pathways	20	0.0476976	6	0.967319	26	0.398979	0.0476976	up
WP2813	Mammary gland development pathway Embryonic development Stage 1 of 4	4	0.237981	4	0.124978	8	0.0478107	0.0478107	mix
WP4337	ncRNAs involved in STAT3 signaling in hepatocellular carcinoma	5	0.0922226	3	0.317794	8	0.0478107	0.0478107	mix
WP2828	Bladder cancer	11	0.0483934	1	0.995927	12	0.507334	0.0483934	up
WP1434	Osteopontin signaling	5	0.0498202	1	0.840116	6	0.15675	0.0498202	up
WP4724	Omega 9 fatty acid synthesis	5	0.0498202	0	1	5	0.33785	0.0498202	up
WP58	Monoamine GPCRs	5	0.0498202	2	0.523323	7	0.056189	0.0498202	up
WP4874	CAMKK2 pathway	10	0.0507163	4	0.68293	14	0.115914	0.0507163	up
WP410	Exercise induced circadian regulation	13	0.0513313	1	0.998973	14	0.620255	0.0513313	up
WP5402	10q22q23 copy number variation	13	0.0513313	3	0.963509	16	0.370251	0.0513313	up
WP1544	MicroRNAs in cardiomyocyte hypertrophy	19	0.0513511	7	0.90021	26	0.279396	0.0513511	up
WP2884	NRF2 pathway	16	0.786516	21	0.052015	37	0.242281	0.052015	down
WP3996	Ethanol effects on histone modifications	9	0.0527575	3	0.779139	12	0.158732	0.0527575	up
WP4752	Base excision repair	9	0.0527575	3	0.779139	12	0.158732	0.0527575	up
WP2857	Mesodermal commitment pathway	30	0.0528317	13	0.909064	43	0.311682	0.0528317	up
WP5316	Primary ovarian insufficiency	30	0.0528317	14	0.8542	44	0.247836	0.0528317	up
WP4225	Pyrimidine metabolism and related diseases	6	0.053803	1	0.913245	7	0.232436	0.053803	up
WP4259	Disorders of folate metabolism and transport	6	0.053803	0	1	6	0.416097	0.053803	up
WP4300	Extracellular vesicles in the crosstalk of cardiac cells	6	0.053803	1	0.913245	7	0.232436	0.053803	up
WP4560	MFAP5 effect on permeability and motility of endothelial cells via cytoskeleton rearrangement	6	0.053803	1	0.913245	7	0.232436	0.053803	up
WP732	Serotonin receptor 2 and ELK SRF GATA4 signaling	6	0.053803	2	0.683999	8	0.107551	0.053803	up
WP2882	Nuclear receptors meta pathway	53	0.0539203	35	0.422417	88	0.0623169	0.0539203	up
WP5411	Phosphatidyl inositol phosphate pathway	12	0.0546323	5	0.708271	17	0.137241	0.0546323	up
WP2895	Differentiation of white and brown adipocyte	7	0.0548564	1	0.952932	8	0.300809	0.0548564	up
WP357	Fatty acid biosynthesis	7	0.0548564	2	0.797427	9	0.162876	0.0548564	up
WP536	Calcium regulation in cardiac cells	28	0.0557504	16	0.571658	44	0.101076	0.0557504	up
WP5144	NRP1 triggered signaling pathways in pancreatic cancer	14	0.0561397	2	0.99557	16	0.568366	0.0561397	up
WP3871	Valproic acid pathway	1	0.888718	4	0.0580408	5	0.262392	0.0580408	down
WP5343	Abnormal calcium handling and its effects on muscle contraction in DMD	1	0.888718	4	0.0580408	5	0.262392	0.0580408	down
WP5395	Glycosaminoglycan synthesis in fibroblasts	10	0.0613933	2	0.958394	12	0.367579	0.0613933	up
WP2881	Estrogen receptor pathway	4	0.0624805	1	0.747127	5	0.128756	0.0624805	up
WP399	Wnt signaling pathway and pluripotency	21	0.114416	15	0.273923	36	0.0631882	0.0631882	mix
WP4549	Fragile X syndrome	25	0.0633466	10	0.926536	35	0.362909	0.0633466	up
WP4970	Galanin receptor pathway	4	0.0896409	2	0.424634	6	0.0659934	0.0659934	mix
WP4829	mBDNF and proBDNF regulation of GABA neurotransmission	8	0.067609	4	0.481051	12	0.073535	0.067609	up
WP4900	Purinergic signaling	8	0.067609	2	0.887569	10	0.264431	0.067609	up
WP5055	Burn wound healing	17	0.0676138	4	0.987187	21	0.542984	0.0676138	up
WP1403	AMP activated protein kinase signaling	15	0.0692589	4	0.966072	19	0.443624	0.0692589	up
WP3872	Regulation of apoptosis by parathyroid hormone related protein	7	0.069882	0	1	7	0.539533	0.069882	up
WP4357	NRF2 ARE regulation	7	0.069882	1	0.959605	8	0.35832	0.069882	up
WP1541	Energy metabolism	12	0.0751705	2	0.988682	14	0.540281	0.0751705	up
WP5231	Hippocampal synaptogenesis and neurogenesis	6	0.137969	4	0.311906	10	0.0753512	0.0753512	mix
WP4949	16p11 2 proximal deletion syndrome	17	0.0763375	10	0.461781	27	0.0863693	0.0763375	up
WP2253	Pilocytic astrocytoma	3	0.0768053	0	1	3	0.298463	0.0768053	up
WP4228	Vitamin B6 dependent and responsive disorders	3	0.0768053	0	1	3	0.298463	0.0768053	up
WP5097	CCL18 signaling pathway	3	0.0768053	0	1	3	0.298463	0.0768053	up
WP4561	Cell migration and invasion through p75NTR	3	0.890062	7	0.0770737	10	0.364259	0.0770737	down
WP143	Fatty acid beta oxidation	9	0.0781287	1	0.989801	10	0.518075	0.0781287	up
WP244	Alpha 6 beta 4 signaling pathway	9	0.0781287	2	0.939229	11	0.366158	0.0781287	up
WP4971	Phosphoinositides metabolism	11	0.108491	7	0.35993	18	0.0786806	0.0786806	mix
WP2876	Pregnane X receptor pathway	3	0.787806	6	0.0800151	9	0.256038	0.0800151	down
WP383	Striated muscle contraction pathway	1	0.987633	6	0.0800151	7	0.596824	0.0800151	down
WP2795	Cardiac hypertrophic response	13	0.0806382	3	0.974169	16	0.490452	0.0806382	up
WP5300	TROP2 regulatory signaling	11	0.080813	2	0.98083	13	0.502638	0.080813	up
WP4787	Osteoblast differentiation and related diseases	23	0.0813271	14	0.480748	37	0.0999788	0.0813271	up
WP4879	Overlap between signal transduction pathways contributing to LMNA laminopathies	14	0.0853445	4	0.953661	18	0.445811	0.0853445	up
WP4316	miRNA degrading enzymes	2	0.0863234	0	1	2	0.244979	0.0863234	up
WP534	Glycolysis and gluconeogenesis	10	0.0868232	4	0.750407	14	0.209667	0.0868232	up
WP1528	Physiological and pathological hypertrophy of the heart	7	0.0871157	1	0.965333	8	0.416767	0.0871157	up
WP5180	DYRK1A involvement regarding cell proliferation in brain development	15	0.0894017	7	0.732138	22	0.214277	0.0894017	up
WP1992	Genes targeted by miRNAs in adipocytes	4	0.0896409	0	1	4	0.411279	0.0896409	up
WP5299	Ganglio series sphingolipid metabolism	4	0.0896409	0	1	4	0.411279	0.0896409	up
WP1742	TP53 network	6	0.090609	0	1	6	0.549109	0.090609	up
WP4533	Transcription co factors SKI and SKIL protein partners	6	0.090609	2	0.746109	8	0.194206	0.090609	up
WP5074	Kallmann syndrome	6	0.090609	2	0.746109	8	0.194206	0.090609	up
WP5181	Roles of ceramides in development of insulin resistance	6	0.090609	2	0.746109	8	0.194206	0.090609	up
WP5224	2q37 copy number variation syndrome	24	0.0907417	15	0.464318	39	0.104255	0.0907417	up
WP35	G protein signaling pathways	19	0.0909976	7	0.932984	26	0.430108	0.0909976	up
WP2854	Gene regulatory network modelling somitogenesis	1	0.797443	3	0.0915936	4	0.236877	0.0915936	down
WP3	Transcriptional activation by NRF2 in response to phytochemicals	5	0.0922226	1	0.882224	6	0.279454	0.0922226	up
WP4962	Airway smooth muscle cell contraction	5	0.0922226	1	0.882224	6	0.279454	0.0922226	up
WP5352	10q11 21q11 23 copy number variation syndrome	13	0.0923705	3	0.97701	16	0.529875	0.0923705	up
WP5064	7 oxo C and 7 beta HC pathways	2	0.938359	6	0.0958552	8	0.474844	0.0958552	down
WP3299	let 7 inhibition of ES cell reprogramming	1	0.549897	2	0.0988271	3	0.10173	0.0988271	down
WP5113	Antiviral and anti inflammatory effects of Nrf2 on SARS CoV 2 pathway	8	0.099796	2	0.911856	10	0.364259	0.099796	up
WP5323	Fatty Acids and Lipoproteins Transport in Hepatocytes	8	0.099796	1	0.983862	9	0.524336	0.099796	up
WP5365	4p16 3 copy number variation	8	0.099796	4	0.544442	12	0.126203	0.099796	up
WP3933	Kennedy pathway from sphingolipids	1	0.925357	4	0.099991	5	0.414537	0.099991	down
WP5052	Nephrogenesis	0	1	4	0.099991	4	0.647199	0.099991	down
WP2371	Parkinson 39 s disease pathway	10	0.101604	3	0.901568	13	0.368629	0.101604	ns
WP688	Catalytic cycle of mammalian flavin containing monooxygenases FMOs	2	0.152191	1	0.457177	3	0.10173	0.10173	ns
WP2816	Felbamate metabolism	1	0.329088	1	0.263222	2	0.104023	0.104023	ns
WP3633	Caffeine and theobromine metabolism	1	0.329088	1	0.263222	2	0.104023	0.104023	ns
WP5154	Docosahexaenoic acid oxylipin metabolism	1	0.329088	1	0.263222	2	0.104023	0.104023	ns
WP2435	Quercetin and Nf kB AP 1 induced apoptosis	5	0.148024	3	0.400158	8	0.107551	0.107551	ns
WP3657	Hematopoietic stem cell gene regulation by GABP alpha beta complex	6	0.113035	1	0.945157	7	0.416717	0.113035	ns
WP391	Mitochondrial gene expression	6	0.113035	0	1	6	0.610213	0.113035	ns
WP4595	Urea cycle and associated pathways	6	0.113035	3	0.517252	9	0.12349	0.113035	ns
WP3869	Cannabinoid receptor signaling	5	0.443931	6	0.113231	11	0.115605	0.113231	ns
WP1531	Vitamin D metabolism	3	0.116773	1	0.656746	4	0.157086	0.116773	ns
WP1991	SRF and miRs in smooth muscle differentiation and proliferation	3	0.116773	1	0.656746	4	0.157086	0.116773	ns
WP4688	Serine metabolism	3	0.116773	1	0.656746	4	0.157086	0.116773	ns
WP3678	Amplification and expansion of oncogenic pathways as metastatic traits	5	0.11858	0	1	5	0.560761	0.11858	ns
WP3935	Leptin insulin signaling overlap	5	0.11858	0	1	5	0.560761	0.11858	ns
WP4928	MAPK pathway in congenital thyroid cancer	5	0.11858	2	0.648519	7	0.177799	0.11858	ns
WP4923	Autophagy	8	0.118611	3	0.779139	11	0.271326	0.118611	ns
WP1425	Bone morphogenic protein signaling and regulation	4	0.121427	0	1	4	0.496357	0.121427	ns
WP2007	Iron metabolism in placenta	4	0.121427	0	1	4	0.496357	0.121427	ns
WP3849	MAPK and NFkB signaling pathways inhibited by Yersinia YopJ	4	0.121427	0	1	4	0.496357	0.121427	ns
WP5280	Glucocorticoid biosynthesis	2	0.50418	3	0.123411	5	0.128756	0.123411	ns
WP3931	Embryonic stem cell pluripotency pathways	21	0.124992	12	0.63539	33	0.214926	0.124992	ns
WP1591	Heart development	9	0.127937	3	0.865429	12	0.367579	0.127937	ns
WP2873	Aryl hydrocarbon receptor pathway	9	0.127937	1	0.993555	10	0.657965	0.127937	ns
WP3982	miRNA regulation of p53 pathway in prostate cancer	7	0.128046	2	0.873216	9	0.361723	0.128046	ns
WP5200	Dravet syndrome	7	0.128046	2	0.873216	9	0.361723	0.128046	ns
WP2333	Trans sulfuration pathway	3	0.212675	2	0.371413	5	0.128756	0.128756	ns
WP4224	Purine metabolism and related disorders	6	0.137969	0	1	6	0.666392	0.137969	ns
WP4482	Vitamin D in inflammatory diseases	6	0.137969	1	0.952932	7	0.479129	0.137969	ns
WP3981	miRNA regulation of prostate cancer signaling pathways	8	0.139164	3	0.799397	11	0.317946	0.139164	ns
WP2536	Colchicine metabolic pathway	0	1	1	0.141639	1	0.322542	0.141639	ns
WP2646	Lidocaine metabolism	0	1	1	0.141639	1	0.322542	0.141639	ns
WP4721	Eicosanoid metabolism via lipooxygenases LOX	4	0.501716	5	0.142506	9	0.162876	0.142506	ns
WP4018	Clear cell renal cell carcinoma pathways	18	0.145219	7	0.932984	25	0.526934	0.145219	ns
WP3413	NOTCH1 regulation of endothelial cell calcification	5	0.148024	1	0.913245	6	0.416097	0.148024	ns
WP3670	Interactions between LOXL4 and oxidative stress pathway	5	0.148024	1	0.913245	6	0.416097	0.148024	ns
WP3874	Canonical and non canonical TGF B signaling	5	0.148024	1	0.913245	6	0.416097	0.148024	ns
WP5101	Congenital generalized lipodystrophy	5	0.148024	1	0.913245	6	0.416097	0.148024	ns
WP3584	MECP2 and associated Rett syndrome	13	0.149184	5	0.887527	18	0.445811	0.149184	ns
WP3891	Benzene metabolism	1	0.631338	2	0.149576	3	0.194127	0.149576	ns
WP4518	Gamma glutamyl cycle for the biosynthesis and degradation of glutathione including diseases	0	1	2	0.149576	2	0.517627	0.149576	ns
WP5166	Glyoxylate metabolism	1	0.631338	2	0.149576	3	0.194127	0.149576	ns
WP5190	Creatine pathway	0	1	2	0.149576	2	0.517627	0.149576	ns
WP5397	Vitamin A1 and A5 X pathways	0	1	2	0.149576	2	0.517627	0.149576	ns
WP699	Aflatoxin B1 metabolism	0	1	2	0.149576	2	0.517627	0.149576	ns
WP2643	Nanoparticle mediated activation of receptor signaling	7	0.151549	1	0.978088	8	0.5855	0.151549	ns
WP5036	Angiotensin II receptor type 1 pathway	7	0.151549	1	0.978088	8	0.5855	0.151549	ns
WP1941	Peroxisomal beta oxidation of tetracosanoyl CoA	2	0.152191	0	1	2	0.388227	0.152191	ns
WP5313	Carnosine metabolism of glial cells	2	0.152191	0	1	2	0.388227	0.152191	ns
WP3664	Regulation of Wnt B catenin signaling by small molecule compounds	0	1	4	0.152279	4	0.764604	0.152279	ns
WP2359	Parkin ubiquitin proteasomal system pathway	15	0.154353	8	0.685041	23	0.274789	0.154353	ns
WP696	Benzo a pyrene metabolism	2	0.370203	2	0.260124	4	0.157086	0.157086	ns
WP4271	Vitamin B12 disorders	4	0.15723	1	0.840116	5	0.33785	0.15723	ns
WP5173	Disorders of galactose metabolism	4	0.15723	1	0.840116	5	0.33785	0.15723	ns
WP3414	Initiation of transcription and translation elongation at the HIV 1 LTR	8	0.161359	4	0.631318	12	0.234671	0.161359	ns
WP1995	Effects of nitric oxide	3	0.16261	1	0.705381	4	0.236877	0.16261	ns
WP2289	Drug induction of bile acid pathway	3	0.16261	1	0.705381	4	0.236877	0.16261	ns
WP4297	Thiamine metabolic pathways	3	0.16261	0	1	3	0.505068	0.16261	ns
WP4479	Supression of HMGB1 mediated inflammation by THBD	3	0.16261	0	1	3	0.505068	0.16261	ns
WP5104	Acquired partial lipodystrophy Barraquer Simons syndrome	3	0.16261	1	0.705381	4	0.236877	0.16261	ns
WP5116	SARS CoV 2 B 1 1 7 variant antagonises innate immune activation	3	0.16261	0	1	3	0.505068	0.16261	ns
WP5171	Leukotriene metabolic pathway	3	0.16261	1	0.705381	4	0.236877	0.16261	ns
WP5396	Enterohepatic circulation of bile acids	3	0.16261	0	1	3	0.505068	0.16261	ns
WP80	Nucleotide GPCRs	3	0.16261	0	1	3	0.505068	0.16261	ns
WP4288	MTHFR deficiency	6	0.165204	3	0.58805	9	0.207355	0.165204	ns
WP4483	Relationship between inflammation COX 2 and EGFR	6	0.165204	3	0.58805	9	0.207355	0.165204	ns
WP4336	ncRNAs involved in Wnt signaling in hepatocellular carcinoma	11	0.820646	14	0.168557	25	0.463748	0.168557	ns
WP2848	Pluripotent stem cell differentiation pathway	9	0.168588	5	0.565167	14	0.209667	0.168588	ns
WP138	Androgen receptor signaling pathway	18	0.172508	7	0.943179	25	0.588154	0.172508	ns
WP4756	Renin angiotensin aldosterone system RAAS	8	0.263845	6	0.348779	14	0.175285	0.175285	ns
WP368	Mitochondrial long chain fatty acid beta oxidation	5	0.180185	1	0.925543	6	0.483969	0.180185	ns
WP4784	Proteoglycan biosynthesis	5	0.180185	1	0.925543	6	0.483969	0.180185	ns
WP516	Hypertrophy model	5	0.180185	2	0.716484	7	0.291667	0.180185	ns
WP3627	Gut liver indole metabolism	1	0.180903	0	1	1	0.322542	0.180903	ns
WP3666	Metabolism of dichloroethylene by CYP450	1	0.180903	0	1	1	0.322542	0.180903	ns
WP4233	Acrylamide biotransformation and exposure biomarkers	1	0.180903	0	1	1	0.322542	0.180903	ns
WP4400	FABP4 in ovarian cancer	1	0.180903	0	1	1	0.322542	0.180903	ns
WP4927	COVID 19 thrombosis and anticoagulation	1	0.180903	0	1	1	0.322542	0.180903	ns
WP5093	Opioid receptor pathways	1	0.180903	0	1	1	0.322542	0.180903	ns
WP5156	SARS CoV 2 replication organelle formation	1	0.180903	0	1	1	0.322542	0.180903	ns
WP4241	Type 2 papillary renal cell carcinoma	8	0.185075	3	0.835246	11	0.415155	0.185075	ns
WP2875	Constitutive androstane receptor pathway	2	0.927465	5	0.191923	7	0.596824	0.191923	ns
WP2805	exRNA mechanism of action and biogenesis	2	0.224131	1	0.534077	3	0.194127	0.194127	ns
WP2868	TCA cycle nutrient use and invasiveness of ovarian cancer	2	0.224131	1	0.534077	3	0.194127	0.194127	ns
WP3595	mir 124 predicted interactions with cell cycle and differentiation	2	0.224131	1	0.534077	3	0.194127	0.194127	ns
WP5235	Estradiol regulation in porto sinusoidal vascular disease	2	0.224131	1	0.534077	3	0.194127	0.194127	ns
WP528	Acetylcholine synthesis	2	0.224131	1	0.534077	3	0.194127	0.194127	ns
WP299	Nuclear receptors in lipid metabolism and toxicity	6	0.194487	3	0.620839	9	0.256038	0.194487	ns
WP5346	8p23 1 copy number variation syndrome	6	0.194487	3	0.620839	9	0.256038	0.194487	ns
WP4577	Neurodegeneration with brain iron accumulation NBIA subtypes pathway	10	0.195102	5	0.708271	15	0.329173	0.195102	ns
WP4583	Biomarkers for urea cycle disorders	2	0.618202	3	0.196212	5	0.262392	0.196212	ns
WP5314	Lactate shuttle in glial cells	1	0.888718	3	0.196212	4	0.496357	0.196212	ns
WP186	Homologous recombination	4	0.196336	1	0.862775	5	0.414537	0.196336	ns
WP3301	MFAP5 mediated ovarian cancer cell motility and invasiveness	4	0.196336	2	0.568204	6	0.215152	0.196336	ns
WP3853	ERK pathway in Huntington 39 s disease	4	0.196336	2	0.568204	6	0.215152	0.196336	ns
WP5192	Modulation of PI3K Akt mTOR signaling by bioactive sphingolipids	4	0.196336	0	1	4	0.647199	0.196336	ns
WP5380	5q35 copy number variation	20	0.20087	12	0.651026	32	0.311098	0.20087	ns
WP4540	Hippo signaling regulation pathways	19	0.201635	6	0.987478	25	0.771071	0.201635	ns
WP2874	Liver X receptor pathway	0	1	2	0.20403	2	0.627208	0.20403	ns
WP4785	Somitogenesis in the context of spondylocostal dysostosis	1	0.698047	2	0.20403	3	0.298463	0.20403	ns
WP3845	Canonical and non canonical Notch signaling	5	0.32713	4	0.346122	9	0.207355	0.207355	ns
WP3875	ATR signaling	3	0.212675	0	1	3	0.595915	0.212675	ns
WP4249	Hedgehog signaling pathway	9	0.214434	4	0.78889	13	0.413365	0.214434	ns
WP3879	4 hydroxytamoxifen dexamethasone and retinoic acids regulation of p27 expression	5	0.214638	2	0.746109	7	0.353687	0.214638	ns
WP2855	Dopaminergic neurogenesis	3	0.426584	3	0.276476	6	0.215152	0.215152	ns
WP5381	Smith Magenis and Potocki Lupski syndrome copy number variation	28	0.21566	13	0.949089	41	0.669061	0.21566	ns
WP4534	Mechanoregulation and pathology of YAP TAZ via Hippo and non Hippo mechanisms	10	0.217275	5	0.728571	15	0.369914	0.217275	ns
WP4535	Envelope proteins and their potential roles in EDMD physiopathology	10	0.217275	5	0.728571	15	0.369914	0.217275	ns
WP4853	Linoleic acid metabolism affected by SARS CoV 2	2	0.224131	0	1	2	0.517627	0.224131	ns
WP5065	SARS CoV 2 altering angiogenesis via NRP1	2	0.224131	0	1	2	0.517627	0.224131	ns
WP4969	RAS and bradykinin pathways in COVID 19	6	0.225532	3	0.651798	9	0.307873	0.225532	ns
WP2533	Glycerophospholipid biosynthetic pathway	6	0.361001	5	0.333717	11	0.227093	0.227093	ns
WP5102	Familial partial lipodystrophy	7	0.232282	3	0.779139	10	0.415888	0.232282	ns
WP4947	Nitric oxide metabolism in cystic fibrosis	1	0.90886	3	0.235749	4	0.575611	0.235749	ns
WP3850	Factors and pathways affecting insulin like growth factor IGF1 Akt signaling	8	0.236485	3	0.865429	11	0.512449	0.236485	ns
WP4844	Influence of laminopathies on Wnt signaling	8	0.236485	5	0.510246	13	0.241146	0.236485	ns
WP1584	Type II diabetes mellitus	4	0.237981	2	0.609939	6	0.279454	0.237981	ns
WP4210	Tryptophan catabolism leading to NAD production	4	0.237981	2	0.609939	6	0.279454	0.237981	ns
WP2586	Aryl hydrocarbon receptor pathway	9	0.239014	1	0.997001	10	0.830442	0.239014	ns
WP4299	Lamin A processing pathway	1	0.45047	1	0.367589	2	0.244979	0.244979	ns
WP5030	Ethylmalonic encephalopathy	1	0.45047	1	0.367589	2	0.244979	0.244979	ns
WP2911	miRNA targets in ECM and membrane receptors	2	0.947686	5	0.24634	7	0.699103	0.24634	ns
WP5123	Mitochondrial fatty acid oxidation disorders	5	0.250924	2	0.773034	7	0.416717	0.250924	ns
WP4767	FGFR3 signaling in chondrocyte proliferation and terminal differentiation	6	0.258027	2	0.873216	8	0.531404	0.258027	ns
WP4523	Classical pathway of steroidogenesis with glucocorticoid and mineralocorticoid metabolism	0	1	2	0.260124	2	0.716293	0.260124	ns
WP3676	BDNF TrkB signaling	7	0.261911	4	0.603571	11	0.317946	0.261911	ns
WP2118	Arrhythmogenic right ventricular cardiomyopathy	12	0.262386	8	0.504278	20	0.268457	0.262386	ns
WP1600	Nicotine metabolism in liver cells	0	1	1	0.263222	1	0.541062	0.263222	ns
WP4189	Mevalonate arm of cholesterol biosynthesis pathway with inhibitors	0	1	1	0.263222	1	0.541062	0.263222	ns
WP4194	Hormonal control of pubertal growth spurt	0	1	1	0.263222	1	0.541062	0.263222	ns
WP5136	ALA oxylipin metabolism	0	1	1	0.263222	1	0.541062	0.263222	ns
WP5137	Linoleic acid oxylipin metabolism	0	1	1	0.263222	1	0.541062	0.263222	ns
WP2447	Amyotrophic lateral sclerosis ALS	8	0.263845	5	0.538085	13	0.281917	0.263845	ns
WP363	Wnt signaling pathway	10	0.264346	4	0.887438	14	0.581052	0.264346	ns
WP500	Glycogen synthesis and degradation	9	0.264521	2	0.98083	11	0.758644	0.264521	ns
WP106	Alanine and aspartate metabolism	3	0.265404	1	0.78296	4	0.411279	0.265404	ns
WP5049	Glycolysis in senescence	3	0.265404	1	0.78296	4	0.411279	0.265404	ns
WP5111	Familial hyperlipidemia type 4	2	0.710892	3	0.276476	5	0.414537	0.276476	ns
WP4149	White fat cell differentiation	7	0.32385	5	0.452692	12	0.277072	0.277072	ns
WP4722	Glycerolipids and glycerophospholipids	1	0.977481	4	0.278026	5	0.784358	0.278026	ns
WP5276	Estrogen metabolism	3	0.478022	3	0.317794	6	0.279454	0.279454	ns
WP5152	Iron sulfur cluster biogenesis	4	0.2814	0	1	4	0.764604	0.2814	ns
WP4321	Thermogenesis	19	0.282365	7	0.98014	26	0.805711	0.282365	ns
WP5176	Disorders of bile acid synthesis and biliary transport	5	0.288576	2	0.797427	7	0.479129	0.288576	ns
WP2249	Metastatic brain tumor	2	0.297794	0	1	2	0.627208	0.297794	ns
WP3655	Hypothetical craniofacial development pathway	2	0.297794	0	1	2	0.627208	0.297794	ns
WP3672	lncRNA mediated mechanisms of therapeutic resistance	2	0.297794	0	1	2	0.627208	0.297794	ns
WP3924	Hfe effect on hepcidin production	2	0.297794	0	1	2	0.627208	0.297794	ns
WP4940	15q11 2 copy number variation syndrome	2	0.297794	1	0.600086	3	0.298463	0.297794	ns
WP5211	Glucose metabolism in triple negative breast cancer cells	2	0.297794	0	1	2	0.627208	0.297794	ns
WP5368	Sulfatase and aromatase pathway	2	0.297794	1	0.600086	3	0.298463	0.297794	ns
WP5114	Nucleotide excision repair in xeroderma pigmentosum	13	0.303466	4	0.980117	17	0.806992	0.303466	ns
WP3529	Zinc homeostasis	6	0.326082	4	0.513224	10	0.313456	0.313456	ns
WP4258	lncRNA in canonical Wnt signaling and colorectal cancer	13	0.788751	14	0.314078	27	0.579132	0.314078	ns
WP206	Fatty acid omega oxidation	1	0.797443	2	0.316301	3	0.505068	0.316301	ns
WP2879	Farnesoid X receptor pathway	0	1	2	0.316301	2	0.786701	0.316301	ns
WP4519	Cerebral organic acidurias including diseases	1	0.797443	2	0.316301	3	0.505068	0.316301	ns
WP4814	Somatic sex determination	0	1	2	0.316301	2	0.786701	0.316301	ns
WP5112	Familial hyperlipidemia type 5	1	0.797443	2	0.316301	3	0.505068	0.316301	ns
WP5169	Hemesynthesis defects and porphyrias	1	0.797443	2	0.316301	3	0.505068	0.316301	ns
WP5400	6q16 copy number variation	0	1	2	0.316301	2	0.786701	0.316301	ns
WP561	Heme biosynthesis	1	0.797443	2	0.316301	3	0.505068	0.316301	ns
WP4566	Translation inhibitors in chronically activated PDGFRA cells	9	0.317725	4	0.851503	13	0.58817	0.317725	ns
WP2290	RalA downstream regulated genes	3	0.319395	1	0.813717	4	0.496357	0.319395	ns
WP3876	BMP2 WNT4 FOXO1 pathway in primary endometrial stromal cell differentiation	3	0.319395	1	0.813717	4	0.496357	0.319395	ns
WP4236	Krebs cycle disorders	3	0.319395	1	0.813717	4	0.496357	0.319395	ns
WP4792	Purine metabolism	3	0.319395	0	1	3	0.742052	0.319395	ns
WP5394	UDP derived sugars synthesis in fibroblasts	3	0.319395	0	1	3	0.742052	0.319395	ns
WP5233	Arsenic metabolism and reactive oxygen species generation	2	0.50418	2	0.371413	4	0.323374	0.323374	ns
WP422	MAPK cascade	7	0.32385	4	0.657782	11	0.415155	0.32385	ns
WP325	Triacylglyceride synthesis	4	0.325858	1	0.913245	5	0.626518	0.325858	ns
WP4301	Inhibition of exosome biogenesis and secretion by Manumycin A in CRPC cells	4	0.325858	1	0.913245	5	0.626518	0.325858	ns
WP4936	Perturbations to host cell autophagy induced by SARS CoV 2 proteins	4	0.325858	1	0.913245	5	0.626518	0.325858	ns
WP5292	Glycosphingolipid metabolism	4	0.325858	0	1	4	0.810633	0.325858	ns
WP4539	Synaptic signaling pathways associated with autism spectrum disorder	8	0.380053	6	0.455775	14	0.327101	0.327101	ns
WP4304	Oligodendrocyte specification and differentiation leading to myelin components for CNS	5	0.32713	2	0.819467	7	0.539533	0.32713	ns
WP2943	Hypoxia mediated EMT and stemness	1	0.329088	0	1	1	0.541062	0.329088	ns
WP4030	SCFA and skeletal muscle substrate metabolism	1	0.329088	0	1	1	0.541062	0.329088	ns
WP4397	Model for regulation of MSMP expression in cancer cells and its proangiogenic role in ovarian tumors	1	0.329088	0	1	1	0.541062	0.329088	ns
WP5076	Soluble ACE2 mediated cell entry of SARS CoV 2	1	0.329088	0	1	1	0.541062	0.329088	ns
WP5239	Lac Phe pathway	1	0.329088	0	1	1	0.541062	0.329088	ns
WP334	GPCRs class B secretin like	3	0.37345	2	0.523323	5	0.33785	0.33785	ns
WP3930	EDA signaling in hair follicle development	3	0.37345	2	0.523323	5	0.33785	0.33785	ns
WP4504	Cysteine and methionine catabolism	3	0.37345	2	0.523323	5	0.33785	0.33785	ns
WP5066	FOXA2 pathway	3	0.527177	3	0.359173	6	0.347224	0.347224	ns
WP2035	Follicle stimulating hormone FSH signaling pathway	4	0.415264	3	0.479479	7	0.353687	0.353687	ns
WP2870	Extracellular vesicle mediated signaling in recipient cells	6	0.361001	3	0.757223	9	0.524336	0.361001	ns
WP4320	Effect of progerin on genes involved in Hutchinson Gilford progeria syndrome	6	0.361001	1	0.983862	7	0.817335	0.361001	ns
WP4950	16p11 2 distal deletion syndrome	6	0.361001	3	0.757223	9	0.524336	0.361001	ns
WP5406	13q12 12 copy number variation	6	0.361001	3	0.757223	9	0.524336	0.361001	ns
WP4537	Hippo YAP signaling	5	0.366142	2	0.83933	7	0.596824	0.366142	ns
WP727	Monoamine transport	5	0.366142	3	0.620839	8	0.416767	0.366142	ns
WP5221	2q11 2 copy number variation syndrome	6	0.465763	5	0.423213	11	0.366158	0.366158	ns
WP1603	Nicotine effect on chromaffin cells	0	1	1	0.367589	1	0.689103	0.367589	ns
WP4931	Direct reversal repair	0	1	1	0.367589	1	0.689103	0.367589	ns
WP2485	NAD biosynthesis II from tryptophan	2	0.370203	1	0.656746	3	0.404496	0.370203	ns
WP2942	DDX1 as a regulatory component of the Drosha microprocessor	2	0.370203	1	0.656746	3	0.404496	0.370203	ns
WP3593	MicroRNA for targeting cancer growth and vascularization in glioblastoma	2	0.370203	1	0.656746	3	0.404496	0.370203	ns
WP3634	Insulin signaling in adipocytes normal condition	2	0.370203	1	0.656746	3	0.404496	0.370203	ns
WP3635	Insulin signaling in adipocytes diabetic condition	2	0.370203	1	0.656746	3	0.404496	0.370203	ns
WP5213	Amino acid metabolism in triple negative breast cancer cells	2	0.370203	1	0.656746	3	0.404496	0.370203	ns
WP5279	Mineralocorticoid biosynthesis	2	0.370203	1	0.656746	3	0.404496	0.370203	ns
WP3599	Transcription factor regulation in adipogenesis	4	0.370681	1	0.925543	5	0.685914	0.370681	ns
WP5275	Ether lipid biosynthesis	4	0.370681	1	0.925543	5	0.685914	0.370681	ns
WP2436	Dopamine metabolism	1	0.8341	2	0.371413	3	0.595915	0.371413	ns
WP4157	GABA metabolism aka GHB	1	0.8341	2	0.371413	3	0.595915	0.371413	ns
WP5108	Familial hyperlipidemia type 1	1	0.8341	2	0.371413	3	0.595915	0.371413	ns
WP5223	2q21 1 copy number variation syndrome	3	0.37345	1	0.840116	4	0.575611	0.37345	ns
WP5390	Pancreatic cancer subtypes	7	0.387772	3	0.865429	10	0.657965	0.387772	ns
WP2878	PPAR alpha pathway	1	0.958999	3	0.400158	4	0.810633	0.400158	ns
WP4159	GABA receptor signaling	0	1	3	0.400158	3	0.929571	0.400158	ns
WP4921	Mitochondrial complex III assembly	2	0.813983	3	0.400158	5	0.626518	0.400158	ns
WP4718	Cholesterol metabolism with Bloch and Kandutsch Russell pathways	9	0.400741	4	0.887438	13	0.702574	0.400741	ns
WP2064	Neural crest differentiation	11	0.743467	11	0.405148	22	0.603234	0.405148	ns
WP1539	Angiogenesis	5	0.405201	3	0.651798	8	0.474844	0.405201	ns
WP3668	Hypothesized pathways in pathogenesis of cardiovascular disease	5	0.405201	2	0.85719	7	0.650191	0.405201	ns
WP4753	Nucleotide excision repair	8	0.409867	3	0.928702	11	0.758644	0.409867	ns
WP4211	Transcriptional cascade regulating adipogenesis	3	0.426584	2	0.568204	5	0.414537	0.414537	ns
WP430	Statin inhibition of cholesterol production	3	0.426584	2	0.568204	5	0.414537	0.414537	ns
WP5202	Alstrom syndrome	6	0.499822	5	0.452692	11	0.415155	0.415155	ns
WP170	Nuclear receptors	2	0.980905	5	0.423213	7	0.895804	0.423213	ns
WP5109	Familial hyperlipidemia type 2	1	0.864126	2	0.424634	3	0.675044	0.424634	ns
WP3300	Dual hijack model of Vif in HIV infection	2	0.439401	0	1	2	0.786701	0.439401	ns
WP3585	Cytosine methylation	2	0.439401	0	1	2	0.786701	0.439401	ns
WP4191	Caloric restriction and aging	2	0.439401	0	1	2	0.786701	0.439401	ns
WP4571	Urea cycle and related diseases	2	0.439401	1	0.705381	3	0.505068	0.439401	ns
WP4860	Hijack of ubiquitination by SARS CoV 2	2	0.439401	0	1	2	0.786701	0.439401	ns
WP4920	Mitochondrial complex II assembly	2	0.439401	0	1	2	0.786701	0.439401	ns
WP4942	15q13 3 copy number variation syndrome	2	0.439401	1	0.705381	3	0.505068	0.439401	ns
WP704	Methylation pathways	2	0.439401	0	1	2	0.786701	0.439401	ns
WP4830	GDNF RET signaling axis	1	0.966422	3	0.440364	4	0.849009	0.440364	ns
WP5417	Cell lineage map for neuronal differentiation	11	0.86866	12	0.444917	23	0.761638	0.444917	ns
WP4875	Disruption of postsynaptic signaling by CNV	2	0.947686	4	0.448068	6	0.836037	0.448068	ns
WP4399	MicroRNA network associated with chronic lymphocytic leukemia	1	0.45047	0	1	1	0.689103	0.45047	ns
WP5219	Diet dependent trimethylamine trimethylamine N oxide metabolism	1	0.45047	0	1	1	0.689103	0.45047	ns
WP5277	Steroid hormone precursor biosynthesis	1	0.45047	0	1	1	0.689103	0.45047	ns
WP690	Polyol pathway	1	0.45047	0	1	1	0.689103	0.45047	ns
WP4746	Thyroid hormones production and peripheral downstream signaling effects	14	0.451602	8	0.829689	22	0.692045	0.451602	ns
WP1471	Target of rapamycin signaling	7	0.451859	5	0.565167	12	0.461099	0.451859	ns
WP2839	Hair follicle development organogenesis part 2 of 3	4	0.837741	5	0.452692	9	0.712111	0.452692	ns
WP3601	Lipid particles composition	0	1	1	0.457177	1	0.789396	0.457177	ns
WP4220	Neurotransmitter disorders	0	1	1	0.457177	1	0.789396	0.457177	ns
WP4818	Conversion of angiotensinogen to angiotensin II	0	1	1	0.457177	1	0.789396	0.457177	ns
WP501	GPCRs class C metabotropic glutamate pheromone	0	1	1	0.457177	1	0.789396	0.457177	ns
WP2369	Histone modifications	4	0.973415	7	0.457964	11	0.902668	0.457964	ns
WP3580	Methionine de novo and salvage pathway	4	0.459088	2	0.773034	6	0.610213	0.459088	ns
WP3640	Imatinib and chronic myeloid leukemia	4	0.459088	0	1	4	0.906231	0.459088	ns
WP3927	BMP signaling in eyelid development	4	0.459088	1	0.945157	5	0.784358	0.459088	ns
WP3651	Pathways affected in adenoid cystic carcinoma	11	0.45956	1	0.999837	12	0.978113	0.45956	ns
WP428	Wnt signaling	16	0.759456	15	0.464318	31	0.667397	0.464318	ns
WP5178	Disorders of fructose metabolism	1	0.888718	2	0.475394	3	0.742052	0.475394	ns
WP5238	Cholestasis	1	0.888718	2	0.475394	3	0.742052	0.475394	ns
WP5399	NPHP1 deletion syndrome	2	0.618202	2	0.475394	4	0.496357	0.475394	ns
WP697	Estrogen metabolism	2	0.618202	2	0.475394	4	0.496357	0.475394	ns
WP2291	Deregulation of Rab and Rab effector genes in bladder cancer	3	0.478022	2	0.609939	5	0.489582	0.478022	ns
WP3644	NAD metabolism	3	0.478022	1	0.882224	4	0.710246	0.478022	ns
WP5412	8q11 23 RB1CC1 copy number variation	3	0.478022	1	0.882224	4	0.710246	0.478022	ns
WP2197	Endothelin pathways	5	0.482	1	0.978088	6	0.865328	0.482	ns
WP3965	Lipid metabolism pathway	5	0.482	2	0.887569	7	0.743282	0.482	ns
WP3527	Pre implantation embryo	7	0.483453	5	0.591413	12	0.507334	0.483453	ns
WP322	Osteoblast signaling	2	0.50418	1	0.747127	3	0.595915	0.50418	ns
WP4269	Ethanol metabolism production of ROS by CYP2E1	2	0.50418	0	1	2	0.841212	0.50418	ns
WP5342	Pathophysiological roles of DUX4 in FSHD1	2	0.50418	0	1	2	0.841212	0.50418	ns
WP698	Glucuronidation	2	0.50418	0	1	2	0.841212	0.50418	ns
WP4917	Proximal tubule transport	6	0.755211	6	0.50789	12	0.676506	0.50789	ns
WP716	Vitamin A and carotenoid metabolism	4	0.717739	4	0.513224	8	0.6364	0.513224	ns
WP497	Urea cycle and metabolism of amino groups	2	0.88288	3	0.517252	5	0.784358	0.517252	ns
WP5401	7q11 23 distal copy number variation	0	1	3	0.517252	3	0.970185	0.517252	ns
WP136	Phase I biotransformations non P450	1	0.631338	1	0.534077	2	0.517627	0.517627	ns
WP2276	Glial cell differentiation	1	0.631338	1	0.534077	2	0.517627	0.517627	ns
WP4873	Peroxiredoxin 2 induced ovarian failure	1	0.631338	1	0.534077	2	0.517627	0.517627	ns
WP3298	Melatonin metabolism and effects	5	0.555061	4	0.544442	9	0.524336	0.524336	ns
WP5172	Iron metabolism disorders	3	0.527177	0	1	3	0.90727	0.527177	ns
WP5372	Involvement of secretase in neurodegenerative diseases	3	0.527177	2	0.648519	5	0.560761	0.527177	ns
WP1604	Codeine and morphine metabolism	0	1	1	0.534077	1	0.857338	0.534077	ns
WP4883	SARS CoV 2 and ACE2 receptor molecular mechanisms	0	1	1	0.534077	1	0.857338	0.534077	ns
WP4148	Splicing factor NOVA regulated synaptic proteins	6	0.596551	5	0.538085	11	0.559389	0.538085	ns
WP3942	PPAR signaling pathway	9	0.538104	4	0.930596	13	0.84422	0.538104	ns
WP3591	Sleep regulation	4	0.542795	3	0.58805	7	0.539533	0.539533	ns
WP3297	EV release from cardiac cells and their functional effects	1	0.549897	0	1	1	0.789396	0.549897	ns
WP4661	Amino acid metabolism pathway excerpt histidine catabolism extension	1	0.549897	0	1	1	0.789396	0.549897	ns
WP5029	Amino acid transport defects IEMs	1	0.549897	0	1	1	0.789396	0.549897	ns
WP5089	Kinin Kallikrein pathway	1	0.549897	0	1	1	0.789396	0.549897	ns
WP2817	Mammary gland development pathway Pregnancy and lactation Stage 3 of 4	5	0.555061	3	0.757223	8	0.683585	0.555061	ns
WP1455	Serotonin transporter activity	2	0.563874	1	0.78296	3	0.675044	0.563874	ns
WP4156	Biosynthesis and regeneration of tetrahydrobiopterin and catabolism of phenylalanine	2	0.563874	1	0.78296	3	0.675044	0.563874	ns
WP4522	Metabolic pathway of LDL HDL and TG including diseases	2	0.563874	1	0.78296	3	0.675044	0.563874	ns
WP5409	PAFAH1B1 copy number variation	2	0.563874	1	0.78296	3	0.675044	0.563874	ns
WP2814	Mammary gland development pathway Puberty Stage 2 of 4	2	0.710892	2	0.568204	4	0.647199	0.568204	ns
WP5037	Riboflavin and CoQ disorders	2	0.710892	2	0.568204	4	0.647199	0.568204	ns
WP4352	Ciliary landscape	36	0.568611	20	0.972376	56	0.929427	0.568611	ns
WP2011	SREBF and miR33 in cholesterol and lipid homeostasis	3	0.573635	0	1	3	0.929571	0.573635	ns
WP5027	nsp1 from SARS CoV 2 inhibits translation initiation in the host cell	3	0.573635	0	1	3	0.929571	0.573635	ns
WP4312	Rett syndrome causing genes	7	0.5744	4	0.822469	11	0.758644	0.5744	ns
WP5216	Warburg effect modulated by deubiquitinating enzymes and their substrates	4	0.582051	1	0.965333	5	0.884835	0.582051	ns
WP4786	Type I collagen synthesis in the context of osteogenesis imperfecta	5	0.589616	1	0.986151	6	0.928215	0.589616	ns
WP4656	Joubert syndrome	11	0.792138	10	0.59654	21	0.775595	0.59654	ns
WP4155	Endometrial cancer	10	0.596687	5	0.921081	15	0.865829	0.596687	ns
WP2338	miRNA biogenesis	1	0.698047	1	0.600086	2	0.627208	0.600086	ns
WP4389	Bile acids synthesis and enterohepatic circulation	0	1	1	0.600086	1	0.903364	0.600086	ns
WP4524	Alternative pathway of fetal androgen synthesis	1	0.698047	1	0.600086	2	0.627208	0.600086	ns
WP5133	Non classical role of vitamin D	1	0.698047	1	0.600086	2	0.627208	0.600086	ns
WP550	Biogenic amine synthesis	1	0.698047	1	0.600086	2	0.627208	0.600086	ns
WP47	Hedgehog signaling pathway	1	0.938869	2	0.609939	3	0.878737	0.609939	ns
WP111	Electron transport chain OXPHOS system in mitochondria	16	0.611691	11	0.771288	27	0.758855	0.611691	ns
WP3859	TGF beta signaling in thyroid cells for epithelial mesenchymal transition	3	0.617126	2	0.716484	5	0.685914	0.617126	ns
WP3679	Cell type dependent selectivity of CCK2R signaling	2	0.618202	1	0.813717	3	0.742052	0.618202	ns
WP3971	OSX and miRNAs in tooth development	2	0.618202	1	0.813717	3	0.742052	0.618202	ns
WP4629	Aerobic glycolysis	2	0.618202	0	1	2	0.91402	0.618202	ns
WP554	ACE inhibitor pathway	2	0.618202	1	0.813717	3	0.742052	0.618202	ns
WP4725	Sphingolipid metabolism overview	1	0.987633	3	0.620839	4	0.95631	0.620839	ns
WP4905	1q21 1 copy number variation syndrome	1	0.987633	3	0.620839	4	0.95631	0.620839	ns
WP3844	PI3K AKT mTOR signaling pathway and therapeutic opportunities in prostate cancer	5	0.622638	3	0.799397	8	0.765711	0.622638	ns
WP405	Eukaryotic transcription initiation	6	0.626487	2	0.96779	8	0.918641	0.626487	ns
WP5236	Markers of kidney cell lineage	2	0.998634	6	0.628403	8	0.990597	0.628403	ns
WP5312	Metabolic pathways of fibroblasts	1	0.9975	4	0.631318	5	0.983512	0.631318	ns
WP3674	Tgif disruption of Shh signaling	1	0.631338	0	1	1	0.857338	0.631338	ns
WP4186	Somatroph axis GH and its relationship to dietary restriction and aging	1	0.631338	0	1	1	0.857338	0.631338	ns
WP5320	Male steroid hormones in cardiomyocyte energy metabolism	1	0.631338	0	1	1	0.857338	0.631338	ns
WP623	Oxidative phosphorylation	9	0.638731	7	0.638925	16	0.675402	0.638731	ns
WP4872	MAP3K1 role in promoting and blocking gonadal determination	1	0.949936	2	0.648519	3	0.90727	0.648519	ns
WP26	S1P receptor signal transduction	3	0.813085	3	0.651798	6	0.801803	0.651798	ns
WP3658	Wnt beta catenin signaling pathway in leukemia	3	0.813085	3	0.651798	6	0.801803	0.651798	ns
WP2858	Ectoderm differentiation	21	0.651865	14	0.846082	35	0.841589	0.651865	ns
WP4698	Vitamin D sensitive calcium signaling in depression	4	0.654354	2	0.873216	6	0.836037	0.654354	ns
WP2840	Hair follicle development cytodifferentiation part 3 of 3	13	0.654448	7	0.932984	20	0.905798	0.654448	ns
WP2456	HIF1A and PPARG regulation of glycolysis	1	0.752687	1	0.656746	2	0.716293	0.656746	ns
WP3963	Mevalonate pathway	0	1	1	0.656746	1	0.934542	0.656746	ns
WP4804	Cholesterol biosynthesis with skeletal dysplasias	1	0.752687	1	0.656746	2	0.716293	0.656746	ns
WP5273	Effect of intestinal microbiome on anticoagulant response of vitamin K antagonists	1	0.752687	1	0.656746	2	0.716293	0.656746	ns
WP4206	Hereditary leiomyomatosis and renal cell carcinoma pathway	3	0.657498	1	0.936098	4	0.880574	0.657498	ns
WP5053	Development of ureteric collection system	6	0.94247	7	0.658979	13	0.927321	0.658979	ns
WP272	Blood clotting cascade	2	0.667153	0	1	2	0.937318	0.667153	ns
WP4726	Sphingolipid metabolism integrated pathway	1	0.991707	3	0.680902	4	0.974439	0.680902	ns
WP4222	Phosphodiesterases in neuronal function	6	0.682304	2	0.975124	8	0.945293	0.682304	ns
WP4842	Mammalian disorder of sexual development	0	1	2	0.683999	2	0.983068	0.683999	ns
WP5193	Cholesterol synthesis disorders	1	0.958999	2	0.683999	3	0.929571	0.683999	ns
WP4966	Fluoroacetic acid toxicity	1	0.698047	0	1	1	0.903364	0.698047	ns
WP4292	Methionine metabolism leading to sulfur amino acids and related disorders	1	0.797443	1	0.705381	2	0.786701	0.705381	ns
WP5110	Familial hyperlipidemia type 3	0	1	1	0.705381	1	0.955663	0.705381	ns
WP5329	Cholesterol biosynthesis pathway in hepatocytes	6	0.708073	4	0.806272	10	0.830442	0.708073	ns
WP4922	Mitochondrial complex IV assembly	5	0.71155	3	0.851003	8	0.858163	0.71155	ns
WP5304	Cholesterol metabolism	8	0.727067	4	0.94319	12	0.93468	0.727067	ns
WP5294	Sildenafil treatment	3	0.728756	2	0.797427	5	0.82368	0.728756	ns
WP4823	Genes controlling nephrogenesis	5	0.761981	4	0.729237	9	0.81632	0.729237	ns
WP4532	Intraflagellar transport proteins binding to dynein	2	0.962456	3	0.733581	5	0.954576	0.733581	ns
WP4856	Intracellular trafficking proteins involved in CMT neuropathy	3	0.874058	3	0.733581	6	0.890128	0.733581	ns
WP5234	Bardet Biedl syndrome	5	0.999594	10	0.742009	15	0.998489	0.742009	ns
WP5376	17p13 3 YWHAE copy number variation	2	0.863072	2	0.746109	4	0.880574	0.746109	ns
WP3656	Interleukin 1 induced activation of NF kB	1	0.8341	1	0.747127	2	0.841212	0.747127	ns
WP5241	Mitochondrial beta oxidation	1	0.8341	1	0.747127	2	0.841212	0.747127	ns
WP3969	H19 action Rb E2F1 signaling and CDK Beta catenin activity	2	0.749704	1	0.882224	3	0.878737	0.749704	ns
WP4760	PKC gamma calcium signaling pathway in ataxia	2	0.749704	1	0.882224	3	0.878737	0.749704	ns
WP5085	Vasopressin regulated water reabsorption	5	0.784563	4	0.750407	9	0.843819	0.750407	ns
WP3407	FTO obesity variant mechanism	1	0.752687	0	1	1	0.934542	0.752687	ns
WP3953	mRNA protein and metabolite inducation pathway by cyclosporin A	1	0.752687	0	1	1	0.934542	0.752687	ns
WP4507	Molybdenum cofactor Moco biosynthesis	1	0.752687	0	1	1	0.934542	0.752687	ns
WP4742	Ketogenesis and ketolysis	1	0.752687	0	1	1	0.934542	0.752687	ns
WP3612	Photodynamic therapy induced NFE2L2 NRF2 survival signaling	3	0.759749	1	0.959605	4	0.943314	0.759749	ns
WP4686	Leucine isoleucine and valine metabolism	3	0.759749	2	0.819467	5	0.856976	0.759749	ns
WP5183	SARS CoV 2 mitochondrial chronic oxidative stress and endothelial dysfunction	3	0.759749	2	0.819467	5	0.856976	0.759749	ns
WP5318	Female steroid hormones in cardiomyocyte energy metabolism	1	0.864126	1	0.78296	2	0.882753	0.78296	ns
WP692	Sulfation biotransformation reaction	0	1	1	0.78296	1	0.97966	0.78296	ns
WP5385	Growth factors and hormones in Beta cell proliferation	3	0.787806	2	0.83933	5	0.884835	0.787806	ns
WP3934	Leptin and adiponectin	1	0.797443	0	1	1	0.955663	0.797443	ns
WP5031	Biotin metabolism including IMDs	1	0.797443	0	1	1	0.955663	0.797443	ns
WP4190	Mevalonate arm of cholesterol biosynthesis pathway	0	1	1	0.813717	1	0.986223	0.813717	ns
WP3967	miR 509 3p alteration of YAP1 ECM axis	2	0.813983	1	0.913245	3	0.929571	0.813983	ns
WP5398	NRXN1 deletion syndrome	1	0.8341	0	1	1	0.969969	0.8341	ns
WP1946	Cori cycle	0	1	1	0.840116	1	0.990669	0.840116	ns
WP4589	Major receptors targeted by epinephrine and norepinephrine	1	0.90886	1	0.840116	2	0.937318	0.840116	ns
WP5382	TGF Smad signaling pathway	1	0.90886	1	0.840116	2	0.937318	0.840116	ns
WP4324	Mitochondrial complex I assembly model OXPHOS system	3	0.996694	5	0.85489	8	0.997209	0.85489	ns
WP5186	Vitamin K metabolism and activation of dependent proteins	1	0.864126	0	1	1	0.97966	0.864126	ns
WP1602	Nicotine effect on dopaminergic neurons	1	0.938869	1	0.882224	2	0.967166	0.882224	ns
WP197	Cholesterol biosynthesis pathway	0	1	1	0.882224	1	0.99572	0.882224	ns
WP4142	Metabolism of sphingolipids in ER and Golgi apparatus	2	0.88288	0	1	2	0.993869	0.88288	ns
WP5194	Synthesis of ceramides and 1 deoxyceramides	2	0.88288	0	1	2	0.993869	0.88288	ns
WP5333	Enterocyte cholesterol metabolism	2	0.968248	2	0.911856	4	0.988932	0.911856	ns
WP5351	Kleefstra syndrome	2	0.968248	2	0.911856	4	0.988932	0.911856	ns
WP107	Translation factors	5	0.919901	1	0.998803	6	0.998737	0.919901	ns
WP1422	Sphingolipid pathway	1	0.996271	2	0.922065	3	0.99817	0.922065	ns
WP4536	Genes related to primary cilium development based on CRISPR	11	0.983081	8	0.980938	19	0.999163	0.980938	ns
WP4803	Ciliopathies	18	0.990566	14	0.981294	32	0.999611	0.981294	ns
WP134	Pentose phosphate metabolism	0	1	0	1	0	1	1	ns
WP1438	Influenza A virus infection	0	1	0	1	0	1	1	ns
WP2366	Butyrate induced histone acetylation	0	1	0	1	0	1	1	ns
WP2542	Sulindac metabolic pathway	0	1	0	1	0	1	1	ns
WP2846	PCSK9 mediated LDL receptor degradation	0	1	0	1	0	1	1	ns
WP311	Ketone bodies synthesis and degradation	0	1	0	1	0	1	1	ns
WP3408	Evolocumab mechanism to reduce LDL cholesterol	0	1	0	1	0	1	1	ns
WP3938	miR 222 in exercise induced cardiac growth	0	1	0	1	0	1	1	ns
WP3943	Robo4 and VEGF signaling pathways crosstalk	0	1	0	1	0	1	1	ns
WP4147	PTF1A related regulatory pathway	0	1	0	1	0	1	1	ns
WP4238	Flavan 3 ol metabolic pathway	0	1	0	1	0	1	1	ns
WP4284	Ultraconserved region 339 modulation of tumor suppressor microRNAs in cancer	0	1	0	1	0	1	1	ns
WP4317	Mitochondrial fatty acid synthesis pathway	0	1	0	1	0	1	1	ns
WP4506	Tyrosine metabolism and related disorders	0	1	0	1	0	1	1	ns
WP4751	HIPK2 in kidney fibrosis	0	1	0	1	0	1	1	ns
WP4789	MED and pseudoachondroplasia genes	0	1	0	1	0	1	1	ns
WP4799	Downregulation of ACE2 by SARS CoV 2 spike protein	0	1	0	1	0	1	1	ns
WP4918	Cellular proteostasis	0	1	0	1	0	1	1	ns
WP5043	Pentose phosphate pathway in senescent cells	0	1	0	1	0	1	1	ns
WP5143	GDNF signaling	0	1	0	1	0	1	1	ns
WP5175	Disorders in ketone body synthesis	0	1	0	1	0	1	1	ns
WP5179	Biosynthesis and turnover of 1 deoxy sphingoid bases	0	1	0	1	0	1	1	ns
WP5189	Copper metabolism	0	1	0	1	0	1	1	ns
WP521	Amino acid conjugation of benzoic acid	0	1	0	1	0	1	1	ns
WP5311	Isoglobo series sphingolipids	0	1	0	1	0	1	1	ns
WP5405	13q12 or CRYL1 copy number variation	0	1	0	1	0	1	1	ns
WP694	Arylamine metabolism	0	1	0	1	0	1	1	ns

## Sheet: reactome
pathway_id	pathway	up_nr	up_pvalue	down_nr	down_pvalue	mix_nr	mix_pvalue	min_PValue	most_sig_comp
R-HSA-168256	Immune System	698	1.12841e-135	111	1	809	6.3231e-56	1.12841e-135	up
R-HSA-1280215	Cytokine Signaling in Immune system	296	4.76323e-74	32	1	328	8.43865e-34	4.76323e-74	up
R-HSA-168249	Innate Immune System	358	1.39563e-65	47	1	405	5.5624e-24	1.39563e-65	up
R-HSA-1280218	Adaptive Immune System	255	1.30421e-41	41	1	296	8.3846e-16	1.30421e-41	up
R-HSA-449147	Signaling by Interleukins	183	3.01394e-41	21	1	204	5.89167e-18	3.01394e-41	up
R-HSA-162582	Signal Transduction	606	3.08697e-41	204	1	810	1.84223e-13	3.08697e-41	up
R-HSA-913531	Interferon Signaling	96	1.47314e-32	10	0.999465	106	4.94196e-19	1.47314e-32	up
R-HSA-6798695	Neutrophil degranulation	174	7.74316e-31	25	1	199	4.59644e-12	7.74316e-31	up
R-HSA-1640170	Cell Cycle	221	6.86484e-29	30	1	251	1.90672e-07	6.86484e-29	up
R-HSA-69278	Cell Cycle, Mitotic	191	9.76413e-29	25	1	216	8.95857e-09	9.76413e-29	up
R-HSA-909733	Interferon alpha/beta signaling	45	2.48909e-28	1	0.999522	46	1.13606e-18	2.48909e-28	up
R-HSA-1643685	Disease	403	1.01154e-27	140	0.999994	543	1.64671e-10	1.01154e-27	up
R-HSA-9716542	Signaling by Rho GTPases, Miro GTPases and RHOBTB3	210	3.36041e-21	55	0.999988	265	5.06337e-08	3.36041e-21	up
R-HSA-198933	Immunoregulatory interactions between a Lymphoid and a non-Lymphoid cell	56	3.81524e-21	1	0.999999	57	3.77994e-10	3.81524e-21	up
R-HSA-194315	Signaling by Rho GTPases	206	4.16897e-21	55	0.999967	261	2.43917e-08	4.16897e-21	up
R-HSA-69620	Cell Cycle Checkpoints	109	3.66029e-20	8	1	117	3.43139e-06	3.66029e-20	up
R-HSA-109582	Hemostasis	170	9.93742e-20	37	0.999997	207	5.05933e-07	9.93742e-20	up
R-HSA-597592	Post-translational protein modification	333	1.61289e-18	92	1	425	0.00358238	1.61289e-18	up
R-HSA-877300	Interferon gamma signaling	46	1.90434e-18	7	0.883699	53	1.00233e-13	1.90434e-18	up
R-HSA-2555396	Mitotic Metaphase and Anaphase	91	3.32891e-17	11	0.999993	102	1.0187e-06	3.32891e-17	up
R-HSA-68886	M Phase	129	4.29672e-17	19	1	148	4.57339e-05	4.29672e-17	up
R-HSA-392499	Metabolism of proteins	421	5.44517e-17	154	1	575	0.0014753	5.44517e-17	up
R-HSA-68882	Mitotic Anaphase	90	8.04916e-17	11	0.999992	101	1.54186e-06	8.04916e-17	up
R-HSA-69618	Mitotic Spindle Checkpoint	56	2.05605e-16	5	0.999458	61	2.57663e-08	2.05605e-16	up
R-HSA-380108	Chemokine receptors bind chemokines	32	1.08697e-15	0	1	32	1.70549e-08	1.08697e-15	up
R-HSA-373076	Class A/1 (Rhodopsin-like receptors)	76	1.33679e-15	18	0.935384	94	6.5115e-10	1.33679e-15	up
R-HSA-141424	Amplification of signal from the kinetochores	49	1.38817e-15	3	0.999806	52	1.15411e-07	1.38817e-15	up
R-HSA-141444	Amplification of signal from unattached kinetochores via a MAD2 inhibitory signal	49	1.38817e-15	3	0.999806	52	1.15411e-07	1.38817e-15	up
R-HSA-5663205	Infectious disease	211	1.68068e-15	77	0.994711	288	2.65603e-07	1.68068e-15	up
R-HSA-2500257	Resolution of Sister Chromatid Cohesion	57	1.8639e-15	5	0.999763	62	2.35463e-07	1.8639e-15	up
R-HSA-6783783	Interleukin-10 signaling	29	2.24066e-15	1	0.996505	30	1.3158e-09	2.24066e-15	up
R-HSA-372790	Signaling by GPCR	146	3.23264e-15	62	0.492048	208	5.11644e-12	3.23264e-15	up
R-HSA-388396	GPCR downstream signalling	133	3.47024e-15	49	0.801175	182	2.59285e-10	3.47024e-15	up
R-HSA-2467813	Separation of Sister Chromatids	74	8.2876e-15	8	0.999982	82	7.47657e-06	8.2876e-15	up
R-HSA-451927	Interleukin-2 family signaling	26	1.32997e-14	0	1	26	1.59041e-08	1.32997e-14	up
R-HSA-195258	RHO GTPase Effectors	100	2.61027e-14	22	0.998775	122	1.73725e-06	2.61027e-14	up
R-HSA-6785807	Interleukin-4 and Interleukin-13 signaling	49	4.72776e-14	7	0.983484	56	2.63021e-08	4.72776e-14	up
R-HSA-68877	Mitotic Prometaphase	76	5.43225e-14	9	0.999983	85	2.46516e-05	5.43225e-14	up
R-HSA-9658195	Leishmania infection	75	1.80624e-13	20	0.909212	95	1.26967e-08	1.80624e-13	up
R-HSA-9648025	EML4 and NUDC in mitotic spindle formation	51	2.18825e-13	5	0.999316	56	1.86315e-06	2.18825e-13	up
R-HSA-5663220	RHO GTPases Activate Formins	57	5.40007e-13	10	0.985533	67	2.81343e-07	5.40007e-13	up
R-HSA-500792	GPCR ligand binding	88	1.98712e-12	39	0.169717	127	5.14095e-12	1.98712e-12	up
R-HSA-983169	Class I MHC mediated antigen processing & presentation	110	5.44221e-12	28	0.999194	138	6.42318e-05	5.44221e-12	up
R-HSA-5663202	Diseases of signal transduction by growth factor receptors and second messengers	125	6.31074e-12	33	0.999742	158	0.000182445	6.31074e-12	up
R-HSA-9012999	RHO GTPase cycle	130	7.04028e-12	39	0.998006	169	4.56219e-05	7.04028e-12	up
R-HSA-202403	TCR signaling	47	1.27112e-11	0	1	47	0.000848851	1.27112e-11	up
R-HSA-202733	Cell surface interactions at the vascular wall	50	1.48163e-11	4	0.999927	54	9.3673e-05	1.48163e-11	up
R-HSA-168898	Toll-like Receptor Cascades	58	6.87271e-11	9	0.998618	67	6.3356e-05	6.87271e-11	up
R-HSA-5653656	Vesicle-mediated transport	170	7.64982e-11	58	0.999479	228	0.000575487	7.64982e-11	up
R-HSA-375276	Peptide ligand-binding receptors	46	8.19844e-11	10	0.909486	56	5.07584e-07	8.19844e-11	up
R-HSA-388841	Costimulation by the CD28 family	31	1.16268e-10	0	1	31	0.000119604	1.16268e-10	up
R-HSA-199991	Membrane Trafficking	161	3.4018e-10	56	0.998976	217	0.000730408	3.4018e-10	up
R-HSA-453279	Mitotic G1 phase and G1/S transition	56	3.73826e-10	4	0.999998	60	0.00298231	3.73826e-10	up
R-HSA-1169410	Antiviral mechanism by IFN-stimulated genes	38	4.00147e-10	2	0.999895	40	0.000262724	4.00147e-10	up
R-HSA-76002	Platelet activation, signaling and aggregation	76	5.29121e-10	20	0.985347	96	4.67346e-05	5.29121e-10	up
R-HSA-912694	Regulation of IFNA/IFNB signaling	12	1.21036e-09	0	1	12	1.25908e-06	1.21036e-09	up
R-HSA-202433	Generation of second messenger molecules	18	1.82453e-09	0	1	18	2.1485e-05	1.82453e-09	up
R-HSA-1236975	Antigen processing-Cross presentation	40	2.02613e-09	5	0.99625	45	0.000127453	2.02613e-09	up
R-HSA-1433557	Signaling by SCF-KIT	24	2.08824e-09	0	1	24	0.000159688	2.08824e-09	up
R-HSA-69242	S Phase	59	2.53094e-09	7	0.999974	66	0.00361307	2.53094e-09	up
R-HSA-983705	Signaling by the B Cell Receptor (BCR)	44	2.64413e-09	0	1	44	0.0110993	2.64413e-09	up
R-HSA-5668541	TNFR2 non-canonical NF-kB pathway	40	3.06836e-09	1	0.999999	41	0.00344563	3.06836e-09	up
R-HSA-447115	Interleukin-12 family signaling	27	3.41506e-09	2	0.994198	29	5.48391e-05	3.41506e-09	up
R-HSA-2980766	Nuclear Envelope Breakdown	28	3.68635e-09	3	0.981826	31	2.57619e-05	3.68635e-09	up
R-HSA-418594	G alpha (i) signalling events	69	4.74484e-09	26	0.65123	95	8.82417e-07	4.74484e-09	up
R-HSA-166016	Toll Like Receptor 4 (TLR4) Cascade	49	6.64234e-09	7	0.998993	56	0.000865212	6.64234e-09	up
R-HSA-2029481	FCGR activation	11	6.70723e-09	0	1	11	3.90808e-06	6.70723e-09	up
R-HSA-9664407	Parasite infection	29	6.74862e-09	5	0.905599	34	6.22677e-06	6.74862e-09	up
R-HSA-9664417	Leishmania phagocytosis	29	6.74862e-09	5	0.905599	34	6.22677e-06	6.74862e-09	up
R-HSA-9664422	FCGR3A-mediated phagocytosis	29	6.74862e-09	5	0.905599	34	6.22677e-06	6.74862e-09	up
R-HSA-512988	Interleukin-3, Interleukin-5 and GM-CSF signaling	23	7.17912e-09	0	1	23	0.000309786	7.17912e-09	up
R-HSA-9013149	RAC1 GTPase cycle	61	8.89876e-09	17	0.946687	78	5.08268e-05	8.89876e-09	up
R-HSA-174143	APC/C-mediated degradation of cell cycle proteins	37	1.00563e-08	2	0.99994	39	0.00205901	1.00563e-08	up
R-HSA-453276	Regulation of mitotic cell cycle	37	1.00563e-08	2	0.99994	39	0.00205901	1.00563e-08	up
R-HSA-2172127	DAP12 interactions	20	1.45031e-08	0	1	20	0.000225656	1.45031e-08	up
R-HSA-3301854	Nuclear Pore Complex (NPC) Disassembly	21	1.95701e-08	0	1	21	0.000381268	1.95701e-08	up
R-HSA-69206	G1/S Transition	48	2.81581e-08	4	0.999988	52	0.0102164	2.81581e-08	up
R-HSA-9662851	Anti-inflammatory response favouring Leishmania parasite infection	42	3.14388e-08	10	0.921186	52	4.64971e-05	3.14388e-08	up
R-HSA-9664433	Leishmania parasite growth and survival	42	3.14388e-08	10	0.921186	52	4.64971e-05	3.14388e-08	up
R-HSA-2029480	Fcgamma receptor (FCGR) dependent phagocytosis	36	3.83443e-08	6	0.979608	42	0.000196647	3.83443e-08	up
R-HSA-5621481	C-type lectin receptors (CLRs)	46	4.09576e-08	0	1	46	0.0553857	4.09576e-08	up
R-HSA-4615885	SUMOylation of DNA replication proteins	24	5.70116e-08	0	1	24	0.00182482	5.70116e-08	up
R-HSA-1169408	ISG15 antiviral mechanism	32	6.31145e-08	2	0.999677	34	0.00239542	6.31145e-08	up
R-HSA-156711	Polo-like kinase mediated events	13	7.06e-08	1	0.913245	14	7.67495e-06	7.06e-08	up
R-HSA-162909	Host Interactions of HIV factors	46	7.54447e-08	0	1	46	0.0724193	7.54447e-08	up
R-HSA-8983432	Interleukin-15 signaling	12	7.65293e-08	0	1	12	5.66259e-05	7.65293e-08	up
R-HSA-2454202	Fc epsilon receptor (FCERI) signaling	47	1.11827e-07	3	0.999999	50	0.0302872	1.11827e-07	up
R-HSA-166166	MyD88-independent TLR4 cascade	38	1.22967e-07	4	0.999393	42	0.00383579	1.22967e-07	up
R-HSA-937061	TRIF(TICAM1)-mediated TLR4 signaling	38	1.22967e-07	4	0.999393	42	0.00383579	1.22967e-07	up
R-HSA-453274	Mitotic G2-G2/M phases	60	1.30592e-07	8	0.999989	68	0.0294137	1.30592e-07	up
R-HSA-162906	HIV Infection	68	1.40731e-07	8	1	76	0.0806289	1.40731e-07	up
R-HSA-381119	Unfolded Protein Response (UPR)	36	1.71129e-07	6	0.986179	42	0.000734532	1.71129e-07	up
R-HSA-446203	Asparagine N-linked glycosylation	83	1.91198e-07	21	0.999525	104	0.013296	1.91198e-07	up
R-HSA-69239	Synthesis of DNA	44	2.00908e-07	3	0.999995	47	0.0269563	2.00908e-07	up
R-HSA-69275	G2/M Transition	59	2.03033e-07	8	0.999986	67	0.0326267	2.03033e-07	up
R-HSA-68875	Mitotic Prophase	42	2.18729e-07	6	0.9986	48	0.0042153	2.18729e-07	up
R-HSA-180746	Nuclear import of Rev protein	19	2.28812e-07	0	1	19	0.00142471	2.28812e-07	up
R-HSA-177243	Interactions of Rev with host cellular proteins	20	2.63391e-07	0	1	20	0.00205563	2.63391e-07	up
R-HSA-168276	NS1 Mediated Effects on Host Pathways	21	2.86973e-07	1	0.997001	22	0.000979746	2.86973e-07	up
R-HSA-166658	Complement cascade	17	3.0317e-07	1	0.983862	18	0.00025425	3.0317e-07	up
R-HSA-1433559	Regulation of KIT signaling	12	3.19069e-07	0	1	12	0.000199366	3.19069e-07	up
R-HSA-9006934	Signaling by Receptor Tyrosine Kinases	124	3.30215e-07	33	0.999998	157	0.116995	3.30215e-07	up
R-HSA-9013404	RAC2 GTPase cycle	34	3.38053e-07	5	0.991982	39	0.00154217	3.38053e-07	up
R-HSA-9020558	Interleukin-2 signaling	10	3.41685e-07	0	1	10	9.43397e-05	3.41685e-07	up
R-HSA-2408557	Selenocysteine synthesis	2	0.999999	30	3.47983e-07	32	0.116849	3.47983e-07	down
R-HSA-72764	Eukaryotic Translation Termination	3	0.999986	30	3.47983e-07	33	0.0777538	3.47983e-07	down
R-HSA-156902	Peptide chain elongation	1	1	29	3.65736e-07	30	0.146256	3.65736e-07	down
R-HSA-192823	Viral mRNA Translation	3	0.999972	29	3.65736e-07	32	0.0638825	3.65736e-07	down
R-HSA-3108214	SUMOylation of DNA damage response and repair proteins	31	3.66419e-07	1	0.999978	32	0.0126513	3.66419e-07	up
R-HSA-168271	Transport of Ribonucleoproteins into the Host Nucleus	18	3.83708e-07	0	1	18	0.00160479	3.83708e-07	up
R-HSA-168333	NEP/NS2 Interacts with the Cellular Export Machinery	18	3.83708e-07	0	1	18	0.00160479	3.83708e-07	up
R-HSA-69306	DNA Replication	52	4.34183e-07	4	1	56	0.0774366	4.34183e-07	up
R-HSA-176408	Regulation of APC/C activators between G1/S and early anaphase	32	4.62905e-07	2	0.99984	34	0.00946808	4.62905e-07	up
R-HSA-5669034	TNFs bind their physiological receptors	16	4.93477e-07	1	0.978088	17	0.000264167	4.93477e-07	up
R-HSA-5357801	Programmed Cell Death	62	5.00107e-07	8	0.999998	70	0.0756773	5.00107e-07	up
R-HSA-156842	Eukaryotic Translation Elongation	1	1	29	5.00117e-07	30	0.16594	5.00117e-07	down
R-HSA-2029482	Regulation of actin dynamics for phagocytic cup formation	27	6.07255e-07	5	0.927944	32	0.000256817	6.07255e-07	up
R-HSA-446652	Interleukin-1 family signaling	45	6.67541e-07	2	1	47	0.0838113	6.67541e-07	up
R-HSA-5218859	Regulated Necrosis	25	7.39046e-07	2	0.996622	27	0.00253491	7.39046e-07	up
R-HSA-912526	Interleukin receptor SHC signaling	13	7.49714e-07	0	1	13	0.00059351	7.49714e-07	up
R-HSA-2990846	SUMOylation	56	7.52159e-07	8	0.999972	64	0.0443168	7.52159e-07	up
R-HSA-69273	Cyclin A/B1/B2 associated events during G2/M transition	15	7.95362e-07	0	1	15	0.00118934	7.95362e-07	up
R-HSA-202424	Downstream TCR signaling	33	8.07433e-07	0	1	33	0.0473488	8.07433e-07	up
R-HSA-9013148	CDC42 GTPase cycle	49	8.12333e-07	14	0.93618	63	0.000669771	8.12333e-07	up
R-HSA-1257604	PIP3 activates AKT signaling	72	9.21272e-07	17	0.999562	89	0.0250012	9.21272e-07	up
R-HSA-983170	Antigen Presentation: Folding, assembly and peptide loading of class I MHC	12	1.06448e-06	0	1	12	0.000562182	1.06448e-06	up
R-HSA-2424491	DAP12 signaling	16	1.06679e-06	0	1	16	0.00200961	1.06679e-06	up
R-HSA-5688426	Deubiquitination	73	1.06946e-06	13	0.999994	86	0.0953299	1.06946e-06	up
R-HSA-168164	Toll Like Receptor 3 (TLR3) Cascade	35	1.10483e-06	4	0.999012	39	0.00939742	1.10483e-06	up
R-HSA-8980692	RHOA GTPase cycle	47	1.23312e-06	11	0.985223	58	0.00316946	1.23312e-06	up
R-HSA-176814	Activation of APC/C and APC/C:Cdc20 mediated degradation of mitotic proteins	30	1.32037e-06	2	0.999719	32	0.0126513	1.32037e-06	up
R-HSA-2262752	Cellular responses to stress	166	1.32192e-06	77	0.968352	243	0.00361421	1.32192e-06	up
R-HSA-9006925	Intracellular signaling by second messengers	80	1.38138e-06	20	0.999761	100	0.040121	1.38138e-06	up
R-HSA-389948	PD-1 signaling	11	1.42037e-06	0	1	11	0.000499614	1.42037e-06	up
R-HSA-877312	Regulation of IFNG signaling	11	1.42037e-06	0	1	11	0.000499614	1.42037e-06	up
R-HSA-168274	Export of Viral Ribonucleoproteins from Nucleus	18	1.44277e-06	2	0.95276	20	0.000419655	1.44277e-06	up
R-HSA-73887	Death Receptor Signalling	45	1.45605e-06	15	0.79249	60	0.000172353	1.45605e-06	up
R-HSA-9020591	Interleukin-12 signaling	21	1.53176e-06	1	0.998105	22	0.00366304	1.53176e-06	up
R-HSA-5693532	DNA Double-Strand Break Repair	49	1.66702e-06	6	0.999972	55	0.0530575	1.66702e-06	up
R-HSA-977606	Regulation of Complement cascade	15	1.7648e-06	1	0.974467	16	0.000565601	1.7648e-06	up
R-HSA-9700206	Signaling by ALK in cancer	24	1.99441e-06	4	0.94319	28	0.000682204	1.99441e-06	up
R-HSA-9725370	Signaling by ALK fusions and activated point mutants	24	1.99441e-06	4	0.94319	28	0.000682204	1.99441e-06	up
R-HSA-69481	G2/M Checkpoints	48	2.05802e-06	2	1	50	0.180484	2.05802e-06	up
R-HSA-975956	Nonsense Mediated Decay (NMD) independent of the Exon Junction Complex (EJC)	3	0.99999	29	2.15627e-06	32	0.151457	2.15627e-06	down
R-HSA-170822	Regulation of Glucokinase by Glucokinase Regulatory Protein	17	2.46996e-06	0	1	17	0.00494333	2.46996e-06	up
R-HSA-5619107	Defective TPR may confer susceptibility towards thyroid papillary carcinoma (TPC)	17	2.46996e-06	0	1	17	0.00494333	2.46996e-06	up
R-HSA-983695	Antigen activates B Cell Receptor (BCR) leading to generation of second messengers	17	2.46996e-06	0	1	17	0.00494333	2.46996e-06	up
R-HSA-9674555	Signaling by CSF3 (G-CSF)	17	2.46996e-06	0	1	17	0.00494333	2.46996e-06	up
R-HSA-416476	G alpha (q) signalling events	47	2.54083e-06	15	0.876196	62	0.000607428	2.54083e-06	up
R-HSA-9633012	Response of EIF2AK4 (GCN2) to amino acid deficiency	6	0.999449	30	2.55558e-06	36	0.0631882	2.55558e-06	down
R-HSA-159227	Transport of the SLBP independent Mature mRNA	18	2.63687e-06	1	0.993555	19	0.00234936	2.63687e-06	up
R-HSA-165054	Rev-mediated nuclear export of HIV RNA	18	2.63687e-06	0	1	18	0.00662943	2.63687e-06	up
R-HSA-159231	Transport of Mature mRNA Derived from an Intronless Transcript	20	2.65111e-06	2	0.98083	22	0.00156753	2.65111e-06	up
R-HSA-3108232	SUMO E3 ligases SUMOylate target proteins	53	2.72234e-06	8	0.999945	61	0.0597328	2.72234e-06	up
R-HSA-9013423	RAC3 GTPase cycle	33	3.01903e-06	8	0.91647	41	0.000850744	3.01903e-06	up
R-HSA-176409	APC/C:Cdc20 mediated degradation of mitotic proteins	29	3.18181e-06	2	0.999677	31	0.0185093	3.18181e-06	up
R-HSA-5689880	Ub-specific processing proteases	54	3.34863e-06	5	1	59	0.173347	3.34863e-06	up
R-HSA-8953897	Cellular responses to stimuli	166	3.84616e-06	81	0.93967	247	0.00344254	3.84616e-06	up
R-HSA-72203	Processing of Capped Intron-Containing Pre-mRNA	69	4.11212e-06	8	1	77	0.31736	4.11212e-06	up
R-HSA-389356	CD28 co-stimulation	16	4.22592e-06	0	1	16	0.0056835	4.22592e-06	up
R-HSA-159234	Transport of Mature mRNAs Derived from Intronless Transcripts	20	4.40158e-06	2	0.983184	22	0.00243088	4.40158e-06	up
R-HSA-3232142	SUMOylation of ubiquitinylation proteins	19	4.59283e-06	0	1	19	0.0122444	4.59283e-06	up
R-HSA-159230	Transport of the SLBP Dependant Mature mRNA	18	4.65565e-06	1	0.994469	19	0.0037283	4.65565e-06	up
R-HSA-176033	Interactions of Vpr with host cellular proteins	18	4.65565e-06	0	1	18	0.0098932	4.65565e-06	up
R-HSA-191859	snRNP Assembly	23	5.27242e-06	0	1	23	0.0291421	5.27242e-06	up
R-HSA-194441	Metabolism of non-coding RNA	23	5.27242e-06	0	1	23	0.0291421	5.27242e-06	up
R-HSA-179419	APC:Cdc20 mediated degradation of cell cycle proteins prior to satisfation of the cell cycle checkpoint	28	5.34373e-06	2	0.999573	30	0.0213618	5.34373e-06	up
R-HSA-73894	DNA Repair	83	5.6023e-06	17	0.999998	100	0.212065	5.6023e-06	up
R-HSA-3700989	Transcriptional Regulation by TP53	92	6.023e-06	24	0.999967	116	0.132562	6.023e-06	up
R-HSA-202427	Phosphorylation of CD3 and TCR zeta chains	10	6.21342e-06	0	1	10	0.00123164	6.21342e-06	up
R-HSA-166058	MyD88:MAL(TIRAP) cascade initiated on plasma membrane	35	6.66699e-06	4	0.999525	39	0.031213	6.66699e-06	up
R-HSA-168188	Toll Like Receptor TLR6:TLR2 Cascade	35	6.66699e-06	4	0.999525	39	0.031213	6.66699e-06	up
R-HSA-382551	Transport of small molecules	138	6.85229e-06	60	0.984773	198	0.0142454	6.85229e-06	up
R-HSA-2514853	Condensation of Prometaphase Chromosomes	9	7.94357e-06	0	1	9	0.00104528	7.94357e-06	up
R-HSA-9607240	FLT3 Signaling	18	7.96517e-06	0	1	18	0.0143176	7.96517e-06	up
R-HSA-9664323	FCGR3A-mediated IL10 synthesis	18	7.96517e-06	0	1	18	0.0143176	7.96517e-06	up
R-HSA-72689	Formation of a pool of free 40S subunits	1	1	29	7.96994e-06	30	0.423416	7.96994e-06	down
R-HSA-114604	GPVI-mediated activation cascade	17	8.06393e-06	3	0.851003	20	0.000419655	8.06393e-06	up
R-HSA-180910	Vpr-mediated nuclear import of PICs	17	8.06393e-06	0	1	17	0.0115404	8.06393e-06	up
R-HSA-9020958	Interleukin-21 signaling	8	8.61183e-06	0	1	8	0.000750039	8.61183e-06	up
R-HSA-5693538	Homology Directed Repair	40	8.73205e-06	4	0.999962	44	0.0788373	8.73205e-06	up
R-HSA-1236974	ER-Phagosome pathway	29	8.73336e-06	1	0.999984	30	0.0585584	8.73336e-06	up
R-HSA-1474244	Extracellular matrix organization	72	9.59867e-06	24	0.984194	96	0.012631	9.59867e-06	up
R-HSA-5619115	Disorders of transmembrane transporters	46	9.71106e-06	4	0.999998	50	0.164826	9.71106e-06	up
R-HSA-8854691	Interleukin-20 family signaling	13	1.03128e-05	1	0.959605	14	0.00126651	1.03128e-05	up
R-HSA-168928	DDX58/IFIH1-mediated induction of interferon-alpha/beta	26	1.0645e-05	1	0.999924	27	0.040726	1.0645e-05	up
R-HSA-109581	Apoptosis	52	1.14104e-05	6	0.999998	58	0.187331	1.14104e-05	up
R-HSA-168179	Toll Like Receptor TLR1:TLR2 Cascade	35	1.1514e-05	5	0.99847	40	0.0274641	1.1514e-05	up
R-HSA-181438	Toll Like Receptor 2 (TLR2) Cascade	35	1.1514e-05	5	0.99847	40	0.0274641	1.1514e-05	up
R-HSA-140534	Caspase activation via Death Receptors in the presence of ligand	11	1.18947e-05	0	1	11	0.00300415	1.18947e-05	up
R-HSA-5357769	Caspase activation via extrinsic apoptotic signalling pathway	14	1.23343e-05	0	1	14	0.00747702	1.23343e-05	up
R-HSA-3371453	Regulation of HSF1-mediated heat shock response	27	1.25719e-05	6	0.920579	33	0.00203337	1.25719e-05	up
R-HSA-174184	Cdc20:Phospho-APC/C mediated degradation of Cyclin A	27	1.25719e-05	2	0.999509	29	0.0307221	1.25719e-05	up
R-HSA-176187	Activation of ATR in response to replication stress	18	1.32399e-05	0	1	18	0.0201487	1.32399e-05	up
R-HSA-9615933	Postmitotic nuclear pore complex (NPC) reformation	15	1.35322e-05	0	1	15	0.0103508	1.35322e-05	up
R-HSA-4085377	SUMOylation of SUMOylation proteins	17	1.38302e-05	0	1	17	0.0167582	1.38302e-05	up
R-HSA-168181	Toll Like Receptor 7/8 (TLR7/8) Cascade	32	1.61651e-05	3	0.999747	35	0.0517765	1.61651e-05	up
R-HSA-391160	Signal regulatory protein family interactions	10	1.81961e-05	1	0.882224	11	0.000499614	1.81961e-05	up
R-HSA-6811442	Intra-Golgi and retrograde Golgi-to-ER traffic	55	2.22762e-05	16	0.986259	71	0.0187474	2.22762e-05	up
R-HSA-9705462	Inactivation of CSF3 (G-CSF) signaling	14	2.33593e-05	0	1	14	0.0120041	2.33593e-05	up
R-HSA-69205	G1/S-Specific Transcription	15	2.42703e-05	1	0.986151	16	0.0056835	2.42703e-05	up
R-HSA-983168	Antigen processing: Ubiquitination & Proteasome degradation	76	2.53883e-05	23	0.99822	99	0.0627962	2.53883e-05	up
R-HSA-6811434	COPI-dependent Golgi-to-ER retrograde traffic	31	2.61528e-05	9	0.848848	40	0.00177796	2.61528e-05	up
R-HSA-168138	Toll Like Receptor 9 (TLR9) Cascade	32	2.79174e-05	3	0.999806	35	0.0712528	2.79174e-05	up
R-HSA-9669938	Signaling by KIT in disease	11	2.81663e-05	0	1	11	0.00603838	2.81663e-05	up
R-HSA-9670439	Signaling by phosphorylated juxtamembrane, extracellular and kinase domain KIT mutants	11	2.81663e-05	0	1	11	0.00603838	2.81663e-05	up
R-HSA-76005	Response to elevated platelet cytosolic Ca2+	36	3.29477e-05	8	0.984033	44	0.0163846	3.29477e-05	up
R-HSA-975138	TRAF6 mediated induction of NFkB and MAP kinases upon TLR7/8 or 9 activation	31	3.43285e-05	3	0.999712	34	0.0688755	3.43285e-05	up
R-HSA-975155	MyD88 dependent cascade initiated on endosome	31	3.43285e-05	3	0.999712	34	0.0688755	3.43285e-05	up
R-HSA-381070	IRE1alpha activates chaperones	21	3.4468e-05	4	0.923395	25	0.00341981	3.4468e-05	up
R-HSA-8856688	Golgi-to-ER retrograde transport	39	3.46586e-05	13	0.845828	52	0.00242752	3.46586e-05	up
R-HSA-8984722	Interleukin-35 Signalling	8	3.61638e-05	0	1	8	0.00268124	3.61638e-05	up
R-HSA-166663	Initial triggering of complement	8	3.61638e-05	0	1	8	0.00268124	3.61638e-05	up
R-HSA-202430	Translocation of ZAP-70 to Immunological synapse	8	3.61638e-05	0	1	8	0.00268124	3.61638e-05	up
R-HSA-1059683	Interleukin-6 signaling	8	3.61638e-05	0	1	8	0.00268124	3.61638e-05	up
R-HSA-1169091	Activation of NF-kappaB in B cells	24	4.20235e-05	0	1	24	0.107592	4.20235e-05	up
R-HSA-5693567	HDR through Homologous Recombination (HRR) or Single Strand Annealing (SSA)	37	4.24214e-05	4	0.999927	41	0.121881	4.24214e-05	up
R-HSA-9662834	CD163 mediating an anti-inflammatory response	7	4.25067e-05	0	1	7	0.00208142	4.25067e-05	up
R-HSA-164944	Nef and signal transduction	7	4.25067e-05	0	1	7	0.00208142	4.25067e-05	up
R-HSA-75158	TRAIL signaling	7	4.25067e-05	0	1	7	0.00208142	4.25067e-05	up
R-HSA-69052	Switching of origins to a post-replicative state	31	4.47556e-05	2	0.999966	33	0.119465	4.47556e-05	up
R-HSA-6811558	PI5P, PP2A and IER3 Regulate PI3K/AKT Signaling	31	4.47556e-05	7	0.965988	38	0.0108084	4.47556e-05	up
R-HSA-5621480	Dectin-2 family	10	4.56903e-05	0	1	10	0.00653449	4.56903e-05	up
R-HSA-5683057	MAPK family signaling cascades	75	4.64043e-05	20	0.999798	95	0.154884	4.64043e-05	up
R-HSA-1168372	Downstream signaling events of B Cell Receptor (BCR)	28	4.8164e-05	0	1	28	0.182054	4.8164e-05	up
R-HSA-211981	Xenobiotics	3	0.527177	9	5.04008e-05	12	0.000199366	5.04008e-05	down
R-HSA-174178	APC/C:Cdh1 mediated degradation of Cdc20 and other APC/C:Cdh1 targeted proteins in late mitosis/early G1	26	5.37223e-05	2	0.999573	28	0.0636803	5.37223e-05	up
R-HSA-8950505	Gene and protein expression by JAK-STAT signaling after Interleukin-12 stimulation	16	6.46853e-05	1	0.993555	17	0.0167582	6.46853e-05	up
R-HSA-4570464	SUMOylation of RNA binding proteins	19	6.84561e-05	1	0.998605	20	0.0355776	6.84561e-05	up
R-HSA-912631	Regulation of signaling by CBL	12	6.96505e-05	0	1	12	0.0161185	6.96505e-05	up
R-HSA-5693568	Resolution of D-loop Structures through Holliday Junction Intermediates	15	6.97621e-05	1	0.989801	16	0.013471	6.97621e-05	up
R-HSA-1222556	ROS and RNS production in phagocytes	15	6.97621e-05	0	1	15	0.0326008	6.97621e-05	up
R-HSA-448424	Interleukin-17 signaling	26	7.21296e-05	4	0.990841	30	0.0266789	7.21296e-05	up
R-HSA-5213460	RIPK1-mediated regulated necrosis	14	7.30392e-05	1	0.983862	15	0.0103508	7.30392e-05	up
R-HSA-5675482	Regulation of necroptotic cell death	14	7.30392e-05	1	0.983862	15	0.0103508	7.30392e-05	up
R-HSA-1538133	G0 and Early G1	14	7.30392e-05	2	0.911856	16	0.00346456	7.30392e-05	up
R-HSA-156827	L13a-mediated translational silencing of Ceruloplasmin expression	4	0.999995	29	7.42814e-05	33	0.446357	7.42814e-05	down
R-HSA-5607764	CLEC7A (Dectin-1) signaling	32	7.71162e-05	0	1	32	0.311098	7.71162e-05	up
R-HSA-5619102	SLC transporter disorders	27	7.8219e-05	3	0.998637	30	0.0585584	7.8219e-05	up
R-HSA-5693579	Homologous DNA Pairing and Strand Exchange	18	7.90482e-05	1	0.997792	19	0.0316325	7.90482e-05	up
R-HSA-114608	Platelet degranulation	34	8.0567e-05	8	0.977298	42	0.0212318	8.0567e-05	up
R-HSA-72706	GTP hydrolysis and joining of the 60S ribosomal subunit	4	0.999996	29	9.06301e-05	33	0.473989	9.06301e-05	down
R-HSA-1799339	SRP-dependent cotranslational protein targeting to membrane	16	0.745103	29	9.06301e-05	45	0.00510115	9.06301e-05	down
R-HSA-1430728	Metabolism	374	9.11868e-05	234	0.826587	608	0.007098	9.11868e-05	up
R-HSA-2408522	Selenoamino acid metabolism	6	0.99995	30	9.33766e-05	36	0.362257	9.33766e-05	down
R-HSA-5676594	TNF receptor superfamily (TNFSF) members mediating non-canonical NF-kB pathway	10	0.000102016	0	1	10	0.0124184	0.000102016	up
R-HSA-2871837	FCERI mediated NF-kB activation	27	0.000102926	0	1	27	0.22739	0.000102926	up
R-HSA-70326	Glucose metabolism	28	0.000108919	4	0.996747	32	0.053875	0.000108919	up
R-HSA-6783589	Interleukin-6 family signaling	11	0.000223557	4	0.311906	15	0.000108964	0.000108964	mix
R-HSA-389359	CD28 dependent Vav1 pathway	8	0.000111418	0	1	8	0.00704379	0.000111418	up
R-HSA-3371378	Regulation by c-FLIP	8	0.000111418	0	1	8	0.00704379	0.000111418	up
R-HSA-5218900	CASP8 activity is inhibited	8	0.000111418	0	1	8	0.00704379	0.000111418	up
R-HSA-69416	Dimerization of procaspase-8	8	0.000111418	0	1	8	0.00704379	0.000111418	up
R-HSA-5693537	Resolution of D-Loop Structures	15	0.000112621	1	0.991248	16	0.0196361	0.000112621	up
R-HSA-168325	Viral Messenger RNA Synthesis	18	0.000117208	1	0.998105	19	0.0415406	0.000117208	up
R-HSA-9013106	RHOC GTPase cycle	25	0.000117734	6	0.920579	31	0.00881942	0.000117734	up
R-HSA-6803157	Antimicrobial peptides	14	0.000121808	5	0.363562	19	0.000119121	0.000119121	mix
R-HSA-162587	HIV Life Cycle	42	0.000138448	8	0.999204	50	0.122815	0.000138448	up
R-HSA-5685942	HDR through Homologous Recombination (HRR)	24	0.000144297	2	0.999255	26	0.0828869	0.000144297	up
R-HSA-3371556	Cellular response to heat stress	30	0.000150289	9	0.876154	39	0.00747298	0.000150289	up
R-HSA-9020702	Interleukin-1 signaling	31	0.000153335	0	1	31	0.365409	0.000153335	up
R-HSA-199418	Negative regulation of the PI3K/AKT network	31	0.000153335	7	0.978242	38	0.0296636	0.000153335	up
R-HSA-927802	Nonsense-Mediated Decay (NMD)	8	0.999152	29	0.00016078	37	0.242281	0.00016078	down
R-HSA-975957	Nonsense Mediated Decay (NMD) enhanced by the Exon Junction Complex (EJC)	8	0.999152	29	0.00016078	37	0.242281	0.00016078	down
R-HSA-9020933	Interleukin-23 signaling	7	0.000161139	0	1	7	0.00674125	0.000161139	up
R-HSA-8983711	OAS antiviral response	7	0.000161139	0	1	7	0.00674125	0.000161139	up
R-HSA-71387	Metabolism of carbohydrates	69	0.00016511	22	0.996834	91	0.106332	0.00016511	up
R-HSA-2730905	Role of LAT2/NTAL/LAB on calcium mobilization	9	0.000170449	0	1	9	0.0138361	0.000170449	up
R-HSA-2871809	FCERI mediated Ca+2 mobilization	15	0.000176673	0	1	15	0.0597759	0.000176673	up
R-HSA-8873719	RAB geranylgeranylation	23	0.000176704	5	0.940095	28	0.0137706	0.000176704	up
R-HSA-9711097	Cellular response to starvation	14	0.996992	36	0.000182407	50	0.196938	0.000182407	down
R-HSA-170834	Signaling by TGF-beta Receptor Complex	30	0.000190124	9	0.884309	39	0.00939742	0.000190124	up
R-HSA-70171	Glycolysis	24	0.000191637	3	0.996259	27	0.06055	0.000191637	up
R-HSA-9706374	FLT3 signaling through SRC family kinases	5	0.000193311	0	1	5	0.00348723	0.000193311	up
R-HSA-198725	Nuclear Events (kinase and transcription factor activation)	21	0.000194248	4	0.953661	25	0.0165571	0.000194248	up
R-HSA-6784531	tRNA processing in the nucleus	21	0.000194248	2	0.997052	23	0.0582678	0.000194248	up
R-HSA-381038	XBP1(S) activates chaperone genes	19	0.000204215	4	0.906948	23	0.00923115	0.000204215	up
R-HSA-159236	Transport of Mature mRNA derived from an Intron-Containing Transcript	25	0.000204503	2	0.999628	27	0.118646	0.000204503	up
R-HSA-8985947	Interleukin-9 signaling	6	0.000206655	0	1	6	0.00569512	0.000206655	up
R-HSA-5621575	CD209 (DC-SIGN) signaling	10	0.000207517	0	1	10	0.0215327	0.000207517	up
R-HSA-112409	RAF-independent MAPK1/3 activation	11	0.000223557	1	0.952932	12	0.00973353	0.000223557	up
R-HSA-9675136	Diseases of DNA Double-Strand Break Repair	12	0.000223643	1	0.970248	13	0.0139153	0.000223643	up
R-HSA-9701192	Defective HDR through Homologous Recombination (HRR) due to BRCA1 loss-of-function	12	0.000223643	1	0.970248	13	0.0139153	0.000223643	up
R-HSA-9701193	Defective HDR through Homologous Recombination (HRR) due to PALB2 loss of function	12	0.000223643	1	0.970248	13	0.0139153	0.000223643	up
R-HSA-9704331	Defective HDR through Homologous Recombination Repair (HRR) due to PALB2 loss of BRCA1 binding function	12	0.000223643	1	0.970248	13	0.0139153	0.000223643	up
R-HSA-9704646	Defective HDR through Homologous Recombination Repair (HRR) due to PALB2 loss of BRCA2/RAD51/RAD51C binding function	12	0.000223643	1	0.970248	13	0.0139153	0.000223643	up
R-HSA-354192	Integrin signaling	12	0.000223643	1	0.970248	13	0.0139153	0.000223643	up
R-HSA-72202	Transport of Mature Transcript to Cytoplasm	27	0.000224031	3	0.999184	30	0.111226	0.000224031	up
R-HSA-168142	Toll Like Receptor 10 (TLR10) Cascade	28	0.000230833	3	0.999514	31	0.130812	0.000230833	up
R-HSA-168176	Toll Like Receptor 5 (TLR5) Cascade	28	0.000230833	3	0.999514	31	0.130812	0.000230833	up
R-HSA-975871	MyD88 cascade initiated on plasma membrane	28	0.000230833	3	0.999514	31	0.130812	0.000230833	up
R-HSA-2219530	Constitutive Signaling by Aberrant PI3K in Cancer	23	0.000235543	6	0.880116	29	0.00906324	0.000235543	up
R-HSA-983231	Factors involved in megakaryocyte development and platelet production	38	0.000268749	11	0.965234	49	0.0340328	0.000268749	up
R-HSA-69002	DNA Replication Pre-Initiation	38	0.000268749	3	0.999998	41	0.383039	0.000268749	up
R-HSA-9675135	Diseases of DNA repair	15	0.000269997	4	0.706748	19	0.00234936	0.000269997	up
R-HSA-5684996	MAPK1/MAPK3 signaling	65	0.000271159	20	0.997637	85	0.140551	0.000271159	up
R-HSA-9609690	HCMV Early Events	29	0.000296779	6	0.986179	35	0.0517765	0.000296779	up
R-HSA-2219528	PI3K/AKT Signaling in Cancer	29	0.000296779	8	0.928297	37	0.0190072	0.000296779	up
R-HSA-2871796	FCERI mediated MAPK activation	14	0.000307236	3	0.818072	17	0.00494333	0.000307236	up
R-HSA-450282	MAPK targets/ Nuclear events mediated by MAP kinases	14	0.000307236	2	0.939229	16	0.013471	0.000307236	up
R-HSA-450294	MAP kinase activation	23	0.00031098	3	0.995205	26	0.0692852	0.00031098	up
R-HSA-72613	Eukaryotic Translation Initiation	5	0.999992	29	0.000327939	34	0.57848	0.000327939	down
R-HSA-72737	Cap-dependent Translation Initiation	5	0.999992	29	0.000327939	34	0.57848	0.000327939	down
R-HSA-69017	CDK-mediated phosphorylation and removal of Cdc6	24	0.000329056	2	0.999509	26	0.133886	0.000329056	up
R-HSA-5693616	Presynaptic phase of homologous DNA pairing and strand exchange	16	0.000343502	1	0.996505	17	0.0567697	0.000343502	up
R-HSA-211945	Phase I - Functionalization of compounds	12	0.775271	23	0.000357141	35	0.013161	0.000357141	down
R-HSA-1810476	RIP-mediated NFkB activation via ZBP1	9	0.000357588	0	1	9	0.0247885	0.000357588	up
R-HSA-211999	CYP2E1 reactions	2	0.370203	5	0.000929237	7	0.000362373	0.000362373	mix
R-HSA-9725371	Nuclear events stimulated by ALK signaling in cancer	10	0.000391225	2	0.746109	12	0.00286032	0.000391225	up
R-HSA-1606322	ZBP1(DAI) mediated induction of type I IFNs	10	0.000391225	0	1	10	0.034658	0.000391225	up
R-HSA-141405	Inhibition of the proteolytic activity of APC/C required for the onset of anaphase by mitotic spindle checkpoint components	11	0.000392854	2	0.819467	13	0.00494484	0.000392854	up
R-HSA-141430	Inactivation of APC/C via direct inhibition of the APC/C complex	11	0.000392854	2	0.819467	13	0.00494484	0.000392854	up
R-HSA-211859	Biological oxidations	24	0.777854	37	0.000423834	61	0.0181073	0.000423834	down
R-HSA-9701898	STAT3 nuclear events downstream of ALK signaling	7	0.000452746	1	0.78296	8	0.00268124	0.000452746	up
R-HSA-210990	PECAM1 interactions	7	0.000452746	0	1	7	0.0162146	0.000452746	up
R-HSA-1187000	Fertilization	1	0.8341	6	0.000458798	7	0.00674125	0.000458798	down
R-HSA-9679506	SARS-CoV Infections	42	0.000466843	4	0.999999	46	0.494225	0.000466843	up
R-HSA-373755	Semaphorin interactions	22	0.000502956	6	0.870205	28	0.0137706	0.000502956	up
R-HSA-9013026	RHOB GTPase cycle	22	0.000502956	5	0.940095	27	0.0261685	0.000502956	up
R-HSA-73886	Chromosome Maintenance	34	0.000523329	4	0.999927	38	0.288313	0.000523329	up
R-HSA-68949	Orc1 removal from chromatin	23	0.000527537	0	1	23	0.30542	0.000527537	up
R-HSA-948021	Transport to the Golgi and subsequent modification	46	0.000527976	15	0.971914	61	0.0597328	0.000527976	up
R-HSA-211897	Cytochrome P450 - arranged by substrate type	9	0.372842	15	0.000532792	24	0.00119074	0.000532792	down
R-HSA-8941858	Regulation of RUNX3 expression and activity	19	0.000533482	0	1	19	0.20317	0.000533482	up
R-HSA-5260271	Diseases of Immune System	13	0.000535122	1	0.986151	14	0.0383856	0.000535122	up
R-HSA-5602358	Diseases associated with the TLR signaling cascade	13	0.000535122	1	0.986151	14	0.0383856	0.000535122	up
R-HSA-2980736	Peptide hormone metabolism	21	0.00133915	11	0.222881	32	0.00057723	0.00057723	mix
R-HSA-5685938	HDR through Single Strand Annealing (SSA)	15	0.000587907	2	0.96779	17	0.032412	0.000587907	up
R-HSA-9013420	RHOU GTPase cycle	15	0.000587907	3	0.890627	18	0.0143176	0.000587907	up
R-HSA-5693554	Resolution of D-loop Structures through Synthesis-Dependent Strand Annealing (SDSA)	12	0.000601128	1	0.978088	13	0.0318374	0.000601128	up
R-HSA-4551638	SUMOylation of chromatin organization proteins	21	0.000621766	2	0.998294	23	0.122435	0.000621766	up
R-HSA-204005	COPII-mediated vesicle transport	22	0.000653804	6	0.880116	28	0.0177648	0.000653804	up
R-HSA-6807004	Negative regulation of MET activity	10	0.000692298	0	1	10	0.0524471	0.000692298	up
R-HSA-389357	CD28 dependent PI3K/Akt signaling	10	0.000692298	0	1	10	0.0524471	0.000692298	up
R-HSA-389513	CTLA4 inhibitory signaling	10	0.000692298	0	1	10	0.0524471	0.000692298	up
R-HSA-68962	Activation of the pre-replicative complex	14	0.000693712	0	1	14	0.115914	0.000693712	up
R-HSA-69190	DNA strand elongation	14	0.000693712	1	0.992489	15	0.0597759	0.000693712	up
R-HSA-9020956	Interleukin-27 signaling	6	0.000699102	1	0.705381	7	0.00208142	0.000699102	up
R-HSA-8851680	Butyrophilin (BTN) family interactions	6	0.000699102	0	1	6	0.0165362	0.000699102	up
R-HSA-1236973	Cross-presentation of particulate exogenous antigens (phagosomes)	6	0.000699102	1	0.705381	7	0.00208142	0.000699102	up
R-HSA-199977	ER to Golgi Anterograde Transport	40	0.000705657	14	0.923041	54	0.0345651	0.000705657	up
R-HSA-8957275	Post-translational protein phosphorylation	25	0.000707175	3	0.9988	28	0.160487	0.000707175	up
R-HSA-381042	PERK regulates gene expression	13	0.000810321	2	0.931152	15	0.0230359	0.000810321	up
R-HSA-2995410	Nuclear Envelope (NE) Reassembly	23	0.000865121	5	0.966259	28	0.052892	0.000865121	up
R-HSA-8876198	RAB GEFs exchange GTP for GDP on RABs	28	0.000873805	7	0.968854	35	0.0609591	0.000873805	up
R-HSA-157118	Signaling by NOTCH	52	0.000874662	16	0.993885	68	0.153354	0.000874662	up
R-HSA-1660499	Synthesis of PIPs at the plasma membrane	18	0.000880662	2	0.993363	20	0.0895034	0.000880662	up
R-HSA-69656	Cyclin A:Cdk2-associated events at S phase entry	26	0.00088776	4	0.997107	30	0.146256	0.00088776	up
R-HSA-74160	Gene expression (Transcription)	278	0.000891393	135	0.999987	413	0.646317	0.000891393	up
R-HSA-9006936	Signaling by TGFB family members	34	0.000903184	11	0.928844	45	0.0400935	0.000903184	up
R-HSA-179409	APC-Cdc20 mediated degradation of Nek2A	12	0.000933692	2	0.900402	14	0.0183964	0.000933692	up
R-HSA-9660826	Purinergic signaling in leishmaniasis infection	12	0.000933692	1	0.981195	13	0.0452785	0.000933692	up
R-HSA-9664424	Cell recruitment (pro-inflammatory response)	12	0.000933692	1	0.981195	13	0.0452785	0.000933692	up
R-HSA-1461973	Defensins	5	0.00098521	0	1	5	0.0153024	0.00098521	up
R-HSA-199920	CREB phosphorylation	5	0.00098521	0	1	5	0.0153024	0.00098521	up
R-HSA-1236977	Endosomal/Vacuolar pathway	5	0.00098521	1	0.600086	6	0.00112419	0.00098521	up
R-HSA-3134963	DEx/H-box helicases activate type I IFN and inflammatory cytokines production	5	0.00098521	0	1	5	0.0153024	0.00098521	up
R-HSA-166786	Creation of C4 and C2 activators	5	0.00098521	0	1	5	0.0153024	0.00098521	up
R-HSA-176417	Phosphorylation of Emi1	5	0.00098521	0	1	5	0.0153024	0.00098521	up
R-HSA-111459	Activation of caspases through apoptosome-mediated cleavage	5	0.00098521	0	1	5	0.0153024	0.00098521	up
R-HSA-8949275	RUNX3 Regulates Immune Response and Cell Migration	5	0.00098521	1	0.600086	6	0.00112419	0.00098521	up
R-HSA-168643	Nucleotide-binding domain, leucine rich repeat containing receptor (NLR) signaling pathways	20	0.00100479	1	0.999778	21	0.21091	0.00100479	up
R-HSA-936440	Negative regulators of DDX58/IFIH1 signaling	14	0.00100592	1	0.993555	15	0.0778725	0.00100592	up
R-HSA-211935	Fatty acids	0	1	6	0.00100921	6	0.0659934	0.00100921	down
R-HSA-9018677	Biosynthesis of DHA-derived SPMs	3	0.319395	6	0.00195435	9	0.00104528	0.00104528	mix
R-HSA-9734009	Defective Intrinsic Pathway for Apoptosis	11	0.00105559	2	0.85719	13	0.0139153	0.00105559	up
R-HSA-264876	Insulin processing	11	0.00105559	2	0.85719	13	0.0139153	0.00105559	up
R-HSA-168255	Influenza Infection	30	0.177849	33	0.00190714	63	0.00105644	0.00105644	mix
R-HSA-1461957	Beta defensins	4	0.00106955	0	1	4	0.0108162	0.00106955	up
R-HSA-75108	Activation, myristolyation of BID and translocation to mitochondria	4	0.00106955	0	1	4	0.0108162	0.00106955	up
R-HSA-173623	Classical antibody-mediated complement activation	4	0.00106955	0	1	4	0.0108162	0.00106955	up
R-HSA-381426	Regulation of Insulin-like Growth Factor (IGF) transport and uptake by Insulin-like Growth Factor Binding Proteins (IGFBPs)	27	0.00108652	5	0.994194	32	0.133474	0.00108652	up
R-HSA-9008059	Interleukin-37 signaling	10	0.00116104	0	1	10	0.0753512	0.00116104	up
R-HSA-111471	Apoptotic factor-mediated response	10	0.00116104	1	0.952932	11	0.029543	0.00116104	up
R-HSA-176412	Phosphorylation of the APC/C	10	0.00116104	2	0.797427	12	0.00973353	0.00116104	up
R-HSA-982772	Growth hormone receptor signaling	10	0.00116104	2	0.797427	12	0.00973353	0.00116104	up
R-HSA-5620916	VxPx cargo-targeting to cilium	9	0.00122468	1	0.925543	10	0.0215327	0.00122468	up
R-HSA-9018678	Biosynthesis of specialized proresolving mediators (SPMs)	4	0.196336	6	0.00563177	10	0.00123164	0.00123164	mix
R-HSA-5673001	RAF/MAP kinase cascade	61	0.00130361	20	0.996582	81	0.224445	0.00130361	up
R-HSA-1482801	Acyl chain remodelling of PS	8	0.00583807	4	0.212526	12	0.00134911	0.00134911	mix
R-HSA-69202	Cyclin E associated events during G1/S transition	25	0.00136771	4	0.996343	29	0.163297	0.00136771	up
R-HSA-9645723	Diseases of programmed cell death	23	0.00137509	4	0.990841	27	0.118646	0.00137509	up
R-HSA-9687139	Aberrant regulation of mitotic cell cycle due to RB1 defects	14	0.00142809	3	0.878608	17	0.0236233	0.00142809	up
R-HSA-2173789	TGF-beta receptor signaling activates SMADs	17	0.00144933	4	0.897602	21	0.0304928	0.00144933	up
R-HSA-168273	Influenza Viral RNA Transcription and Replication	22	0.543732	30	0.00148995	52	0.0102164	0.00148995	down
R-HSA-72163	mRNA Splicing - Major Pathway	47	0.00153741	6	0.999999	53	0.665743	0.00153741	up
R-HSA-201556	Signaling by ALK	11	0.00163244	1	0.974467	12	0.0535201	0.00163244	up
R-HSA-9006335	Signaling by Erythropoietin	11	0.00163244	1	0.974467	12	0.0535201	0.00163244	up
R-HSA-69615	G1/S DNA Damage Checkpoints	21	0.00169896	1	0.999911	22	0.304234	0.00169896	up
R-HSA-174154	APC/C:Cdc20 mediated degradation of Securin	21	0.00169896	2	0.999017	23	0.217359	0.00169896	up
R-HSA-9013408	RHOG GTPase cycle	23	0.00171469	7	0.87462	30	0.0329631	0.00171469	up
R-HSA-194138	Signaling by VEGF	30	0.00177331	5	0.998914	35	0.263144	0.00177331	up
R-HSA-8877330	RUNX1 and FOXP3 control the development of regulatory T lymphocytes (Tregs)	6	0.00177503	0	1	6	0.0361261	0.00177503	up
R-HSA-2142670	Synthesis of epoxy (EET) and dihydroxyeicosatrienoic acids (DHET)	0	1	4	0.00178138	4	0.0401321	0.00178138	down
R-HSA-5633008	TP53 Regulates Transcription of Cell Death Genes	16	0.00178897	2	0.98708	18	0.0975579	0.00178897	up
R-HSA-373080	Class B/2 (Secretin family receptors)	13	0.325435	18	0.00182621	31	0.00274183	0.00182621	down
R-HSA-622312	Inflammasomes	10	0.00185939	1	0.959605	11	0.04431	0.00185939	up
R-HSA-4420097	VEGFA-VEGFR2 Pathway	28	0.00189966	4	0.999314	32	0.285252	0.00189966	up
R-HSA-6791312	TP53 Regulates Transcription of Cell Cycle Genes	17	0.0019164	3	0.967455	20	0.072774	0.0019164	up
R-HSA-9609646	HCMV Infection	32	0.00194077	9	0.974678	41	0.108215	0.00194077	up
R-HSA-9675126	Diseases of mitotic cell cycle	14	0.00198821	3	0.890627	17	0.032412	0.00198821	up
R-HSA-416482	G alpha (12/13) signalling events	20	0.010825	13	0.13385	33	0.00203337	0.00203337	mix
R-HSA-1839117	Signaling by cytosolic FGFR1 fusion mutants	9	0.00205813	0	1	9	0.0898379	0.00205813	up
R-HSA-2995383	Initiation of Nuclear Envelope (NE) Reformation	9	0.00205813	2	0.746109	11	0.0110325	0.00205813	up
R-HSA-5687128	MAPK6/MAPK4 signaling	24	0.00209559	0	1	24	0.530682	0.00209559	up
R-HSA-1834949	Cytosolic sensors of pathogen-associated DNA	20	0.00211863	0	1	20	0.405766	0.00211863	up
R-HSA-933543	NF-kB activation through FADD/RIP-1 pathway mediated by caspase-8 and -10	7	0.00212679	0	1	7	0.056189	0.00212679	up
R-HSA-9022699	MECP2 regulates neuronal receptors and channels	7	0.00212679	0	1	7	0.056189	0.00212679	up
R-HSA-381033	ATF6 (ATF6-alpha) activates chaperones	7	0.00212679	1	0.840116	8	0.0151739	0.00212679	up
R-HSA-6807070	PTEN Regulation	36	0.00218935	9	0.994766	45	0.209944	0.00218935	up
R-HSA-2132295	MHC class II antigen presentation	29	0.00219573	13	0.598261	42	0.0096102	0.00219573	up
R-HSA-162599	Late Phase of HIV Life Cycle	35	0.00230769	8	0.99705	43	0.247204	0.00230769	up
R-HSA-2559583	Cellular Senescence	42	0.00237562	8	0.999882	50	0.463133	0.00237562	up
R-HSA-72172	mRNA Splicing	48	0.00239603	6	1	54	0.75016	0.00239603	up
R-HSA-9031628	NGF-stimulated transcription	13	0.00242298	3	0.851003	16	0.0277319	0.00242298	up
R-HSA-5620971	Pyroptosis	11	0.00244276	1	0.978088	12	0.073535	0.00244276	up
R-HSA-449836	Other interleukin signaling	10	0.0028608	4	0.380388	14	0.00245179	0.00245179	mix
R-HSA-180786	Extension of Telomeres	17	0.00250331	1	0.999244	18	0.22984	0.00250331	up
R-HSA-5676590	NIK-->noncanonical NF-kB signaling	18	0.00259065	0	1	18	0.370487	0.00259065	up
R-HSA-5578749	Transcriptional regulation by small RNAs	23	0.00261175	2	0.999756	25	0.337637	0.00261175	up
R-HSA-187577	SCF(Skp2)-mediated degradation of p27/p21	19	0.00264403	1	0.999778	20	0.30134	0.00264403	up
R-HSA-6806834	Signaling by MET	22	0.0026484	3	0.997431	25	0.222786	0.0026484	up
R-HSA-2142753	Arachidonic acid metabolism	9	0.428673	14	0.00281777	23	0.00660281	0.00281777	down
R-HSA-5250989	Toxicity of botulinum toxin type G (botG)	0	1	3	0.00283894	3	0.0335447	0.00283894	down
R-HSA-71403	Citric acid cycle (TCA cycle)	10	0.0028608	0	1	10	0.137034	0.0028608	up
R-HSA-2980767	Activation of NIMA Kinases NEK9, NEK6, NEK7	5	0.0029316	0	1	5	0.0393207	0.0029316	up
R-HSA-111463	SMAC (DIABLO) binds to IAPs	5	0.0029316	0	1	5	0.0393207	0.0029316	up
R-HSA-111464	SMAC(DIABLO)-mediated dissociation of IAP:caspase complexes	5	0.0029316	0	1	5	0.0393207	0.0029316	up
R-HSA-5694530	Cargo concentration in the ER	12	0.00294089	4	0.603571	16	0.00892291	0.00294089	up
R-HSA-556833	Metabolism of lipids	137	0.00299477	79	0.819522	216	0.0474062	0.00299477	up
R-HSA-6788467	IL-6-type cytokine receptor ligand interactions	6	0.0278746	4	0.124978	10	0.0030617	0.0030617	mix
R-HSA-5693607	Processing of DNA double-strand break ends	24	0.0031129	2	0.999879	26	0.398979	0.0031129	up
R-HSA-73893	DNA Damage Bypass	17	0.00323255	1	0.999351	18	0.262893	0.00323255	up
R-HSA-1362277	Transcription of E2F targets under negative control by DREAM complex	9	0.00328737	2	0.773034	11	0.0186478	0.00328737	up
R-HSA-5607761	Dectin-1 mediated noncanonical NF-kB signaling	18	0.00330255	0	1	18	0.408025	0.00330255	up
R-HSA-8939902	Regulation of RUNX2 expression and activity	21	0.00330592	2	0.999351	23	0.30542	0.00330592	up
R-HSA-418555	G alpha (s) signalling events	27	0.00336881	9	0.899292	36	0.0631882	0.00336881	up
R-HSA-8878171	Transcriptional regulation by RUNX1	48	0.00342614	12	0.999578	60	0.445884	0.00342614	up
R-HSA-264642	Acetylcholine Neurotransmitter Release Cycle	0	1	6	0.00344207	6	0.15675	0.00344207	down
R-HSA-6804756	Regulation of TP53 Activity through Phosphorylation	26	0.00350423	4	0.998742	30	0.310414	0.00350423	up
R-HSA-187037	Signaling by NTRK1 (TRKA)	29	0.00364787	5	0.998914	34	0.337277	0.00364787	up
R-HSA-8934593	Regulation of RUNX1 Expression and Activity	8	0.00366706	1	0.913245	9	0.0406928	0.00366706	up
R-HSA-844456	The NLRP3 inflammasome	8	0.00366706	0	1	8	0.107551	0.00366706	up
R-HSA-1362300	Transcription of E2F targets under negative control by p107 (RBL1) and p130 (RBL2) in complex with HDAC1	8	0.00366706	1	0.913245	9	0.0406928	0.00366706	up
R-HSA-2465910	MASTL Facilitates Mitotic Progression	6	0.00375845	0	1	6	0.0659934	0.00375845	up
R-HSA-381183	ATF6 (ATF6-alpha) activates chaperone genes	6	0.00375845	1	0.78296	7	0.0162146	0.00375845	up
R-HSA-68884	Mitotic Telophase/Cytokinesis	7	0.00389117	0	1	7	0.0886134	0.00389117	up
R-HSA-1834941	STING mediated induction of host immune responses	7	0.00389117	0	1	7	0.0886134	0.00389117	up
R-HSA-166520	Signaling by NTRKs	33	0.00402711	8	0.995209	41	0.267113	0.00402711	up
R-HSA-76009	Platelet Aggregation (Plug Formation)	12	0.00410479	2	0.939229	14	0.0703091	0.00410479	up
R-HSA-8953750	Transcriptional Regulation by E2F6	12	0.00410479	3	0.818072	15	0.0326008	0.00410479	up
R-HSA-5362768	Hh mutants are degraded by ERAD	17	0.00412898	0	1	17	0.409141	0.00412898	up
R-HSA-5387390	Hh mutants abrogate ligand secretion	17	0.00412898	0	1	17	0.409141	0.00412898	up
R-HSA-1266695	Interleukin-7 signaling	10	0.00424942	0	1	10	0.175406	0.00424942	up
R-HSA-168799	Neurotoxicity of clostridium toxins	0	1	5	0.00434986	5	0.128756	0.00434986	down
R-HSA-211000	Gene Silencing by RNA	28	0.00450224	4	0.999629	32	0.420279	0.00450224	up
R-HSA-5663213	RHO GTPases Activate WASPs and WAVEs	13	0.00453016	4	0.729237	17	0.0236233	0.00453016	up
R-HSA-68911	G2 Phase	4	0.0045745	0	1	4	0.0401321	0.0045745	up
R-HSA-75157	FasL/ CD95L signaling	4	0.0045745	0	1	4	0.0401321	0.0045745	up
R-HSA-69478	G2/M DNA replication checkpoint	4	0.0045745	0	1	4	0.0401321	0.0045745	up
R-HSA-425407	SLC-mediated transmembrane transport	45	0.00469109	26	0.379979	71	0.00659207	0.00469109	up
R-HSA-8878166	Transcriptional regulation by RUNX2	30	0.00475161	7	0.994246	37	0.264704	0.00475161	up
R-HSA-8856828	Clathrin-mediated endocytosis	35	0.00475453	8	0.998203	43	0.357519	0.00475453	up
R-HSA-5633007	Regulation of TP53 Activity	39	0.00482298	7	0.99992	46	0.563159	0.00482298	up
R-HSA-1482788	Acyl chain remodelling of PC	8	0.0248053	5	0.16649	13	0.00494484	0.00494484	mix
R-HSA-5668599	RHO GTPases Activate NADPH Oxidases	9	0.00740289	4	0.346122	13	0.00494484	0.00494484	mix
R-HSA-9694516	SARS-CoV-2 Infection	21	0.00496524	1	0.999959	22	0.471516	0.00496524	up
R-HSA-8862803	Deregulated CDK5 triggers multiple neurodegenerative pathways in Alzheimer's disease models	9	0.0050271	2	0.797427	11	0.029543	0.0050271	up
R-HSA-8863678	Neurodegenerative Diseases	9	0.0050271	2	0.797427	11	0.029543	0.0050271	up
R-HSA-9687136	Aberrant regulation of mitotic exit in cancer due to RB1 defects	9	0.0050271	2	0.797427	11	0.029543	0.0050271	up
R-HSA-69186	Lagging Strand Synthesis	9	0.0050271	1	0.952932	10	0.0753512	0.0050271	up
R-HSA-69231	Cyclin D associated events in G1	15	0.00504545	1	0.998374	16	0.25584	0.00504545	up
R-HSA-69236	G1 Phase	15	0.00504545	1	0.998374	16	0.25584	0.00504545	up
R-HSA-1236978	Cross-presentation of soluble exogenous antigens (endosomes)	15	0.00504545	2	0.98708	17	0.164226	0.00504545	up
R-HSA-983189	Kinesins	16	0.00516761	7	0.482108	23	0.00923115	0.00516761	up
R-HSA-8854214	TBC/RABGAPs	6	0.815056	13	0.00517269	19	0.0677082	0.00517269	down
R-HSA-193704	p75 NTR receptor-mediated signalling	25	0.00517394	11	0.641891	36	0.0217697	0.00517394	up
R-HSA-5358346	Hedgehog ligand biogenesis	18	0.00521516	0	1	18	0.4835	0.00521516	up
R-HSA-68867	Assembly of the pre-replicative complex	30	0.00552424	3	0.999982	33	0.608174	0.00552424	up
R-HSA-6802957	Oncogenic MAPK signaling	23	0.00561617	7	0.921215	30	0.0959108	0.00561617	up
R-HSA-181430	Norepinephrine Neurotransmitter Release Cycle	0	1	6	0.00563177	6	0.215152	0.00563177	down
R-HSA-8986944	Transcriptional Regulation by MECP2	16	0.00654274	8	0.345916	24	0.00566784	0.00566784	mix
R-HSA-9711123	Cellular response to chemical stress	38	0.0058351	12	0.985044	50	0.232118	0.0058351	up
R-HSA-450513	Tristetraprolin (TTP, ZFP36) binds and destabilizes mRNA	8	0.00583807	1	0.925543	9	0.062248	0.00583807	up
R-HSA-8878159	Transcriptional regulation by RUNX3	26	0.00583926	4	0.999125	30	0.394557	0.00583926	up
R-HSA-9686347	Microbial modulation of RIPK1-mediated regulated necrosis	3	0.00591625	0	1	3	0.0335447	0.00591625	up
R-HSA-170145	Phosphorylation of proteins involved in the G2/M transition by Cyclin A:Cdc2 complexes	3	0.00591625	0	1	3	0.0335447	0.00591625	up
R-HSA-6783310	Fanconi Anemia Pathway	13	0.00603222	2	0.96779	15	0.12371	0.00603222	up
R-HSA-174048	APC/C:Cdc20 mediated degradation of Cyclin B	10	0.00611868	2	0.873216	12	0.0535201	0.00611868	up
R-HSA-2029485	Role of phospholipids in phagocytosis	10	0.00611868	1	0.974467	11	0.115605	0.00611868	up
R-HSA-1839124	FGFR1 mutant receptor activation	10	0.00611868	1	0.974467	11	0.115605	0.00611868	up
R-HSA-110313	Translesion synthesis by Y family DNA polymerases bypasses lesions on DNA template	14	0.00631222	1	0.997427	15	0.251588	0.00631222	up
R-HSA-69563	p53-Dependent G1 DNA Damage Response	19	0.00635095	1	0.99988	20	0.441513	0.00635095	up
R-HSA-69580	p53-Dependent G1/S DNA damage checkpoint	19	0.00635095	1	0.99988	20	0.441513	0.00635095	up
R-HSA-174084	Autodegradation of Cdh1 by Cdh1:APC/C	19	0.00635095	2	0.998704	21	0.33606	0.00635095	up
R-HSA-2682334	EPH-Ephrin signaling	24	0.00641473	10	0.713051	34	0.0345952	0.00641473	up
R-HSA-450531	Regulation of mRNA stability by proteins that bind AU-rich elements	24	0.00641473	3	0.999514	27	0.428377	0.00641473	up
R-HSA-73857	RNA Polymerase II Transcription	245	0.0064258	126	0.999855	371	0.692234	0.0064258	up
R-HSA-9706369	Negative regulation of FLT3	7	0.00657587	0	1	7	0.129416	0.00657587	up
R-HSA-9703648	Signaling by FLT3 ITD and TKD mutants	7	0.00657587	0	1	7	0.129416	0.00657587	up
R-HSA-5602498	MyD88 deficiency (TLR2/4)	7	0.00657587	1	0.882224	8	0.0478107	0.00657587	up
R-HSA-69091	Polymerase switching	7	0.00657587	1	0.882224	8	0.0478107	0.00657587	up
R-HSA-69109	Leading Strand Synthesis	7	0.00657587	1	0.882224	8	0.0478107	0.00657587	up
R-HSA-162594	Early Phase of HIV Life Cycle	7	0.00657587	0	1	7	0.129416	0.00657587	up
R-HSA-881907	Gastrin-CREB signalling pathway via PKC and MAPK	7	0.00657587	1	0.882224	8	0.0478107	0.00657587	up
R-HSA-428890	Role of ABL in ROBO-SLIT signaling	5	0.00665242	0	1	5	0.0772948	0.00665242	up
R-HSA-447041	CHL1 interactions	5	0.00665242	0	1	5	0.0772948	0.00665242	up
R-HSA-2562578	TRIF-mediated programmed cell death	5	0.00665242	0	1	5	0.0772948	0.00665242	up
R-HSA-2179392	EGFR Transactivation by Gastrin	5	0.00665242	0	1	5	0.0772948	0.00665242	up
R-HSA-111469	SMAC, XIAP-regulated apoptotic response	5	0.00665242	0	1	5	0.0772948	0.00665242	up
R-HSA-2559582	Senescence-Associated Secretory Phenotype (SASP)	23	0.00670249	4	0.996343	27	0.308857	0.00670249	up
R-HSA-8856825	Cargo recognition for clathrin-mediated endocytosis	26	0.00685882	7	0.976178	33	0.193364	0.00685882	up
R-HSA-1483255	PI Metabolism	22	0.00698542	3	0.998637	25	0.368616	0.00698542	up
R-HSA-2468052	Establishment of Sister Chromatid Cohesion	6	0.0070085	0	1	6	0.106469	0.0070085	up
R-HSA-1679131	Trafficking and processing of endosomal TLR	6	0.0070085	2	0.475394	8	0.00704379	0.0070085	up
R-HSA-372708	p130Cas linkage to MAPK signaling for integrins	6	0.0070085	1	0.813717	7	0.0322635	0.0070085	up
R-HSA-354194	GRB2:SOS provides linkage to MAPK signaling for Integrins	6	0.0070085	1	0.813717	7	0.0322635	0.0070085	up
R-HSA-1474228	Degradation of the extracellular matrix	30	0.00738638	12	0.845887	42	0.0752666	0.00738638	up
R-HSA-8852276	The role of GTSE1 in G2/M progression after G2 checkpoint	20	0.00751589	2	0.999351	22	0.403494	0.00751589	up
R-HSA-532668	N-glycan trimming in the ER and Calnexin/Calreticulin cycle	12	0.00752329	1	0.992489	13	0.202854	0.00752329	up
R-HSA-9013409	RHOJ GTPase cycle	17	0.00810409	3	0.983855	20	0.207222	0.00810409	up
R-HSA-174113	SCF-beta-TrCP mediated degradation of Emi1	16	0.00819783	0	1	16	0.490452	0.00819783	up
R-HSA-156590	Glutathione conjugation	2	0.98391	10	0.0082794	12	0.277072	0.0082794	down
R-HSA-1500931	Cell-Cell communication	28	0.00831713	5	0.999032	33	0.446357	0.00831713	up
R-HSA-1482839	Acyl chain remodelling of PE	8	0.0329527	5	0.191923	13	0.0085459	0.0085459	mix
R-HSA-164952	The role of Nef in HIV-1 replication and disease pathogenesis	10	0.0085693	0	1	10	0.264431	0.0085693	up
R-HSA-9682385	FLT3 signaling in disease	10	0.0085693	0	1	10	0.264431	0.0085693	up
R-HSA-9694548	Maturation of spike protein	10	0.0085693	1	0.978088	11	0.148659	0.0085693	up
R-HSA-9007101	Rab regulation of trafficking	32	0.00857882	18	0.391203	50	0.0109678	0.00857882	up
R-HSA-212676	Dopamine Neurotransmitter Release Cycle	2	0.863072	7	0.00862144	9	0.0898379	0.00862144	down
R-HSA-181429	Serotonin Neurotransmitter Release Cycle	0	1	6	0.00868677	6	0.279454	0.00868677	down
R-HSA-9010553	Regulation of expression of SLITs and ROBOs	22	0.872444	32	0.00875022	54	0.15455	0.00875022	down
R-HSA-425393	Transport of inorganic cations/anions and amino acids/oligopeptides	23	0.00939319	8	0.879398	31	0.0988147	0.00939319	up
R-HSA-216083	Integrin cell surface interactions	22	0.00986956	4	0.995386	26	0.337812	0.00986956	up
R-HSA-5357905	Regulation of TNFR1 signaling	12	0.00991141	3	0.865429	15	0.0778725	0.00991141	up
R-HSA-109606	Intrinsic Pathway for Apoptosis	17	0.00996216	3	0.985667	20	0.237001	0.00996216	up
R-HSA-5678895	Defective CFTR causes cystic fibrosis	17	0.00996216	0	1	17	0.562659	0.00996216	up
R-HSA-9018682	Biosynthesis of maresins	1	0.549897	3	0.0101505	4	0.0108162	0.0101505	down
R-HSA-420499	Class C/3 (Metabotropic glutamate/pheromone receptors)	0	1	3	0.0101505	3	0.10173	0.0101505	down
R-HSA-3928662	EPHB-mediated forward signaling	13	0.0102074	2	0.975124	15	0.182153	0.0102074	up
R-HSA-8853884	Transcriptional Regulation by VENTX	13	0.0102074	3	0.91151	16	0.106353	0.0102074	up
R-HSA-69601	Ubiquitin Mediated Degradation of Phosphorylated Cdc25A	15	0.0102997	0	1	15	0.494245	0.0102997	up
R-HSA-69610	p53-Independent DNA Damage Response	15	0.0102997	0	1	15	0.494245	0.0102997	up
R-HSA-69613	p53-Independent G1/S DNA damage checkpoint	15	0.0102997	0	1	15	0.494245	0.0102997	up
R-HSA-2173793	Transcriptional activity of SMAD2/SMAD3:SMAD4 heterotrimer	15	0.0102997	2	0.991326	17	0.259582	0.0102997	up
R-HSA-5603041	IRAK4 deficiency (TLR2/4)	7	0.0104252	1	0.898917	8	0.0741219	0.0104252	up
R-HSA-937041	IKK complex recruitment mediated by RIP1	9	0.0105474	1	0.965333	10	0.137034	0.0105474	up
R-HSA-9012546	Interleukin-18 signaling	3	0.0204564	1	0.457177	4	0.0108162	0.0108162	mix
R-HSA-422475	Axon guidance	105	0.0110723	66	0.558489	171	0.0328144	0.0110723	up
R-HSA-2173788	Downregulation of TGF-beta receptor signaling	10	0.0117067	1	0.981195	11	0.185989	0.0117067	up
R-HSA-186763	Downstream signal transduction	10	0.0117067	2	0.900402	12	0.0977548	0.0117067	up
R-HSA-2173795	Downregulation of SMAD2/3:SMAD4 transcriptional activity	10	0.0117067	1	0.981195	11	0.185989	0.0117067	up
R-HSA-9707587	Regulation of HMOX1 expression and activity	18	0.011734	0	1	18	0.627165	0.011734	up
R-HSA-8963693	Aspartate and asparagine metabolism	4	0.0117531	0	1	4	0.0897915	0.0117531	up
R-HSA-5660668	CLEC7A/inflammasome pathway	4	0.0117531	0	1	4	0.0897915	0.0117531	up
R-HSA-9645135	STAT5 Activation	4	0.0117531	0	1	4	0.0897915	0.0117531	up
R-HSA-444473	Formyl peptide receptors bind formyl peptides and many other ligands	4	0.0117531	1	0.600086	5	0.0153024	0.0117531	up
R-HSA-2453902	The canonical retinoid cycle in rods (twilight vision)	6	0.0118902	1	0.840116	7	0.056189	0.0118902	up
R-HSA-6803211	TP53 Regulates Transcription of Death Receptors and Ligands	6	0.0118902	0	1	6	0.15675	0.0118902	up
R-HSA-3928663	EPHA-mediated growth cone collapse	9	0.0259338	5	0.274907	14	0.0120041	0.0120041	mix
R-HSA-210500	Glutamate Neurotransmitter Release Cycle	3	0.6947	7	0.0120085	10	0.0524471	0.0120085	down
R-HSA-446193	Biosynthesis of the N-glycan precursor (dolichol lipid-linked oligosaccharide, LLO) and transfer to a nascent protein	21	0.0122483	4	0.993485	25	0.337637	0.0122483	up
R-HSA-5655302	Signaling by FGFR1 in disease	11	0.0124418	1	0.989801	12	0.234671	0.0124418	up
R-HSA-9022692	Regulation of MECP2 expression and activity	11	0.0124418	4	0.631318	15	0.0326008	0.0124418	up
R-HSA-5610780	Degradation of GLI1 by the proteasome	16	0.0125004	0	1	16	0.568366	0.0125004	up
R-HSA-9707564	Cytoprotection by HMOX1	30	0.0126749	7	0.99715	37	0.438929	0.0126749	up
R-HSA-9702518	STAT5 activation downstream of FLT3 ITD mutants	5	0.0127492	0	1	5	0.128756	0.0127492	up
R-HSA-727802	Transport of nucleotide sugars	5	0.0127492	0	1	5	0.128756	0.0127492	up
R-HSA-448706	Interleukin-1 processing	5	0.0127492	1	0.747127	6	0.0361261	0.0127492	up
R-HSA-110056	MAPK3 (ERK1) activation	5	0.0127492	1	0.747127	6	0.0361261	0.0127492	up
R-HSA-169911	Regulation of Apoptosis	15	0.012783	0	1	15	0.534892	0.012783	up
R-HSA-8853659	RET signaling	12	0.0128466	1	0.994469	13	0.281917	0.0128466	up
R-HSA-2565942	Regulation of PLK1 Activity at G2/M Transition	23	0.0128983	4	0.997715	27	0.428377	0.0128983	up
R-HSA-5627117	RHO GTPases Activate ROCKs	8	0.0129163	2	0.773034	10	0.0524471	0.0129163	up
R-HSA-75893	TNF signaling	14	0.0129619	5	0.728571	19	0.053511	0.0129619	up
R-HSA-1566948	Elastic fibre formation	14	0.0129619	6	0.558051	20	0.02705	0.0129619	up
R-HSA-9696264	RND3 GTPase cycle	13	0.0129993	4	0.806272	17	0.0727525	0.0129993	up
R-HSA-422085	Synthesis, secretion, and deacylation of Ghrelin	6	0.0278746	3	0.317794	9	0.0138361	0.0138361	mix
R-HSA-1234176	Oxygen-dependent proline hydroxylation of Hypoxia-inducible Factor Alpha	18	0.0140973	1	0.99988	19	0.552265	0.0140973	up
R-HSA-8948751	Regulation of PTEN stability and activity	18	0.0140973	2	0.998704	20	0.441513	0.0140973	up
R-HSA-15869	Metabolism of nucleotides	24	0.014131	9	0.867536	33	0.119465	0.014131	up
R-HSA-9610379	HCMV Late Events	21	0.0144154	4	0.99419	25	0.368616	0.0144154	up
R-HSA-8939211	ESR-mediated signaling	44	0.0145899	15	0.992369	59	0.406508	0.0145899	up
R-HSA-901042	Calnexin/calreticulin cycle	9	0.0145961	0	1	9	0.307873	0.0145961	up
R-HSA-1482925	Acyl chain remodelling of PG	4	0.15723	4	0.0776013	8	0.0151739	0.0151739	mix
R-HSA-196807	Nicotinate metabolism	10	0.0156384	0	1	10	0.364259	0.0156384	up
R-HSA-2142845	Hyaluronan metabolism	7	0.0156815	1	0.913245	8	0.107551	0.0156815	up
R-HSA-197264	Nicotinamide salvaging	7	0.0156815	0	1	7	0.232436	0.0156815	up
R-HSA-432142	Platelet sensitization by LDL	7	0.0156815	0	1	7	0.232436	0.0156815	up
R-HSA-4641257	Degradation of AXIN	15	0.0157081	0	1	15	0.574476	0.0157081	up
R-HSA-8854050	FBXL7 down-regulates AURKA during mitotic entry and in early mitosis	15	0.0157081	0	1	15	0.574476	0.0157081	up
R-HSA-9679191	Potential therapeutics for SARS	22	0.0159204	3	0.999283	25	0.526934	0.0159204	up
R-HSA-211733	Regulation of activated PAK-2p34 by proteasome mediated degradation	14	0.0160935	0	1	14	0.540281	0.0160935	up
R-HSA-9707616	Heme signaling	14	0.0160935	6	0.582211	20	0.0355776	0.0160935	up
R-HSA-1483115	Hydrolysis of LPC	3	0.265404	4	0.0414698	7	0.0162146	0.0162146	mix
R-HSA-9717189	Sensory perception of taste	3	0.728756	7	0.0162587	10	0.0753512	0.0162587	down
R-HSA-9696273	RND1 GTPase cycle	13	0.0163428	2	0.98083	15	0.251588	0.0163428	up
R-HSA-9013407	RHOH GTPase cycle	12	0.016402	2	0.96779	14	0.209667	0.016402	up
R-HSA-400511	Synthesis, secretion, and inactivation of Glucose-dependent Insulinotropic Polypeptide (GIP)	4	0.0403777	2	0.316301	6	0.0165362	0.0165362	mix
R-HSA-9748784	Drug ADME	12	0.145551	11	0.0688511	23	0.0169977	0.0169977	mix
R-HSA-4086400	PCP/CE pathway	23	0.017376	7	0.955894	30	0.23307	0.017376	up
R-HSA-196849	Metabolism of water-soluble vitamins and cofactors	29	0.0174373	7	0.996508	36	0.467162	0.0174373	up
R-HSA-9709957	Sensory Perception	31	0.198464	29	0.038455	60	0.0174558	0.0174558	mix
R-HSA-72306	tRNA processing	27	0.0175994	4	0.999801	31	0.642461	0.0175994	up
R-HSA-9660821	ADORA2B mediated anti-inflammatory cytokines production	20	0.0178639	9	0.657521	29	0.0557685	0.0178639	up
R-HSA-3781860	Diseases associated with N-glycosylation of proteins	8	0.0181758	0	1	8	0.300809	0.0181758	up
R-HSA-176407	Conversion from APC/C:Cdc20 to APC/C:Cdh1 in late anaphase	8	0.0181758	2	0.797427	10	0.0753512	0.0181758	up
R-HSA-5651801	PCNA-Dependent Long Patch Base Excision Repair	8	0.0181758	1	0.952932	9	0.162876	0.0181758	up
R-HSA-351202	Metabolism of polyamines	16	0.0183938	2	0.996622	18	0.408025	0.0183938	up
R-HSA-8875360	InlB-mediated entry of Listeria monocytogenes into host cell	6	0.0187465	0	1	6	0.215152	0.0187465	up
R-HSA-375280	Amine ligand-binding receptors	6	0.0187465	2	0.568204	8	0.0283966	0.0187465	up
R-HSA-111461	Cytochrome c-mediated apoptotic response	6	0.0187465	1	0.862775	7	0.0886134	0.0187465	up
R-HSA-382556	ABC-family proteins mediated transport	24	0.0187772	2	0.999975	26	0.718839	0.0187772	up
R-HSA-5619084	ABC transporter disorders	19	0.0188844	1	0.999952	20	0.64637	0.0188844	up
R-HSA-9749641	Aspirin ADME	2	0.667153	5	0.0189196	7	0.056189	0.0189196	down
R-HSA-606279	Deposition of new CENPA-containing nucleosomes at the centromere	15	0.0191219	2	0.994198	17	0.370433	0.0191219	up
R-HSA-774815	Nucleosome assembly	15	0.0191219	2	0.994198	17	0.370433	0.0191219	up
R-HSA-983712	Ion channel transport	34	0.019535	19	0.521846	53	0.0386359	0.019535	up
R-HSA-8978868	Fatty acid metabolism	29	0.305621	30	0.0197328	59	0.0195936	0.0195936	mix
R-HSA-380994	ATF4 activates genes in response to endoplasmic reticulum stress	9	0.0196826	2	0.873216	11	0.115605	0.0196826	up
R-HSA-110373	Resolution of AP sites via the multiple-nucleotide patch replacement pathway	9	0.0196826	1	0.974467	10	0.218122	0.0196826	up
R-HSA-3000170	Syndecan interactions	9	0.0196826	1	0.974467	10	0.218122	0.0196826	up
R-HSA-913709	O-linked glycosylation of mucins	14	0.0197714	2	0.99009	16	0.330902	0.0197714	up
R-HSA-168330	Viral RNP Complexes in the Host Cell Nucleus	0	1	2	0.0200556	2	0.104023	0.0200556	down
R-HSA-5250958	Toxicity of botulinum toxin type B (botB)	0	1	2	0.0200556	2	0.104023	0.0200556	down
R-HSA-173107	Binding and entry of HIV virion	3	0.0204564	0	1	3	0.10173	0.0204564	up
R-HSA-435368	Zinc efflux and compartmentalization by the SLC30 family	3	0.0204564	0	1	3	0.10173	0.0204564	up
R-HSA-8964046	VLDL clearance	3	0.0204564	0	1	3	0.10173	0.0204564	up
R-HSA-5357956	TNFR1-induced NFkappaB signaling pathway	10	0.0204705	2	0.922065	12	0.158732	0.0204705	up
R-HSA-9013424	RHOV GTPase cycle	12	0.0206504	4	0.770281	16	0.0849118	0.0206504	up
R-HSA-5689896	Ovarian tumor domain proteases	12	0.0206504	4	0.770281	16	0.0849118	0.0206504	up
R-HSA-2559585	Oncogene Induced Senescence	11	0.0207433	1	0.992489	12	0.321603	0.0207433	up
R-HSA-174417	Telomere C-strand (Lagging Strand) Synthesis	11	0.0207433	1	0.992489	12	0.321603	0.0207433	up
R-HSA-5656169	Termination of translesion DNA synthesis	11	0.0207433	1	0.992489	12	0.321603	0.0207433	up
R-HSA-1483257	Phospholipid metabolism	43	0.0208074	20	0.883149	63	0.176237	0.0208074	up
R-HSA-8852135	Protein ubiquitination	20	0.02087	2	0.999719	22	0.603234	0.02087	up
R-HSA-9006931	Signaling by Nuclear Receptors	55	0.0213108	23	0.981569	78	0.38505	0.0213108	up
R-HSA-417957	P2Y receptors	5	0.0217399	0	1	5	0.191518	0.0217399	up
R-HSA-75892	Platelet Adhesion to exposed collagen	5	0.0217399	0	1	5	0.191518	0.0217399	up
R-HSA-3270619	IRF3-mediated induction of type I IFN	5	0.0217399	0	1	5	0.191518	0.0217399	up
R-HSA-9673767	Signaling by PDGFRA transmembrane, juxtamembrane and kinase domain mutants	5	0.0217399	0	1	5	0.191518	0.0217399	up
R-HSA-9673770	Signaling by PDGFRA extracellular domain mutants	5	0.0217399	0	1	5	0.191518	0.0217399	up
R-HSA-9675108	Nervous system development	107	0.0218911	67	0.663864	174	0.0795583	0.0218911	up
R-HSA-416700	Other semaphorin interactions	7	0.022572	2	0.716484	9	0.062248	0.022572	up
R-HSA-9703465	Signaling by FLT3 fusion proteins	7	0.022572	0	1	7	0.291667	0.022572	up
R-HSA-1912420	Pre-NOTCH Processing in Golgi	7	0.022572	1	0.925543	8	0.14782	0.022572	up
R-HSA-450385	Butyrate Response Factor 1 (BRF1) binds and destabilizes mRNA	7	0.022572	1	0.925543	8	0.14782	0.022572	up
R-HSA-3295583	TRP channels	7	0.022572	2	0.716484	9	0.062248	0.022572	up
R-HSA-5250955	Toxicity of botulinum toxin type D (botD)	0	1	3	0.0227043	3	0.194127	0.0227043	down
R-HSA-5250981	Toxicity of botulinum toxin type F (botF)	0	1	3	0.0227043	3	0.194127	0.0227043	down
R-HSA-9605308	Diseases of Base Excision Repair	1	0.631338	3	0.0227043	4	0.0401321	0.0227043	down
R-HSA-8848021	Signaling by PTK6	15	0.023071	4	0.930596	19	0.20317	0.023071	up
R-HSA-9006927	Signaling by Non-Receptor Tyrosine Kinases	15	0.023071	4	0.930596	19	0.20317	0.023071	up
R-HSA-3858494	Beta-catenin independent WNT signaling	33	0.0233523	11	0.982652	44	0.380065	0.0233523	up
R-HSA-5603029	IkBA variant leads to EDA-ID	4	0.0235151	0	1	4	0.157086	0.0235151	up
R-HSA-180534	Vpu mediated degradation of CD4	14	0.024049	0	1	14	0.620255	0.024049	up
R-HSA-177929	Signaling by EGFR	14	0.024049	1	0.998973	15	0.494245	0.024049	up
R-HSA-9694635	Translation of Structural Proteins	14	0.024049	1	0.998973	15	0.494245	0.024049	up
R-HSA-392851	Prostacyclin signalling through prostacyclin receptor	5	0.11858	4	0.152279	9	0.0247885	0.0247885	mix
R-HSA-4419969	Depolymerisation of the Nuclear Lamina	6	0.0395075	3	0.359173	9	0.0247885	0.0247885	mix
R-HSA-933542	TRAF6 mediated NF-kB activation	8	0.0248053	0	1	8	0.35832	0.0248053	up
R-HSA-113510	E2F mediated regulation of DNA replication	8	0.0248053	0	1	8	0.35832	0.0248053	up
R-HSA-2672351	Stimuli-sensing channels	17	0.157514	15	0.0854374	32	0.0249653	0.0249653	mix
R-HSA-196854	Metabolism of vitamins and cofactors	39	0.0251307	11	0.998585	50	0.615888	0.0251307	up
R-HSA-456926	Thrombin signalling through proteinase activated receptors (PARs)	9	0.0259338	4	0.481051	13	0.0318374	0.0259338	up
R-HSA-376176	Signaling by ROBO receptors	39	0.204732	35	0.0563614	74	0.0263028	0.0263028	mix
R-HSA-9013405	RHOD GTPase cycle	15	0.0276013	5	0.85489	20	0.153508	0.0276013	up
R-HSA-69541	Stabilization of p53	15	0.0276013	0	1	15	0.683837	0.0276013	up
R-HSA-71406	Pyruvate metabolism and Citric Acid (TCA) cycle	15	0.0276013	5	0.85489	20	0.153508	0.0276013	up
R-HSA-933541	TRAF6 mediated IRF7 activation	6	0.0278746	0	1	6	0.279454	0.0278746	up
R-HSA-6804116	TP53 Regulates Transcription of Genes Involved in G1 Cell Cycle Arrest	6	0.0278746	1	0.882224	7	0.129416	0.0278746	up
R-HSA-399955	SEMA3A-Plexin repulsion signaling by inhibiting Integrin adhesion	6	0.0278746	1	0.882224	7	0.129416	0.0278746	up
R-HSA-69166	Removal of the Flap Intermediate	6	0.0278746	1	0.882224	7	0.129416	0.0278746	up
R-HSA-210993	Tie2 Signaling	6	0.0278746	0	1	6	0.279454	0.0278746	up
R-HSA-83936	Transport of nucleosides and free purine and pyrimidine bases across the plasma membrane	2	0.50418	4	0.0279581	6	0.0361261	0.0279581	down
R-HSA-112308	Presynaptic depolarization and calcium channel opening	1	0.8341	4	0.0279581	5	0.128756	0.0279581	down
R-HSA-5661231	Metallothioneins bind metals	0	1	4	0.0279581	4	0.323374	0.0279581	down
R-HSA-69473	G2/M DNA damage checkpoint	20	0.028034	2	0.999788	22	0.663696	0.028034	up
R-HSA-8953854	Metabolism of RNA	128	0.0281351	48	0.999999	176	0.959492	0.0281351	up
R-HSA-212436	Generic Transcription Pathway	215	0.02825	122	0.995386	337	0.608053	0.02825	up
R-HSA-422356	Regulation of insulin secretion	17	0.0291619	9	0.460821	26	0.0379052	0.0291619	up
R-HSA-420092	Glucagon-type ligand receptors	5	0.288576	6	0.0531045	11	0.029543	0.029543	mix
R-HSA-199992	trans-Golgi Network Vesicle Budding	19	0.0299268	4	0.990841	23	0.435569	0.0299268	up
R-HSA-1234174	Cellular response to hypoxia	19	0.0299268	2	0.999628	21	0.640057	0.0299268	up
R-HSA-8957322	Metabolism of steroids	31	0.0299599	14	0.846082	45	0.17476	0.0299599	up
R-HSA-9013406	RHOQ GTPase cycle	16	0.0309347	5	0.905599	21	0.21091	0.0309347	up
R-HSA-6804114	TP53 Regulates Transcription of Genes Involved in G2 Cell Cycle Arrest	7	0.0312965	1	0.936098	8	0.194206	0.0312965	up
R-HSA-168927	TICAM1, RIP1-mediated IKK complex recruitment	7	0.0312965	0	1	7	0.353687	0.0312965	up
R-HSA-9671555	Signaling by PDGFR in disease	7	0.0312965	0	1	7	0.353687	0.0312965	up
R-HSA-2151201	Transcriptional activation of mitochondrial biogenesis	15	0.0451088	9	0.333193	24	0.0321053	0.0321053	mix
R-HSA-418346	Platelet homeostasis	20	0.0322452	7	0.90769	27	0.22739	0.0322452	up
R-HSA-391903	Eicosanoid ligand-binding receptors	5	0.034016	2	0.475394	7	0.0322635	0.0322635	mix
R-HSA-1482922	Acyl chain remodelling of PI	5	0.034016	2	0.475394	7	0.0322635	0.0322635	mix
R-HSA-1250347	SHC1 events in ERBB4 signaling	5	0.034016	2	0.475394	7	0.0322635	0.0322635	mix
R-HSA-2129379	Molecules associated with elastic fibres	11	0.0399164	6	0.37559	17	0.032412	0.032412	mix
R-HSA-9645722	Defective Intrinsic Pathway for Apoptosis Due to p14ARF Loss of Function	2	0.0327186	0	1	2	0.104023	0.0327186	up
R-HSA-350864	Regulation of thyroid hormone activity	2	0.0327186	0	1	2	0.104023	0.0327186	up
R-HSA-6783984	Glycine degradation	2	0.0327186	0	1	2	0.104023	0.0327186	up
R-HSA-8854521	Interaction between PHLDA1 and AURKA	2	0.0327186	0	1	2	0.104023	0.0327186	up
R-HSA-9033807	ABO blood group biosynthesis	2	0.0327186	0	1	2	0.104023	0.0327186	up
R-HSA-68881	Mitotic Metaphase/Anaphase Transition	2	0.0327186	0	1	2	0.104023	0.0327186	up
R-HSA-390650	Histamine receptors	2	0.0327186	0	1	2	0.104023	0.0327186	up
R-HSA-9014843	Interleukin-33 signaling	2	0.0327186	0	1	2	0.104023	0.0327186	up
R-HSA-211736	Stimulation of the cell death response by PAK-2p34	2	0.0327186	0	1	2	0.104023	0.0327186	up
R-HSA-8847453	Synthesis of PIPs in the nucleus	2	0.0327186	0	1	2	0.104023	0.0327186	up
R-HSA-9640463	Wax biosynthesis	2	0.0327186	0	1	2	0.104023	0.0327186	up
R-HSA-111452	Activation and oligomerization of BAK protein	2	0.0327186	0	1	2	0.104023	0.0327186	up
R-HSA-844623	The IPAF inflammasome	2	0.0327186	0	1	2	0.104023	0.0327186	up
R-HSA-8951911	RUNX3 regulates RUNX1-mediated transcription	2	0.0327186	0	1	2	0.104023	0.0327186	up
R-HSA-5610783	Degradation of GLI2 by the proteasome	15	0.032757	0	1	15	0.716429	0.032757	up
R-HSA-5610785	GLI3 is processed to GLI3R by the proteasome	15	0.032757	0	1	15	0.716429	0.032757	up
R-HSA-381676	Glucagon-like Peptide-1 (GLP1) regulates insulin secretion	10	0.0332366	4	0.631318	14	0.0703091	0.0332366	up
R-HSA-1300642	Sperm Motility And Taxes	1	0.45047	2	0.0544888	3	0.0335447	0.0335447	mix
R-HSA-9027307	Biosynthesis of maresin-like SPMs	1	0.45047	2	0.0544888	3	0.0335447	0.0335447	mix
R-HSA-9018676	Biosynthesis of D-series resolvins	1	0.45047	2	0.0544888	3	0.0335447	0.0335447	mix
R-HSA-390666	Serotonin receptors	2	0.0863234	1	0.367589	3	0.0335447	0.0335447	mix
R-HSA-1296053	Classical Kir channels	1	0.45047	2	0.0544888	3	0.0335447	0.0335447	mix
R-HSA-2046104	alpha-linolenic (omega3) and linoleic (omega6) acid metabolism	5	0.034016	0	1	5	0.262392	0.034016	up
R-HSA-2046106	alpha-linolenic acid (ALA) metabolism	5	0.034016	0	1	5	0.262392	0.034016	up
R-HSA-8875555	MET activates RAP1 and RAC1	5	0.034016	0	1	5	0.262392	0.034016	up
R-HSA-435354	Zinc transporters	5	0.034016	0	1	5	0.262392	0.034016	up
R-HSA-1855183	Synthesis of IP2, IP, and Ins in the cytosol	5	0.034016	1	0.813717	6	0.106469	0.034016	up
R-HSA-180585	Vif-mediated degradation of APOBEC3G	14	0.0346074	0	1	14	0.692867	0.0346074	up
R-HSA-1296041	Activation of G protein gated Potassium channels	5	0.214638	5	0.0996017	10	0.034658	0.034658	mix
R-HSA-1296059	G protein gated Potassium channels	5	0.214638	5	0.0996017	10	0.034658	0.034658	mix
R-HSA-997272	Inhibition of voltage gated Ca2+ channels via Gbeta/gamma subunits	5	0.214638	5	0.0996017	10	0.034658	0.034658	mix
R-HSA-1630316	Glycosaminoglycan metabolism	27	0.0359782	10	0.944927	37	0.311904	0.0359782	up
R-HSA-196108	Pregnenolone biosynthesis	4	0.0624805	2	0.371413	6	0.0361261	0.0361261	mix
R-HSA-9616222	Transcriptional regulation of granulopoiesis	16	0.0362613	3	0.990005	19	0.443624	0.0362613	up
R-HSA-9013694	Signaling by NOTCH4	20	0.0369102	2	0.99984	22	0.719004	0.0369102	up
R-HSA-5632684	Hedgehog 'on' state	20	0.0369102	3	0.998944	23	0.628325	0.0369102	up
R-HSA-8854518	AURKA Activation by TPX2	18	0.0369255	4	0.987187	22	0.437491	0.0369255	up
R-HSA-9696270	RND2 GTPase cycle	12	0.0382478	5	0.664548	17	0.0914614	0.0382478	up
R-HSA-5689603	UCH proteinases	21	0.0391356	3	0.999446	24	0.679475	0.0391356	up
R-HSA-9033500	TYSND1 cleaves peroxisomal proteins	3	0.116773	2	0.260124	5	0.0393207	0.0393207	mix
R-HSA-5340588	Signaling by RNF43 mutants	2	0.370203	3	0.0637956	5	0.0393207	0.0393207	mix
R-HSA-9659787	Aberrant regulation of mitotic G1/S transition in cancer due to RB1 defects	6	0.0395075	1	0.898917	7	0.177799	0.0395075	up
R-HSA-9661069	Defective binding of RB1 mutants to E2F1,(E2F2, E2F3)	6	0.0395075	1	0.898917	7	0.177799	0.0395075	up
R-HSA-5686938	Regulation of TLR by endogenous ligand	6	0.0395075	2	0.648519	8	0.0741219	0.0395075	up
R-HSA-69183	Processive synthesis on the lagging strand	6	0.0395075	1	0.898917	7	0.177799	0.0395075	up
R-HSA-373753	Nephrin family interactions	6	0.0395075	0	1	6	0.347224	0.0395075	up
R-HSA-168638	NOD1/2 Signaling Pathway	11	0.0399164	0	1	11	0.604438	0.0399164	up
R-HSA-5687613	Diseases associated with surfactant metabolism	2	0.224131	2	0.149576	4	0.0401321	0.0401321	mix
R-HSA-427601	Multifunctional anion exchangers	2	0.224131	2	0.149576	4	0.0401321	0.0401321	mix
R-HSA-8963896	HDL assembly	2	0.224131	2	0.149576	4	0.0401321	0.0401321	mix
R-HSA-9018679	Biosynthesis of EPA-derived SPMs	2	0.224131	2	0.149576	4	0.0401321	0.0401321	mix
R-HSA-5083625	Defective GALNT3 causes HFTC	4	0.0403777	0	1	4	0.236877	0.0403777	up
R-HSA-8939242	RUNX1 regulates transcription of genes involved in differentiation of keratinocytes	4	0.0403777	1	0.705381	5	0.0772948	0.0403777	up
R-HSA-72731	Recycling of eIF2:GDP	4	0.0403777	0	1	4	0.236877	0.0403777	up
R-HSA-8951936	RUNX3 regulates p14-ARF	4	0.0403777	1	0.705381	5	0.0772948	0.0403777	up
R-HSA-446210	Synthesis of UDP-N-acetyl-glucosamine	4	0.0403777	0	1	4	0.236877	0.0403777	up
R-HSA-446388	Regulation of cytoskeletal remodeling and cell spreading by IPP complex components	4	0.0403777	0	1	4	0.236877	0.0403777	up
R-HSA-112411	MAPK1 (ERK2) activation	4	0.0403777	0	1	4	0.236877	0.0403777	up
R-HSA-391908	Prostanoid ligand receptors	4	0.0403777	1	0.705381	5	0.0772948	0.0403777	up
R-HSA-9604323	Negative regulation of NOTCH4 signaling	14	0.0409838	0	1	14	0.72589	0.0409838	up
R-HSA-9664420	Killing mechanisms	2	0.563874	4	0.0414698	6	0.0659934	0.0414698	down
R-HSA-9673324	WNT5:FZD7-mediated leishmania damping	2	0.563874	4	0.0414698	6	0.0659934	0.0414698	down
R-HSA-901032	ER Quality Control Compartment (ERQC)	7	0.0420182	0	1	7	0.416717	0.0420182	up
R-HSA-425410	Metal ion SLC transporters	7	0.0420182	0	1	7	0.416717	0.0420182	up
R-HSA-4608870	Asymmetric localization of PCP proteins	16	0.0422227	4	0.969468	20	0.370289	0.0422227	up
R-HSA-2122948	Activated NOTCH1 Transmits Signal to the Nucleus	9	0.0423795	3	0.757223	12	0.126203	0.0423795	up
R-HSA-397795	G-protein beta:gamma signalling	9	0.0423795	3	0.757223	12	0.126203	0.0423795	up
R-HSA-499943	Interconversion of nucleotide di- and triphosphates	9	0.0423795	4	0.544442	13	0.0621949	0.0423795	up
R-HSA-350562	Regulation of ornithine decarboxylase (ODC)	13	0.0434497	1	0.998803	14	0.581052	0.0434497	up
R-HSA-9652817	Signaling by MAPK mutants	3	0.0442792	0	1	3	0.194127	0.0442792	up
R-HSA-9013957	TLR3-mediated TICAM1-dependent programmed cell death	3	0.0442792	0	1	3	0.194127	0.0442792	up
R-HSA-9694614	Attachment and Entry	3	0.0442792	0	1	3	0.194127	0.0442792	up
R-HSA-209968	Thyroxine biosynthesis	3	0.0442792	0	1	3	0.194127	0.0442792	up
R-HSA-8865999	MET activates PTPN11	3	0.0442792	0	1	3	0.194127	0.0442792	up
R-HSA-8848584	Wax and plasmalogen biosynthesis	3	0.0442792	0	1	3	0.194127	0.0442792	up
R-HSA-8869496	TFAP2A acts as a transcriptional repressor during retinoic acid induced cell differentiation	3	0.0442792	0	1	3	0.194127	0.0442792	up
R-HSA-9748787	Azathioprine ADME	7	0.069882	4	0.346122	11	0.04431	0.04431	mix
R-HSA-196071	Metabolism of steroid hormones	7	0.069882	4	0.346122	11	0.04431	0.04431	mix
R-HSA-425397	Transport of vitamins, nucleosides, and related molecules	8	0.185075	7	0.13928	15	0.0447552	0.0447552	mix
R-HSA-2299718	Condensation of Prophase Chromosomes	12	0.0459396	2	0.983184	14	0.412364	0.0459396	up
R-HSA-6811438	Intra-Golgi traffic	12	0.0459396	2	0.983184	14	0.412364	0.0459396	up
R-HSA-8964315	G beta:gamma signalling through BTK	5	0.0922226	3	0.317794	8	0.0478107	0.0478107	mix
R-HSA-450408	AUF1 (hnRNP D0) binds and destabilizes mRNA	14	0.0481489	2	0.994929	16	0.529875	0.0481489	up
R-HSA-1592230	Mitochondrial biogenesis	23	0.0483202	13	0.515464	36	0.0735536	0.0483202	up
R-HSA-73933	Resolution of Abasic Sites (AP sites)	11	0.0483934	4	0.770281	15	0.151424	0.0483934	up
R-HSA-400253	Circadian Clock	18	0.0485875	9	0.621437	27	0.101684	0.0485875	up
[truncated: 1,651 more rows]

## Sheet: hallmark
pathway	up_nr	up_pvalue	down_nr	down_pvalue	mix_nr	mix_pvalue	min_PValue	most_sig_comp
[truncated: 50 more rows]
