# Supplementary material for: Vaginal Transcriptional Signatures of the Neutrophil‐Driven Immune Response Correlate With Clinical Severity During Recurrent Vulvovaginal Candidiasis
Source: Am J Reprod Immunol. 2025 Jan 7;93(1):e70040. doi: 10.1111/aji.70040 (PMC11706224; doi:10.1111/aji.70040)
Supplement: Supplementary file 5 — Supporting Information [file AJI-93-e70040-s004.xlsx]

## Sheet: Genes
ensembl	entrez	symbol	length	average_expression	cs_trend_log2FC	cs_trend_FDR
ENSG00000227232			1351	0.241715	-0.0772613	0.220687
ENSG00000278267	102465909,102466751	MIR6859-2,MIR6859-1	68	-1.57147	-0.237022	0.0386858
ENSG00000268903			755	1.12581	0.256959	0.00803771
ENSG00000269981			284	0.982298	0.253527	0.00803004
ENSG00000241860			7559	-1.7832	0.114328	0.179793
ENSG00000279457			1397	1.5797	-0.103887	0.0424552
ENSG00000228463	728481,127239154	RPL23AP21,LOC127239154	8224	-1.0346	0.128377	0.117484
ENSG00000237094			6204	-0.536528	0.209224	0.00576252
ENSG00000230021	101928626,124901156	LOC101928626,LOC124901156	5495	-0.815237	-0.105977	0.151446
ENSG00000225972	100887749	MTND1P23	372	2.78716	-0.506707	0.00232911
ENSG00000225630	100652939	MTND2P28	1044	6.00158	-0.344334	0.00524373
ENSG00000237973	107075141	MTCO1P12	1543	6.36296	-0.126298	0.301157
ENSG00000229344	107075310	MTCO2P12	682	4.71159	-0.130174	0.660073
ENSG00000240409	106480795	MTATP8P1	207	-0.987664	0.0502567	0.788666
ENSG00000248527	106480796	MTATP6P1	681	9.7506	-0.105235	0.101542
ENSG00000198744	107075270	MTCO3P12	547	4.68799	-0.245572	0.357765
ENSG00000228327			6432	0.808992	-0.0251829	0.668622
ENSG00000237491			8413	-1.58753	-0.171297	0.0279729
ENSG00000228794	643837	LINC01128	15682	2.90102	-0.0420879	0.0950902
ENSG00000225880			1317	-1.4664	-0.045649	0.609405
ENSG00000223764	100130417	LINC02593	4152	0.611527	-0.399829	0.000542806
ENSG00000187634	148398	SAMD11	4173	-0.104199	-0.193278	0.0468941
ENSG00000188976	26155	NOC2L	5540	6.50065	0.0205731	0.458303
ENSG00000187961	339451	KLHL17	3402	2.78283	-0.0351555	0.579199
ENSG00000187583	84069	PLEKHN1	3451	6.13912	-0.210561	4.12978e-05
ENSG00000187642	84808	PERM1	3424	-1.27301	-0.350626	2.34979e-05
ENSG00000272512			2086	0.79121	-0.287225	0.0136241
ENSG00000188290	57801	HES4	1118	3.59755	-0.0632419	0.181982
ENSG00000187608	9636	ISG15	867	4.7614	0.545045	0.000197883
ENSG00000231702			154	-0.375468	-0.0351185	0.86995
ENSG00000188157	375790	AGRN	10761	6.84991	0.161643	5.38944e-05
ENSG00000217801			2203	-0.130632	0.0657528	0.402468
ENSG00000237330	401934	RNF223	1900	5.67791	-0.317763	0.00403745
ENSG00000131591	54991	C1orf159	6322	3.60956	-0.00699726	0.858142
ENSG00000207730	406984	MIR200B	95	-1.00802	-0.377975	8.60674e-05
ENSG00000207607	406983	MIR200A	90	-1.3484	-0.382004	0.000984216
ENSG00000198976	554210	MIR429	83	-0.249359	-0.144689	0.145135
ENSG00000272141			987	2.54385	-0.111809	0.194016
ENSG00000186891	8784	TNFRSF18	1271	2.94111	0.146387	0.0475187
ENSG00000186827	7293	TNFRSF4	1722	-0.0462116	0.719322	1.63624e-09
ENSG00000078808	51150	SDF4	4745	6.71723	0.0934624	2.51879e-05
ENSG00000176022	126792	B3GALT6	2805	4.23987	0.0132969	0.640213
ENSG00000184163	388581	C1QTNF12	1794	0.567924	-0.198284	0.00442698
ENSG00000160087	118424	UBE2J2	4691	5.47984	0.0234821	0.332212
ENSG00000230415			513	-1.58225	-0.245935	0.00461225
ENSG00000162572	6339	SCNN1D	4025	2.72517	0.140112	0.103022
ENSG00000131584	116983	ACAP3	8707	6.96944	-0.202755	1.17117e-05
ENSG00000169972	126789	PUSL1	2459	4.41036	-0.055486	0.130086
ENSG00000127054	54973	INTS11	8216	5.78371	-0.0382315	0.0616647
ENSG00000240731			386	-1.269	-0.231816	0.00712729
ENSG00000224051	80772	CPTP	2555	6.0794	-0.126128	0.00269947
ENSG00000169962	83756	TAS1R3	3475	1.48001	-0.498489	1.04999e-08
ENSG00000107404	1855	DVL1	3882	6.60063	-0.0855644	0.000456309
ENSG00000162576	54587	MXRA8	3622	3.72552	0.0116657	0.943209
ENSG00000175756	54998	AURKAIP1	1669	6.00627	0.0139407	0.656182
ENSG00000221978	81669	CCNL2	6857	5.92107	-0.111574	0.00794986
ENSG00000224870	148413	MRPL20-AS1	2527	3.87299	-0.0427432	0.0130684
ENSG00000242485	55052	MRPL20	2767	5.505	0.00501021	0.874249
ENSG00000272455			1523	0.748854	-0.0296877	0.479285
ENSG00000235098	441869	ANKRD65	2644	4.14716	0.0950754	0.00590427
ENSG00000225905			543	-0.874356	-0.147165	0.0218417
ENSG00000225285			851	-0.321627	-0.00732424	0.923647
ENSG00000179403	64856	VWA1	5065	6.06074	0.18527	1.65687e-05
ENSG00000215915	219293	ATAD3C	3981	1.61088	-0.103701	0.0264318
ENSG00000160072	83858	ATAD3B	7686	3.8691	0.0359404	0.553372
ENSG00000197785	55210	ATAD3A	3344	4.75293	0.0830468	0.0208295
ENSG00000205090	339453	TMEM240	2009	-0.176584	-0.273222	3.91786e-05
ENSG00000160075	29101	SSU72	6919	6.68904	-0.0160855	0.427057
ENSG00000215014			2349	-1.3579	0.112582	0.0336217
ENSG00000228594	643988	FNDC10	2124	4.02324	-0.09583	0.00503071
ENSG00000286989			1830	0.136489	-0.195103	0.000299958
ENSG00000272106			2038	2.97941	-0.139984	0.000735288
ENSG00000197530	142678	MIB2	8767	5.54133	-0.0984702	0.000892773
ENSG00000189409	8510	MMP23B	2205	-2.11762	-0.116627	0.5082
ENSG00000248333	984	CDK11B	3488	4.87836	-0.00163674	0.938716
ENSG00000189339	728661	SLC35E2B	8462	5.41329	-0.0961691	0.00528483
ENSG00000008128	728642	CDK11A	5085	0.279516	-0.128992	0.0267451
ENSG00000268575			5079	0.0902088	-0.149319	0.028785
ENSG00000215790			7713	3.29772	-0.0346906	0.701077
ENSG00000008130	65220	NADK	5570	5.34137	0.0210066	0.319458
ENSG00000078369	2782	GNB1	6417	7.69251	0.0208898	0.0965754
ENSG00000231050	105378949	GNB1-DT	906	-1.97858	-0.230039	0.0158871
ENSG00000169885	163688	CALML6	2040	0.671702	-0.645917	6.67792e-08
ENSG00000178821	339456	TMEM52	1600	2.40495	-0.407482	2.79439e-06
ENSG00000187730	2563	GABRD	5525	-1.67308	-0.388998	0.000272484
ENSG00000067606	5590	PRKCZ	7695	5.14659	-0.0740037	0.000919578
ENSG00000182873	100506504	PRKCZ-AS1	1734	-0.74384	-0.160728	0.0129105
ENSG00000162585	199990	FAAP20	10916	4.59455	-0.0578423	0.0427605
ENSG00000157933	6497	SKI	6550	6.4647	-0.0529963	0.00228374
ENSG00000116151	79906	MORN1	11337	2.60567	-0.0152938	0.679806
ENSG00000269896	100129534	LOC100129534	2407	0.920427	-0.137754	0.00998288
ENSG00000272420			568	-2.05217	-0.240993	0.00946799
ENSG00000157916	11079	RER1	5689	7.31408	-0.0593701	0.0297686
ENSG00000157911	5192	PEX10	3782	4.53275	-0.0581957	0.000193296
ENSG00000149527	9651	PLCH2	10809	6.10757	-0.0798536	0.0573988
ENSG00000157881	55229	PANK4	5072	3.78812	0.015169	0.439901
ENSG00000197921	388585	HES5	1324	0.0195916	-0.0666244	0.383541
ENSG00000272449			1531	-1.10474	0.0541614	0.456727
ENSG00000238164			6137	0.96606	0.155599	0.00540782
ENSG00000157873	8764	TNFRSF14	6219	5.13837	0.0990747	0.0165124
ENSG00000157870	127281	PRXL2B	3371	4.73089	-0.0382555	0.158429
ENSG00000142606	79258	MMEL1	3870	2.4444	-0.629995	7.46208e-05
ENSG00000142611	63976	PRDM16	9767	-2.09732	0.296952	0.00347496
ENSG00000130762	27237	ARHGEF16	5324	5.21928	0.0517959	0.329291
ENSG00000162591	1953	MEGF6	9021	6.39503	-0.196166	0.000390889
ENSG00000158109	127262	TPRG1L	2401	6.55613	-0.149359	2.33269e-07
ENSG00000116213	49856	WRAP73	7634	3.80818	0.0390658	0.118939
ENSG00000078900	7161	TP73	6767	5.10444	-0.104987	0.0320068
ENSG00000227372	57212	GFOD3P	9701	3.20685	-0.0741643	0.0390876
ENSG00000235169	388588	SMIM1	1087	-0.646263	-0.111902	0.0653085
ENSG00000130764	57470	LRRC47	4509	5.74666	-0.0257665	0.0456276
ENSG00000116198	9731	CEP104	11885	4.76976	0.0493872	0.00513201
ENSG00000169598	1677	DFFB	3870	1.65953	0.0598214	0.135142
ENSG00000198912	339448	C1orf174	4388	3.99538	0.0124407	0.555554
ENSG00000236423	100133612	LINC01134	4084	-1.27199	-0.00373314	0.964063
ENSG00000131697	261734	NPHP4	13167	3.03932	-0.0504804	0.0918348
ENSG00000069424	8514	KCNAB2	17329	3.32945	0.281237	1.42999e-06
ENSG00000116251	6146	RPL22	4665	5.83598	-0.0407481	0.132537
ENSG00000158286	388591	RNF207	6595	3.28491	-0.0541347	0.416359
ENSG00000116237	23463	ICMT	4910	6.56051	0.00694518	0.756322
ENSG00000225077			2358	-1.80281	-0.0947984	0.336534
ENSG00000158292	387509	GPR153	4198	4.34524	0.161594	0.00199911
ENSG00000097021	11332	ACOT7	4124	4.83108	0.0817682	0.00990131
ENSG00000069812	54626	HES2	5407	6.34865	-0.0663267	0.0657093
ENSG00000187017	83715	ESPN	6952	5.56183	-0.218235	4.66212e-06
ENSG00000215788	8718	TNFRSF25	4263	4.15903	-0.0461236	0.465034
ENSG00000171680	57449	PLEKHG5	6935	5.40796	-0.0173529	0.572455
ENSG00000162408	79707	NOL9	7271	4.01863	0.00103272	0.964063
ENSG00000204859	3104	ZBTB48	4510	3.76839	-0.126142	9.75476e-05
ENSG00000162413	9903	KLHL21	6901	6.56528	-0.113988	5.74325e-07
ENSG00000116273	148479	PHF13	3632	4.70319	-0.0590947	0.0112364
ENSG00000041988	90326	THAP3	4072	3.41992	-0.07182	0.00410779
ENSG00000007923	55735	DNAJC11	5083	5.50259	0.0670875	0.00120982
ENSG00000171735	23261	CAMTA1	9903	4.10776	8.20442e-06	0.999677
ENSG00000049245	9341	VAMP3	2733	6.20379	0.0118476	0.654335
ENSG00000049246	8863	PER3	8099	4.9502	-0.132487	0.356264
ENSG00000049249	3604	TNFRSF9	6354	0.438588	0.786968	4.30548e-10
ENSG00000116288	11315	PARK7	2397	6.42893	0.0719305	0.00279249
ENSG00000116285	54206	ERRFI1	4179	4.67165	0.114985	0.112402
ENSG00000162426	50651	SLC45A1	2888	-1.08888	-0.0694182	0.479492
ENSG00000142599	473	RERE	14112	6.36716	-0.0048803	0.906907
ENSG00000074800	2023	ENO1	5216	10.0454	0.0456674	0.13226
ENSG00000232208			352	-2.34551	-0.130525	0.473043
ENSG00000142583	6518	SLC2A5	6632	3.44073	0.0707487	0.187902
ENSG00000180758	80045	GPR157	5304	6.43846	-0.0190537	0.669651
ENSG00000228526	106614088	MIR34AHG	8702	1.63883	-0.085368	0.221662
ENSG00000234546	102724571	LNCTAM34A	2141	0.478741	-0.0316358	0.573193
ENSG00000049239	9563	H6PD	9322	6.48216	-0.0134499	0.591021
ENSG00000171621	80176	SPSB1	3389	5.08373	-0.0310135	0.245777
ENSG00000284693	100506022	LINC02606	2623	-1.75857	0.00336179	0.961675
ENSG00000171612	84275	SLC25A33	3865	2.36364	-0.0118699	0.779748
ENSG00000188807	199953	TMEM201	6981	3.8582	0.0269854	0.426648
ENSG00000171608	5293	PIK3CD	6333	4.10269	0.240045	2.24916e-08
ENSG00000231789	101929074	PIK3CD-AS2	939	-0.548757	-0.233131	0.000143194
ENSG00000171603	22883	CLSTN1	5241	8.71625	-0.112315	2.99021e-05
ENSG00000178585	56998	CTNNBIP1	3339	7.79734	-0.220325	0.000271728
ENSG00000162441	84328	LZIC	5459	5.13544	-0.0686633	0.00129975
ENSG00000173614	64802	NMNAT1	4610	3.47254	-0.0644754	0.0116717
ENSG00000162444	116362	RBP7	862	4.12128	-0.271461	0.000299113
ENSG00000130939	10277	UBE4B	9237	6.39174	-0.0830391	0.00209764
ENSG00000054523	23095	KIF1B	17955	6.41678	-0.0778137	0.0471431
ENSG00000284642			1477	-1.12276	-0.244806	0.000261063
ENSG00000142657	5226	PGD	3333	8.88294	-0.0680344	0.0650929
ENSG00000175279	378708	CENPS	1748	-1.40072	0.0571458	0.477798
ENSG00000160049	1676	DFFA	6625	5.40541	0.0411139	0.0130258
ENSG00000142655	5195	PEX14	2932	4.34196	-0.00188955	0.929631
ENSG00000130940	54897	CASZ1	11336	6.1361	-0.0125517	0.658929
ENSG00000272078			7923	-1.1946	-0.0505305	0.362376
ENSG00000120948	23435	TARDBP	5317	5.78891	0.00930369	0.650291
ENSG00000271895			870	-0.716215	-0.319151	1.19232e-05
ENSG00000116649	6723	SRM	1894	5.11419	0.0750327	0.119805
ENSG00000171824	5394	EXOSC10	5991	5.69683	0.0419306	0.0203385
ENSG00000230337	105376736	EXOSC10-AS1	536	-1.7677	0.0658819	0.297106
ENSG00000198793	2475	MTOR	12163	5.9362	0.0392907	0.0125622
ENSG00000171819	10218	ANGPTL7	2224	-2.18253	-0.57211	0.00467608
ENSG00000120942	29914	UBIAD1	5090	3.81676	-0.0306543	0.263692
ENSG00000284646			742	-0.285256	-0.10815	0.186031
ENSG00000204624	57540	DISP3	6120	-1.81276	0.139552	0.173697
ENSG00000116661	26232	FBXO2	3163	4.50539	-0.0883812	0.0410369
ENSG00000132879	93611	FBXO44	3527	4.10254	-0.141156	0.000121256
ENSG00000116663	26270	FBXO6	1735	3.93639	0.324421	3.91417e-10
ENSG00000116670	10459	MAD2L2	3324	3.51231	0.111375	0.000287574
ENSG00000162490	374946	DRAXIN	7365	-1.2453	0.389868	1.52718e-05
ENSG00000177674	57085	AGTRAP	2435	5.32093	0.148428	6.43343e-05
ENSG00000215910	284498	C1orf167	6499	0.170225	0.449266	5.9539e-06
ENSG00000177000	4524	MTHFR	11513	5.18364	0.137996	2.19192e-06
ENSG00000011021	1185	CLCN6	8173	3.22763	-0.000273264	0.993154
ENSG00000116685	90231	KIAA2013	3281	5.72746	-0.0154469	0.371774
ENSG00000083444	5351	PLOD1	5320	5.65289	0.0321411	0.294309
ENSG00000116688	9927	MFN2	10234	7.09896	0.0918902	0.000113911
ENSG00000116691	60672	MIIP	2821	3.52224	0.00571647	0.88104
ENSG00000120949	943	TNFRSF8	3812	-0.610821	0.926761	2.64823e-17
ENSG00000028137	7133	TNFRSF1B	3778	4.29082	0.609353	2.24678e-11
ENSG00000048707	55187	VPS13D	20768	7.10852	-0.0109168	0.691572
ENSG00000162496	9249	DHRS3	3515	6.23173	0.0748783	0.165997
ENSG00000272482			345	-1.59697	0.00929107	0.924774
ENSG00000179172	343069	HNRNPCL1	1134	-0.335034	0.00437271	0.984375
ENSG00000162494	126755	LRRC38	2168	-0.689724	-0.177047	0.120423
ENSG00000162493	10630	PDPN	3707	4.37442	0.277158	2.91133e-06
ENSG00000116731	7799	PRDM2	10923	5.66642	0.00775177	0.742342
ENSG00000189337	23254	KAZN	13860	6.45207	-0.0725049	0.171449
ENSG00000175147	200197	TMEM51-AS1	11973	3.95134	-0.00206124	0.970977
ENSG00000171729	55092	TMEM51	2238	5.30044	0.134779	6.83922e-05
ENSG00000278480			966	-2.01464	-0.0288107	0.790124
ENSG00000142621	114827	FHAD1	12805	0.594251	0.0321399	0.698446
ENSG00000142634	79180	EFHD2	2534	6.9905	0.266082	1.69976e-07
ENSG00000132906	842	CASP9	5269	3.40774	0.0241029	0.540074
ENSG00000116138	23341	DNAJC16	8563	4.06529	0.0395591	0.0173732
ENSG00000116771	79814	AGMAT	3095	-0.781583	0.312711	2.59644e-06
ENSG00000235084			447	1.66631	0.010638	0.962914
ENSG00000197312	84301	DDI2	12178	6.20018	-0.0443596	0.208357
ENSG00000116786	23207	PLEKHM2	4134	6.80534	-0.0690566	0.00722429
ENSG00000162461	284723	SLC25A34	3338	0.209284	-0.242197	0.00206898
ENSG00000162458	54751	FBLIM1	4351	4.71323	0.122908	0.00205093
ENSG00000224321			490	-1.79801	-0.101594	0.496817
ENSG00000233954	440567	UQCRHL	2180	4.0127	0.0175084	0.878689
ENSG00000178715	441876	RPS16P1	438	2.96842	0.0403675	0.878892
ENSG00000179743	729614	SPEN-AS1	2473	1.57898	-0.119846	0.000994059
ENSG00000065526	23013	SPEN	14336	6.97873	-0.00912598	0.739838
ENSG00000116809	7709	ZBTB17	4240	4.48023	-0.00188342	0.938312
ENSG00000173641	27129	HSPB7	3910	-0.831307	-0.118829	0.520036
ENSG00000185519	348487	FAM131C	1720	-0.770772	0.0908204	0.316612
ENSG00000142627	1969	EPHA2	4141	7.9585	0.21151	0.000824638
ENSG00000227959			904	0.902999	-0.277212	1.50649e-05
ENSG00000224621			544	-0.606189	-0.0108768	0.889174
ENSG00000142632	128272	ARHGEF19	3788	5.59295	-0.0285379	0.460917
ENSG00000237276			1990	3.70011	-0.0491831	0.442303
ENSG00000288398			2662	2.37159	-0.0573494	0.0535274
ENSG00000132881	79363	CPLANE2	1574	1.84973	-0.0276765	0.352273
ENSG00000233929			186	1.73122	-0.20757	0.352538
ENSG00000037637	54455	FBXO42	9009	5.05341	-0.0638767	0.00179354
ENSG00000055070	26099	SZRD1	4742	7.27594	0.0315912	0.0242404
ENSG00000226457	729662	RPL22P3	381	-0.464968	0.014716	0.94197
ENSG00000157191	55707	NECAP2	5510	5.72476	0.0314202	0.0570302
ENSG00000226029	107984921	LINC01772	3245	-1.55865	-0.0301979	0.69392
ENSG00000080947	114819	CROCCP3	6905	0.376857	-0.281672	7.85804e-05
ENSG00000219481	55672	NBPF1	12212	3.62439	-0.105725	0.0707186
ENSG00000215908			5606	3.63146	-0.105297	0.0167703
ENSG00000186301			2291	1.40249	-0.346282	7.83295e-05
ENSG00000236698			435	2.37007	0.0430723	0.833459
ENSG00000058453	9696	CROCC	8875	5.1641	-0.176798	8.30188e-05
ENSG00000186715	11223	MST1L	5298	0.392745	-0.352582	0.00127986
ENSG00000238142	105376805	LOC105376805	2130	2.10103	-0.0857544	0.116501
ENSG00000117122	4237	MFAP2	2712	2.61607	-0.172372	0.0234385
ENSG00000159363	23400	ATP13A2	5253	5.13812	-0.0140233	0.729692
ENSG00000117118	6390	SDHB	2324	5.56458	0.088605	5.85434e-06
ENSG00000117115	11240	PADI2	6000	1.98213	0.0955253	0.148203
ENSG00000142623	29943	PADI1	4903	5.80522	-0.265207	0.0473452
ENSG00000142619	51702	PADI3	3189	1.61066	-0.480079	0.00045539
ENSG00000179051	55920	RCC2	4079	7.20677	0.0437372	0.00818726
ENSG00000074964	55160	ARHGEF10L	7954	6.73335	-0.116765	0.00178385
ENSG00000117154	84966	IGSF21	3033	-1.0217	0.398663	5.93029e-06
ENSG00000179023	127707	KLHDC7A	5145	2.67037	-0.0760119	0.575606
ENSG00000235282			266	-1.86316	-0.113618	0.559876
ENSG00000159423	8659	ALDH4A1	3632	6.60546	-0.136522	2.14251e-05
ENSG00000169991	126917	IFFO2	6179	7.28335	0.134659	0.0428383
ENSG00000272084			3402	-1.58699	-0.140557	0.0563187
ENSG00000127481	23352	UBR4	24661	6.98071	-0.0107125	0.633017
ENSG00000230424	101927895	EMC1-AS1	507	-0.986517	-0.183955	0.000735222
ENSG00000127463	23065	EMC1	9602	5.41892	0.0445305	0.0358693
ENSG00000053372	51154	MRTO4	2556	5.21332	0.0406237	0.298082
ENSG00000162482	22977	AKR7A3	1215	-0.785114	-0.140726	0.0051638
ENSG00000053371	8574	AKR7A2	1781	5.45137	-0.10979	9.59755e-05
ENSG00000040487	54896	SLC66A1	2686	3.18194	-0.0602523	0.00796733
ENSG00000077549	832	CAPZB	19094	8.04822	0.012028	0.548082
ENSG00000173436	440574	MICOS10	5480	2.58751	-0.0769642	0.0158868
ENSG00000158747	4681,100532736	NBL1,MICOS10-NBL1	3448	7.84296	-0.0762823	0.0048515
ENSG00000226396			455	3.09314	-0.114991	0.634768
ENSG00000162542	255104	TMCO4	4054	4.7694	0.0574182	0.105406
ENSG00000169914	23252	OTUD3	6885	3.09219	-0.174253	1.92811e-06
ENSG00000117215	26279	PLA2G2D	2681	-1.02078	0.981493	1.63526e-12
ENSG00000162543	127733	UBXN10	5562	-0.51085	-0.527929	0.000811154
ENSG00000162545	55450	CAMK2N1	2605	1.63453	0.16452	0.0339257
ENSG00000090432	79594	MUL1	2428	4.87821	0.0509038	0.0135123
ENSG00000183114	163933	FAM43B	2448	-2.00148	-0.223382	0.0144054
ENSG00000158825	978	CDA	820	6.17312	-0.281396	0.00433052
ENSG00000158828	65018	PINK1	4833	7.00988	-0.159859	0.000581234
ENSG00000117242	100861548	PINK1-AS	4443	2.63621	-0.00387086	0.872474
ENSG00000244038	1650	DDOST	2721	7.08401	0.101004	8.07428e-07
ENSG00000117245	57576	KIF17	4470	-0.878815	-0.0152859	0.868724
ENSG00000189410	400745	SH2D5	4487	-1.69888	-0.307532	0.0747306
ENSG00000127483	50809	HP1BP3	9815	6.90026	-0.0146057	0.385147
ENSG00000075151	8672	EIF4G3	9596	5.76521	0.0161957	0.448913
ENSG00000117298	1889	ECE1	7308	6.39945	-0.0213351	0.627293
ENSG00000236216			376	-1.88932	0.0118318	0.951853
ENSG00000227001			661	-1.45886	-0.113112	0.292065
ENSG00000187952			1234	-0.0287684	0.170837	0.23686
ENSG00000142794	84224	NBPF3	6812	2.57252	-0.0472754	0.509088
ENSG00000162551	249	ALPL	2980	1.71592	0.623427	6.74827e-09
ENSG00000076864	5909	RAP1GAP	5755	3.74187	-0.170056	0.0072723
ENSG00000090686	84196	USP48	9497	5.23027	-0.00102832	0.965103
ENSG00000187942	401944	LDLRAD2	4494	-0.147644	-0.102618	0.183386
ENSG00000142798	3339	HSPG2	18118	7.10157	-0.00996684	0.843907
ENSG00000218510	29092	LINC00339	3764	0.387235	-0.0715316	0.256829
ENSG00000070831	998	CDC42	16278	7.78123	0.029383	0.181321
ENSG00000162552	54361	WNT4	4650	5.85471	-0.316252	5.31819e-07
ENSG00000285873			811	2.00478	-0.411327	1.71992e-08
ENSG00000184677	9923	ZBTB40	9169	4.67612	0.00425546	0.870771
ENSG00000173372	712	C1QA	1220	4.47505	0.618964	3.90077e-09
ENSG00000159189	714	C1QC	1332	4.80161	0.698339	5.31526e-10
ENSG00000173369	713	C1QB	1492	4.45464	0.703474	9.12051e-10
ENSG00000133216	2048	EPHB2	12516	0.518837	0.653979	2.53999e-08
ENSG00000004487	23028	KDM1A	5440	6.01437	0.03149	0.0559628
ENSG00000169641	7798	LUZP1	9658	5.53702	0.109898	2.64073e-05
ENSG00000261326			6182	0.0169335	-0.20234	0.0321488
ENSG00000125944	10236	HNRNPR	8704	6.67107	0.0562199	0.0149258
ENSG00000125945	80818	ZNF436	4786	5.07893	-0.033744	0.255422
ENSG00000249087	148898	ZNF436-AS1	2674	0.0844691	-0.153707	0.00723862
ENSG00000271420			650	-1.6813	-0.227029	0.00662769
ENSG00000204219	6920	TCEA3	3675	5.42503	-0.215965	2.68782e-06
ENSG00000088280	55616	ASAP3	4988	5.84067	-0.304594	3.55993e-06
ENSG00000007968	1870	E2F2	5462	4.13719	0.0795877	0.0496521
ENSG00000117318	3399	ID3	1496	3.89921	0.185527	0.000521385
ENSG00000142676	6135	RPL11	2659	9.67378	-0.0737051	0.000594828
ENSG00000236810	100506963	ELOA-AS1	3086	0.629432	-0.161758	2.95335e-06
ENSG00000011007	6924	ELOA	5391	6.07638	0.00998388	0.695163
ENSG00000057757	57095	PITHD1	2173	7.05707	-0.291824	1.79421e-06
ENSG00000011009	11313	LYPLA2	2021	5.70157	0.0799803	0.000776561
ENSG00000117308	2582	GALE	3955	6.06031	-0.116904	0.0119568
ENSG00000117305	3155	HMGCL	5628	4.91953	-0.0796331	0.0148983
ENSG00000179163	2517	FUCA1	2043	4.37143	0.0100148	0.737672
ENSG00000188822	1269	CNR2	5265	-2.15824	0.513121	3.67259e-09
ENSG00000229106			1267	-1.52317	-0.0797918	0.657867
ENSG00000189266	55629	PNRC2	2763	5.10651	0.0937165	0.000319635
ENSG00000188529	10772	SRSF10	11860	5.1718	0.0903236	0.000720376
ENSG00000142661	127294	MYOM3	9214	0.355493	-0.0249443	0.660114
ENSG00000142677	58985	IL22RA1	2817	5.43068	-0.164777	0.00561235
ENSG00000185436	163702	IFNLR1	4940	3.74903	-0.152531	0.00130331
ENSG00000158055	57822	GRHL3	3905	7.76883	-0.13001	0.00357809
ENSG00000001460	90529	STPG1	8511	3.40541	-0.133325	8.21686e-06
ENSG00000001461	57185	NIPAL3	9396	6.18284	-0.166451	0.00146481
ENSG00000117602	11123	RCAN3	7138	5.29698	-0.0422599	0.120022
ENSG00000133226	10250	SRRM1	7922	5.83253	0.0215659	0.265571
ENSG00000169504	25932	CLIC4	4467	5.15103	0.198922	1.17384e-05
ENSG00000020633	864	RUNX3	4922	3.99656	0.418047	6.77094e-08
ENSG00000117614	25949	SYF2	3773	4.99371	0.0241237	0.20526
ENSG00000117616	57035	RSRP1	6730	5.10484	-0.0809895	0.0137813
ENSG00000224183			480	-0.0553156	0.0713866	0.711086
ENSG00000183726	23585	TMEM50A	3010	6.19045	0.0286212	0.207943
ENSG00000188672	6006	RHCE	2433	0.061047	-0.383934	0.000157889
ENSG00000238084			478	-0.61758	0.00469887	0.978047
ENSG00000204178	55219	MACO1	3979	5.4911	-0.145062	0.00679761
ENSG00000157978	26119	LDLRAP1	5371	5.72328	-0.0508002	0.0158685
ENSG00000117643	57134	MAN1C1	9026	3.59113	0.0265911	0.61469
ENSG00000162430	57190	SELENON	4421	6.18144	0.0576808	0.0158425
ENSG00000228172			2793	0.00251172	-0.145019	0.00149311
ENSG00000117640	56181	MTFR1L	5797	4.42909	-0.0698344	0.000196489
ENSG00000127423	79000	AUNIP	2408	0.821616	0.262051	6.83225e-06
ENSG00000182749	164091	PAQR7	3244	5.59693	-0.174954	1.45874e-06
ENSG00000117632	3925	STMN1	6247	6.36728	0.00562981	0.894826
ENSG00000158006	5051	PAFAH2	3795	4.54996	-0.0207847	0.436329
ENSG00000175087	149420	PDIK1L	4560	3.13277	0.013803	0.743141
ENSG00000197245	79927	FAM110D	2799	0.451508	0.105235	0.37251
ENSG00000142684	51042	ZNF593	732	3.46971	0.0610359	0.164233
ENSG00000142675	10256	CNKSR1	3960	4.67	0.0382337	0.2336
ENSG00000130695	64793	CEP85	5145	4.03838	-0.0145132	0.608972
ENSG00000142669	83442	SH3BGRL3	876	8.06865	0.0140936	0.725164
ENSG00000158062	91544	UBXN11	4704	3.34259	-0.0586778	0.185465
ENSG00000169442	1043	CD52	934	3.87512	0.261306	2.03378e-05
ENSG00000176092	55057	CRYBG2	6895	7.55485	-0.065527	0.219878
ENSG00000176083	257101	ZNF683	2379	2.45145	0.213842	0.00637475
ENSG00000117682	79947	DHDDS	5608	5.08954	0.0185131	0.40681
ENSG00000223583	729301	RPL17P9	535	-1.25321	-0.110501	0.55196
ENSG00000198830	3151	HMGN2	3189	7.12992	0.0393492	0.0361984
ENSG00000117676	6195	RPS6KA1	5884	5.38853	0.192168	2.61235e-07
ENSG00000260063	101928728	LOC101928728	2000	-0.726365	-0.00279653	0.959362
ENSG00000117713	8289	ARID1A	15939	6.71206	0.0418413	0.00905214
ENSG00000060642	55650	PIGV	5872	3.7086	-0.0274176	0.203224
ENSG00000204160	84243	ZDHHC18	5460	5.2207	0.0651961	0.013576
ENSG00000175793	2810	SFN	1308	11.1852	0.0314273	0.519803
ENSG00000142751	54707	GPN2	4966	4.38134	0.00440302	0.746234
ENSG00000198746	63906	GPATCH3	2226	3.43503	0.0071434	0.758916
ENSG00000090273	10726	NUDC	2848	6.28093	0.00696034	0.830608
ENSG00000175707	126695	KDF1	1855	4.53254	-0.0464559	0.0139433
ENSG00000253368	388610	TRNP1	1979	3.19799	0.0250397	0.735408
ENSG00000158246	115572	TENT5B	2382	7.20782	-0.133527	0.0110148
ENSG00000090020	6548	SLC9A1	6195	4.81739	0.17354	8.68428e-06
ENSG00000214973			640	-0.417217	0.125735	0.472862
ENSG00000225159	440577	NPM1P39	867	1.66949	0.113793	0.522379
ENSG00000142784	23038	WDTC1	5911	6.31752	-0.0301338	0.105867
ENSG00000186501	84065	TMEM222	4476	5.0801	-0.0474922	0.0345889
ENSG00000241547			468	1.91722	0.0769289	0.728851
ENSG00000142765	84958	SYTL1	5584	7.37796	-0.195576	5.40069e-08
ENSG00000142733	9064	MAP3K6	5746	6.69416	0.122247	0.0048515
ENSG00000142748	8547	FCN3	2169	-0.403348	0.164647	0.0680509
ENSG00000174950	388611	CD164L2	1994	3.30569	-0.0994994	0.0437987
ENSG00000158195	10163	WASF2	5681	8.33414	-0.0767833	0.00639591
ENSG00000126705	27245	AHDC1	8297	6.77608	-0.193495	9.61387e-07
ENSG00000000938	2268	FGR	3382	2.56768	0.44007	8.25889e-10
ENSG00000235912			192	2.38687	-0.0625537	0.718523
ENSG00000126709	2537	IFI6	842	5.8665	0.650435	1.06033e-05
ENSG00000009780	199870	FAM76A	4046	3.0861	-0.046489	0.105369
ENSG00000117758	23673	STX12	3801	5.40972	0.0458322	0.178593
ENSG00000117751	5511	PPP1R8	2815	4.99772	0.0357651	0.0110519
ENSG00000130775	9473	THEMIS2	4621	3.37597	0.454914	2.38073e-11
ENSG00000117748	6118	RPA2	1981	5.23634	0.0126602	0.61768
ENSG00000130768	27293	SMPDL3B	2663	0.881958	0.209844	0.000558553
ENSG00000158156	55113	XKR8	5180	3.16198	-0.00649303	0.816347
ENSG00000158161	2140	EYA3	6424	5.05989	0.0304271	0.0605772
ENSG00000228589			681	2.01096	0.130976	0.393401
ENSG00000214812			557	-0.873888	-0.00394231	0.985039
ENSG00000169403	5724	PTAFR	4208	4.39599	0.470251	9.9089e-09
ENSG00000126698	22826	DNAJC8	2892	5.97915	0.0203114	0.19619
ENSG00000130770	93974	ATP5IF1	2225	5.85315	-0.0736755	0.00374575
ENSG00000270605			1945	-1.29186	-0.144918	0.0678728
ENSG00000130766	83667	SESN2	3462	5.04642	-0.17035	0.0836745
ENSG00000130772	54797	MED18	2017	4.05976	-0.029953	0.370574
ENSG00000204138	65979	PHACTR4	7317	6.59757	-0.109601	0.0325044
ENSG00000180198	1104	RCC1	3888	5.18576	0.0905394	0.00213416
ENSG00000242125	8420	SNHG3	4088	3.3305	0.0192771	0.754977
ENSG00000200087	26768	SNORA73B	204	-1.11705	0.0226482	0.850091
ENSG00000279443			2083	-1.96235	0.211347	0.00101049
ENSG00000180098	54952	TRNAU1AP	4311	3.57862	0.00271916	0.910965
ENSG00000197989	85028	SNHG12	4266	2.9026	-0.0305409	0.561052
ENSG00000221539	692212	SNORD99	74	-1.98368	-0.0687382	0.470563
ENSG00000120656	6883	TAF12	2337	4.12332	0.00581239	0.763314
ENSG00000188060	115273	RAB42	2200	-1.31389	0.373602	1.64334e-07
ENSG00000162419	10691	GMEB1	6459	3.88212	0.0786203	5.81284e-05
ENSG00000198492	51441	YTHDF2	3729	5.86533	0.05412	0.000291663
ENSG00000159023	2035	EPB41	19993	6.20724	-0.139849	0.000283643
ENSG00000225616	646624	RPL27P4	331	2.56429	-0.0511696	0.842262
ENSG00000253304	399474	TMEM200B	2606	1.4714	-0.171388	0.0113336
ENSG00000116350	6429	SRSF4	8806	6.11915	0.028016	0.0903066
ENSG00000116353	51102	MECR	4138	3.64673	-0.0204672	0.391995
ENSG00000060656	10076	PTPRU	6682	3.57726	0.165798	0.00157351
ENSG00000186056	100129196	MATN1-AS1	4024	-0.176136	-0.118586	0.0151139
ENSG00000162511	7805	LAPTM5	3228	5.71186	0.466823	8.50323e-11
ENSG00000162512	9672	SDC3	7065	3.82213	0.0707083	0.230484
ENSG00000134644	9698	PUM1	6621	5.97672	0.0254722	0.179132
ENSG00000215900			252	-1.54479	0.0726892	0.699976
ENSG00000084628	79570	NKAIN1	3320	0.630506	-0.316481	0.000827791
ENSG00000060688	9410	SNRNP40	3887	5.00637	0.0481531	0.0315669
ENSG00000121766	51538	ZCCHC17	1921	4.70855	-0.0616841	0.00109195
ENSG00000121769	2170	FABP3	1398	-1.56858	-0.0694299	0.671056
ENSG00000168528	347735	SERINC2	3452	6.37901	0.174633	0.00447351
ENSG00000142910	64129	TINAGL1	5281	3.17148	0.379796	5.35424e-06
ENSG00000162517	553115	PEF1	2223	6.08196	-0.029439	0.150832
ENSG00000084636	1307	COL16A1	9253	5.17719	-0.194224	0.000954324
ENSG00000121753	576	ADGRB2	7756	-0.163006	-0.219798	0.00351223
ENSG00000134668	90853	SPOCD1	7085	-0.856638	1.27739	7.22011e-19
ENSG00000184007	8073	PTP4A2	6708	6.31928	0.166387	4.52239e-08
ENSG00000121774	10657	KHDRBS1	3544	6.59359	0.0665847	0.000509119
ENSG00000121775	55116	TMEM39B	2787	3.60861	-0.00718227	0.78483
ENSG00000025800	23633	KPNA6	7457	6.01582	0.0315535	0.0124228
ENSG00000084652	200081	TXLNA	5114	6.40808	0.00992472	0.524074
ENSG00000160050	79140	CCDC28B	2609	0.949831	-0.0326013	0.516782
ENSG00000224066			1357	-1.72785	-0.296787	0.00161825
ENSG00000160051	55721	IQCC	2463	1.81109	-0.0616021	0.039789
ENSG00000160055	56063	TMEM234	3571	2.60278	-0.0288865	0.373286
ENSG00000084623	8668	EIF3I	1725	7.12187	0.0356649	0.067796
ENSG00000220785			2961	1.04089	-0.192915	0.016887
ENSG00000183615	84734	FAM167B	947	-0.164253	0.11144	0.222586
ENSG00000182866	3932	LCK	3339	3.48131	0.352388	1.45325e-06
ENSG00000116478	3065	HDAC1	3966	7.04926	0.0722152	6.36395e-05
ENSG00000175130	65108	MARCKSL1	1546	4.29814	0.33968	9.97658e-07
ENSG00000225828	100128071	FAM229A	2845	1.11447	-0.251086	0.00117281
ENSG00000160058	55108	BSDC1	6741	6.00077	-0.0330976	0.0263558
ENSG00000160062	653121	ZBTB8A	7077	1.43581	0.0153745	0.726076
ENSG00000176261	339487	ZBTB8OS	3531	3.64641	0.0151565	0.568735
ENSG00000162521	5928	RBBP4	9470	6.28132	0.0375625	0.0838897
ENSG00000162520	81493	SYNC	3722	1.67846	0.0193811	0.753141
ENSG00000162522	57648	NHSL3	6020	7.88742	0.0577931	0.00492552
ENSG00000134684	8565	YARS1	9897	6.0859	0.0852231	0.00798395
ENSG00000116497	64766	S100PBP	9190	3.24701	0.0491871	0.0427361
ENSG00000121905	3208	HPCA	1964	-1.34301	0.037529	0.547438
ENSG00000121900	113452	TMEM54	1417	6.37598	0.0762127	0.0256034
ENSG00000116514	127544	RNF19B	2610	6.29647	0.346828	2.19664e-09
ENSG00000004455	204	AK2	9625	6.89081	0.086098	3.10381e-06
ENSG00000142920	113451	AZIN2	9581	0.787372	-0.037205	0.534154
ENSG00000278997			1360	-1.15069	-0.0430516	0.507397
ENSG00000116525	55223	TRIM62	3976	3.86219	0.123312	0.0126383
ENSG00000160094	149076	ZNF362	3384	4.86801	-0.0799156	0.0146033
ENSG00000134686	1912	PHC2	4975	5.40029	0.102062	0.000261382
ENSG00000121903	7579	ZSCAN20	5308	0.974482	0.108424	0.00127258
ENSG00000121904	114784	CSMD2	18157	-0.0388995	0.264042	0.00717889
ENSG00000163866	113444	SMIM12	10337	4.77098	0.0440248	0.0396668
ENSG00000189280	2709	GJB5	1355	6.16414	0.0132412	0.675526
ENSG00000189433	127534	GJB4	1444	2.27334	0.0891244	0.159543
ENSG00000188910	2707	GJB3	2362	6.18029	0.0988273	0.000678273
ENSG00000187513	2701	GJA4	1716	0.260203	0.230392	0.0184416
ENSG00000116544	58512	DLGAP3	4042	-1.6702	0.202531	0.00608903
ENSG00000163867	9204	ZMYM6	9568	1.94652	0.0300136	0.477786
ENSG00000197056	79830	ZMYM1	5205	2.13094	0.117716	0.0107462
ENSG00000228348			463	-1.16535	0.0895436	0.608916
ENSG00000116560	6421	SFPQ	7419	7.41375	0.0534856	0.0147621
ENSG00000146463	9202	ZMYM4	7905	5.11658	0.0371718	0.0776111
ENSG00000229994	643343	RPL5P4	886	1.0522	0.0161491	0.935432
ENSG00000142687	79932	KIAA0319L	9619	6.06912	-0.118731	3.80899e-05
ENSG00000020129	23154	NCDN	4917	4.69553	-0.111883	1.04629e-05
ENSG00000239636	105378645	TFAP2E-AS1	1030	-1.64202	0.0855886	0.255511
ENSG00000116819	339488	TFAP2E	2272	2.48417	-0.298929	3.04503e-07
ENSG00000126067	5690	PSMB2	4528	6.29977	0.0912986	9.51132e-05
ENSG00000142686	127703	C1orf216	3049	2.94835	-0.0371873	0.29843
ENSG00000092853	63967	CLSPN	9591	2.50685	0.259525	1.98009e-07
ENSG00000134698	192670	AGO4	7423	4.70484	-0.0819036	0.0155818
ENSG00000092847	26523	AGO1	13890	5.37104	-0.0351707	0.0820768
ENSG00000126070	192669	AGO3	21153	3.49476	0.0311061	0.196571
ENSG00000092850	27285	TEKT2	1959	-1.43677	-0.151927	0.093712
ENSG00000116863	54936	ADPRS	1651	5.27424	0.0159362	0.627123
ENSG00000171812	1296	COL8A2	4669	3.64293	0.167343	8.92845e-06
ENSG00000054116	27095	TRAPPC3	3527	5.83469	0.0687326	0.00211269
ENSG00000116871	55700	MAP7D1	5271	7.10783	0.17056	0.000165834
ENSG00000054118	9967	THRAP3	4720	6.97276	0.0334576	0.00525615
ENSG00000214193	79729	SH3D21	8142	4.37603	-0.180263	0.000995064
ENSG00000142694	55194	EVA1B	1211	2.32279	0.0931826	0.171038
ENSG00000196182	83931	STK40	5618	6.3702	-0.041723	0.431229
ENSG00000181817	84967	LSM10	1506	3.95383	0.00355559	0.916799
ENSG00000116885	127700	OSCP1	2788	1.76092	-0.0833509	0.00740963
ENSG00000116898	64960	MRPS15	2863	5.32257	0.0541385	0.0271753
ENSG00000119535	1441	CSF3R	8429	3.08606	0.877951	3.44846e-12
ENSG00000163873	2899	GRIK3	10497	-2.11845	-0.303827	0.0495118
ENSG00000233621	728431	LITATS1	3019	2.67584	0.0889338	0.067796
ENSG00000163874	80149	ZC3H12A	3091	6.57237	0.607897	1.09415e-08
ENSG00000163875	64769	MEAF6	6061	5.0169	-0.0559136	0.00107725
ENSG00000163877	79753	SNIP1	5718	4.00009	0.0327192	0.053935
ENSG00000237749			253	1.66258	-0.109352	0.402442
ENSG00000163879	7802	DNALI1	4456	0.452075	-0.0905347	0.251306
ENSG00000134697	29889	GNL2	5747	5.45503	0.0098877	0.776591
ENSG00000169218	284654	RSPO1	3058	0.0478563	0.129285	0.439213
ENSG00000116922	54955	AIRIM	4434	3.46918	-0.000829885	0.977925
ENSG00000134690	55143	CDCA8	2406	3.64312	0.144487	0.0001529
ENSG00000183317	284656	EPHA10	8152	0.110377	-0.327311	0.00153994
ENSG00000185090	149175	MANEAL	3018	3.16593	-0.233405	1.24638e-07
ENSG00000196449	79693	YRDC	1848	3.51198	0.0937363	0.00137412
ENSG00000197982	127687	C1orf122	2231	4.89328	0.0760496	0.00860372
ENSG00000188786	4520	MTF1	7989	5.40657	0.0583928	0.0905903
ENSG00000204084	3633	INPP5B	8930	3.65972	-0.00937443	0.627312
ENSG00000183431	10946	SF3A3	3894	5.90224	0.0227033	0.209394
ENSG00000183386	2275	FHL3	2004	3.05719	0.0597798	0.191503
ENSG00000183520	51118	UTP11	3381	4.32851	0.0505537	0.0392408
ENSG00000185668	5453	POU3F1	2965	1.77617	-0.0273991	0.79421
ENSG00000224592			684	-0.937688	-0.105981	0.132915
ENSG00000215895	400750	HSPA5P1	1960	1.91904	0.139355	0.540059
ENSG00000116954	64121	RRAGC	5116	3.66536	0.0699542	0.0656299
ENSG00000228436	105378663	RRAGC-DT	2004	-1.5071	0.041025	0.472156
ENSG00000214114	26292	MYCBP	2773	3.886	0.00952297	0.740745
ENSG00000158315	54933	RHBDL2	2826	4.94069	-0.0374497	0.395465
ENSG00000174574	79647	AKIRIN1	2688	4.92874	0.0727725	0.00219399
ENSG00000168653	4725	NDUFS5	548	6.63366	-0.00505785	0.87608
ENSG00000127603	23499	MACF1	42738	7.66791	0.0326073	0.242746
ENSG00000183682	353500	BMP8A	5636	-0.430376	0.140532	0.29772
ENSG00000243970			5416	1.84042	-0.287218	0.000263557
ENSG00000090621	8761	PABPC4	6782	6.54811	0.0402086	0.0563313
ENSG00000163909	26508	HEYL	4077	0.336759	-0.0326917	0.825707
ENSG00000084072	10450	PPIE	11124	4.98069	-0.0380093	0.0326311
ENSG00000116985	656	BMP8B	4826	-0.115393	-0.0834557	0.202722
ENSG00000043514	54802	TRIT1	6533	3.93822	-0.0466168	0.0953268
ENSG00000116990	4610	MYCL	5063	5.81525	-0.1543	0.00186284
ENSG00000168389	84879	MFSD2A	4007	4.65519	-0.0471714	0.29245
ENSG00000228477			725	-0.0939741	-0.133034	0.207413
ENSG00000131236	10487	CAP1	3814	8.13548	0.127142	2.15989e-05
ENSG00000131238	5538	PPT1	3372	5.72477	0.125767	1.29393e-05
ENSG00000226745			685	-1.98595	-0.0343361	0.858142
ENSG00000117000	6018	RLF	6232	4.43182	-0.00334455	0.935338
ENSG00000259943			1541	0.626815	-0.109297	0.00554587
ENSG00000084073	10269	ZMPSTE24	4022	4.56931	0.126548	7.31786e-05
ENSG00000049089	1298	COL9A2	4215	1.60322	-0.0734998	0.288833
ENSG00000084070	64744	SMAP2	3601	5.11423	0.104538	5.91801e-06
ENSG00000187801	65243	ZFP69B	2566	0.321919	-0.0232399	0.659521
ENSG00000260920			2449	0.0989669	-0.0296015	0.569952
ENSG00000187815	339559	ZFP69	3173	1.29537	-0.0336997	0.355305
ENSG00000164002	64789	EXO5	3092	2.55796	-0.0495945	0.035003
ENSG00000117010	127396	ZNF684	3101	0.0172763	0.0827962	0.0535868
ENSG00000117016	9783	RIMS3	7259	3.54999	-0.194562	0.00245443
ENSG00000272145			1687	-1.71707	-0.170744	0.0325044
ENSG00000066136	4802	NFYC	5990	5.60889	0.000756137	0.962711
ENSG00000117013	9132	KCNQ4	4408	-0.685041	-0.134808	0.0732759
ENSG00000179862	163732	CITED4	1310	7.11394	-0.222398	0.000361494
ENSG00000171793	1503	CTPS1	11164	4.55515	0.139041	0.000328927
ENSG00000281207	100507178	SLFNL1-AS1	4800	-1.61778	-0.0972151	0.214517
ENSG00000010803	22955	SCMH1	4447	4.1494	-0.0133077	0.728084
ENSG00000204060	100132074	FOXO6	2398	2.15044	-0.271841	0.000149567
ENSG00000127129	1907	EDN2	1649	1.01256	-0.438614	0.00119279
ENSG00000127124	59269	HIVEP3	14625	3.85751	0.203179	7.33258e-05
ENSG00000198815	22887	FOXJ3	6896	4.89322	0.000139873	0.994463
ENSG00000177181	284716	RIMKLA	10638	0.842935	-0.613669	7.81572e-05
ENSG00000066185	84217	ZMYND12	2181	-0.196984	-0.137286	0.00909989
ENSG00000127125	79717	PPCS	3412	5.06929	-0.0437857	0.097049
ENSG00000186409	728621	CCDC30	25206	0.126167	-0.106622	0.0486994
ENSG00000171960	10465	PPIH	1446	4.31748	0.038293	0.143636
ENSG00000065978	4904	YBX1	3395	8.68483	0.0201929	0.353539
ENSG00000117385	64175	P3H1	6766	3.13183	-0.00548942	0.912179
ENSG00000164008	79078	C1orf50	5286	1.37316	-0.124805	0.00155992
ENSG00000177868	374969	SVBP	1353	3.16438	-0.0702442	0.00510525
ENSG00000164010	114625	ERMAP	5720	4.03524	-0.0765844	0.00721395
ENSG00000228192			3776	-0.925605	-0.0441654	0.402049
ENSG00000164011	51058	ZNF691	2036	2.62779	-0.0652012	0.00782821
ENSG00000225099			681	1.10925	0.0367958	0.870852
ENSG00000117394	6513	SLC2A1	6614	7.76258	-0.0126634	0.712945
ENSG00000227533	440584	SLC2A1-DT	4275	0.0596144	-0.203302	0.00543025
ENSG00000186973	440585	CFAP144	843	1.05008	-0.186157	0.00198548
ENSG00000117395	10969	EBNA1BP2	3561	5.82792	0.0449072	0.144367
ENSG00000243710	149465	CFAP57	5583	-0.59847	0.430703	2.10131e-06
ENSG00000179178	128218	TMEM125	2138	2.87208	-0.0608393	0.348584
ENSG00000253313	149466	C1orf210	1522	4.21688	-0.175295	0.000192304
ENSG00000066056	7075	TIE1	6705	1.82711	0.10327	0.408389
ENSG00000117400	4352	MPL	3937	-0.793034	-0.215567	0.00116932
ENSG00000234694	105378687	CDC20-DT	661	-0.566121	-0.143433	0.00693168
ENSG00000117399	991	CDC20	2012	4.62711	0.222549	3.35725e-05
ENSG00000066322	64834	ELOVL1	2506	7.51029	-0.0854255	0.0226442
ENSG00000159479	112950	MED8	2704	5.1631	0.0165165	0.614898
ENSG00000198198	23334	SZT2	26354	5.55319	-0.02686	0.149108
ENSG00000178922	81888	HYI	2740	3.85771	-0.205394	1.29151e-05
ENSG00000142949	5792	PTPRF	10712	9.143	-0.0697029	0.00295444
ENSG00000066135	9682	KDM4A	5184	4.65118	-0.0169882	0.414008
ENSG00000236200			4217	-1.68069	-0.182036	0.0210527
ENSG00000126091	6487	ST3GAL3	19448	-0.663594	-0.0647664	0.372708
ENSG00000224751			1312	-1.29719	-0.0554593	0.77402
ENSG00000117407	9048	ARTN	2657	-0.438529	0.197342	0.00431127
ENSG00000237950			2224	-1.09406	-0.238155	0.00676044
ENSG00000117408	9670	IPO13	5072	5.40769	-0.0444406	0.0179854
ENSG00000132768	1802	DPH2	2930	4.1701	0.0414555	0.228428
ENSG00000117410	533	ATP6V0B	3239	5.97279	0.0782637	0.00922942
ENSG00000117411	8704	B4GALT2	3772	5.60969	0.00592378	0.885565
ENSG00000159214	149473	CCDC24	3563	1.87158	0.195137	5.84574e-05
ENSG00000196517	6536	SLC6A9	5249	6.8005	-0.287802	1.08314e-05
ENSG00000230615	107984948	LOC107984948	10561	-0.74499	-0.219755	0.00692448
ENSG00000271647	644743	KRT8P47	1398	-0.582101	0.0888529	0.657985
ENSG00000233514			360	0.152422	0.141381	0.396452
ENSG00000178028	55929	DMAP1	5599	4.48863	-0.074891	0.00742758
ENSG00000117419	79033	ERI3	2785	4.72857	-0.0452786	0.0207004
ENSG00000187147	55182	RNF220	9687	5.6999	-0.0400184	0.0318085
ENSG00000126106	79639	TMEM53	3561	2.11799	-0.0920885	0.00110344
ENSG00000198520	339541	ARMH1	3290	-1.35739	-0.0240998	0.798945
ENSG00000142945	11004	KIF2C	3646	3.79665	0.220734	4.20515e-06
ENSG00000225721			765	1.98594	-0.173106	0.0512465
ENSG00000142937	6202	RPS8	2781	10.0764	-0.100965	8.64251e-05
ENSG00000234093	644790	RPS15AP11	385	1.55468	-0.0830241	0.7233
ENSG00000173846	1263	PLK3	3327	4.13388	-0.0215104	0.836445
ENSG00000222009	149478	BTBD19	3520	0.221044	0.00619248	0.950026
ENSG00000117425	8643	PTCH2	5334	-0.292965	-0.2939	0.00117355
ENSG00000226499			162	-1.87851	-0.121886	0.447918
ENSG00000070785	8891	EIF2B3	3411	4.0342	0.0123427	0.654335
ENSG00000126107	79654	HECTD3	5072	5.67537	-0.00389146	0.837798
ENSG00000126088	7389	UROD	4029	5.10396	-0.0447532	0.0101291
ENSG00000162415	57643	ZSWIM5	6095	1.57942	-0.180129	5.9539e-06
ENSG00000281912	400752	LINC01144	1710	-0.951153	-0.196449	0.00256919
ENSG00000186603	84842	HPDL	1785	1.08475	-0.0736584	0.137849
ENSG00000132781	4595	MUTYH	5811	-1.05151	-0.126668	0.0263445
ENSG00000132773	114034	TOE1	2358	3.11592	0.0356276	0.132464
ENSG00000070759	10420	TESK2	3319	3.91348	-0.134664	0.000375306
ENSG00000280670	126661	CCDC163	2757	0.460873	-0.0459028	0.619668
ENSG00000132763	25974	MMACHC	5049	2.97716	0.00863116	0.76763
ENSG00000117450	5052	PRDX1	1504	8.53577	-0.00578605	0.854831
ENSG00000117448	10327	AKR1A1	3121	6.444	0.0396268	0.0282939
ENSG00000132780	4678	NASP	8304	6.09112	0.0504163	0.0224801
ENSG00000159588	149483	CCDC17	3323	-0.551811	-0.134538	0.0856973
ENSG00000159592	60313	GPBP1L1	7433	6.70798	-0.0403743	0.035752
ENSG00000234329	100270896	RPL7AP16	788	-1.49726	-0.101305	0.152747
ENSG00000159596	51249	TMEM69	1465	4.08488	0.0808676	1.53849e-05
ENSG00000197429	3652	IPP	3708	3.32193	-0.0520692	0.0988754
ENSG00000230896			598	0.394461	-0.146193	0.000418605
ENSG00000236111	440587	RPL6P1	681	-1.83527	-0.126309	0.461817
ENSG00000086015	23139	MAST2	8062	4.95907	-0.0885115	0.00210742
ENSG00000117461	8503	PIK3R3	7397	2.73767	0.211957	7.6595e-05
ENSG00000117472	10103	TSPAN1	2370	2.86919	-0.0959664	0.335761
ENSG00000085998	55624	POMGNT1	6189	5.23995	-0.0116508	0.669255
ENSG00000171357	541468	LURAP1	1849	1.01761	-0.127093	0.0168691
ENSG00000085999	8438	RAD54L	4078	2.28909	0.135236	0.00281609
ENSG00000132128	10489	LRRC41	8606	6.24282	-0.0102279	0.588448
ENSG00000173660	7388	UQCRH	1341	6.58362	0.00860532	0.735671
ENSG00000117481	387338	NSUN4	8468	4.19902	0.0295084	0.139031
ENSG00000117480	2166	FAAH	2724	3.86082	-0.172676	0.00362421
ENSG00000079277	8569	MKNK1	8071	4.35563	0.0332225	0.148138
ENSG00000142961	148932	MOB3C	5916	4.8861	0.0221944	0.470263
ENSG00000123472	64756	ATPAF1	5677	4.84346	-0.0578888	0.00661655
ENSG00000159658	9813	EFCAB14	16312	6.77583	0.0429665	0.0329112
ENSG00000142973	1580	CYP4B1	3466	5.65235	-0.154784	0.0482652
ENSG00000186377	260293	CYP4X1	2447	4.13304	0.330223	1.72749e-08
ENSG00000186160	199974	CYP4Z1	2252	-2.07633	0.427279	3.32651e-06
ENSG00000224805	100874253	LINC00853	661	-1.84174	0.130057	0.0694303
ENSG00000162366	10158	PDZK1IP1	1430	7.7503	0.326959	1.61406e-05
ENSG00000162367	6886	TAL1	5700	-0.744627	0.0500145	0.652976
ENSG00000123473	6491	STIL	7291	2.80724	0.302075	1.59899e-11
ENSG00000162368	51727	CMPK1	3844	6.80101	0.0854088	0.0113511
ENSG00000237424	84793	FOXD2-AS1	2509	-1.52311	0.22355	0.000198761
ENSG00000269113	388630	TRABD2B	7524	1.1978	-0.0677477	0.372598
ENSG00000117834	200010	SLC5A9	4535	-1.45238	-0.739878	5.17243e-08
ENSG00000132122	54558	SPATA6	5938	1.92761	-0.0490803	0.320014
ENSG00000235105			1257	-1.09641	-0.0957431	0.591356
ENSG00000162373	79656	BEND5	2142	0.283807	-0.156461	0.0557021
ENSG00000162374	1996	ELAVL4	8368	-1.94488	0.122889	0.145527
ENSG00000185104	11124	FAF1	7549	5.41899	-0.0284595	0.0368287
ENSG00000123080	1031	CDKN2C	3018	3.95765	-0.0181467	0.635033
ENSG00000213478			684	-0.846169	0.045739	0.811722
ENSG00000123091	26994	RNF11	3112	6.29646	-0.039861	0.395401
ENSG00000233406	440589	RPS2P8	870	-0.974625	-0.119654	0.214749
ENSG00000085831	22996	TTC39A	9362	5.04506	-0.0100746	0.844424
ENSG00000261664	102724097	TTC39A-AS1	1222	-1.1513	-0.169582	0.0014971
ENSG00000085832	2060	EPS15	7378	5.40079	-0.0182536	0.548836
ENSG00000117859	114883	OSBPL9	10273	5.03377	-0.0711399	0.00898466
ENSG00000078618	4898	NRDC	6773	6.64415	0.0362195	0.0459571
ENSG00000117862	51060	TXNDC12	2864	2.35827	0.0746719	0.00160205
ENSG00000198841	112970	KTI12	1708	0.993638	0.0842554	0.0109007
ENSG00000134717	91408	BTF3L4	5948	4.6667	0.0139263	0.726643
ENSG00000157077	9372	ZFYVE9	5809	4.93274	-0.0592614	0.00471045
ENSG00000154222	200014	CC2D1B	7495	5.06242	0.0128921	0.390433
ENSG00000224680			568	-1.18894	-0.085566	0.530206
ENSG00000085840	4998	ORC1	3121	2.37505	0.187698	6.79157e-05
ENSG00000134748	84950	PRPF38A	5617	5.25907	0.00282894	0.864368
ENSG00000134744	23318	TUT4	16199	4.27642	-0.0232826	0.401757
ENSG00000116157	2882	GPX7	1692	1.56164	-0.042788	0.363192
ENSG00000162377	65260	COA7	4148	4.37154	0.0427055	0.168456
ENSG00000162378	79699	ZYG11B	8206	4.24693	-0.0135701	0.706974
ENSG00000228929	729236	RPS13P2	455	4.7463	-0.0345407	0.909747
ENSG00000203995	440590	ZYG11A	4694	1.11575	-0.463905	6.34275e-05
ENSG00000121310	55268	ECHDC2	11572	5.9529	-0.181519	0.000330891
ENSG00000116171	6342	SCP2	8253	6.33261	-0.00578585	0.866134
ENSG00000236360			502	-1.0989	0.140572	0.38004
ENSG00000174348	127435	PODN	4899	2.0039	-0.0321575	0.873329
ENSG00000157184	1376	CPT2	10089	4.72037	0.0141106	0.657105
ENSG00000236723			1227	-1.79045	-0.0800081	0.292393
ENSG00000162384	54987	CZIB	4504	4.32336	-0.0118811	0.546224
ENSG00000162385	4116	MAGOH	1363	4.1729	0.0734831	0.00202143
ENSG00000226754	100507564	MAGOH-DT	1941	-0.30576	-0.103455	0.0324883
ENSG00000157193	7804	LRP8	19668	2.80111	0.288142	2.5145e-05
ENSG00000174332	148979	GLIS1	3113	-0.198205	-0.271045	0.00629431
ENSG00000058804	55706	NDC1	4720	4.04773	0.139945	1.8034e-05
ENSG00000058799	54432	YIPF1	2036	4.67633	0.0230139	0.303964
ENSG00000081870	51668	IFT25	3236	3.32278	0.0403862	0.153815
ENSG00000116212	115353	LRRC42	2164	4.44807	0.0327853	0.141329
ENSG00000219102	100421395	HNRNPA3P12	1063	-1.351	0.0127055	0.938312
ENSG00000203985	388633	LDLRAD1	2376	-2.12399	-0.199678	0.167291
ENSG00000116209	9528	TMEM59	9149	7.4526	-0.0281298	0.351511
ENSG00000116205	127428	TCEANC2	12168	3.59623	-0.00173496	0.948339
ENSG00000215883	606495	CYB5RL	8926	2.3521	-0.0966443	0.0440318
ENSG00000116221	51253	MRPL37	2549	6.01835	-0.00277131	0.90274
ENSG00000157216	23648	SSBP3	5227	6.76778	-0.152149	5.74354e-07
ENSG00000235741			683	-1.15227	0.0280112	0.771267
ENSG00000162390	26027	ACOT11	9768	5.08628	0.0417704	0.388335
ENSG00000184313	374977	MROH7	9088	-0.937133	-0.342635	6.15998e-05
ENSG00000243725	7268	TTC4	3488	0.164532	-0.0608278	0.16593
ENSG00000162396	25973	PARS2	2356	2.6499	-0.0360375	0.121149
ENSG00000006555	55001	TTC22	6111	8.44044	-0.0507472	0.364215
ENSG00000162398	163747	CIMAP2	1777	4.73305	-0.265649	0.00680108
ENSG00000116133	1718	DHCR24	6214	9.49576	-0.0771617	0.02329
ENSG00000287724			831	-1.719	-0.172916	0.0111166
ENSG00000242396			575	-0.491038	-0.0968212	0.0517261
ENSG00000143001	199964	TMEM61	1256	0.70969	-0.335968	4.34596e-05
ENSG00000169174	255738	PCSK9	5711	3.4628	-0.0204997	0.831244
ENSG00000162402	23358	USP24	12023	5.43413	0.075349	0.000144521
ENSG00000162407	8613	PLPP3	5272	4.34988	0.0814923	0.27999
ENSG00000225475			141	-1.83057	-0.00511084	0.974566
ENSG00000162409	5563	PRKAA2	9362	1.81269	-0.426927	3.45014e-06
ENSG00000187889	199920	FYB2	4648	-1.69711	-0.390734	0.00702951
ENSG00000229887			1447	-1.95986	-0.017885	0.919727
ENSG00000223416			348	-0.54339	-0.101581	0.45088
ENSG00000162600	115209	OMA1	3718	2.74571	0.0557711	0.208902
ENSG00000184292	4070	TACSTD2	1820	10.2845	0.0209318	0.639924
ENSG00000185839	266920	AK2P1	690	2.40209	0.0754371	0.715913
ENSG00000162601	114803	MYSM1	13115	3.5721	0.0304096	0.347244
ENSG00000177606	3725	JUN	3257	6.32047	0.0622624	0.0327698
ENSG00000234807	101926907	LOC101926907	5017	0.701418	-0.125737	0.00433597
ENSG00000232453	105378753	LINC02777	2068	-1.76096	-0.0576647	0.440646
ENSG00000237352			8462	-0.110041	-0.400974	0.000950613
ENSG00000228121			819	-0.831861	0.0285554	0.885248
ENSG00000172456	55277	FGGY	12174	2.87388	-0.140612	2.33832e-05
ENSG00000134709	51361	HOOK1	6614	4.38156	-0.0492963	0.372598
ENSG00000134716	1573	CYP2J2	2973	3.66835	-0.281211	9.71866e-05
ENSG00000226476	105378763	LINC01748	15496	1.63046	-0.0737416	0.326487
ENSG00000162599	4774	NFIA	55886	5.3329	-0.0312563	0.190175
ENSG00000162604	83941	TM2D1	5516	3.02586	0.0239716	0.314591
ENSG00000132849	10207	PATJ	11919	6.16853	-0.0638529	0.0120093
ENSG00000132854	163782	KANK4	6814	-0.305297	-0.255348	0.128941
ENSG00000162607	7398	USP1	3869	4.47395	0.104053	0.00479959
ENSG00000116641	85440	DOCK7	24890	4.04408	0.0136939	0.672669
ENSG00000125703	84938	ATG4C	3116	1.70596	0.119545	0.00853661
ENSG00000088035	29929	ALG6	5487	2.54286	0.129936	0.00227984
ENSG00000142856	23421	ITGB3BP	5459	1.92042	0.0536997	0.297388
ENSG00000203965	84455	EFCAB7	5704	1.46603	0.0181855	0.710912
ENSG00000079739	5236	PGM1	4077	5.30306	0.0138782	0.653535
ENSG00000185483	4919	ROR1	6720	1.39813	-0.00720293	0.939134
ENSG00000177452	100131759	RPL19P3	584	-2.08226	-0.0104781	0.956932
ENSG00000158966	57685	CACHD1	7022	4.41619	0.0644822	0.192556
ENSG00000162437	55225	RAVER2	6070	3.94165	-0.0532017	0.0756056
ENSG00000162434	3716	JAK1	12620	6.91865	0.0836518	7.64076e-05
ENSG00000234496			223	-2.28423	0.00793633	0.967782
ENSG00000162433	205	AK4	7578	5.15299	-0.0694404	0.114555
ENSG00000116675	9829	DNAJC6	6958	-1.74886	0.257985	0.00199059
ENSG00000213625	54741	LEPROT	5237	5.28632	0.0621907	0.0156435
ENSG00000116678	3953	LEPR	11370	0.738797	0.135006	0.0968587
ENSG00000184588	5142	PDE4B	8930	1.95572	0.525012	5.78131e-11
ENSG00000118473	84251	SGIP1	13320	-1.98412	0.130697	0.371821
ENSG00000152763	79819	DNAI4	6673	-1.06394	0.0358556	0.563424
ENSG00000198160	57708	MIER1	8273	3.99186	0.135923	2.68162e-05
ENSG00000116704	23169	SLC35D1	6193	4.54238	0.0802429	0.00274139
ENSG00000162594	149233	IL23R	3213	-1.64143	0.60485	1.91011e-09
ENSG00000081985	3595	IL12RB2	6067	0.656378	0.623818	3.81145e-09
ENSG00000142864	26135	SERBP1	7676	8.27636	0.0292856	0.169732
ENSG00000116717	1647	GADD45A	1925	4.41215	-0.0842269	0.132866
ENSG00000172380	55970	GNG12	4715	6.9519	-0.019589	0.654867
ENSG00000162595	9077	DIRAS3	2049	-0.53077	0.0451112	0.696335
ENSG00000116729	79971	WLS	4459	5.86817	0.00327505	0.933321
ENSG00000234383			1330	-0.929394	0.0216478	0.903503
ENSG00000229133	149224	RPS7P4	582	-1.76761	-0.0785502	0.613542
ENSG00000024526	55635	DEPDC1	5904	1.9087	0.255682	1.65815e-05
ENSG00000285407			2810	-1.99471	-0.356034	0.0143967
ENSG00000066557	55631	LRRC40	2843	2.54403	0.105807	0.0148983
ENSG00000116754	9295	SRSF11	8473	5.7625	0.0214029	0.291076
ENSG00000118454	81573	ANKRD13C	6184	3.7024	0.0541575	0.0364072
ENSG00000197568	11147	ANKRD13C-DT	1222	2.0883	-0.0170629	0.686955
ENSG00000116761	1491	CTH	2414	-0.710006	-0.061462	0.406654
ENSG00000050628	5733	PTGER3	9653	1.31609	-0.147453	0.214069
ENSG00000132485	9406	ZRANB2	4985	4.41342	0.0585849	0.0410422
ENSG00000172260	257194	NEGR1	13208	-1.12699	0.178814	0.262595
ENSG00000233994	100420259	GDI2P2	608	1.72476	0.0288004	0.866749
ENSG00000162620	127255	LRRIQ3	8759	-1.67495	0.0408348	0.678625
ENSG00000254685	8790	FPGT	4180	2.45762	0.0294671	0.537226
ENSG00000116791	1429	CRYZ	4085	4.2072	0.0215706	0.675642
ENSG00000162623	127253	TYW3	4616	4.02178	0.0369451	0.162857
ENSG00000137968	204962	SLC44A5	6299	2.12516	0.08139	0.713751
ENSG00000230863			2159	-2.2225	0.0263724	0.861969
ENSG00000117054	34	ACADM	4783	5.07339	0.0479244	0.38802
ENSG00000181227			1354	0.97863	0.0672316	0.762539
ENSG00000137955	5876	RABGGTB	5920	3.93369	0.0834277	0.00109773
ENSG00000226415			750	5.09526	-0.0805323	0.745174
ENSG00000142892	10026	PIGK	5514	3.15303	0.0928527	0.00317872
ENSG00000226084	645441	RPL17P6	555	3.45427	-0.0653835	0.677547
ENSG00000228187	100421400	LOC100421400	571	-1.66664	-0.0703114	0.709491
ENSG00000036549	26009	ZZZ3	9008	4.56655	-0.002245	0.948884
ENSG00000077254	23032	USP33	6918	4.75144	0.0657952	0.0206487
ENSG00000180488	374986	MIGA1	10128	2.74449	0.0715332	0.0445918
ENSG00000219201			921	0.155014	0.0603144	0.640026
ENSG00000235613	100420557	NSRP1P1	1693	-2.17178	0.0839053	0.571231
ENSG00000162614	91624	NEXN	4436	-1.66642	0.264878	0.0290538
ENSG00000162613	8880	FUBP1	7559	5.64972	0.0829195	0.000842299
ENSG00000162616	11080	DNAJB4	3702	3.36418	-0.0460012	0.288706
ENSG00000137960	54810	GIPC2	3904	1.82976	-0.0140427	0.817518
ENSG00000213560			556	-1.91308	0.212918	0.159629
ENSG00000122420	5737	PTGFR	5764	-1.82837	0.214833	0.147948
ENSG00000137959	10964	IFI44L	10240	3.76852	1.00385	7.69216e-08
ENSG00000137965	10561	IFI44	2038	4.4038	0.511498	3.47229e-07
ENSG00000235400	652549	LOC652549	1587	-0.625097	0.0103263	0.959939
ENSG00000162618	64123	ADGRL4	5798	0.743623	0.208178	0.0791539
ENSG00000230787	729779	PSAT1P3	1111	-2.15281	0.0800909	0.653647
ENSG00000117114	23266	ADGRL2	22649	5.61164	-0.0689623	0.220805
ENSG00000227288			1675	-1.85526	-0.0583761	0.735206
ENSG00000215875	729828	ST13P20	1065	-0.460458	-0.0414535	0.698446
ENSG00000137941	79739	TTLL7	10547	0.224639	0.0761083	0.479708
ENSG00000142875	5567	PRKACB	6730	2.98342	0.249781	1.65815e-05
ENSG00000226970			244	1.17262	-0.042506	0.840605
ENSG00000117133	80135	RPF1	2290	4.36122	0.0747164	0.00271059
ENSG00000174021	2787	GNG5	1128	3.6698	0.0699401	0.0206176
ENSG00000117151	1486	CTBS	6934	2.86855	0.100111	0.00262766
ENSG00000284882			1183	-2.01097	0.208236	0.00345425
ENSG00000117155	117178	SSX2IP	8639	3.46601	0.0707809	0.052121
ENSG00000171517	23566	LPAR3	3536	3.9048	0.13062	6.62044e-05
ENSG00000153898	255231	MCOLN2	3442	0.658296	0.364349	4.93394e-07
ENSG00000162643	126820	DNAI3	3923	-2.07121	0.250214	0.00804767
ENSG00000055732	55283	MCOLN3	6624	-0.841741	-0.217623	0.0655343
ENSG00000280099			1717	-1.60271	-0.0998221	0.250426
ENSG00000097096	84144	SYDE2	6405	-0.432481	-0.0553708	0.513682
ENSG00000162642	148423	C1orf52	3420	3.08259	0.0453268	0.0141674
ENSG00000142867	8915	BCL10	4346	5.06959	0.0818798	0.0601812
ENSG00000223653			4769	-1.39478	0.0774491	0.283785
ENSG00000153904	23576	DDAH1	4587	3.82403	-0.358509	0.000454013
ENSG00000142871	3491	CCN1	3698	2.5506	0.147373	0.039347
ENSG00000117174	54680	ZNHIT6	6203	3.76991	0.00972835	0.788832
ENSG00000122417	57489	ODF2L	10898	2.89305	0.15742	1.69128e-06
ENSG00000137975	9635	CLCA2	4406	8.96438	0.124406	0.000433474
ENSG00000016602	22802	CLCA4	3447	8.20791	0.241076	0.000632182
ENSG00000153923			3437	0.239087	0.477569	1.01393e-07
ENSG00000261737			961	0.0838442	0.0215928	0.635227
ENSG00000097033	51100	SH3GLB1	6881	6.46191	0.0874181	6.26534e-05
ENSG00000183291	9403	SELENOF	2201	5.27666	0.128018	3.52816e-06
ENSG00000153936	9653	HS2ST1	7426	3.31656	0.0147459	0.746929
ENSG00000235251	100421465	LOC100421465	937	-1.42183	0.0512682	0.784745
ENSG00000225568	100421468	LOC100421468	826	-0.512503	0.0705034	0.720802
ENSG00000267272	339524	LINC01140	6717	-1.16	-0.3167	0.00261617
ENSG00000143013	8543	LMO4	5421	6.67987	-0.0393266	0.333799
ENSG00000065243	5586	PKN2	6897	5.18357	0.0342727	0.393337
ENSG00000137947	2959	GTF2B	2524	4.44411	0.0701515	0.00198814
ENSG00000137944	56267	KYAT3	2196	3.54649	0.0166944	0.75887
ENSG00000213516	494115	RBMXL1	5087	4.3877	0.0576833	0.0568515
ENSG00000117226	2635	GBP3	4284	5.1304	0.216129	0.00508163
ENSG00000117228	2633	GBP1	4862	5.85601	0.775389	2.24678e-11
ENSG00000234518			483	2.29018	0.194957	0.0134994
ENSG00000162645	2634	GBP2	7223	7.46925	0.304149	1.61514e-09
ENSG00000213512	388646	GBP7	2432	-1.8069	0.362858	0.00256083
ENSG00000162654	115361	GBP4	6141	6.1602	0.459639	1.88593e-07
ENSG00000284734			1602	-1.75584	0.0244871	0.766929
ENSG00000154451	115362	GBP5	8143	3.50275	0.758687	6.23219e-11
ENSG00000183347	163351	GBP6	4685	9.10201	-0.266966	7.02063e-05
ENSG00000225492			2352	2.38937	0.286547	0.000462097
ENSG00000197147	23507	LRRC8B	8270	3.50655	0.218421	2.79931e-06
ENSG00000231999	400761	LRRC8C-DT	11975	-1.86571	0.0840385	0.216009
ENSG00000171488	84230	LRRC8C	11724	1.33094	0.37156	2.56031e-07
ENSG00000171492	55144	LRRC8D	4852	2.9371	0.183831	0.000149567
ENSG00000228175			729	-1.0231	0.0606154	0.362961
ENSG00000162664	284695	ZNF326	10988	4.24006	0.0609079	0.0111656
ENSG00000233593	105378853	LINC02609	14354	-2.09607	-0.231796	0.0326512
ENSG00000232882			621	-1.84738	0.096606	0.467192
ENSG00000122482	84146	ZNF644	7604	4.13371	0.079481	0.0294549
ENSG00000232393	646784	RPL5P6	886	-1.72955	-0.142288	0.385173
ENSG00000097046	8317	CDC7	3599	2.17069	0.13914	0.0044241
ENSG00000241318			928	-2.13408	0.298177	0.0239857
ENSG00000229067			151	-1.89504	0.0298991	0.874249
ENSG00000203914	343477	HSP90B3P	1567	-0.192106	0.183402	0.273141
ENSG00000069702	7049	TGFBR3	8577	4.52632	-0.276942	0.000198289
ENSG00000230667	646817	SETSIP	909	-0.397463	0.0773486	0.66541
ENSG00000189195	284697	BTBD8	8342	1.31747	-0.151262	0.0161713
ENSG00000233125	100462767	ACTBP12	418	-2.03629	0.102131	0.551038
ENSG00000174842	11146	GLMN	2910	1.69708	0.0277312	0.666237
ENSG00000122484	79871	RPAP2	17048	3.79861	0.0100808	0.699523
ENSG00000162676	2672	GFI1	5069	0.888522	0.4858	4.50977e-09
ENSG00000067208	7813	EVI5	8276	3.39438	-0.0148135	0.638587
ENSG00000122406	6125	RPL5	3687	9.3238	-0.066265	0.00894572
ENSG00000154511	388650	DIPK1A	3091	1.30431	0.146396	0.0143992
ENSG00000143033	22823	MTF2	5907	3.24536	0.0647617	0.00247414
ENSG00000117500	50999	TMED5	9211	4.01232	0.214111	9.74999e-09
ENSG00000122483	343099	CCDC18	5633	0.962459	0.20832	4.28863e-06
ENSG00000223745			6284	1.70654	-0.189213	0.000350984
ENSG00000229567			169	-1.64094	-0.0811223	0.328323
ENSG00000117505	1810	DR1	10925	5.62503	0.0380611	0.0837196
ENSG00000137942	54874	FNBP1L	5798	4.6768	-0.0171939	0.685257
ENSG00000137936	8412	BCAR3	6919	3.28753	-0.0815659	0.0364829
ENSG00000260464			1766	-1.79696	-0.125939	0.0551583
ENSG00000067334	30836	DNTTIP2	7518	5.17496	0.0824725	0.00506592
ENSG00000023909	2730	GCLM	5426	3.50394	0.121188	0.0113854
ENSG00000137962	9411,105378858	ARHGAP29,LOC105378858	18370	1.99897	-0.0528596	0.503513
ENSG00000117528	5825	ABCD3	7655	5.71933	-0.161483	0.00231435
ENSG00000117525	2152	F3	2886	6.95871	-0.216515	0.029969
ENSG00000224081	101928079	SLC44A3-AS1	10245	-1.01426	-0.0230917	0.749317
ENSG00000143036	126969	SLC44A3	2869	3.52909	0.00224048	0.967234
ENSG00000117519	1266	CNN3	2783	7.27314	-0.0939066	0.0433008
ENSG00000235501			2517	0.72682	-0.197778	0.00115428
ENSG00000172339	199857	ALG14	9641	2.5416	0.0538037	0.0263486
ENSG00000152078	148534	TLCD4	7385	-1.08736	0.217065	0.00137062
ENSG00000122481	25950	RWDD3	1927	0.0158674	-0.0233353	0.626533
ENSG00000228502			1389	2.14996	-0.0747535	0.619451
ENSG00000137970	653702	RPL7P9	747	5.10116	-0.00522937	0.97429
ENSG00000117569	58155	PTBP2	14681	1.2438	0.0661032	0.173856
ENSG00000188641	1806	DPYD	7131	5.1275	0.324452	2.69483e-08
ENSG00000228057	100420341	SEC63P1	1258	1.02058	0.105587	0.568034
ENSG00000162627	51375	SNX7	2067	3.70838	0.107671	0.00164507
ENSG00000227034			257	0.558457	-0.166979	0.417729
ENSG00000117600	9890	PLPPR4	5540	-2.29256	0.205353	0.116012
ENSG00000099260	54873	PALMD	8074	4.6954	-0.0599707	0.271604
ENSG00000156869	391059	FRRS1	8624	4.71379	-0.0132697	0.69866
ENSG00000162688	178	AGL	8157	3.9602	0.133945	0.0018407
ENSG00000228084			655	-1.44125	-0.144005	0.0469106
ENSG00000117620	23443	SLC35A3	18235	4.0725	-0.084544	0.0691044
ENSG00000156875	64645	MFSD14A	2945	1.60576	0.0212516	0.588145
ENSG00000156876	163786	SASS6	3972	1.35077	0.221912	2.74616e-06
ENSG00000122435	54482	TRMT13	4134	2.64421	0.0635139	0.0273671
ENSG00000137992	1629	DBT	11303	4.76918	0.0228749	0.501298
ENSG00000225169			378	-1.92962	0.0195561	0.919304
ENSG00000224616			10034	0.200915	-0.111992	0.00838548
ENSG00000137996	8634	RTCA	3028	4.46594	0.101723	0.000100503
ENSG00000079335	8556	CDC14A	6510	1.72236	0.031924	0.551832
ENSG00000234332			674	-2.17869	0.159779	0.240368
ENSG00000162692	7412	VCAM1	6049	0.551037	0.424685	2.48718e-05
ENSG00000162694	2135	EXTL2	4015	1.83184	-0.124231	0.0144002
ENSG00000162695	148867	SLC30A7	8600	3.21695	0.215554	1.4676e-07
ENSG00000117543	51611	DPH5	2970	3.63123	-0.0240136	0.303335
ENSG00000233184	102606465	DPH5-DT	9868	0.655437	-0.0670642	0.0959026
ENSG00000170989	1901	S1PR1	5223	1.18745	0.167885	0.121721
ENSG00000228399	100270900	RPS20P6	343	1.17534	0.0203587	0.934355
ENSG00000183298	730029	RPSAP19	880	2.39984	-0.0529051	0.834304
ENSG00000185946	55599	RNPC3	6867	2.15259	-0.078248	0.0301372
ENSG00000240038	280	AMY2B	7491	0.604	-0.156838	0.0241418
ENSG00000228347			525	-1.93682	0.0110452	0.954749
ENSG00000227850	100873333	SEPTIN2P1	180	-1.06907	0.0417352	0.830211
ENSG00000237897			593	-2.08949	0.0378927	0.83401
ENSG00000232952	401957	LOC401957	1779	-0.0801075	0.15121	0.379524
ENSG00000198890	55170	PRMT6	4340	3.49003	0.0661975	0.0696388
ENSG00000162631	22854	NTNG1	9138	-1.59686	-0.136655	0.272881
ENSG00000224550			246	2.41986	0.0627124	0.794565
ENSG00000134215	10451	VAV3	7306	6.59081	-0.111703	0.0232879
ENSG00000085491	29957	SLC25A24	6726	4.51233	0.173282	1.17681e-06
ENSG00000162636	284611	EEIG2	9350	2.46017	0.160418	0.0010274
ENSG00000162639	113802	HENMT1	2426	1.59879	0.175356	1.58154e-05
ENSG00000134186	55119	PRPF38B	6955	4.93883	0.0505282	0.00687285
ENSG00000116266	6814	STXBP3	5892	4.28174	0.0264191	0.396863
ENSG00000162641	254268	AKNAD1	5039	-1.68279	-0.306447	0.000641098
ENSG00000121957	29899	GPSM2	19578	5.78538	0.0191141	0.595681
ENSG00000121940	23155	CLCC1	10933	4.19987	-0.008918	0.651435
ENSG00000085433	22911	WDR47	4423	4.53504	-0.0500139	0.165371
ENSG00000244716	100132742	RPL17P7	555	3.8924	-0.044447	0.653962
ENSG00000228665			253	-1.77934	-0.0907296	0.383883
ENSG00000197780	6884	TAF13	1401	3.70458	0.107301	0.00433052
ENSG00000273382			2888	0.523009	-0.0764746	0.162708
ENSG00000215717	56900	TMEM167B	3613	4.8584	-0.0349872	0.18399
ENSG00000251484			609	-2.02877	0.0286176	0.879495
ENSG00000116299	57535	ELAPOR1	9194	0.156487	0.167594	0.0656908
ENSG00000031698	6301	SARS1	3849	6.88892	-0.0201534	0.341589
ENSG00000143126	1952	CELSR2	12830	8.63343	-0.181055	2.35345e-06
ENSG00000134222	84722	PSRC1	2855	2.49148	0.0260711	0.571688
ENSG00000134243	6272	SORT1	9127	7.24067	-0.0770859	0.260627
ENSG00000143106	5686	PSMA5	5734	5.88496	0.158459	1.60548e-07
ENSG00000162650	127002	ATXN7L2	5232	1.95007	-0.0400193	0.233726
ENSG00000174151	284613	CYB561D1	5690	4.64838	-0.0675454	0.000539415
ENSG00000181754	57463	AMIGO1	5141	2.81868	-0.0551531	0.309117
ENSG00000065135	2773	GNAI3	9044	6.6207	0.0562207	0.0555317
ENSG00000116337	271	AMPD2	8938	4.46052	0.0404167	0.251289
ENSG00000168765	2948	GSTM4	5727	4.39596	-0.0568825	0.390142
ENSG00000213366	2946	GSTM2	9116	3.38868	-0.432693	4.53555e-06
ENSG00000134184	2944	GSTM1	2512	5.1741	0.0983839	0.800815
ENSG00000134201	2949	GSTM5	6067	2.24302	-0.350897	0.0357258
ENSG00000134202	2947	GSTM3	4750	5.03083	-0.186084	0.114925
ENSG00000184371	1435	CSF1	5238	4.231	0.45305	2.92947e-09
ENSG00000168710	10768	AHCYL1	5035	6.50037	0.0683312	9.70946e-05
ENSG00000143093	85369	STRIP1	7344	5.15908	-0.00429694	0.776014
ENSG00000258634			4216	3.86973	-0.0643746	0.000798204
ENSG00000116396	3749	KCNC4	26071	3.85847	0.0144913	0.81777
ENSG00000162775	64783	RBM15	4670	2.98132	0.085273	0.000241527
ENSG00000224699	101410535	LAMTOR5-AS1	12654	-0.918112	0.0154545	0.797879
ENSG00000168679	9122	SLC16A4	3164	-1.24942	0.0609311	0.638824
ENSG00000273373			2850	-0.547412	-0.244873	0.00487526
ENSG00000134248	10542	LAMTOR5	2388	5.07257	0.0153339	0.48248
ENSG00000143125	84432	PROK1	1393	0.512731	0.266005	0.0954567
ENSG00000177301	3737	KCNA2	18723	2.05481	-0.0940261	0.299174
ENSG00000259834			3481	-0.686843	0.387668	3.30476e-05
ENSG00000177272	3738	KCNA3	2476	-0.473631	0.329639	0.000265528
ENSG00000143119	963	CD53	2152	4.0281	0.516244	8.94616e-11
ENSG00000121931	55791	LRIF1	3502	2.33035	0.0761877	0.0347236
ENSG00000156171	128338	DRAM2	3138	3.82506	0.119523	0.000307729
ENSG00000134255	10390	CEPT1	8418	4.01973	0.088571	0.000467291
ENSG00000273221			647	-0.615949	0.0865538	0.106544
ENSG00000162777	79961	DENND2D	6677	5.85966	0.0554637	0.0375649
ENSG00000064886	1117	CHI3L2	3295	3.63474	1.4544	1.09883e-12
ENSG00000173947	128344	CIMAP3	3949	-0.953332	0.0433713	0.58499
ENSG00000085465	5016	OVGP1	2520	0.00551826	-0.296589	0.000277132
ENSG00000260948			2023	-1.23071	-0.218364	0.00194763
ENSG00000116455	79084	WDR77	2685	4.24052	0.0754382	0.000156888
ENSG00000116459	515	ATP5PB	3138	7.1562	0.0446272	0.0136392
ENSG00000143110	128346	C1orf162	2768	1.2701	0.344151	9.71929e-07
ENSG00000282608	140	ADORA3	2560	-1.76615	0.265281	0.00170852
ENSG00000116473	5906	RAP1A	5532	4.85619	0.0898998	0.000660183
ENSG00000197852	55924	INKA2	6393	4.51794	-0.0105452	0.779775
ENSG00000227811	100506343	INKA2-AS1	2414	-1.1493	-0.141173	0.0838672
ENSG00000064703	11218	DDX20	5585	3.24148	0.0737754	0.0108853
ENSG00000171385	3752	KCND3	7863	4.45374	0.102014	0.0214793
ENSG00000231437	643355	LINC01750	3590	-0.256488	0.0948991	0.185075
ENSG00000231246	105378909	LINC02884	6267	-1.02706	0.093953	0.364897
ENSG00000143079	55917	CTTNBP2NL	7371	5.82083	-0.027596	0.596719
ENSG00000134245	7482	WNT2B	12374	3.93025	-0.297845	1.62701e-05
ENSG00000007341	54879	ST7L	8108	3.28667	-0.0584843	0.0401572
ENSG00000116489	829	CAPZA1	3495	7.03255	0.0858079	0.00414137
ENSG00000155363	4343	MOV10	6509	5.96452	0.0704814	0.00586017
ENSG00000155366	389	RHOC	4007	5.32466	-0.0714207	0.0517382
ENSG00000155367	333926	PPM1J	2874	1.52336	-0.196504	2.34979e-05
ENSG00000155380	6566	SLC16A1	5155	3.74971	0.249514	0.000369744
ENSG00000226419	100506392	SLC16A1-AS1	12677	0.0549859	0.0189134	0.751181
ENSG00000198799	9860	LRIG2	12467	3.64113	-0.0248504	0.430094
ENSG00000233839	85487	RPS19P2	410	-0.601074	-0.155029	0.426783
ENSG00000081026	260425	MAGI3	8414	5.0819	-0.104707	0.0343278
ENSG00000232499	100421402	LOC100421402	1029	2.19365	0.0284312	0.891406
ENSG00000116793	10745	PHTF1	7170	1.76147	0.244528	7.04103e-10
ENSG00000081019	54665	RSBN1	6819	3.51924	0.0428245	0.197253
ENSG00000134242	26191	PTPN22	4497	1.75587	0.274671	0.00230048
ENSG00000188761	440603	BCL2L15	9095	1.33868	0.259931	0.0236536
ENSG00000134262	10717	AP4B1	5847	3.6776	0.00467372	0.899793
ENSG00000118655	64858	DCLRE1B	3868	2.95034	0.140719	5.65323e-06
ENSG00000163349	204851	HIPK1	9148	6.19901	0.00942979	0.73885
ENSG00000116774	56944	OLFML3	2821	3.48468	-0.0173246	0.919727
ENSG00000197323	51592	TRIM33	9604	5.12412	-0.0475631	0.0937346
ENSG00000236480			1523	2.81233	0.0717546	0.792609
ENSG00000116752	10286	BCAS2	1289	4.35115	-0.0165152	0.567643
ENSG00000175984	163259	DENND2C	7413	5.98313	-0.0489231	0.319333
ENSG00000213281	4893	NRAS	4326	5.25806	0.0555779	0.0269332
ENSG00000009307	7812	CSDE1	5778	8.85514	-0.0194688	0.351513
ENSG00000052723	80143	SIKE1	5894	4.24817	0.0312183	0.215384
ENSG00000134198	10100	TSPAN2	3413	1.00322	-0.0472432	0.589165
ENSG00000173218	81839	VANGL1	9045	5.3627	0.0465414	0.0182185
ENSG00000177551	4808	NHLH2	7541	-0.539453	-0.123384	0.0818912
ENSG00000163393	55356	SLC22A15	5277	2.51041	-0.149792	0.000564187
ENSG00000173212	126868	MAB21L3	3256	5.53309	-0.356188	0.00133632
ENSG00000163399	476	ATP1A1	7277	9.19537	0.138915	0.000801019
ENSG00000203865	84852	ATP1A1-AS1	13004	1.33958	-0.119997	0.00561235
ENSG00000224950			2302	-1.0406	-0.0364178	0.646716
ENSG00000116815	965	CD58	1784	2.84994	0.0585236	0.169553
ENSG00000177173			1157	-0.665916	0.0480768	0.742322
ENSG00000143061	3321	IGSF3	7400	6.9987	0.029786	0.257859
ENSG00000116824	914	CD2	1635	4.15464	0.366862	4.83134e-06
ENSG00000225079	100462772	FTH1P22	520	-1.26823	0.139298	0.105369
ENSG00000134247	5738	PTGFRN	6488	6.59601	0.109071	5.85434e-06
ENSG00000134256	9398	CD101	3828	1.90077	0.258144	0.000452178
ENSG00000236137	101929099	CD101-AS1	1946	-1.24519	-0.00736734	0.91067
ENSG00000116830	8458	TTF2	10158	4.20928	0.118256	4.56909e-05
ENSG00000134253	80263	TRIM45	4368	1.59752	-0.216597	3.03239e-06
ENSG00000198162	10905	MAN1A2	9667	5.24669	0.0623269	0.013159
ENSG00000183508	54855	TENT5C	5654	1.76895	0.252205	3.1469e-05
ENSG00000228217			420	-0.622517	0.0688224	0.701952
ENSG00000196505	54834	GDAP2	10487	3.26252	0.0720428	0.00311462
ENSG00000065183	10885	WDR3	10276	4.81384	0.0469522	0.169382
ENSG00000155761	200162	SPAG17	9828	4.97112	-0.213807	0.0142332
ENSG00000116874	10352	WARS2	3830	2.97018	0.0850699	0.00104241
ENSG00000231365	101929147	WARS2-AS1	11469	2.22572	0.00934599	0.846853
ENSG00000143067	90874	ZNF697	5579	0.805019	0.0702397	0.0487247
ENSG00000092621	26227	PHGDH	9187	7.77602	-0.332227	8.01304e-07
ENSG00000134240	3158	HMGCS2	2565	-0.638961	-0.171093	0.383971
ENSG00000134250	4853	NOTCH2	19930	7.9891	-0.0497626	0.148129
ENSG00000265808	9554	SEC22B	9039	5.00504	0.0547759	0.00850349
ENSG00000223804			1107	-1.32728	2.81303e-05	0.999677
ENSG00000270231	728841	NBPF8	5961	2.14737	-0.0600531	0.0836138
ENSG00000275131			9444	0.59312	0.0403162	0.498376
ENSG00000273136	101060684	NBPF26	6782	3.08803	-0.12429	0.011825
ENSG00000226067			2600	1.77342	0.0372626	0.405285
ENSG00000198019			4234	-1.71673	1.08439	6.26679e-18
ENSG00000233029	100996318	LOC100996318	3543	-1.61679	-0.21321	0.0323651
ENSG00000188610	653820	FAM72B	3033	-0.762752	0.302016	5.74832e-07
ENSG00000171943	653464	SRGAP2C	7335	1.44411	-0.00382656	0.954756
ENSG00000231752			5745	-1.8408	0.32793	0.00012987
ENSG00000273213	440686	H3-7	3959	-1.81257	-0.0470784	0.671853
ENSG00000270872			1021	-0.870256	-0.116369	0.168904
ENSG00000266338	284565	NBPF15	5306	2.69874	-0.089562	0.0175503
ENSG00000196369	647135	SRGAP2B	7230	0.859164	-0.0164665	0.808707
ENSG00000215784	728833	FAM72D	2423	-1.55873	0.278517	0.00037622
ENSG00000272419			6056	1.46491	-0.0524767	0.151331
ENSG00000281571			1088	-0.580617	0.111025	0.0362057
ENSG00000223612			519	-0.286101	-0.0226089	0.899163
ENSG00000162825	100288142	NBPF20	18995	0.940106	-0.0592348	0.102382
ENSG00000272150			3827	0.236739	-0.0532552	0.250234
ENSG00000117262	653519	GPR89A	5561	1.47159	0.02576	0.354657
ENSG00000117281	11126	CD160	3971	-0.241945	0.153576	0.0843412
ENSG00000265491	27246	RNF115	11059	4.46739	0.022029	0.107409
ENSG00000186141	10623	POLR3C	4690	4.32719	-0.00239462	0.883323
ENSG00000186364	200035	NUDT17	1657	0.703205	-0.130808	0.00177848
ENSG00000131788	10401	PIAS3	4806	5.8244	-0.0272842	0.1193
ENSG00000198483	148741	ANKRD35	3363	5.61805	-0.147508	0.0129742
ENSG00000143127	8515	ITGA10	6242	0.141686	-0.0582711	0.396863
ENSG00000131779	8799	PEX11B	1718	4.33121	-0.00165572	0.933714
ENSG00000265241	9939	RBM8A	5544	6.52873	0.0230382	0.260311
ENSG00000211451	114814	GNRHR2	2511	0.156791	-0.161953	6.9735e-05
ENSG00000271601	128077	LIX1L	3991	3.45207	0.0533202	0.234718
ENSG00000272031	284615	ANKRD34A	3671	-1.07664	0.02038	0.750775
ENSG00000121851	84265	POLR3GL	1811	2.87298	-0.0690288	0.0171201
ENSG00000265972	10628	TXNIP	3604	8.56706	-0.122103	0.0338888
ENSG00000233396			4614	-1.39743	-0.106416	0.145674
ENSG00000271425	100132406	NBPF10	14362	3.33966	-0.155641	0.00125375
ENSG00000277406			1466	-1.38072	0.0966528	0.145789
ENSG00000287978			668	0.662508	-0.318969	0.00155093
ENSG00000276975			17641	-1.64804	-0.111117	0.281089
ENSG00000268043	149013	NBPF12	7272	3.01012	-0.043911	0.331294
ENSG00000230832			1241	-2.16589	0.0814247	0.631419
ENSG00000131791	5565	PRKAB2	5460	4.05403	-0.095087	0.0148158
ENSG00000180867			3328	4.69668	0.0958557	0.602031
ENSG00000131781	2330	FMO5	5984	0.197609	-0.230223	0.000994059
ENSG00000226015	644131	CCT8P1	1657	1.69483	0.12079	0.531929
ENSG00000131778	9557	CHD1L	4301	-0.772698	-0.00777176	0.90446
ENSG00000213226	100130018	LOC100130018	960	-1.06147	-0.0188408	0.928844
ENSG00000116128	607	BCL9	6331	4.60578	-0.0970401	0.000113047
ENSG00000162836	51205	ACP6	11993	2.80268	-0.111197	0.00504698
ENSG00000265107	2702	GJA5	3288	-0.900984	0.163127	0.149312
ENSG00000188092	51463	GPR89B	5214	1.21224	-0.0701144	0.0087795
ENSG00000263956	200030	NBPF11	5947	2.33038	-0.0848509	0.0295274
ENSG00000198658			933	0.435071	-0.0892538	0.581733
ENSG00000274020	388685	LINC01138	7757	1.47626	-0.0444516	0.271803
ENSG00000272824			442	-1.50816	-0.207466	0.00251885
ENSG00000231551			3330	-1.76279	-0.132873	0.112869
ENSG00000225871			1679	-2.01188	0.201771	0.086451
ENSG00000280649			1058	0.711385	0.0537533	0.252488
ENSG00000270629	25832	NBPF14	11985	4.1837	-0.10947	0.0177288
ENSG00000178104	9659,124904395	PDE4DIP,LOC124904395	27623	3.53703	0.159719	3.25243e-06
ENSG00000269713	400818	NBPF9	9046	2.16904	-0.0337079	0.380188
ENSG00000274265			4291	-0.289159	0.00686965	0.92672
ENSG00000215861			1033	-1.26219	0.159558	0.051577
ENSG00000274423			573	-1.59644	0.120243	0.448393
ENSG00000286219	100996717	NOTCH2NLC	5343	-1.15491	-0.134454	0.0696785
ENSG00000277147			10917	1.48207	-0.10816	0.00287795
ENSG00000150337	2209	FCGR1A	2998	0.0709405	1.06607	2.56323e-15
ENSG00000203814	440689	H2BC18	3196	-1.11984	0.0121302	0.889044
ENSG00000233030	124904411	LOC124904411	3543	-0.271406	-0.245302	0.00137713
ENSG00000270882	8370	H4C14	1876	-1.77858	0.118993	0.189462
ENSG00000220323	337874	H2BC19P	3612	0.808667	-0.0717772	0.151785
ENSG00000261716	337873	H2BC20P	6440	1.06891	0.0190587	0.72089
ENSG00000272196			564	-2.25761	0.126758	0.416106
ENSG00000184678	8349	H2BC21	2194	3.87289	-0.0372565	0.43452
ENSG00000178096	51027	BOLA1	1461	3.03931	-0.0799764	0.00454079
ENSG00000159164	9900	SV2A	4786	1.14673	-0.242446	0.00177943
ENSG00000143368	10262	SF3B4	1704	6.10328	0.0107056	0.695123
ENSG00000014914	10903	MTMR11	4572	3.06322	-0.0836773	0.0225132
ENSG00000264522	56957	OTUD7B	12227	4.531	-0.00546357	0.814269
ENSG00000285184			3586	-0.0262906	-0.256832	3.12562e-06
ENSG00000136631	11311	VPS45	6637	5.0065	-0.029549	0.0576211
ENSG00000023902	51177	PLEKHO1	6629	3.88653	0.333136	1.50427e-07
ENSG00000143401	81611	ANP32E	3605	4.3868	0.0871158	0.0023503
ENSG00000117362	51107	APH1A	3473	7.40291	-0.0538684	0.00226421
ENSG00000118292	79630	C1orf54	1270	1.41335	0.129009	0.00178355
ENSG00000159208	148523	CIART	2849	2.01014	-0.303197	0.0136565
ENSG00000266472	54460	MRPS21	1500	5.53745	-0.0261726	0.208975
ENSG00000117360	9129	PRPF3	5408	4.84869	-0.0229867	0.305391
ENSG00000163125	23248	RPRD2	8738	5.60098	-0.0191116	0.325727
ENSG00000143374	80222	TARS2	4077	4.45137	-0.0168248	0.461062
ENSG00000143369	1893	ECM1	3360	9.36866	-0.218302	0.043343
ENSG00000228126	100874054	FALEC	566	0.288971	-0.359306	0.00939152
ENSG00000143382	54507	ADAMTSL4	6432	4.52924	0.156775	0.072378
ENSG00000203804			2622	-1.63408	0.167976	0.0201113
ENSG00000143384	4170,574406	MCL1,ADAMTSL4-AS1	4371	8.04073	0.141466	6.25364e-06
ENSG00000143420	2029	ENSA	4619	8.19433	-0.0462959	0.03005
ENSG00000143457	55204	GOLPH3L	3334	4.68698	0.0350428	0.222512
ENSG00000163131	1520	CTSS	4071	5.29559	0.473381	7.58189e-12
ENSG00000143387	1513	CTSK	1824	3.98131	0.147032	0.318061
ENSG00000143437	405	ARNT	6448	5.36706	-0.0360617	0.0396206
ENSG00000143379	9869	SETDB1	7093	4.75614	0.0144955	0.289669
ENSG00000143418	29956	CERS2	4643	5.58322	0.120948	0.000271711
ENSG00000143412	8416	ANXA9	1594	4.2656	-0.218707	0.0534958
ENSG00000143409	55793	MINDY1	3792	5.66478	-0.173244	0.00045755
ENSG00000143363	58497	PRUNE1	3156	4.11428	0.00574437	0.800763
ENSG00000163141	149428	BNIPL	3809	7.40365	-0.289701	3.2397e-06
ENSG00000143443	54964	C1orf56	2320	1.32794	-0.224902	4.66752e-06
ENSG00000197622	56882	CDC42SE1	4184	7.24716	0.0732067	5.9757e-05
ENSG00000213190	10962	MLLT11	2483	0.762768	-0.161078	0.000246204
ENSG00000143458	126626	GABPB2	9189	4.40848	-0.0370401	0.156112
ENSG00000143434	10500	SEMA6C	5809	2.2262	-0.209446	0.000192322
ENSG00000163154	79626	TNFAIP8L2	1158	1.2122	0.338208	2.88411e-07
ENSG00000163156	79005,100534012	SCNM1,TNFAIP8L2-SCNM1	3264	4.01526	0.0158889	0.427988
ENSG00000163155	388695	LYSMD1	2508	2.52021	-0.03826	0.0753493
ENSG00000163157	29765	TMOD4	1843	-1.16521	-0.160969	0.0396972
ENSG00000163159	6944	VPS72	1780	4.74851	0.00443829	0.837739
ENSG00000143398	8394	PIP5K1A	5405	4.97277	0.0629289	0.00150418
ENSG00000159352	5710	PSMD4	3021	6.51767	-0.018835	0.439246
ENSG00000143373	57592	ZNF687	6324	4.91527	-0.0552121	0.00495976
ENSG00000143393	5298	PI4KB	5456	6.42715	-0.0516768	0.00193693
ENSG00000143390	5993	RFX5	4586	4.75113	0.202241	2.9326e-08
ENSG00000143416	8991	SELENBP1	3476	3.61397	-0.116895	0.114476
ENSG00000159377	5692	PSMB4	2125	6.60963	0.0787221	0.000303756
ENSG00000143442	23126	POGZ	10301	5.27739	-0.0700758	0.00313382
ENSG00000143375	57530	CGN	6616	5.63416	-0.18136	0.00079601
ENSG00000143367	7286	TUFT1	3878	6.18776	-0.231157	5.33385e-05
ENSG00000223861	729374	RPS10P6	495	-1.90829	-0.196748	0.0626717
ENSG00000143376	81609	SNX27	16711	4.3584	-0.0111387	0.555302
ENSG00000143436	65005	MRPL9	1740	5.04401	0.0253338	0.168429
ENSG00000143450	51686	OAZ3	4633	0.919794	0.00603896	0.912179
ENSG00000249602			382	-1.47856	0.0445103	0.561519
ENSG00000182134	11022	TDRKH	5092	2.75725	-0.0483428	0.227122
ENSG00000203288	109729141	TDRKH-AS1	1141	-1.72953	-0.0556548	0.455649
ENSG00000143365	6097	RORC	6517	4.16559	-0.247411	1.56125e-05
ENSG00000225556	100191040	C2CD4D	1757	-0.522199	-0.105267	0.0670447
ENSG00000234614			506	1.27413	-0.077158	0.200896
ENSG00000196407	284486	THEM5	1161	3.0942	-0.521591	0.00085264
ENSG00000159445	117145	THEM4	6937	2.60518	-0.0429578	0.214814
ENSG00000197747	6281	S100A10	1012	9.00548	-0.112151	0.00998402
ENSG00000163191	6282	S100A11	649	10.2883	0.0296104	0.447902
ENSG00000159450	7062	TCHH	6995	1.57648	-0.24359	0.0117448
ENSG00000215853	126638	RPTN	3569	7.97571	-1.09838	0.00025006
ENSG00000237975	339400	FLG-AS1	14980	2.8225	-0.230093	0.0144935
ENSG00000143631	2312	FLG	12793	7.18737	-0.975682	0.00119165
ENSG00000143520	388698	FLG2	9124	1.67995	-0.681359	0.00107182
ENSG00000183586			193	-1.18626	-0.0960201	0.60883
ENSG00000143536	49860	CRNN	1902	12.6528	-0.432311	0.000193991
ENSG00000186207	254910	LCE5A	860	-1.30794	-0.622351	0.000287602
ENSG00000169509	54544	CRCT1	718	9.95257	-0.481969	0.00180302
ENSG00000185966	353145	LCE3E	619	7.00547	-0.821027	0.000553146
ENSG00000163202	84648	LCE3D	625	9.05636	-1.10966	0.000328494
ENSG00000185962	353142	LCE3A	270	4.42215	-1.04863	5.26649e-05
ENSG00000285753	450211	LCEP3	170	-1.43926	-0.755872	0.00199911
ENSG00000187223	353141	LCE2D	625	-1.98039	-1.00734	0.00138113
ENSG00000159455	26239	LCE2B	608	-1.01002	-1.25212	0.000311965
ENSG00000203786	448834	KPRP	2492	5.73573	-1.13295	9.22666e-05
ENSG00000197084	353133	LCE1C	692	-1.74615	0.156745	0.108898
ENSG00000163207	3713	IVL	2152	10.1974	-0.174681	0.0287974
ENSG00000283227	110806278	SPRR5	817	1.10829	-0.266926	0.023523
ENSG00000184148	163778	SPRR4	751	0.0617593	-0.108694	0.562774
ENSG00000169474	6698	SPRR1A	270	11.1154	-0.075001	0.347367
ENSG00000163209	6707	SPRR3	1441	13.9037	-0.262271	0.00344424
ENSG00000234262			299	2.06241	-0.21857	0.0134138
ENSG00000169469	6699	SPRR1B	619	11.4921	0.0417758	0.580351
ENSG00000163216	6703	SPRR2D	1052	9.90966	0.259051	0.0601999
ENSG00000241794	6700	SPRR2A	677	11.2663	0.103359	0.389326
ENSG00000196805	6701	SPRR2B	617	4.62671	0.0557546	0.806613
ENSG00000203785	6704	SPRR2E	735	10.2059	0.201565	0.256947
ENSG00000244094	6705	SPRR2F	675	7.87942	0.773696	0.000213332
ENSG00000229035			219	5.08821	0.363203	0.0115595
ENSG00000159516	6706	SPRR2G	589	3.63755	0.225166	0.296454
ENSG00000203782	4014	LORICRIN	1245	5.23177	-1.6112	8.65966e-05
ENSG00000159527	114771	PGLYRP3	1173	5.81518	-0.0800408	0.0984133
ENSG00000163218	57115	PGLYRP4	2273	4.67933	-0.185858	0.0087272
ENSG00000163220	6280	S100A9	573	14.0447	-0.0401155	0.548254
ENSG00000163221	6283	S100A12	485	5.0798	-0.0465219	0.645384
ENSG00000143546	6279	S100A8	891	13.3092	-0.02018	0.769113
ENSG00000224784	112488748	S100A15A	181	-1.72532	-1.03559	1.93995e-06
ENSG00000184330	338324	S100A7A	4458	6.84088	1.26998	6.20646e-06
ENSG00000143556	6278	S100A7	486	11.3953	0.739691	0.000500517
ENSG00000197956	6277	S100A6	971	8.33809	0.247948	5.11203e-06
ENSG00000196154	6275	S100A4	946	5.41719	0.127619	0.0407591
ENSG00000188015	6274	S100A3	841	1.75527	0.0424903	0.676276
ENSG00000196754	6273	S100A2	1546	9.12976	0.34625	8.11762e-06
ENSG00000285867			3176	1.93225	-0.147706	0.000422003
ENSG00000188643	140576	S100A16	1701	10.3112	-0.0874027	0.0363305
ENSG00000189334	57402	S100A14	1277	11.3644	-0.209535	7.73311e-05
ENSG00000189171	6284	S100A13	2216	3.41952	-0.0781478	0.0308517
ENSG00000160678	6271	S100A1	3030	-0.680329	-0.393596	1.28304e-07
ENSG00000272030			1054	-0.0775703	-0.0684506	0.247732
ENSG00000160679	26097	CHTOP	5625	5.91749	0.00864165	0.568163
ENSG00000143553	23557	SNAPIN	1517	4.60609	-0.0473493	0.00148874
ENSG00000143621	3608	ILF2	2261	6.95022	0.0467583	0.0188175
ENSG00000169418	4881	NPR1	4952	3.57384	-0.483414	2.02924e-05
ENSG00000143624	65123	INTS3	10467	6.06526	-0.0266545	0.184864
ENSG00000143554	11000	SLC27A3	5470	4.61455	-0.104212	0.00274619
ENSG00000143614	57459	GATAD2B	9244	4.90748	-0.0332738	0.0315459
ENSG00000198837	9909	DENND4B	7606	4.87045	0.0550326	0.0252439
ENSG00000160741	200186	CRTC2	3602	4.80884	0.0162392	0.393131
ENSG00000143570	27173	SLC39A1	3388	-0.893688	0.106832	0.0207833
ENSG00000282386			710	-1.67467	-0.0267959	0.730753
ENSG00000143578	148327	CREB3L4	2902	3.18372	-0.078056	0.0159365
ENSG00000143543	10899	JTB	1482	3.08935	0.0336859	0.125723
ENSG00000272654			1418	-1.32465	-0.0743113	0.154905
ENSG00000143545	5872	RAB13	2751	3.57115	-0.0163531	0.685102
ENSG00000177954	6232	RPS27	1028	9.22405	-0.0669621	0.0200799
ENSG00000231416	100270995	RPL34P5	329	1.48138	-0.127703	0.563582
ENSG00000143549	7170	TPM3	15156	7.63444	0.111281	1.13628e-06
ENSG00000143612	25912	C1orf43	2670	6.94689	0.0131955	0.448951
ENSG00000143569	9898	UBAP2L	7503	6.95808	-0.00896101	0.600536
ENSG00000143575	10456	HAX1	2077	5.62762	0.00401137	0.878046
ENSG00000143515	57198	ATP8B2	7622	3.83353	0.0244035	0.726863
ENSG00000226855	100270873	RPSAP17	883	-1.65341	-0.0591949	0.679119
ENSG00000160712	3570	IL6R	6453	4.27637	0.0654458	0.254453
ENSG00000228264	100422411	PSMD8P1	769	-0.287154	-0.0335291	0.878892
ENSG00000169291	126669	SHE	8740	0.582028	-0.0173373	0.881462
ENSG00000163239	126668	TDRD10	2706	-1.63715	-0.202087	0.127099
ENSG00000160714	55585	UBE2Q1	4190	5.90714	-0.0251474	0.0536305
ENSG00000160716	1141	CHRNB2	5882	-1.09727	-0.0820451	0.406654
ENSG00000160710	103	ADAR	9629	7.85649	0.169486	2.27744e-07
ENSG00000143603	3782	KCNN3	13599	-0.339256	0.0222689	0.851052
ENSG00000163344	10654	PMVK	1002	5.84981	-0.0750514	0.00510661
ENSG00000163346	57326	PBXIP1	3851	5.84137	-0.0341753	0.292209
ENSG00000163348	90780	PYGO2	3664	5.66634	-0.0712998	1.19235e-05
ENSG00000271380			799	0.304686	-0.101981	0.00341492
ENSG00000160691	6464	SHC1	4342	6.21474	0.131585	6.20245e-08
ENSG00000173207	1163	CKS1B	2340	4.05951	0.0866671	0.00461655
ENSG00000160688	80308	FLAD1	4019	4.58523	0.0125976	0.621635
ENSG00000160685	51043	ZBTB7B	4303	7.7729	-0.0516474	0.0554151
ENSG00000163354	127579	DCST2	3071	1.01396	-0.245957	0.00109416
ENSG00000232093			822	0.956013	-0.0980986	0.0230468
ENSG00000143537	8751	ADAM15	6584	7.56136	-0.0267336	0.214069
ENSG00000243364	1945	EFNA4	1257	3.87715	-0.123393	1.57122e-05
ENSG00000143590	1944	EFNA3	1944	4.78007	-0.255171	7.21046e-08
ENSG00000169242	1942	EFNA1	2165	5.60544	-0.0854335	0.00110516
ENSG00000169241	55974	SLC50A1	2340	4.65644	0.0309381	0.222629
ENSG00000179085	54344	DPM3	622	3.18845	-0.0360799	0.236256
ENSG00000163463	200185	KRTCAP2	3814	0.182555	-0.060076	0.439097
ENSG00000163462	80128	TRIM46	4533	-1.74215	0.182347	0.0079256
ENSG00000185499	4582	MUC1	4717	4.74821	0.794676	9.24151e-08
ENSG00000169231	7059	THBS3	4623	3.90878	-0.0980651	0.00489881
ENSG00000173171	4580	MTX1	3278	3.32348	0.053889	0.0136172
ENSG00000160766			3656	0.176478	-0.0192915	0.804783
ENSG00000177628	2629	GBA1	3648	4.937	0.0118652	0.841107
ENSG00000160767	10712	ENTREP3	4468	4.99648	0.0499835	0.0309806
ENSG00000116521	10067	SCAMP3	2442	5.50365	0.0223419	0.286119
ENSG00000176444	1196	CLK2	3658	4.79716	-0.0498175	0.0468305
ENSG00000143630	57657	HCN3	4241	2.27643	-0.178738	8.74886e-06
ENSG00000160752	2224	FDPS	3718	6.76981	0.061644	0.046487
ENSG00000225855	284618	RUSC1-AS1	3516	-0.244801	-0.257164	0.000187874
ENSG00000160753	23623	RUSC1	5429	5.55946	-0.0431969	0.0171144
ENSG00000116539	55870	ASH1L	13381	6.24708	-0.0417242	0.0919464
ENSG00000235919	645676	ASH1L-AS1	1209	-0.781643	0.0291409	0.574338
ENSG00000125459	55154	MSTO1	4192	2.6807	-0.00815523	0.846043
ENSG00000287839			1259	-0.210394	0.19586	0.000837762
ENSG00000163374	55249	YY1AP1	5001	5.65426	-0.0865166	0.000959626
ENSG00000132676	7818	DAP3	4588	5.83788	0.0143739	0.369531
ENSG00000203761			1709	-0.101609	-0.0735823	0.364215
ENSG00000116580	54856	GON4L	11967	4.97663	0.00849017	0.644351
ENSG00000132718	23208	SYT11	5182	1.64312	0.333115	5.78607e-05
ENSG00000143622	6016	RIT1	4038	5.08964	-0.00606664	0.889502
ENSG00000132680	22889	KHDC4	5646	4.46243	-0.029703	0.182638
ENSG00000116584	9181	ARHGEF2	9155	4.792	0.189678	9.43347e-08
ENSG00000273002	107985209	ARHGEF2-AS2	2157	-1.8761	-0.209817	0.020328
ENSG00000163479	6746	SSR2	6643	6.43245	0.110484	3.40515e-06
ENSG00000160803	56893	UBQLN4	3884	5.80753	-0.000672809	0.979803
ENSG00000116586	28956	LAMTOR2	1404	4.84219	-0.00486644	0.871902
ENSG00000132698	57111	RAB25	1689	8.24036	-0.0451105	0.309587
ENSG00000254726	92312	MEX3A	6591	1.62366	-0.0498765	0.529771
ENSG00000160789	4000	LMNA	8149	9.20273	-0.0666865	0.110072
ENSG00000196189	64218	SEMA4A	6771	6.32528	-0.122124	1.22221e-05
ENSG00000160785	9673	SLC25A44	7293	4.83068	0.0664911	0.00104057
ENSG00000160783	11243	PMF1	2520	3.93568	-0.0652805	0.00487526
ENSG00000160781	79957	PAQR6	2531	0.665	-0.22309	0.00250748
ENSG00000198952	23381	SMG5	5304	6.57921	-0.0218235	0.270353
ENSG00000163472	84283	TMEM79	3032	8.18037	-0.153671	0.00221187
ENSG00000198715	112770	GLMP	3471	4.55022	-0.0221569	0.488887
ENSG00000163468	7203	CCT3	3864	7.46113	0.0571631	0.0231197
ENSG00000132677	57127	RHBG	3384	1.17602	-0.285074	0.00209543
ENSG00000116604	4209	MEF2D	6351	5.38046	-0.0503221	0.0104897
ENSG00000183856	128239	IQGAP3	6742	3.53156	0.180188	0.00120338
ENSG00000163382	128240	NAXE	1933	5.58405	-0.0305043	0.205504
ENSG00000160818	54865	GPATCH4	4623	4.64386	0.0968546	0.00717889
ENSG00000272405			3222	-0.423889	-0.0512208	0.610225
ENSG00000229953			758	-1.76292	-0.0123949	0.90066
ENSG00000132688	10763	NES	5568	3.93036	0.520838	2.64957e-07
ENSG00000143320	1382	CRABP2	1082	10.7196	-0.130287	0.000828136
ENSG00000223356			433	-1.24886	-0.17072	0.030698
ENSG00000143319	81875	ISG20L2	5229	5.39092	0.0743221	0.00122725
ENSG00000143303	51093	METTL25B	3169	4.15829	-0.106835	1.86769e-06
ENSG00000143314	79590	MRPL24	1695	5.09397	-0.068042	0.00590918
ENSG00000143321	3068	HDGF	3674	8.19176	0.128509	3.02745e-05
ENSG00000143294	5546	PRCC	4071	5.85671	0.0176541	0.275317
ENSG00000027869	9047	SH2D2A	2498	1.96182	0.344327	2.67448e-07
ENSG00000187800	375033	PEAR1	5530	0.893885	-0.0241161	0.85182
ENSG00000132694	9826	ARHGEF11	9322	5.90542	-0.0577567	0.0644446
ENSG00000237842			1531	0.942105	0.0467491	0.828914
ENSG00000224520	149501	KRT8P45	1447	-0.766033	-0.107382	0.575995
ENSG00000117036	2117	ETV3	6707	5.72942	0.0517917	0.0118992
ENSG00000143297	83416	FCRL5	12414	-1.83229	0.675055	2.03415e-06
ENSG00000160856	115352	FCRL3	6450	-1.31577	0.579827	7.36134e-08
ENSG00000183853	55243	KIRREL1	7872	4.55212	0.0271745	0.555729
ENSG00000227295			1906	1.66932	-0.0483056	0.828248
ENSG00000158473	912	CD1D	4359	-1.23978	0.555725	2.88964e-07
ENSG00000158477	909	CD1A	1809	3.64216	-0.249941	0.0227141
ENSG00000158481	911	CD1C	2442	1.88523	-0.112634	0.163041
ENSG00000158485	910	CD1B	1395	-0.839072	0.200659	0.0854716
ENSG00000158488	913	CD1E	2203	2.24	-0.0454856	0.638813
ENSG00000236257			1076	-0.612928	0.124419	0.467857
ENSG00000231434			2167	1.82952	0.0645412	0.752549
ENSG00000163563	4332	MNDA	2025	2.72651	0.512638	1.52001e-12
ENSG00000163564	149628	PYHIN1	3484	-0.187055	0.36612	6.86143e-06
ENSG00000163565	3428	IFI16	5294	6.78463	0.357345	7.52797e-10
ENSG00000163568	9447	AIM2	1874	0.129745	0.946039	5.83437e-13
ENSG00000162706	57863	CADM3	3847	2.61917	-0.133072	0.519499
ENSG00000225670			5208	-0.413564	-0.149023	0.363099
ENSG00000213088	2532	ACKR1	2106	3.34308	0.225008	0.0841855
ENSG00000179639	2205	FCER1A	1165	3.19343	-0.226713	0.00994527
ENSG00000158716	54935	DUSP23	827	4.51354	-0.0453747	0.0428362
ENSG00000181036	343413	FCRL6	2677	-0.806753	0.363036	1.19203e-05
ENSG00000158714	56833	SLAMF8	3178	2.81754	0.528548	9.07162e-11
ENSG00000256029			8100	1.36524	-0.478799	0.000174075
ENSG00000188004	284677	SNHG28	5656	-2.08476	-0.574401	0.000109526
ENSG00000243284	391123	VSIG8	1818	2.36158	-0.502221	0.000726858
ENSG00000272668	107985216	LOC107985216	7134	2.01843	-0.403579	2.70949e-05
ENSG00000158710	8407	TAGLN2	2262	8.83412	0.0517634	0.0836257
ENSG00000085552	57549	IGSF9	6637	5.16976	-0.0313455	0.38031
ENSG00000224259	100505633	LINC01133	3676	4.07452	-0.0929017	0.0268741
ENSG00000143315	93183	PIGM	7038	3.44797	0.0209853	0.280519
ENSG00000162729	93185	IGSF8	2592	4.82702	-0.0435236	0.104928
ENSG00000227741	729867	LOC729867	1578	-0.484581	0.0621828	0.314535
ENSG00000162734	8682	PEA15	2763	7.97754	0.121692	0.00038354
ENSG00000132716	50717	DCAF8	7605	4.55414	-0.0982277	3.23541e-05
ENSG00000224261	388707	RPSAP18	886	-1.42861	-0.120307	0.292438
ENSG00000162735	5824	PEX19	4466	4.91171	-0.0419205	0.0118841
ENSG00000122218	1314	COPA	7688	7.1112	0.072381	2.77865e-05
ENSG00000235082			304	1.25127	0.034855	0.870676
ENSG00000162736	23385	NCSTN	4131	6.30793	0.0528858	0.000732147
ENSG00000162738	57216	VANGL2	5354	5.87955	-0.108775	0.000256531
ENSG00000162739	114836	SLAMF6	2746	1.30884	0.350983	7.695e-06
ENSG00000066294	8832	CD84	9255	2.26708	0.416234	8.74141e-08
ENSG00000117090	6504	SLAMF1	4263	1.81985	0.494792	2.60216e-08
ENSG00000117091	962	CD48	3254	3.30505	0.402213	2.87757e-07
ENSG00000026751	57823	SLAMF7	4833	3.92619	0.148109	0.0348179
ENSG00000122224	4063	LY9	9118	1.29112	0.151083	0.0563605
ENSG00000122223	51744	CD244	2889	1.57137	0.171149	0.000203876
ENSG00000213080			1097	1.27781	0.0609326	0.737701
ENSG00000158764	142683	ITLN2	1646	-1.91433	-0.24232	0.00594802
ENSG00000158769	50848	F11R	5061	6.91374	-0.00142215	0.958358
ENSG00000215845	100131187	TSTD1	1197	4.55926	-0.169105	1.4932e-05
ENSG00000158773	7391	USF1	2336	5.11628	0.0680693	0.000529569
ENSG00000186517	257106	ARHGAP30	5064	4.6298	0.281926	3.84092e-08
ENSG00000143217	81607	NECTIN4	3458	7.77209	-0.0796946	0.0441208
ENSG00000162755	126823	KLHDC9	1720	1.16613	-0.23904	0.000137517
ENSG00000143256	5202	PFDN2	621	4.55043	0.0879007	0.00700792
ENSG00000158793	4817	NIT1	3794	4.32422	-0.0149428	0.502358
ENSG00000158796	9191	DEDD	2821	5.01625	0.00486292	0.783986
ENSG00000143222	51506	UFC1	2100	6.23119	0.00325623	0.886778
ENSG00000143258	27005	USP21	3764	4.50394	-0.0912231	2.35593e-06
ENSG00000143224	5498	PPOX	4725	3.01195	-0.14306	7.77739e-05
ENSG00000158850	8703	B4GALT3	3890	4.93957	-0.00892557	0.673139
ENSG00000158859	9507	ADAMTS4	10338	1.71665	1.10138	3.72403e-10
ENSG00000158864	4720	NDUFS2	3658	6.41231	0.0698599	5.76209e-05
ENSG00000158869	2207	FCER1G	964	3.44282	0.584004	1.50516e-11
ENSG00000158882	84134	TOMM40L	3291	4.13961	0.116134	5.67413e-06
ENSG00000248485	654790	PCP4L1	1406	4.86161	0.331593	3.02115e-06
ENSG00000158887	4359	MPZ	2150	-0.249495	-0.0583333	0.651483
ENSG00000143252	6391	SDHC	3709	5.64912	0.0447939	0.0269488
ENSG00000283696			997	-0.456353	0.180685	0.00161164
ENSG00000288093			1871	-1.64657	0.108952	0.12004
ENSG00000215840			884	-1.48541	-0.0119646	0.943665
ENSG00000143226	2212	FCGR2A	5422	2.72215	0.653935	1.17673e-13
ENSG00000173110	3310	HSPA6	2355	2.26767	0.557393	1.85361e-08
ENSG00000203747	2214	FCGR3A	2725	3.16716	0.875964	2.2251e-10
ENSG00000244682			3580	0.229464	0.078367	0.292065
ENSG00000225217	3311	HSPA7	1927	1.3507	0.0186298	0.853644
ENSG00000162747	2215,124905743	FCGR3B,LOC124905743	2787	2.34394	1.10023	2.94457e-11
ENSG00000072694	2213	FCGR2B	6651	1.77899	0.154713	0.00500066
ENSG00000162746	127943	FCRLB	2592	-1.56166	0.327334	2.40667e-05
ENSG00000081721	11266	DUSP12	1762	2.63187	0.0598516	0.00480346
ENSG00000118217	22926	ATF6	7864	5.5357	0.0604701	0.00240177
ENSG00000162745	25903	OLFML2B	3415	1.7118	0.790771	2.87972e-09
ENSG00000198929	9722	NOS1AP	7854	0.201275	0.152209	0.0158042
ENSG00000239887	400793	C1orf226	4313	2.65357	0.00810012	0.920698
ENSG00000198574	117157	SH2D1B	2795	0.522493	0.0755881	0.602621
ENSG00000227243			602	-0.55753	-0.139481	0.13015
ENSG00000152332	127933	UHMK1	9248	5.35359	0.197744	1.03811e-05
ENSG00000117143	6675	UAP1	3437	5.6916	0.0650831	0.146964
ENSG00000162733	4921	DDR2	11099	1.8229	0.096893	0.451115
ENSG00000132196	51478	HSD17B7	4778	2.82562	-0.00527897	0.894165
ENSG00000117152	5999	RGS4	4836	-1.17847	0.0224982	0.883186
ENSG00000143248	8490	RGS5	6624	3.09689	0.12811	0.337683
ENSG00000232995	127814295	LOC127814295	3626	-1.77856	-0.0283781	0.731661
ENSG00000143228	83540	NUF2	3362	1.82394	0.219314	3.65051e-05
ENSG00000213070	729952	HMGB3P6	598	-1.57741	0.130504	0.412499
ENSG00000185630	5087	PBX1	21370	6.29195	-0.0883366	0.0321288
ENSG00000269887			715	-1.57232	-0.106413	0.312186
ENSG00000225487			312	-1.39222	-0.0472262	0.811722
ENSG00000143171	6258	RXRG	2691	-1.50025	-0.237512	0.143847
ENSG00000143198	4259	MGST3	8052	5.50698	-0.113168	0.000485573
ENSG00000143149	223	ALDH9A1	3308	7.10447	-0.0741218	0.0711629
ENSG00000143183	54499	TMCO1	5584	5.76722	0.0484043	0.022233
ENSG00000143179	7371	UCK2	6984	5.25723	0.0444869	0.0623471
ENSG00000188859	149297	FAM78B	5719	-0.515735	0.0242396	0.789769
ENSG00000215835	284685	LOC284685	1969	2.38997	0.102114	0.618171
ENSG00000215834			2270	-1.89725	-0.590676	1.22221e-05
ENSG00000232341	646688	RPL4P2	1282	1.45243	-0.0832275	0.72956
ENSG00000143157	57645	POGK	8463	5.38401	0.015848	0.507257
ENSG00000152382	117143	TADA1	2900	2.91428	-0.00296564	0.913499
ENSG00000143167	10223	GPA33	2946	-1.50037	0.207871	0.010533
ENSG00000143190	5451	POU2F1	16031	3.94452	0.0489813	0.0132362
ENSG00000198821	919	CD247	4034	2.69751	0.361781	1.44044e-06
ENSG00000143162	8804	CREG1	3286	6.12167	-0.018579	0.645738
ENSG00000198771	92241	RCSD1	8165	2.54919	0.365809	2.47125e-07
ENSG00000197965	9019	MPZL1	7069	6.78371	0.161937	3.87452e-08
ENSG00000143158	25874	MPC2	2638	5.02421	0.0579055	0.00248275
ENSG00000143164	55827	DCAF6	6306	5.64821	0.0564139	0.0079378
ENSG00000224837			522	0.104667	-0.0497749	0.782219
ENSG00000143147	23432	GPR161	11224	4.13171	-0.0574038	0.221523
ENSG00000143155	261726	TIPRL	3186	4.50937	0.0828584	0.00601232
ENSG00000213064	375035	SFT2D2	11217	6.05642	-0.0152389	0.701958
ENSG00000143178	9095	TBX19	3810	1.08911	-0.0824404	0.0412416
ENSG00000143185	6846	XCL2	562	0.414815	0.407926	8.01659e-07
ENSG00000143184	6375	XCL1	1227	0.87243	0.342276	7.282e-05
ENSG00000143196	1805	DPT	1719	1.41099	-0.247122	0.149075
ENSG00000143153	481	ATP1B1	2865	7.73255	0.048777	0.521788
ENSG00000143156	29922	NME7	5718	2.12121	0.00366985	0.938312
ENSG00000117475	8548	BLZF1	3820	5.11083	0.0294688	0.616356
ENSG00000117479	10560	SLC19A2	4364	3.27852	-0.149963	0.00251505
ENSG00000213062			14107	0.586527	-0.213905	0.000365783
ENSG00000198734	2153	F5	9373	-1.25151	0.952468	1.57096e-15
ENSG00000174175	6403	SELP	3490	1.39843	0.28112	0.0181371
ENSG00000000460	55732	FIRRM	5970	1.98398	0.172241	5.71945e-07
ENSG00000188404	6402	SELL	2731	1.94868	0.871567	2.29551e-12
ENSG00000007908	6401	SELE	4586	0.706398	0.530741	1.09032e-05
ENSG00000171806	92342	METTL18	1575	1.55159	-0.0043401	0.92791
ENSG00000000457	57147	SCYL3	6883	3.59967	0.000474744	0.985224
ENSG00000075945	22920	KIFAP3	4978	4.32208	-0.0149732	0.659476
ENSG00000120370	92344	GORAB	4159	2.33447	0.0827723	0.00659272
ENSG00000116132	5396	PRRX1	8248	5.22358	0.130058	0.0950902
ENSG00000271811			2045	-0.523793	-0.223204	0.0985648
ENSG00000231424			7896	-1.25452	0.282879	6.45794e-05
ENSG00000094963	2327	FMO2	6201	6.05024	0.131334	0.256379
ENSG00000010932	2326	FMO1	3602	1.87292	0.807237	1.34537e-07
ENSG00000076258	2329	FMO4	2542	2.0982	0.13666	0.0094691
ENSG00000285665			661	0.918715	0.106314	0.492225
ENSG00000117523	23215	PRRC2C	14173	7.50598	0.143001	4.80304e-07
ENSG00000233328			423	2.60577	0.0312149	0.889174
ENSG00000230364	391135	RPL4P3	1311	1.22821	-0.0388155	0.826827
ENSG00000117533	8674	VAMP4	4986	2.91546	0.00630799	0.879521
ENSG00000010165	51603	METTL13	3831	4.72864	0.0548071	0.00102915
ENSG00000197959	26052	DNM3	11329	2.18068	-0.0141744	0.878874
ENSG00000135845	5279	PIGC	5225	4.14544	-0.061828	0.000325053
ENSG00000094975	51430	SUCO	7894	5.06649	0.128127	0.00417666
ENSG00000117560	356	FASLG	1805	1.25723	0.428707	2.07962e-07
ENSG00000229785			943	-1.88995	-0.125912	0.461925
ENSG00000230849			1251	-0.788031	0.193681	0.165776
ENSG00000117586	7292	TNFSF4	3963	-1.03273	0.369036	9.727e-09
ENSG00000203739	101928673	PRDX6-AS1	4797	0.380527	-0.169318	0.000187672
ENSG00000117592	9588	PRDX6	2311	7.80853	-0.228411	9.72357e-08
ENSG00000076321	27252	KLHL20	4244	3.60707	0.00917896	0.726568
ENSG00000120334	91687	CENPL	4914	1.88669	0.122561	6.20504e-05
ENSG00000117593	55157	DARS2	7353	3.97119	0.130797	3.45232e-08
ENSG00000234741	60674	GAS5	4842	6.26911	-0.135321	0.00717283
ENSG00000270084			814	-1.20651	0.00485663	0.943047
ENSG00000185278	84614	ZBTB37	19464	2.73387	-0.0102011	0.792102
ENSG00000135870	149041	RC3H1	11698	4.7685	0.0383057	0.242643
ENSG00000152061	9910	RABGAP1L	16071	4.39927	-0.0579826	0.068412
ENSG00000116161	27101	CACYBP	4611	5.22853	0.0524289	0.0166258
ENSG00000120333	63931	MRPS14	2594	4.03575	-0.00920986	0.579612
ENSG00000181101			1023	-1.53072	0.0897542	0.594337
ENSG00000235750	9674	KIAA0040	4767	4.08939	0.182297	0.000410345
ENSG00000230777			171	1.92212	-0.0599417	0.814972
ENSG00000143207	64326	COP1	4177	4.95743	-0.01075	0.627293
ENSG00000152092	460	ASTN1	9201	-2.13172	-0.0813258	0.633653
ENSG00000242193	730102	CRYZL2P	5499	2.46976	-0.101803	0.0189719
ENSG00000224687	100302401	RASAL2-AS1	3187	-0.100451	-0.277019	0.00100567
ENSG00000075391	9462	RASAL2	16081	6.36931	-0.195402	0.00118052
ENSG00000213058			357	2.75619	-0.183881	0.262595
ENSG00000240021	84066	TEX35	4007	-1.98982	-0.250192	0.0144624
ENSG00000213057	400798	C1orf220	2775	-1.5441	-0.39105	3.35384e-05
ENSG00000273062			1980	-1.45625	-0.10074	0.240957
ENSG00000116191	55103	RALGPS2	9178	5.27884	-0.102274	0.026545
ENSG00000228196			1072	-0.73847	0.193834	0.196439
ENSG00000116194	9068	ANGPTL1	3598	-1.93648	0.0598526	0.753813
ENSG00000116199	9917	FAM20B	6046	5.30251	-0.0114895	0.617733
ENSG00000186283	64222	TOR3A	3224	4.73965	0.0525616	0.0190705
ENSG00000143322	27	ABL2	16689	3.53625	0.126222	1.00364e-05
ENSG00000057252	6646	SOAT1	7005	2.67915	0.312928	8.86914e-10
ENSG00000162782	163589	TDRD5	4090	-1.95309	-0.117674	0.504725
ENSG00000169905	163590	TOR1AIP2	18876	5.45052	0.0110279	0.684437
ENSG00000272906			989	-1.10534	-0.0615503	0.240792
ENSG00000143337	26092	TOR1AIP1	9615	5.38262	0.000264308	0.993111
ENSG00000135837	9857	CEP350	14261	5.71387	0.0202082	0.521722
ENSG00000116260	5768	QSOX1	9276	8.67575	-0.236567	0.00538976
ENSG00000121454	89884	LHX4	6085	0.327915	-0.713891	2.49353e-05
ENSG00000230124	84320,100527964	ACBD6,LHX4-AS1	7512	4.1004	-0.0594457	0.000333293
ENSG00000143324	9213	XPR1	8913	3.82846	0.270791	2.30559e-09
ENSG00000135835	57710	KIAA1614	10452	0.958499	-0.164283	0.00894268
ENSG00000243155			2424	-0.37391	-0.0481531	0.314143
ENSG00000232586	103344928	KIAA1614-AS1	1440	-0.521929	0.0708643	0.129708
ENSG00000135823	10228	STX6	6477	5.50339	0.0351417	0.0559624
ENSG00000153029	3140	MR1	9348	4.97152	0.0317365	0.245239
ENSG00000162783	51278	IER5	4201	6.26823	-0.0178436	0.625742
ENSG00000231684			334	2.54518	-0.0694061	0.790131
ENSG00000135821	2752	GLUL	12638	10.6647	0.174309	0.0115589
ENSG00000121446	353299	RGSL1	9063	-1.63608	0.0303057	0.844524
ENSG00000135828	6041	RNASEL	6125	4.41286	-0.0108056	0.793419
ENSG00000143333	6004	RGS16	2408	0.599205	0.265934	7.76078e-05
ENSG00000135838	80896	NPL	4975	3.79826	-0.020074	0.684437
ENSG00000135829	1660	DHX9	5898	6.9162	0.0820594	0.00085853
ENSG00000224040			290	-0.518753	-0.0130768	0.947881
ENSG00000176855	343326	KRT18P28	1332	-1.77448	-0.329689	0.0527085
ENSG00000135862	3915	LAMC1	8446	5.20382	0.0817895	0.0439904
ENSG00000058085	3918	LAMC2	6770	5.90499	0.251738	2.39832e-05
ENSG00000157064	23057	NMNAT2	6943	-0.987076	-0.0519806	0.599644
ENSG00000116698	9887	SMG7	8317	6.28867	0.027389	0.0953268
ENSG00000116701	4688	NCF2	2929	3.28282	0.427317	3.34087e-10
ENSG00000162704	10092	ARPC5	10650	6.42382	0.109724	0.000107054
ENSG00000143344	23179	RGL1	5306	3.61677	0.152886	0.000400371
ENSG00000198756	23127	COLGALT2	7806	-0.797006	0.112547	0.149809
ENSG00000198860	116461	TSEN15	10197	3.52733	0.0157989	0.663734
ENSG00000116667	81563	C1orf21	11594	6.86662	-0.1864	2.65007e-07
ENSG00000116406	80267	EDEM3	7792	4.54787	0.11767	0.000149236
ENSG00000135842	116496	NIBAN1	8330	6.0153	0.118131	0.00227523
ENSG00000121481	6045	RNF2	3906	3.2055	0.0420886	0.118302
ENSG00000121486	81627	TRMT1L	4914	3.54062	0.0745314	0.0159118
ENSG00000116668	54823	SWT1	4068	1.69586	0.000506347	0.992733
ENSG00000213051	730213	RPL5P5	893	1.52955	-0.117266	0.606148
ENSG00000116679	10625	IVNS1ABP	7873	6.93331	-0.00195377	0.958195
ENSG00000143341	83872	HMCN1	18739	3.91229	-0.00189155	0.984946
ENSG00000047410	7175	TPR	12350	6.593	0.0614475	0.00118356
ENSG00000157181	54953	ODR4	4073	3.44721	0.0396023	0.175515
ENSG00000073756	5743	PTGS2	5265	0.710064	1.1363	1.94988e-19
ENSG00000116711	5321	PLA2G4A	2879	2.87113	0.105155	0.00380163
ENSG00000225462	343332	FDPSP1	1071	-0.832966	0.0860681	0.645139
ENSG00000150681	64407	RGS18	2801	-0.434718	0.59164	2.66386e-12
ENSG00000226723			780	-0.471843	0.24371	0.082389
ENSG00000090104	5996	RGS1	4074	1.56464	0.712954	2.73311e-10
ENSG00000231767	100271374	RPS27AP5	522	0.177689	-0.0031979	0.984051
ENSG00000116741	5997	RGS2	2088	2.60945	0.575574	4.67379e-10
ENSG00000116750	51377	UCHL5	6661	4.10049	0.0161418	0.721376
ENSG00000116747	6738	RO60	9070	3.59393	0.068733	0.0686154
ENSG00000023572	51022	GLRX2	6210	2.68959	0.0218236	0.505294
ENSG00000134371	79577	CDC73	10512	4.47464	0.0502157	0.041863
ENSG00000162630	8707	B3GALT2	3548	-1.09606	0.486438	6.78616e-06
ENSG00000233057	647167	EEF1A1P14	1376	0.368782	-0.0460859	0.821483
ENSG00000000971	3075	CFH	7980	3.38402	0.73516	2.61775e-07
ENSG00000066279	259266	ASPM	10888	3.36801	0.237629	0.000169233
ENSG00000177888	360023	ZBTB41	8679	2.467	0.063472	0.316107
ENSG00000213047	163486	DENND1B	13203	3.46354	0.0630536	0.124866
ENSG00000235582	100129017	RPL24P5	472	-0.702612	-0.136562	0.463994
ENSG00000233040			701	-2.23857	0.000848936	0.996035
ENSG00000203724	388722	C1orf53	628	0.102891	-0.0646465	0.191316
ENSG00000151414	140609	NEK7	5454	3.96801	0.0671877	0.105802
ENSG00000081237	5788	PTPRC	9168	4.96172	0.496206	1.6362e-09
ENSG00000236468	100421840	EEF1A1P44	1335	-0.662921	-0.000864361	0.996289
ENSG00000116833	2494	NR5A2	7543	-1.35467	0.141128	0.275283
ENSG00000162702	23528	ZNF281	4895	2.43142	0.156865	2.52852e-05
ENSG00000118193	9928	KIF14	7294	1.60132	0.27304	7.87043e-06
ENSG00000118197	83479	DDX59	4410	3.43401	-0.00233571	0.940733
ENSG00000118200	23271	CAMSAP2	7777	4.70577	0.0188793	0.645239
ENSG00000170128	2848	GPR25	1198	0.633629	0.385265	8.90561e-06
ENSG00000163362	55765	INAVA	5341	6.11004	-0.000919371	0.978208
ENSG00000233217	647215	MROH3P	3061	-1.50615	-0.0512983	0.600919
ENSG00000116852	23046	KIF21B	12150	2.32079	0.324709	5.08397e-06
ENSG00000116857	252839	TMEM9	3919	5.25326	-0.107296	0.000458448
ENSG00000081277	5317	PKP1	6211	11.4143	-0.219542	7.69468e-06
ENSG00000118194	7139	TNNT2	7342	0.199002	-0.440818	6.56623e-05
ENSG00000159166	3898	LAD1	3261	8.86042	-0.087685	0.00547158
ENSG00000282221			556	0.551494	-0.185627	2.38515e-05
ENSG00000174307	23612	PHLDA3	3243	6.48733	0.031322	0.256993
ENSG00000159176	1465	CSRP1	10318	7.50163	-0.0411709	0.271023
ENSG00000224536	107985246	CSRP1-AS1	1516	0.290729	-0.115197	0.0395064
ENSG00000223396			3018	0.809588	-0.0569184	0.283516
ENSG00000134369	89796	NAV1	22453	6.21559	0.18888	0.000201083
ENSG00000198700	55705	IPO9	11904	5.57859	0.0383441	0.0270973
ENSG00000198892	149345	SHISA4	1911	0.770283	-0.127495	0.0697243
ENSG00000163431	25802	LMOD1	3967	0.968007	-0.0305168	0.88591
ENSG00000134375	10440	TIMM17A	3504	4.31966	0.130102	6.21666e-06
ENSG00000176393	6051	RNPEP	3455	6.31598	0.0440782	0.0647701
ENSG00000234678			5569	2.35738	0.0960096	0.255253
ENSG00000163435	1999	ELF3	7186	7.00757	0.135883	0.0689189
ENSG00000170075	9283	GPR37L1	6529	-1.58447	0.106197	0.141934
ENSG00000143862	127829	ARL8A	1975	5.17355	0.0323988	0.0919464
ENSG00000143851	5778	PTPN7	5906	2.8928	0.401137	2.08321e-07
ENSG00000133067	59352	LGR6	4583	3.32407	-0.321408	0.022857
ENSG00000077152	29089	UBE2T	1652	2.54729	0.174429	3.46176e-05
ENSG00000077157	4660	PPP1R12B	21069	4.41206	0.273555	1.13288e-06
ENSG00000232626	100420423	LOC100420423	1562	-0.254911	-0.164666	0.393488
ENSG00000236439			254	2.5936	-0.0620926	0.792243
ENSG00000117139	10765	KDM5B	24899	6.66966	0.00446127	0.903068
ENSG00000235449			190	-1.44294	0.0686188	0.604871
ENSG00000228288	100506696	PCAT6	890	1.89455	-0.207291	0.000731841
ENSG00000214796			2958	0.850329	-0.226947	0.000754903
ENSG00000234996	148709	ACTG1P25	2321	-1.77072	-0.232089	0.0242959
ENSG00000183155	5877	RABIF	3119	4.12055	0.0192275	0.402442
ENSG00000117153	59349	KLHL12	3508	5.05298	-0.0411009	0.0889447
ENSG00000159346	51094	ADIPOR1	3113	7.37296	0.0323758	0.476927
ENSG00000159348	51706	CYB5R1	4495	5.7689	0.184023	4.33508e-05
ENSG00000163444	92703	TMEM183A	4038	5.53757	0.00932107	0.597245
ENSG00000143847	8497	PPFIA4	9707	1.82227	-0.527024	9.78151e-06
ENSG00000163485	134	ADORA1	4191	-0.477549	0.127484	0.0485015
ENSG00000133048	1116	CHI3L1	3363	3.83252	0.493523	8.49878e-06
ENSG00000236523	100289584	NPM1P40	733	-1.58395	0.171475	0.277768
ENSG00000159388	7832	BTG2	2757	5.95921	0.106622	0.00151961
ENSG00000122176	2331	FMOD	3034	3.32589	-0.0459125	0.748696
ENSG00000188783	5549	PRELP	5769	2.87598	-0.0706426	0.754746
ENSG00000058668	493	ATP2B4	9495	7.34172	-0.0288127	0.377302
ENSG00000236035			792	-1.76591	0.0616651	0.70517
ENSG00000122188	54900	LAX1	3336	0.150571	0.341371	1.69403e-05
ENSG00000257315	100381270	ZBED6	12481	0.228638	0.0436483	0.550498
ENSG00000182004	6635	SNRPE	2080	4.03498	0.0552993	0.181321
ENSG00000143842	9580	SOX13	7420	4.72108	-0.0664073	0.0679114
ENSG00000143845	55224	ETNK2	4513	4.94572	-0.685756	1.3602e-06
ENSG00000143839	5972	REN	1749	-0.292448	-0.649436	1.91209e-05
ENSG00000143850	22874	PLEKHA6	9656	4.55825	-0.118871	0.154595
ENSG00000219133	641293	RPL21P19	483	-2.11581	-0.0577419	0.590143
ENSG00000158615	84919	PPP1R15B	5259	5.28022	0.0631415	0.0097598
ENSG00000133056	5287	PIK3C2B	9414	6.2028	-0.140386	1.68223e-05
ENSG00000198625	4194	MDM4	11008	3.76386	-0.0409086	0.164847
ENSG00000236779			848	-1.54199	-0.072432	0.709064
ENSG00000170382	10446	LRRN2	5686	1.4763	-0.473515	7.82529e-05
ENSG00000240219			2219	-1.81941	-0.219771	0.0354961
ENSG00000163531	23114	NFASC	21271	4.41248	-0.182177	0.00166568
ENSG00000174529	388730	TMEM81	1332	0.353593	-0.0162105	0.709196
ENSG00000117222	5929	RBBP5	4404	4.19158	0.0369407	0.0208945
ENSG00000133059	25778	DSTYK	8475	4.99357	-0.113618	0.000255609
ENSG00000133069	9911	TMCC2	5822	1.18943	-0.231857	0.000566059
ENSG00000163545	81788	NUAK2	3391	6.47026	-0.275457	6.92834e-05
ENSG00000162873	55220	KLHDC8A	3666	2.63371	-0.189187	0.191903
ENSG00000235363			225	0.662797	0.149799	0.00350341
ENSG00000281406	101669762	BLACAT1	6731	-0.507716	0.0723908	0.34867
ENSG00000117266	5129	CDK18	6831	3.58182	0.00293034	0.958075
ENSG00000174514	148808	MFSD4A	5790	0.669554	-0.288305	0.00190282
ENSG00000158711	2005	ELK4	12191	4.93703	0.100636	0.00485578
ENSG00000236942			353	-0.0251319	-0.114174	0.572538
ENSG00000158715	85414	SLC45A3	3752	0.566601	0.10556	0.0766351
ENSG00000069275	64710	NUCKS1	6449	7.24727	0.00596092	0.857549
ENSG00000117280	8934	RAB29	3904	2.88863	0.290995	3.99245e-12
ENSG00000133065	254428	SLC41A1	6378	4.12301	0.0700617	0.0463557
ENSG00000286619			6230	0.412056	0.116674	0.490079
ENSG00000174502	115019	SLC26A9	5628	4.072	1.10906	2.56662e-11
ENSG00000276600	338382	RAB7B	3686	6.16617	-0.0578272	0.0219815
ENSG00000285417			2076	0.982017	-0.0377697	0.602626
ENSG00000263961	440712	RHEX	1721	-1.20426	0.166338	0.214946
ENSG00000196550	729533	FAM72A	3783	-1.2635	0.299399	1.27603e-08
ENSG00000266028	23380	SRGAP2	15675	4.86461	-0.0451023	0.154154
ENSG00000263528	9641	IKBKE	3791	5.31454	0.0406834	0.154884
ENSG00000266094	83593	RASSF5	6975	6.40563	-0.0503729	0.18978
ENSG00000234981	100271037	RPL7AP20	792	-1.70845	-0.094319	0.411895
ENSG00000143486	1939	EIF2D	8066	5.45331	-0.0472452	0.00931568
ENSG00000143479	8444	DYRK3	10314	2.83002	0.217847	3.49692e-07
ENSG00000162889	9261	MAPKAPK2	4232	7.01077	0.0900123	0.000446317
ENSG00000224114	100271063	RPS14P1	433	3.07574	-0.137088	0.359217
ENSG00000136634	3586	IL10	3439	-0.471073	0.802878	1.26029e-10
ENSG00000142224	29949	IL19	6239	3.9487	1.77966	2.40752e-08
ENSG00000162891	50604	IL20	1567	-0.91717	1.1621	1.39015e-12
ENSG00000162894	9214	FCMR	3417	2.07908	0.237033	0.000149682
ENSG00000226945			611	-2.03726	-0.128572	0.432511
ENSG00000162896	5284	PIGR	4372	1.29377	1.12338	0.0147237
ENSG00000182795	79098	C1orf116	5501	8.16696	-0.174001	0.0101291
ENSG00000123836	5208	PFKFB2	10176	4.21516	-0.106705	0.039848
ENSG00000180667	55432	YOD1	6521	5.53494	-0.381351	0.00679471
ENSG00000196352	1604	CD55	5752	6.47553	0.0715084	0.401035
ENSG00000203710	1378	CR1	12583	-0.651379	0.988709	1.22406e-17
ENSG00000117335	4179	CD46	8711	6.79329	0.278168	1.21289e-09
ENSG00000203709			16745	2.14974	-0.33586	0.000122391
ENSG00000174059	947	CD34	9219	3.51809	-0.0137987	0.93067
ENSG00000284237			7440	-1.53695	-0.18108	0.0220332
ENSG00000076356	5362	PLXNA2	13845	6.05321	0.0113925	0.821385
ENSG00000230937	642587	MIR205HG	3523	7.07068	-0.176293	0.000493613
ENSG00000284485	406988	MIR205	110	0.521617	-0.318738	0.00160191
ENSG00000224260			1069	1.16822	0.0456466	0.658929
ENSG00000196878	3914	LAMB3	4647	7.97636	0.0696075	0.206712
ENSG00000123689	50486	G0S2	876	3.22724	0.621267	1.6362e-09
ENSG00000117594	3290	HSD11B1	1512	-0.424741	0.498648	0.000741485
ENSG00000009790	80342	TRAF3IP3	7750	2.55368	0.300583	4.33276e-05
ENSG00000162757	148304	C1orf74	4684	2.86491	0.140302	4.63449e-06
ENSG00000117595	3664	IRF6	4971	7.93448	0.0505465	0.0113879
ENSG00000117597	27042	UTP25	10411	4.0302	0.0485276	0.0829923
ENSG00000203706			1004	0.351709	-0.164544	0.00670118
ENSG00000082497	56256	SERTAD4	5470	3.42009	0.0796417	0.191424
ENSG00000228110	100131961	ST13P19	1124	0.932642	-0.0214412	0.905354
ENSG00000054392	55733	HHAT	6645	2.59586	-0.0701547	0.0792817
ENSG00000224668	100418819	IPO8P1	3109	-2.1848	0.225491	0.0958185
ENSG00000234004			362	0.650358	-0.090808	0.678198
ENSG00000226986			659	0.24435	0.035952	0.859461
ENSG00000117625	55758	RCOR3	9092	4.04512	-0.0874706	0.00529465
ENSG00000082512	7188	TRAF5	9022	1.55008	0.200647	0.000804816
ENSG00000153363	84791	LINC00467	6942	1.16637	-0.053312	0.29101
ENSG00000238137			533	-2.15957	0.0754501	0.645384
ENSG00000170385	7779	SLC30A1	5893	4.02034	0.02373	0.634588
ENSG00000117650	4751	NEK2	3095	2.41024	0.178457	0.000348589
ENSG00000123684	9926	LPGAT1	8790	4.89434	0.102286	0.00273433
ENSG00000143493	25896	INTS7	5326	4.33256	0.0344899	0.152817
ENSG00000143476	51514	DTL	4923	2.59599	0.189933	6.93866e-05
ENSG00000220749	100131205	RPL21P28	483	0.971033	-0.0150935	0.77922
ENSG00000066027	5525	PPP2R5A	3942	6.51208	-0.0955323	0.00155496
ENSG00000225338	728134	RPL23AP18	468	-2.08717	0.0586131	0.73319
ENSG00000065600	55248	PACC1	2917	1.97419	0.128571	0.0036328
ENSG00000117691	29937	NENF	1264	5.02669	-0.0594392	0.0143882
ENSG00000260805			1899	-0.664861	0.00653732	0.909294
ENSG00000162772	467	ATF3	4040	3.31078	0.103069	0.160272
ENSG00000123685	55509	BATF3	2569	-0.152897	0.562229	9.24151e-08
ENSG00000117697	25936	NSL1	13867	3.30527	0.0613763	0.0345954
ENSG00000203705	128387	TATDN3	3992	2.54439	0.0392714	0.112717
ENSG00000198468	642946	FLVCR1-DT	4270	-0.291486	0.010113	0.920998
ENSG00000162769	28982	FLVCR1	6422	2.17541	0.0104792	0.844264
ENSG00000174606	90806	ANGEL2	7317	3.26708	0.0525444	0.0452126
ENSG00000136643	26750	RPS6KC1	6191	3.49705	0.0400961	0.0466806
ENSG00000143499	56950	SMYD2	4889	4.26204	-0.013136	0.536688
ENSG00000152104	5784	PTPN14	18752	5.88345	0.00426227	0.92672
ENSG00000213036			575	-0.222003	0.0446209	0.821385
ENSG00000117724	1063	CENPF	11673	4.95687	0.166967	0.000902667
ENSG00000250536			1137	-1.88658	-0.0860147	0.464962
ENSG00000082482	3776	KCNK2	4294	-1.27211	-0.209108	0.0984018
ENSG00000136636	51133	KCTD3	5017	6.69861	-0.170475	0.000692494
ENSG00000092978	55105	GPATCH2	8841	2.90228	0.0619886	0.0176003
ENSG00000162814	128153	SPATA17	6515	-1.65932	0.00871106	0.932594
ENSG00000067533	51018	RRP15	7877	3.55146	0.0770391	0.0348679
ENSG00000092969	7042	TGFB2	6050	2.62366	-0.111577	0.461965
ENSG00000143353	127018	LYPLAL1	2941	2.71988	-0.0189943	0.731697
ENSG00000215817	643136	ZC3H11B	4965	0.997986	0.0210113	0.926558
ENSG00000136628	2058	EPRS1	5323	6.61857	0.0611608	0.00487466
ENSG00000162813	10380	BPNT1	3113	4.19559	0.0359351	0.083144
ENSG00000067704	55699	IARS2	4135	6.37201	0.0360688	0.0364204
ENSG00000232134	100129243	RPS15AP12	388	-0.407622	-0.0345305	0.854904
ENSG00000118873	25782	RAB3GAP2	10343	4.86243	0.0523931	0.0117695
ENSG00000218283			967	4.31633	0.0632852	0.558301
ENSG00000232883	643779	RPLP0P5	933	-0.205733	-0.0596198	0.769624
ENSG00000116141	4139	MARK1	5464	3.48839	0.0817049	0.00367432
ENSG00000233012	100419489	HDAC1P2	2006	-1.83424	0.0105711	0.952389
ENSG00000162817	79762	C1orf115	2891	3.03012	-0.0393782	0.572748
ENSG00000117791	54996	MTARC2	2597	2.27631	-0.109301	0.00598365
ENSG00000186205	64757	MTARC1	9106	2.07461	-0.336895	4.34424e-06
ENSG00000136630	3142	HLX	5629	0.235704	0.215983	0.00173635
ENSG00000143507	11221	DUSP10	2827	2.1703	0.283251	1.61254e-06
ENSG00000238042	105372950	LINC02257	998	-1.09261	-0.538478	8.49878e-06
ENSG00000143498	9015	TAF1A	2891	1.04683	0.156457	8.58098e-05
ENSG00000225265	100506161	TAF1A-AS1	2261	-1.36151	-0.0187403	0.810151
ENSG00000154305	375056	MIA3	10155	5.11809	0.0360259	0.0412786
ENSG00000229399			445	-1.14979	-0.110823	0.560045
ENSG00000272750			2646	-1.19378	-0.114411	0.147599
ENSG00000186063	64853	AIDA	4232	4.13083	-0.0291116	0.466585
ENSG00000162819	148362	BROX	4980	4.71171	0.0305173	0.429177
ENSG00000154309	84976	DISP1	13030	2.82502	-0.214915	0.000187672
ENSG00000187554	7100	TLR5	7733	3.97694	-0.0712848	0.0221208
ENSG00000226601			487	-0.391818	-0.183041	0.0796048
ENSG00000143502	55061	SUSD4	4686	6.52292	-0.125562	0.00134598
ENSG00000203697	388743	CAPN8	5174	-1.09012	-0.617624	0.000842299
ENSG00000162909	824	CAPN2	8585	8.23153	0.0917625	0.00118674
ENSG00000143514	7159	TP53BP2	5979	5.47672	-0.0477214	0.43179
ENSG00000227621			809	0.601112	-0.384733	0.0111519
ENSG00000188460			1126	1.464	-0.275567	0.0472609
ENSG00000272645			4145	1.76648	-0.158358	0.00500933
ENSG00000185495			4349	-0.124121	-0.106638	0.092142
ENSG00000143756	23219	FBXO28	6020	4.87219	-0.017829	0.646961
ENSG00000236773			231	1.24379	-0.0826536	0.708974
ENSG00000143753	8560	DEGS1	2446	7.13676	-0.205781	3.41909e-05
ENSG00000237101	101927164	LOC101927164	1323	-0.639605	-0.550182	1.13223e-06
ENSG00000143748	4931	NVL	4615	4.05467	-0.0108935	0.43452
ENSG00000143771	29097	CNIH4	5090	4.74626	0.0557158	0.0109709
ENSG00000162923	80232	WDR26	10976	7.01569	-0.145507	0.00618502
ENSG00000143786	149111	CNIH3	6367	0.653772	-0.235019	7.9911e-07
ENSG00000185842	127602	DNAH14	19693	-1.45845	0.0540062	0.517522
ENSG00000143815	3930	LBR	5710	4.22181	0.161661	1.22924e-07
ENSG00000154380	55740	ENAH	15044	5.87111	0.0726982	0.0288795
ENSG00000143742	6726	SRP9	2220	5.41283	0.0422968	0.385907
ENSG00000143819	2052	EPHX1	2508	6.64282	-0.149717	2.04304e-05
ENSG00000242861			348	0.272104	-0.152117	0.00499454
ENSG00000196187	9725	TMEM63A	10350	4.79807	0.00171313	0.966996
ENSG00000143811	29920	PYCR2	3602	4.40276	0.03508	0.220133
ENSG00000143751	163859	SDE2	3987	3.8454	0.0925602	1.19685e-05
ENSG00000163041	3020	H3-3A	5019	7.79544	0.00866242	0.763512
ENSG00000225518			1613	-0.285447	-0.145498	0.00480912
ENSG00000182827	64746	ACBD3	3589	5.6551	0.0927223	0.00154828
ENSG00000234478	107985353	ACBD3-AS1	535	0.888168	-0.204774	0.0124415
ENSG00000183814	286826	LIN9	4442	1.51878	0.11253	0.00317563
ENSG00000143799	142	PARP1	7183	6.50884	0.096941	0.000264803
ENSG00000203685	375057	STUM	7843	-1.15775	0.141479	0.289506
ENSG00000143772	3707	ITPKB	7036	5.0723	-0.0698117	0.00528995
ENSG00000143801	5664	PSEN2	3699	3.92529	-0.0327692	0.472489
ENSG00000163050	56997	COQ8A	7797	4.40825	-0.132097	0.000278378
ENSG00000143776	8476	CDC42BPA	14055	4.08609	0.05566	0.0852251
ENSG00000232864	100130466	NUCKS1P1	703	-1.81761	-0.00396232	0.984375
ENSG00000224834			283	0.285702	-0.0847224	0.702477
ENSG00000181450	339500	ZNF678	8915	1.12949	0.0948189	0.0601294
ENSG00000143740	116841	SNAP47	6580	4.21291	-0.0377902	0.103861
ENSG00000081692	65094	JMJD4	4315	3.74746	-0.00340424	0.884303
ENSG00000286389	105373289	LOC105373289	4288	-1.10064	-0.385473	3.25677e-05
ENSG00000143816	7483	WNT9A	4005	3.76909	-0.189002	0.00276172
ENSG00000154342	89780	WNT3A	2996	2.4664	-0.285881	5.71997e-06
ENSG00000143761	375	ARF1	3281	8.42011	0.0367875	0.0865062
ENSG00000143793	79169	C1orf35	4308	4.3387	-0.0850914	0.000301557
ENSG00000162910	128308	MRPL55	1886	4.0787	-0.0596965	0.0219462
ENSG00000224566			477	-1.83831	0.055072	0.617178
ENSG00000287895			1065	-2.04298	0.102829	0.303264
ENSG00000143774	2987	GUK1	4725	7.75072	-0.0604328	0.0148739
ENSG00000198835	57165	GJC2	2165	1.51867	-0.325811	0.000183461
ENSG00000181873	200205	IBA57	10230	3.68135	0.00119665	0.960533
ENSG00000162913	574407	OBSCN-AS1	3862	0.108279	-0.302345	5.97829e-05
ENSG00000154358	84033	OBSCN	39549	5.75318	-0.214204	0.000262518
ENSG00000269934	124904535	LOC124904535	10019	0.563695	-0.0988324	0.0110305
ENSG00000287315	101927401	LOC101927401	4828	-1.25047	-0.328795	0.0027241
ENSG00000154370	81559	TRIM11	8488	4.6777	0.0854149	0.00136831
ENSG00000162931	51127	TRIM17	3553	0.0823759	0.475453	1.02944e-06
ENSG00000181218	92815	H2AC25	895	2.45153	-0.0146976	0.854898
ENSG00000196890	128312	H2BC26	2364	-0.827266	-0.0467862	0.499527
ENSG00000168159	149603	RNF187	3386	7.44823	-0.105525	0.000131298
ENSG00000234975	2497	FTH1P2	412	3.36983	-0.286051	0.183419
ENSG00000116574	58480	RHOU	3965	3.9527	-0.205801	0.0150383
ENSG00000236975			3937	-1.91152	-0.367942	0.000835206
ENSG00000177788	105373159	RAB4A-AS1	8197	2.82205	-0.132357	4.24366e-05
ENSG00000168118	5867	RAB4A	3310	5.52648	-0.158322	7.54746e-06
ENSG00000154429	126731	CCSAP	6257	2.84881	-0.0250765	0.468999
ENSG00000143632	58	ACTA1	1495	-1.34537	0.0373128	0.821773
ENSG00000069248	55746	NUP133	6081	5.00377	0.0322194	0.116222
ENSG00000135776	23456	ABCB10	4268	3.55342	0.0696515	0.00534783
ENSG00000135801	27097	TAF5L	6412	4.20033	0.0680767	0.000176102
ENSG00000135763	9816	URB2	5989	3.57025	0.0833208	0.0538667
ENSG00000143641	2590	GALNT2	7712	6.20544	0.12688	1.24252e-05
ENSG00000177614	79605	PGBD5	11257	3.08843	0.38316	1.18803e-05
ENSG00000135775	22796	COG2	10946	4.09022	0.0332856	0.0169693
ENSG00000135744	183	AGT	2116	-1.49219	-0.222373	0.273838
ENSG00000119280	84886	C1orf198	5161	4.99628	-0.0910296	3.32488e-05
ENSG00000143643	79573	TTC13	4212	2.77859	0.089825	0.00184369
ENSG00000173409	64801	ARV1	2125	3.58697	0.020414	0.421255
ENSG00000182118	375061	FAM89A	2402	0.841098	0.182904	0.0169918
ENSG00000227934			573	-1.52923	0.0957079	0.522865
ENSG00000143633	128061	C1orf131	5413	3.01522	0.0962078	6.01938e-05
ENSG00000116906	8443	GNPAT	3261	4.86058	-0.00578061	0.762539
ENSG00000116903	149371	EXOC8	5100	3.53527	0.0524915	0.0415837
ENSG00000010072	83932	SPRTN	5906	2.89494	0.0684072	0.00756445
ENSG00000135766	54583	EGLN1	5381	4.05077	-0.0786332	0.0560322
ENSG00000233461	122526782	LOC122526782	4472	1.60872	0.369001	6.59539e-06
ENSG00000116918	7257	TSNAX	6353	3.41937	0.0380572	0.147433
ENSG00000162946	27185	DISC1	12931	0.779213	0.0920634	0.0981866
ENSG00000116991	57568	SIPA1L2	8552	6.02976	-0.000324075	0.994288
ENSG00000212916	54627	MAP10	3516	0.186845	0.0588142	0.252592
ENSG00000135778	84284	NTPCR	15854	4.61662	-0.04861	0.0446725
ENSG00000135749	80003	PCNX2	13827	3.25124	-0.0633438	0.0514693
ENSG00000143674	84451	MAP3K21	7960	2.55912	-0.0409112	0.208151
ENSG00000135750	3775	KCNK1	3527	4.55266	0.0764938	0.0427605
ENSG00000225486			353	-1.76324	0.194938	0.179488
ENSG00000183780	148641	SLC35F3	3447	-1.47327	0.0705454	0.52737
ENSG00000235605	100271066	RPS15P2	438	3.59382	-0.101229	0.660338
ENSG00000231663	101927765	COA6-AS1	575	-0.955405	-0.179962	0.000296119
ENSG00000168275	388753	COA6	2288	2.92776	0.0953822	0.000480911
ENSG00000059588	6894	TARBP1	7819	4.51024	-0.0463435	0.024892
ENSG00000168264	359948	IRF2BP2	4724	6.63997	0.0358021	0.290446
ENSG00000228830			693	-1.25125	-0.00439792	0.951733
ENSG00000228044	101927787	LOC101927787	2441	-0.18582	-0.600312	4.94899e-05
ENSG00000227630	100506810	LINC01132	5083	-1.15446	0.227	0.000190504
ENSG00000280587	731656	LINC01348	3262	-1.15107	0.0782443	0.332669
ENSG00000173726	9804	TOMM20	3438	6.55123	-0.00931094	0.748817
ENSG00000188739	23029	RBM34	2939	-0.986626	-0.0516191	0.333848
ENSG00000054267	51742	ARID4B	11073	4.36758	0.0495271	0.0613645
ENSG00000152904	9453	GGPS1	3809	2.73982	-0.0105951	0.755928
ENSG00000285053			5184	-0.348558	0.00504214	0.927356
ENSG00000284770	6905	TBCE	12444	-2.01233	-0.183216	0.0270973
ENSG00000162885	148789	B3GALNT2	10279	4.88933	0.00680722	0.824104
ENSG00000168243	2786	GNG4	5194	2.22991	-0.414017	9.32521e-05
ENSG00000143669	1130	LYST	19614	5.16028	-0.0290032	0.391208
ENSG00000235674			985	0.0462498	0.0433492	0.829124
ENSG00000116962	4811	NID1	5811	2.71016	0.146795	0.207229
ENSG00000235371			2310	-0.69769	0.0508012	0.794038
ENSG00000077585	7107	GPR137B	2307	3.19667	0.136798	0.000433065
ENSG00000086619	56605	ERO1B	5788	0.473991	0.212428	9.32022e-05
ENSG00000186197	128178	EDARADD	3996	1.88918	0.148935	0.00691285
ENSG00000116977	3964	LGALS8	9462	5.5802	0.0238598	0.261383
ENSG00000273058			543	-0.705418	-0.181231	0.00138486
ENSG00000119285	55127	HEATR1	9061	4.79901	0.087262	0.00620663
ENSG00000116984	4548	MTR	12357	4.04036	0.0416828	0.218978
ENSG00000237991	440737	RPL35P1	370	2.01882	-0.102577	0.65524
ENSG00000215808	339535	LINC01139	5965	-1.24512	-0.0170686	0.936317
ENSG00000133019	1131	CHRM3	15173	-0.459184	-0.0863707	0.551701
ENSG00000233355	100506915	CHRM3-AS2	9393	-1.22696	0.379005	0.000112031
ENSG00000228818	266783	PSMD2P1	2720	2.28392	-0.0054565	0.983833
ENSG00000180875	64388	GREM2	4176	-1.76356	0.0687247	0.61671
ENSG00000238085			344	-1.23728	-0.20964	0.195806
ENSG00000091483	2271	FH	2136	5.75752	0.0521225	0.0296332
ENSG00000117009	8564	KMO	5946	-1.42342	0.750338	4.55377e-13
ENSG00000054277	23596	OPN3	3724	3.63392	-0.012406	0.709597
ENSG00000203668	1122,23596	CHML,OPN3	7661	2.48305	0.0324006	0.53612
ENSG00000229022	391181	RPL6P3	853	-0.860978	-0.0838953	0.641041
ENSG00000174371	9156	EXO1	4137	2.05919	0.195157	4.5825e-05
ENSG00000213026			498	-1.78172	0.10049	0.568734
ENSG00000230199			80	0.236656	-0.0510166	0.819354
ENSG00000214837			3841	-1.39376	-0.0534663	0.467709
ENSG00000143702	9859,645455	CEP170,CEP170P1	10939	2.77251	0.0936434	0.00543712
ENSG00000054282	10806	SDCCAG8	5321	4.01309	-0.026848	0.213218
ENSG00000117020	10000	AKT3	12771	2.54722	0.0639874	0.360008
ENSG00000179456	10472	ZBTB18	3906	3.04705	-0.00261576	0.93113
ENSG00000035687	159	ADSS2	3441	5.04019	0.0561995	0.0497342
ENSG00000121644	51029	DESI2	4936	4.49009	0.0708968	0.00513201
ENSG00000203667	116228	COX20	4570	4.18006	-0.0240982	0.375207
ENSG00000153187	3192	HNRNPU	22512	8.18369	0.0676281	0.000295786
ENSG00000203666	84288	EFCAB2	8607	1.00364	0.0337466	0.603581
ENSG00000162849	55083	KIF26B	14404	-0.243597	0.260988	0.000247127
ENSG00000185420	64754	SMYD3	5866	1.70162	-0.11551	0.00702377
ENSG00000162851	64216	TFB2M	1784	2.91103	0.0582337	0.0438576
ENSG00000162852	163882	CNST	5933	4.26839	-0.14257	0.00808141
ENSG00000143653	51097	SCCPDH	2141	2.83738	0.0962428	0.015903
[truncated: 17,510 more rows]

## Sheet: CS_trend_UP
ensembl	entrez	symbol	length	average_expression	cs_trend_log2FC	cs_trend_FDR
ENSG00000099985	5008	OSM	2125	1.06632	1.65239	2.12876e-32
ENSG00000187116	353514	LILRA5	1787	0.546951	1.53927	2.39581e-23
ENSG00000146070	7941	PLA2G7	2059	-0.233288	1.17447	1.33689e-22
ENSG00000166523	26253	CLEC4E	2364	-0.792045	1.27166	1.76239e-21
ENSG00000124731	54210	TREM1	5891	0.722171	1.43279	7.09356e-21
ENSG00000108342	1440	CSF3	2220	1.61188	1.75961	1.37234e-20
ENSG00000171049	2358	FPR2	3625	0.390587	1.56329	1.80316e-20
ENSG00000173535	8794	TNFRSF10C	1545	0.0883405	1.19152	6.91778e-20
ENSG00000073756	5743	PTGS2	5265	0.710064	1.1363	1.94988e-19
ENSG00000227619			3770	-0.716763	1.17602	3.02284e-19
ENSG00000112115	3605	IL17A	1871	0.363005	1.25883	4.64639e-19
ENSG00000134668	90853	SPOCD1	7085	-0.856638	1.27739	7.22011e-19
ENSG00000091137	5172	SLC26A4	5607	-0.172853	1.31664	7.22011e-19
ENSG00000182885	222487	ADGRG3	3240	0.225636	1.14852	7.22011e-19
ENSG00000198019			4234	-1.71673	1.08439	6.26679e-18
ENSG00000262406	4321	MMP12	1822	1.73356	1.54271	7.44231e-18
ENSG00000203710	1378	CR1	12583	-0.651379	0.988709	1.22406e-17
ENSG00000156234	10563	CXCL13	1431	0.0683625	1.31763	1.65232e-17
ENSG00000120949	943	TNFRSF8	3812	-0.610821	0.926761	2.64823e-17
ENSG00000169429	3576	CXCL8	2239	4.32456	2.20471	3.00915e-17
ENSG00000103313	4210	MEFV	4826	0.320087	0.979876	3.18845e-17
ENSG00000103569	366	AQP9	3235	1.20187	1.35503	4.16355e-17
ENSG00000178445	2731	GLDC	8882	-1.83322	0.973425	4.43915e-17
ENSG00000169385	6036	RNASE2	720	-1.24695	1.11215	7.229e-17
ENSG00000151948	144423	GLT1D1	3478	-1.04135	0.910807	2.63718e-16
ENSG00000172322	160364	CLEC12A	3256	-1.00015	0.774476	4.75243e-16
ENSG00000125538	3553	IL1B	3009	3.55419	1.39702	7.28691e-16
ENSG00000244482	79168	LILRA6	2718	-0.520785	0.990728	8.16931e-16
ENSG00000105352	1089	CEACAM4	1364	-0.636153	0.98156	8.53477e-16
ENSG00000135094	10993	SDS	3005	-1.09094	0.785339	1.38409e-15
ENSG00000198734	2153	F5	9373	-1.25151	0.952468	1.57096e-15
ENSG00000112195	79865	TREML2	3785	-0.899644	0.805996	1.69654e-15
ENSG00000160883	3101	HK3	3304	-0.0532169	1.00018	2.1902e-15
ENSG00000070729	1258	CNGB1	7310	-0.668727	0.968096	2.1902e-15
ENSG00000150337	2209	FCGR1A	2998	0.0709405	1.06607	2.56323e-15
ENSG00000186407	342510	CD300E	3754	1.31428	1.14658	2.62047e-15
ENSG00000254521	89858	SIGLEC12	2342	-0.839704	1.11767	2.80997e-15
ENSG00000111536	55801	IL26	1066	-1.21454	0.857874	2.97274e-15
ENSG00000254415	100049587	SIGLEC14	2082	-0.96425	0.858985	3.42131e-15
ENSG00000214456	440503	PLIN5	4815	-0.0909354	0.830333	3.95806e-15
ENSG00000134028	27299	ADAMDEC1	2438	0.771187	1.2661	4.46233e-15
ENSG00000112116	112744	IL17F	1030	0.33002	1.13535	4.90107e-15
ENSG00000124875	6372	CXCL6	2040	3.18227	1.7704	5.64921e-15
ENSG00000105967	22797	TFEC	8644	-0.247447	0.787254	5.64921e-15
ENSG00000101916	51311	TLR8	4353	0.497971	0.956123	5.64921e-15
ENSG00000131042	10288	LILRB2	3810	2.53759	1.29541	5.64921e-15
ENSG00000282572			1556	-1.68265	0.684961	8.25957e-15
ENSG00000140379	597	BCL2A1	836	1.20303	1.0686	1.38252e-14
ENSG00000122862	5552	SRGN	1217	3.82252	0.740483	2.11173e-14
ENSG00000121594	941	CD80	3213	-1.52378	0.855667	2.50066e-14
ENSG00000257335	8972	MGAM	10767	-0.233798	0.95159	5.04893e-14
ENSG00000123405	4778	NFE2	2363	-0.963294	0.979919	5.43458e-14
ENSG00000186818	11006	LILRB4	6328	1.44522	1.15115	7.89504e-14
ENSG00000143226	2212	FCGR2A	5422	2.72215	0.653935	1.17673e-13
ENSG00000118849	5918	RARRES1	2029	0.755654	1.11311	1.17673e-13
ENSG00000171051	2357	FPR1	2578	2.56787	1.20666	1.18196e-13
ENSG00000204577	11025,102725035,107987425,107987462	LILRB3,LOC102725035,LOC107987425,LOC107987462	3736	1.1614	1.01426	1.19731e-13
ENSG00000165168	1536	CYBB	4375	4.0154	0.747759	1.26119e-13
ENSG00000163599	1493	CTLA4	2140	0.381079	0.951295	1.66328e-13
ENSG00000121039	157506	RDH10	5331	5.01333	0.886355	1.77986e-13
ENSG00000011422	5329	PLAUR	4457	3.22935	0.788475	2.42573e-13
ENSG00000214212	255809	C19orf38	1552	-0.589646	0.573643	2.4604e-13
ENSG00000174600	1240	CMKLR1	5666	1.21275	0.97726	2.88253e-13
ENSG00000129450	27180	SIGLEC9	2539	-0.115279	0.776298	3.09782e-13
ENSG00000177575	9332	CD163	5813	2.67357	1.13618	3.21318e-13
ENSG00000134460	3559	IL2RA	3962	-0.00592303	0.965767	3.3904e-13
ENSG00000104974	11024	LILRA1	3878	0.239773	0.974774	3.3904e-13
ENSG00000155465	9056	SLC7A7	5131	1.82596	0.783782	3.72491e-13
ENSG00000163734	2921	CXCL3	2219	-0.978286	0.917528	3.72949e-13
ENSG00000102445	80183	RUBCNL	15923	0.4506	0.743898	3.72949e-13
ENSG00000117009	8564	KMO	5946	-1.42342	0.750338	4.55377e-13
ENSG00000102524	10673	TNFSF13B	3059	0.638225	0.770839	4.68712e-13
ENSG00000163568	9447	AIM2	1874	0.129745	0.946039	5.83437e-13
ENSG00000174837	2015	ADGRE1	3707	-0.300435	1.03275	7.08383e-13
ENSG00000101336	3055	HCK	3083	3.68806	0.509327	7.25938e-13
ENSG00000128285	2847	MCHR1	2961	-0.886663	0.97903	8.32674e-13
ENSG00000155629	118788	PIK3AP1	5688	2.23751	0.740666	8.4603e-13
ENSG00000170458	929	CD14	1648	4.20914	0.811719	9.24464e-13
ENSG00000104972	10859	LILRB1	5008	2.12197	1.0009	9.3482e-13
ENSG00000188305	374872	PEAK3	2564	-1.6982	0.572275	1.00361e-12
ENSG00000064886	1117	CHI3L2	3295	3.63474	1.4544	1.09883e-12
ENSG00000127318	50616	IL22	1173	0.0171365	1.4988	1.09883e-12
ENSG00000198431	7296	TXNRD1	6710	4.47695	0.427056	1.14701e-12
ENSG00000112299	8876	VNN1	3853	1.72956	1.19945	1.14866e-12
ENSG00000059804	6515	SLC2A3	6071	2.98009	0.633919	1.30872e-12
ENSG00000162891	50604	IL20	1567	-0.91717	1.1621	1.39015e-12
ENSG00000127507	30817	ADGRE2	8642	2.06867	0.851507	1.40654e-12
ENSG00000113749	3274	HRH2	5679	1.62315	0.973753	1.43563e-12
ENSG00000163823	1230	CCR1	2646	1.54123	0.744101	1.48958e-12
ENSG00000163563	4332	MNDA	2025	2.72651	0.512638	1.52001e-12
ENSG00000081041	2920	CXCL2	1398	0.279087	1.04484	1.54916e-12
ENSG00000197405	728	C5AR1	2964	1.63382	0.740668	1.54916e-12
ENSG00000117215	26279	PLA2G2D	2681	-1.02078	0.981493	1.63526e-12
ENSG00000153310	51571	CYRIB	9132	4.80925	0.276548	1.65929e-12
ENSG00000090382	4069	LYZ	1724	5.51005	0.863122	1.67313e-12
ENSG00000139572	53831	GPR84	2043	0.639534	0.766969	1.67349e-12
ENSG00000115956	5341	PLEK	3205	3.68576	0.640712	1.86516e-12
ENSG00000188404	6402	SELL	2731	1.94868	0.871567	2.29551e-12
ENSG00000163959	200931	SLC51A	5263	-1.20991	0.756552	2.40403e-12
ENSG00000152229	9050	PSTPIP2	4120	3.46542	0.398477	2.40403e-12
ENSG00000203999	284751	LINC01270	5409	-1.93692	0.631942	2.49382e-12
ENSG00000150681	64407	RGS18	2801	-0.434718	0.59164	2.66386e-12
ENSG00000175489	126364	LRRC25	2427	1.49974	0.830748	2.70659e-12
ENSG00000119125	9615	GDA	7904	0.915995	1.12687	2.81527e-12
ENSG00000166106	170689	ADAMTS15	5673	0.642471	0.914656	2.81527e-12
ENSG00000136869	7099	TLR4	13277	1.37229	0.687944	2.86896e-12
ENSG00000187037	353345	GPR141	2312	-1.63244	0.553288	3.06254e-12
ENSG00000140030	8477	GPR65	4511	0.570946	0.641919	3.06254e-12
ENSG00000140749	10261	IGSF6	3467	1.62749	0.522855	3.06254e-12
ENSG00000119535	1441	CSF3R	8429	3.08606	0.877951	3.44846e-12
ENSG00000273301			5141	-0.484491	1.01709	3.44846e-12
ENSG00000189430	9437	NCR1	1895	-2.26246	0.805142	3.9369e-12
ENSG00000117280	8934	RAB29	3904	2.88863	0.290995	3.99245e-12
ENSG00000167850	10871	CD300C	1524	-0.482789	0.627192	4.69508e-12
ENSG00000103522	50615	IL21R	5455	1.92461	0.735444	4.6956e-12
ENSG00000121797	9034	CCRL2	2991	-0.702124	0.587281	4.76842e-12
ENSG00000148175	2040	STOM	3199	6.57682	0.583376	4.76842e-12
ENSG00000168995	27036	SIGLEC7	2043	-0.206049	0.796949	5.26377e-12
ENSG00000164691	117289	TAGAP	4089	2.3145	0.514555	5.73089e-12
ENSG00000131355	84658	ADGRE3	2837	-1.34047	0.791294	6.00936e-12
ENSG00000103187	23406	COTL1	6761	5.45092	0.496502	6.33419e-12
ENSG00000130066	6303	SAT1	2498	7.10129	0.4798	6.42807e-12
ENSG00000198018	57089	ENTPD7	8655	4.02039	0.507908	6.8021e-12
ENSG00000086696	3294	HSD17B2	9529	-0.348734	0.797646	6.85356e-12
ENSG00000182853	284013	VMO1	803	1.08666	0.542615	7.03459e-12
ENSG00000002587	9957	HS3ST1	7435	3.6459	0.766101	7.18077e-12
ENSG00000171860	719	C3AR1	3491	2.13762	0.699218	7.19731e-12
ENSG00000141968	7409	VAV1	4311	2.60989	0.485122	7.45533e-12
ENSG00000163131	1520	CTSS	4071	5.29559	0.473381	7.58189e-12
ENSG00000136114	55901	THSD1	3705	2.04909	0.568292	7.95904e-12
ENSG00000008516	64386	MMP25	4246	2.4987	0.796656	8.90045e-12
ENSG00000106952	944	TNFSF8	2906	-0.464005	0.553518	1.01496e-11
ENSG00000111537	3458	IFNG	1211	-1.17932	0.810938	1.03928e-11
ENSG00000100985	4318	MMP9	2336	3.98857	1.07993	1.05903e-11
ENSG00000128578	57464	STRIP2	5877	0.446741	0.58798	1.3076e-11
ENSG00000086300	29887	SNX10	3605	0.60885	0.509575	1.32075e-11
ENSG00000158869	2207	FCER1G	964	3.44282	0.584004	1.50516e-11
ENSG00000198736	51734	MSRB1	2157	4.87036	0.403529	1.50516e-11
ENSG00000123473	6491	STIL	7291	2.80724	0.302075	1.59899e-11
ENSG00000011600	7305	TYROBP	907	3.67877	0.485068	1.6132e-11
ENSG00000105246	10148	EBI3	1256	0.38487	0.819623	1.71354e-11
ENSG00000137462	7097	TLR2	5775	2.61989	0.589419	1.72905e-11
ENSG00000142512	89790	SIGLEC10	3668	2.5799	0.718512	1.75829e-11
ENSG00000155307	64092	SAMSN1	5185	1.69401	0.71988	1.76156e-11
ENSG00000136040	10154	PLXNC1	10033	2.942	0.432441	1.76229e-11
ENSG00000163739	2919	CXCL1	1362	5.94387	2.14935	1.93352e-11
ENSG00000171659	2857	GPR34	1926	0.0866689	0.638325	2.15827e-11
ENSG00000028137	7133	TNFRSF1B	3778	4.29082	0.609353	2.24678e-11
ENSG00000117228	2633	GBP1	4862	5.85601	0.775389	2.24678e-11
ENSG00000112096			18144	8.75794	0.822754	2.35629e-11
ENSG00000130775	9473	THEMIS2	4621	3.37597	0.454914	2.38073e-11
ENSG00000135047	1514	CTSL	1852	3.56072	0.591004	2.49939e-11
ENSG00000100342	8542	APOL1	3458	6.4771	0.651106	2.52147e-11
ENSG00000174502	115019	SLC26A9	5628	4.072	1.10906	2.56662e-11
ENSG00000277632	6348	CCL3	1494	-0.285941	0.839354	2.68931e-11
ENSG00000171657	27197	GPR82	3318	-0.912049	0.640478	2.81149e-11
ENSG00000130487	113730	KLHDC7B	5125	1.88165	1.13116	2.81349e-11
ENSG00000175567	7351	UCP2	3171	3.8334	0.575291	2.94206e-11
ENSG00000162747	2215,124905743	FCGR3B,LOC124905743	2787	2.34394	1.10023	2.94457e-11
ENSG00000146094	79930	DOK3	4823	1.98071	0.475704	2.99799e-11
ENSG00000166927	58475	MS4A7	4345	0.946347	0.783592	3.21467e-11
ENSG00000280721			1475	-2.05565	0.581915	3.34121e-11
ENSG00000164430	115004	CGAS	4174	2.05528	0.445711	3.37686e-11
ENSG00000163464	3577	CXCR1	2459	1.65797	0.776385	3.45897e-11
ENSG00000050730	79931	TNIP3	3749	2.12678	1.39127	3.45897e-11
ENSG00000204616	11074	TRIM31	3519	-0.25167	0.838943	3.60659e-11
ENSG00000125968	3397	ID1	1233	6.45953	0.470868	3.60659e-11
ENSG00000091106	58484	NLRC4	3788	-0.550577	0.572236	3.62022e-11
ENSG00000235568	150372	NFAM1	5828	2.55123	0.427033	3.73833e-11
ENSG00000145685	10184	LHFPL2	7977	2.71274	0.632671	3.85379e-11
ENSG00000156127	10538	BATF	928	2.04198	0.59273	3.93212e-11
ENSG00000075420	64778	FNDC3B	13324	3.89428	0.437179	4.13616e-11
ENSG00000135074	8728	ADAM19	7704	3.44845	0.698656	4.771e-11
ENSG00000146386	58527	ABRACL	1137	3.56049	0.289085	4.82914e-11
ENSG00000104368	5327	PLAT	7085	6.70105	1.4194	4.94638e-11
ENSG00000090924	64857	PLEKHG2	9116	3.04843	0.56045	4.94638e-11
ENSG00000012779	240	ALOX5	3730	3.3669	0.491961	4.95718e-11
ENSG00000062038	1001	CDH3	6076	7.21476	0.720149	4.9722e-11
ENSG00000100365	4689	NCF4	2239	2.46423	0.413553	5.12058e-11
ENSG00000239998	11027	LILRA2	5349	0.305933	0.628667	5.18688e-11
ENSG00000134339	6289	SAA2	2242	1.43609	1.204	5.51306e-11
ENSG00000158517	653361	NCF1	3523	1.08508	0.568009	5.73289e-11
ENSG00000128641	4430	MYO1B	9533	5.75319	0.560236	5.7336e-11
ENSG00000184588	5142	PDE4B	8930	1.95572	0.525012	5.78131e-11
ENSG00000243649	629	CFB	4731	1.29826	0.994266	5.80539e-11
ENSG00000128487	92521	SPECC1	13676	2.88442	0.479392	5.81935e-11
ENSG00000110777	5450	POU2AF1	6996	2.73941	0.662311	5.83853e-11
ENSG00000122877	1959	EGR2	3689	-0.29368	0.631099	5.98967e-11
ENSG00000186074	146722	CD300LF	2161	0.154776	0.711356	6.03897e-11
ENSG00000101311	55612	FERMT1	4845	6.25189	0.351669	6.04988e-11
ENSG00000181631	53829	P2RY13	2765	1.71794	0.467638	6.05035e-11
ENSG00000154451	115362	GBP5	8143	3.50275	0.758687	6.23219e-11
ENSG00000111913	9750	RIPOR2	9435	1.86201	0.555161	6.23219e-11
ENSG00000160255	3689	ITGB2	6869	5.30047	0.485631	6.23219e-11
ENSG00000115009	6364	CCL20	1594	1.87386	1.03687	6.38823e-11
ENSG00000185338	8651	SOCS1	1797	2.57963	0.663248	6.42833e-11
ENSG00000135077	84868	HAVCR2	3212	1.93286	0.442319	6.69554e-11
ENSG00000154127	84959	UBASH3B	8964	1.68855	0.498336	6.71449e-11
ENSG00000103534	79838	TMC5	6206	2.87705	0.985287	6.73314e-11
ENSG00000105697	57817	HAMP	2862	-1.04395	0.83635	6.95619e-11
ENSG00000167851	11314	CD300A	2701	1.90952	0.524203	7.12273e-11
ENSG00000163600	29851	ICOS	2630	0.248289	0.699864	7.60247e-11
ENSG00000015475	637	BID	4420	4.16158	0.38691	7.61482e-11
ENSG00000160326	11182	SLC2A6	3531	0.239184	0.6656	7.75954e-11
ENSG00000173391	4973	OLR1	3057	-0.750983	0.816402	7.75954e-11
ENSG00000171310	50515	CHST11	6492	3.0969	0.50933	8.31286e-11
ENSG00000162511	7805	LAPTM5	3228	5.71186	0.466823	8.50323e-11
ENSG00000285744			2921	2.12333	0.640673	8.50323e-11
ENSG00000183484	29933	GPR132	4194	1.73381	0.539562	8.83326e-11
ENSG00000143119	963	CD53	2152	4.0281	0.516244	8.94616e-11
ENSG00000158714	56833	SLAMF8	3178	2.81754	0.528548	9.07162e-11
ENSG00000167613	3903	LAIR1	8071	2.81863	0.641321	9.43718e-11
ENSG00000198814	2710	GK	5359	2.99204	0.547824	9.6651e-11
ENSG00000077238	3566	IL4R	5884	7.00342	0.341562	9.67445e-11
ENSG00000100055	27128	CYTH4	6099	3.21234	0.524854	9.75901e-11
ENSG00000104951	259307	IL4I1	2495	2.05709	0.814002	1.05499e-10
ENSG00000137474	4647	MYO7A	10452	1.41427	0.632414	1.06334e-10
ENSG00000188313	5359	PLSCR1	4332	5.19238	0.509492	1.07196e-10
ENSG00000110031	9404	LPXN	2467	2.67709	0.436682	1.10845e-10
ENSG00000025708	1890	TYMP	3600	7.34963	0.725404	1.15638e-10
ENSG00000136634	3586	IL10	3439	-0.471073	0.802878	1.26029e-10
ENSG00000211829			720	0.486984	0.664963	1.26029e-10
ENSG00000204472	199	AIF1	1243	3.52326	0.512863	1.29345e-10
ENSG00000115828	25797	QPCT	2676	2.00492	0.550729	1.38721e-10
ENSG00000163993	6286	S100P	471	5.12122	0.943831	1.46727e-10
ENSG00000110944	51561	IL23A	1178	1.23593	0.856796	1.5228e-10
ENSG00000177706	56975	FAM20C	5054	4.5911	0.515214	1.52587e-10
ENSG00000165490	220042	DDIAS	5339	1.69651	0.357734	1.59622e-10
ENSG00000184557	9021	SOCS3	2734	4.49738	0.891513	1.64081e-10
ENSG00000111912	135112	NCOA7	7647	5.4951	0.70962	1.75292e-10
ENSG00000136960	5168	ENPP2	6729	2.4354	0.816655	1.75292e-10
ENSG00000269404	6689	SPIB	4282	-0.205091	0.765543	1.75292e-10
ENSG00000172602	27289	RND1	3948	2.46901	0.859126	1.76168e-10
ENSG00000087589	57091	CASS4	5069	0.611973	0.48056	1.82143e-10
ENSG00000065911	10797	MTHFD2	4822	4.9248	0.34858	1.91841e-10
ENSG00000156966	93010	B3GNT7	3639	1.56529	0.52322	1.97239e-10
ENSG00000133657	79572	ATP13A3	13254	4.65843	0.371055	1.98045e-10
ENSG00000145623	9180	OSMR	7174	5.04461	0.4461	2.01789e-10
ENSG00000138821	64116	SLC39A8	6480	3.27609	0.654909	2.12601e-10
ENSG00000066336	6688	SPI1	2040	4.12158	0.429578	2.13115e-10
ENSG00000042980	10863	ADAM28	9318	1.56325	0.46804	2.13942e-10
ENSG00000019186	1591	CYP24A1	3988	2.20493	1.24904	2.20651e-10
ENSG00000010270	83930	STARD3NL	4348	2.36401	0.221848	2.20814e-10
ENSG00000197646	80380	PDCD1LG2	2432	-0.268532	0.591692	2.20814e-10
ENSG00000203747	2214	FCGR3A	2725	3.16716	0.875964	2.2251e-10
ENSG00000110934	51411	BIN2	3986	2.74892	0.444759	2.26521e-10
ENSG00000111348	397	ARHGDIB	2042	6.1399	0.398013	2.30608e-10
ENSG00000078124	55331	ACER3	8442	4.39282	0.251423	2.35287e-10
ENSG00000134061	4064	CD180	5668	-0.56673	0.79862	2.39642e-10
ENSG00000106789	7464	CORO2A	5714	5.69458	0.251053	2.47465e-10
ENSG00000184584	340061	STING1	4798	6.05145	0.366561	2.48332e-10
ENSG00000142347	4542	MYO1F	8561	3.93066	0.4651	2.57909e-10
ENSG00000155926	6503	SLA	7491	3.41726	0.428173	2.63661e-10
ENSG00000158125	7498	XDH	6064	5.12864	1.18664	2.65959e-10
ENSG00000082074	2533	FYB1	8853	3.38275	0.544288	2.71613e-10
ENSG00000090104	5996	RGS1	4074	1.56464	0.712954	2.73311e-10
ENSG00000173744	3267	AGFG1	9321	5.42089	0.259144	2.75893e-10
ENSG00000274536	115891964	MIR223HG	4053	-0.414688	0.728118	2.75893e-10
ENSG00000221963	80830	APOL6	10065	6.03452	0.436831	2.76497e-10
ENSG00000131203	3620	IDO1	3488	1.95752	1.02817	2.8777e-10
ENSG00000254087	4067	LYN	6164	4.92929	0.593761	2.93464e-10
ENSG00000128335	23780	APOL2	3417	5.01961	0.408217	2.93464e-10
ENSG00000101307	10326	SIRPB1	8227	0.362529	0.724484	2.9896e-10
ENSG00000261175	102724344	LINC02188	5840	0.910785	0.817161	3.28045e-10
ENSG00000116701	4688	NCF2	2929	3.28282	0.427317	3.34087e-10
ENSG00000261618			5219	-0.297192	0.849396	3.37997e-10
ENSG00000168062	116071	BATF2	2815	2.09139	1.06492	3.37997e-10
ENSG00000090339	3383	ICAM1	3448	4.28361	0.688789	3.38683e-10
ENSG00000185862	2124	EVI2B	2061	1.91748	0.472725	3.41119e-10
ENSG00000187474	2359	FPR3	2779	2.52034	0.55429	3.41119e-10
ENSG00000101445	26051	PPP1R16B	6408	3.19997	0.409462	3.42515e-10
ENSG00000043462	3937	LCP2	6823	3.76365	0.521079	3.557e-10
ENSG00000150551	116372	LYPD1	3979	1.73489	1.18808	3.55823e-10
ENSG00000158859	9507	ADAMTS4	10338	1.71665	1.10138	3.72403e-10
ENSG00000136250	313	AOAH	3518	2.33436	0.570115	3.8276e-10
ENSG00000116663	26270	FBXO6	1735	3.93639	0.324421	3.91417e-10
ENSG00000189013	3805	KIR2DL4	1724	-1.51358	0.737369	3.91442e-10
ENSG00000085265	2219	FCN1	7588	1.71365	0.907736	4.14885e-10
ENSG00000105810	1021	CDK6	12239	4.40997	0.357647	4.27136e-10
ENSG00000049249	3604	TNFRSF9	6354	0.438588	0.786968	4.30548e-10
ENSG00000185477	285513	GPRIN3	14998	2.28055	0.483652	4.31459e-10
ENSG00000043591	153	ADRB1	3039	-0.969274	0.51874	4.31459e-10
ENSG00000144460	57624	NYAP2	5461	0.75965	0.981968	4.5221e-10
ENSG00000120280	80231	TASL	1792	-0.132989	0.445104	4.5221e-10
ENSG00000204287	3122	HLA-DRA	1244	8.43467	0.487691	4.6329e-10
ENSG00000116741	5997	RGS2	2088	2.60945	0.575574	4.67379e-10
ENSG00000086730	7462	LAT2	4545	2.23168	0.450712	4.7198e-10
ENSG00000115415	6772	STAT1	9770	7.34699	0.51865	4.7578e-10
ENSG00000169508	1880	GPR183	1685	1.77791	0.596855	4.84533e-10
ENSG00000145649	3001	GZMA	896	3.07332	0.561939	4.93089e-10
ENSG00000110079	51338	MS4A4A	2946	0.017321	0.720178	5.05061e-10
ENSG00000159189	714	C1QC	1332	4.80161	0.698339	5.31526e-10
ENSG00000123338	3071	NCKAP1L	10560	3.85017	0.444135	5.46934e-10
ENSG00000120217	29126	CD274	4108	2.19962	0.811312	5.61102e-10
ENSG00000141506	23533	PIK3R5	7506	2.22487	0.400084	5.63479e-10
ENSG00000177663	23765	IL17RA	9036	4.93558	0.177627	5.66825e-10
ENSG00000085514	29992	PILRA	1990	1.1691	0.520081	5.70717e-10
ENSG00000174125	7096	TLR1	4537	1.54984	0.417487	5.84791e-10
ENSG00000139278	11010	GLIPR1	6210	2.9285	0.529288	5.88255e-10
ENSG00000124126	57580	PREX1	7509	4.36125	0.437782	6.24024e-10
ENSG00000105639	3718	JAK3	6813	2.92904	0.566979	6.30881e-10
ENSG00000110446	51296	SLC15A3	6509	3.51143	0.477797	6.62957e-10
ENSG00000140511	145864	HAPLN3	3489	3.8836	0.544504	6.65602e-10
ENSG00000163840	151636	DTX3L	5768	5.78577	0.349198	6.77247e-10
ENSG00000104093	23312	DMXL2	13807	2.25882	0.3298	6.96818e-10
ENSG00000116793	10745	PHTF1	7170	1.76147	0.244528	7.04103e-10
ENSG00000285103			9804	-0.0525113	0.600926	7.38745e-10
ENSG00000163565	3428	IFI16	5294	6.78463	0.357345	7.52797e-10
ENSG00000141480	409	ARRB2	4265	4.26829	0.261177	7.72245e-10
ENSG00000015285	7454	WAS	2361	3.20694	0.417235	7.76222e-10
ENSG00000204257	3108	HLA-DMA	2520	4.47363	0.490852	7.89219e-10
ENSG00000188820	441168	CALHM6	1186	-0.145746	0.645309	7.93199e-10
ENSG00000166446	124359	CDYL2	8825	0.853752	0.435798	7.93199e-10
ENSG00000170323	2167	FABP4	1369	1.107	0.876691	7.93729e-10
ENSG00000149177	5795	PTPRJ	9620	3.59164	0.391562	7.95753e-10
ENSG00000000938	2268	FGR	3382	2.56768	0.44007	8.25889e-10
ENSG00000226979	4049	LTA	1737	-0.326939	0.667682	8.44626e-10
ENSG00000168394	6890	TAP1	4805	7.21291	0.446992	8.44626e-10
ENSG00000179841	9495	AKAP5	7512	-1.28478	0.583073	8.44626e-10
ENSG00000167617	148170	CDC42EP5	935	3.06269	0.374536	8.44626e-10
ENSG00000166452	56672	AKIP1	2300	3.98428	0.217776	8.46848e-10
ENSG00000113273	411	ARSB	8899	2.22922	0.30984	8.77568e-10
ENSG00000165806	840	CASP7	3612	5.05537	0.307902	8.79121e-10
ENSG00000057252	6646	SOAT1	7005	2.67915	0.312928	8.86914e-10
ENSG00000111012	1594	CYP27B1	3284	-0.156305	0.593226	9.1187e-10
ENSG00000173369	713	C1QB	1492	4.45464	0.703474	9.12051e-10
ENSG00000019582	972	CD74	4780	9.78791	0.49058	9.12051e-10
ENSG00000115738	3398	ID2	2213	3.80737	0.273333	9.36302e-10
ENSG00000197142	51703	ACSL5	4236	4.94909	0.396016	9.72597e-10
ENSG00000138496	83666	PARP9	8938	6.04993	0.447173	1.00757e-09
ENSG00000180353	3059	HCLS1	5093	4.6113	0.429626	1.04628e-09
ENSG00000146409	116843	SLC18B1	2844	3.58148	0.21442	1.04964e-09
ENSG00000197629	219972	MPEG1	4418	4.01214	0.469716	1.04964e-09
ENSG00000064932	22904	SBNO2	6610	6.82714	0.377201	1.06065e-09
ENSG00000023445	330	BIRC3	7518	3.23288	0.624449	1.07603e-09
ENSG00000090659	30835	CD209	4414	-0.244457	0.704025	1.11518e-09
ENSG00000173432	6288	SAA1	710	4.50494	1.14669	1.12076e-09
ENSG00000196684	84941	HSH2D	3398	0.781819	0.578811	1.14797e-09
ENSG00000266088			1332	-2.27433	0.607135	1.1957e-09
ENSG00000117335	4179	CD46	8711	6.79329	0.278168	1.21289e-09
ENSG00000158985	56990	CDC42SE2	6024	4.19548	0.275548	1.25757e-09
ENSG00000113070	1839	HBEGF	2990	4.21306	0.481639	1.25757e-09
ENSG00000128340	5880	RAC2	2523	4.71513	0.466815	1.25757e-09
ENSG00000156587	9246	UBE2L6	2062	6.06893	0.400207	1.2896e-09
ENSG00000196209	284759	SIRPB2	5047	0.415336	0.458849	1.38213e-09
ENSG00000196511	27010	TPK1	8442	0.779693	0.413276	1.42212e-09
ENSG00000159110	3455	IFNAR2	4614	2.36594	0.343886	1.46548e-09
ENSG00000081320	9262	STK17B	6566	3.9539	0.357404	1.47429e-09
ENSG00000102580	5611	DNAJC3	5590	5.38461	0.199594	1.47809e-09
ENSG00000078081	27074	LAMP3	3785	4.29109	0.604506	1.57609e-09
ENSG00000162645	2634	GBP2	7223	7.46925	0.304149	1.61514e-09
ENSG00000081237	5788	PTPRC	9168	4.96172	0.496206	1.6362e-09
ENSG00000123689	50486	G0S2	876	3.22724	0.621267	1.6362e-09
ENSG00000186827	7293	TNFRSF4	1722	-0.0462116	0.719322	1.63624e-09
ENSG00000182487			1902	-0.335758	0.475135	1.63624e-09
ENSG00000128422	3872	KRT17	2996	8.39317	1.18181	1.63624e-09
ENSG00000242574	3109	HLA-DMB	4613	3.52385	0.436509	1.65275e-09
ENSG00000149781	83706	FERMT3	3066	3.45065	0.439368	1.65275e-09
ENSG00000173193	54625	PARP14	10274	6.05758	0.429561	1.70367e-09
ENSG00000135363	4005	LMO2	2896	4.05505	0.315488	1.71431e-09
ENSG00000166710	567	B2M	6079	10.1762	0.353188	1.7377e-09
ENSG00000171777	115727	RASGRP4	4183	0.309082	0.495452	1.7377e-09
ENSG00000163519	50852	TRAT1	2456	-0.68304	0.544613	1.75659e-09
ENSG00000167208	124460	SNX20	5750	2.91517	0.423142	1.83927e-09
ENSG00000133816	9645	MICAL2	20191	4.46456	0.363417	1.85197e-09
ENSG00000161921	58191	CXCL16	2795	5.79734	0.30991	1.90985e-09
ENSG00000162594	149233	IL23R	3213	-1.64143	0.60485	1.91011e-09
ENSG00000114013	942	CD86	3437	1.84412	0.461454	1.91362e-09
ENSG00000136167	3936	LCP1	5076	6.31192	0.417728	1.91362e-09
ENSG00000104626	90459	ERI1	6382	2.90796	0.213434	1.94505e-09
ENSG00000136295	80727	TTYH3	6094	4.38398	0.338664	2.00951e-09
ENSG00000132274	10346	TRIM22	5944	5.43057	0.510076	2.00951e-09
ENSG00000096996	3594	IL12RB1	4291	1.50673	0.509449	2.17685e-09
ENSG00000064666	1265	CNN2	3640	7.47166	0.233312	2.18126e-09
ENSG00000125430	9953	HS3ST3B1	5369	1.09379	0.342575	2.18669e-09
ENSG00000116514	127544	RNF19B	2610	6.29647	0.346828	2.19664e-09
ENSG00000137101	971	CD72	2940	-0.49654	0.505494	2.20897e-09
ENSG00000163162	284996	RNF149	5326	5.8758	0.199064	2.273e-09
ENSG00000012223	4057	LTF	3989	5.49328	2.29486	2.27746e-09
ENSG00000143324	9213	XPR1	8913	3.82846	0.270791	2.30559e-09
ENSG00000151651	101	ADAM8	4763	3.6734	0.427159	2.3165e-09
ENSG00000197548	10533	ATG7	8833	4.47472	0.154841	2.46509e-09
ENSG00000135899	3431	SP110	8849	4.58535	0.328538	2.47954e-09
ENSG00000233013			2073	-1.85756	0.46909	2.47954e-09
ENSG00000174705	285590	SH3PXD2B	8244	6.01828	0.297765	2.56082e-09
ENSG00000132205	84034	EMILIN2	6469	2.6444	0.536498	2.56082e-09
ENSG00000091490	23231	SEL1L3	7483	3.31005	0.354151	2.59872e-09
ENSG00000080031	5794	PTPRH	4345	0.830179	0.766899	2.60863e-09
ENSG00000101670	9388	LIPG	13089	0.649095	0.918011	2.76008e-09
ENSG00000120254	25902	MTHFD1L	5021	1.35078	0.499525	2.81259e-09
ENSG00000169436	169044	COL22A1	7865	-1.12443	0.64701	2.81259e-09
ENSG00000162745	25903	OLFML2B	3415	1.7118	0.790771	2.87972e-09
ENSG00000076604	9618	TRAF4	4573	4.58394	0.296224	2.89174e-09
ENSG00000184371	1435	CSF1	5238	4.231	0.45305	2.92947e-09
ENSG00000169129	84632	AFAP1L2	5789	5.84269	0.186239	3.18886e-09
ENSG00000140678	3687	ITGAX	7076	2.69948	0.563526	3.20198e-09
ENSG00000273604	100170841	EPOP	3255	1.54122	0.404242	3.23106e-09
ENSG00000198223	1438	CSF2RA	3830	2.33038	0.488365	3.26564e-09
ENSG00000079263	11262	SP140	5582	1.03102	0.403726	3.51994e-09
ENSG00000188822	1269	CNR2	5265	-2.15824	0.513121	3.67259e-09
ENSG00000026652	56895	AGPAT4	14253	1.9173	0.438904	3.8067e-09
ENSG00000081985	3595	IL12RB2	6067	0.656378	0.623818	3.81145e-09
ENSG00000130755	9535	GMFG	1388	2.54804	0.415295	3.81752e-09
ENSG00000142185	7226	TRPM2	6705	1.81345	0.440795	3.85353e-09
ENSG00000173372	712	C1QA	1220	4.47505	0.618964	3.90077e-09
ENSG00000115935	7456	WIPF1	9121	4.16443	0.419246	3.99042e-09
ENSG00000090376	11213	IRAK3	9688	1.30484	0.42128	3.99042e-09
ENSG00000100612	51635	DHRS7	3249	5.19225	0.219022	3.99042e-09
ENSG00000161929	388325	SCIMP	4249	0.0568211	0.635757	3.99042e-09
ENSG00000196839	100	ADA	2809	2.91423	0.372899	3.99042e-09
ENSG00000242247	26286	ARFGAP3	3273	4.43633	0.189179	4.00248e-09
ENSG00000111817	29940	DSE	19194	4.72307	0.228945	4.16977e-09
ENSG00000108688	6354	CCL7	863	-0.765303	0.734308	4.27821e-09
ENSG00000182957	221178	SPATA13	9944	2.36468	0.318441	4.30825e-09
ENSG00000164951	54704	PDP1	5604	3.57853	0.289432	4.34888e-09
ENSG00000172578	89857	KLHL6	10543	1.10515	0.443988	4.48706e-09
ENSG00000165178	654817	NCF1C	1427	0.480122	0.470831	4.48706e-09
ENSG00000162676	2672	GFI1	5069	0.888522	0.4858	4.50977e-09
ENSG00000136688	56300	IL36G	1373	4.12153	1.12463	4.60003e-09
ENSG00000166750	162394	SLFN5	10674	5.39068	0.377352	4.83315e-09
ENSG00000155304	6782	HSPA13	4153	2.36768	0.252553	4.96321e-09
ENSG00000203760	387103	CENPW	854	2.96749	0.309994	5.16162e-09
ENSG00000132965	241	ALOX5AP	1715	3.35035	0.411543	5.31854e-09
ENSG00000105374	4818	NKG7	921	2.86418	0.461538	5.35905e-09
ENSG00000150961	9871	SEC24D	9920	4.67549	0.213068	5.43448e-09
ENSG00000122122	54440	SASH3	2741	3.75852	0.457088	5.43448e-09
ENSG00000240207			6252	-1.53461	0.436824	5.59052e-09
ENSG00000064012	841	CASP8	7243	3.993	0.12906	5.62867e-09
ENSG00000271605	284021	MILR1	1816	-0.141442	0.579956	5.62867e-09
ENSG00000146376	93663	ARHGAP18	4592	3.0575	0.219977	5.6441e-09
ENSG00000204267	6891	TAP2	6380	4.79526	0.29871	5.68837e-09
ENSG00000174946	29909	GPR171	1810	0.0562249	0.528719	5.9865e-09
ENSG00000105339	22898	DENND3	14670	2.61524	0.419024	6.02547e-09
ENSG00000269495			959	-1.80169	0.603568	6.02547e-09
ENSG00000179583	4261	CIITA	20757	4.40548	0.535907	6.2726e-09
ENSG00000171848	6241	RRM2	9155	5.31511	0.30886	6.62983e-09
ENSG00000162551	249	ALPL	2980	1.71592	0.623427	6.74827e-09
ENSG00000103044	3038	HAS3	5200	6.11484	0.572441	6.88169e-09
ENSG00000140280	256586	LYSMD2	1874	2.37624	0.260266	6.93352e-09
ENSG00000006118	54972	TMEM132A	7274	5.16013	0.425398	6.94362e-09
ENSG00000077420	54518	APBB1IP	3843	2.90868	0.416734	7.03512e-09
ENSG00000174437	488	ATP2A2	13745	8.47674	0.188163	7.13302e-09
ENSG00000105851	5294	PIK3CG	7765	1.77526	0.413466	7.15356e-09
ENSG00000102096	11040	PIM2	2761	2.67845	0.3794	7.3442e-09
ENSG00000132819	55544	RBM38	2697	3.55599	0.260814	7.57765e-09
ENSG00000083857	2195	FAT1	16167	5.94792	0.29432	7.62851e-09
ENSG00000164708	5224	PGAM2	837	-0.922165	0.553179	7.67314e-09
ENSG00000100453	3002	GZMB	1411	3.09495	0.940321	7.67314e-09
ENSG00000027697	3459	IFNGR1	3276	6.48239	0.251392	7.71707e-09
ENSG00000173821	57674	RNF213	28570	7.44702	0.294695	7.82079e-09
ENSG00000204264	5696	PSMB8	3480	6.28786	0.298066	7.99742e-09
ENSG00000075643	55034	MOCOS	6303	1.02023	0.414523	7.99742e-09
ENSG00000119714	8111	GPR68	3474	4.45522	0.717584	8.26111e-09
ENSG00000136048	55332	DRAM1	3940	3.37615	0.393053	8.69085e-09
ENSG00000126860	2123	EVI2A	3086	0.309918	0.442118	8.78437e-09
ENSG00000109466	11275	KLHL2	3929	4.13423	0.321964	8.91721e-09
ENSG00000157111	134285	TMEM171	1250	0.587985	0.542726	9.0344e-09
ENSG00000204516	4277	MICB	2798	1.52572	0.447396	9.14119e-09
ENSG00000110395	867	CBL	11718	4.48594	0.1568	9.14904e-09
ENSG00000117586	7292	TNFSF4	3963	-1.03273	0.369036	9.727e-09
ENSG00000117500	50999	TMED5	9211	4.01232	0.214111	9.74999e-09
ENSG00000169403	5724	PTAFR	4208	4.39599	0.470251	9.9089e-09
ENSG00000185753	159013	CXorf38	6050	3.65531	0.137718	9.9089e-09
ENSG00000125730	718	C3	8296	5.91962	0.818664	1.03084e-08
ENSG00000187239	23048	FNBP1	6600	5.54121	0.130916	1.04189e-08
ENSG00000171320	157570	ESCO2	7805	1.68784	0.314357	1.04357e-08
ENSG00000166444	6764	DENND2B	14262	6.7603	0.285238	1.05115e-08
ENSG00000087085	43	ACHE	4074	0.116815	0.570451	1.06072e-08
ENSG00000204592	3133	HLA-E	2922	9.40247	0.246428	1.06135e-08
ENSG00000164543	9263	STK17A	5683	3.70042	0.297679	1.06135e-08
ENSG00000159322	83440	ADPGK	5931	4.50958	0.135808	1.06135e-08
ENSG00000089351	57655	GRAMD1A	5942	3.90823	0.312223	1.06135e-08
ENSG00000104774	4125	MAN2B1	5374	4.90197	0.176979	1.08005e-08
ENSG00000163874	80149	ZC3H12A	3091	6.57237	0.607897	1.09415e-08
ENSG00000108798	51225	ABI3	2272	3.33684	0.369845	1.09415e-08
ENSG00000168610	6774	STAT3	8726	8.46067	0.31162	1.10071e-08
ENSG00000132182	23225	NUP210	8195	4.41081	0.286155	1.11808e-08
ENSG00000008517	9235	IL32	3209	4.78667	0.47731	1.12093e-08
ENSG00000125347	3659	IRF1	7778	6.10779	0.520261	1.12781e-08
ENSG00000213654	63940	GPSM3	1833	3.56281	0.373944	1.12781e-08
ENSG00000128284	80833	APOL3	5901	5.20741	0.417701	1.13551e-08
ENSG00000137265	3662	IRF4	5881	1.19367	0.554897	1.14088e-08
ENSG00000175471	79772	MCTP1	12089	0.312659	0.465211	1.14665e-08
ENSG00000100385	3560	IL2RB	4621	4.26915	0.506993	1.16202e-08
ENSG00000231389	3113	HLA-DPA1	5748	6.93189	0.349918	1.16824e-08
ENSG00000019169	8685	MARCO	2079	1.15226	1.00972	1.17974e-08
ENSG00000280202			1697	-1.77403	0.436593	1.19233e-08
ENSG00000171241	79801	SHCBP1	6175	2.63454	0.303584	1.22814e-08
ENSG00000110077	64231	MS4A6A	5791	3.36447	0.441797	1.2376e-08
ENSG00000196550	729533	FAM72A	3783	-1.2635	0.299399	1.27603e-08
ENSG00000135269	26136	TES	4267	5.30361	0.187633	1.27603e-08
ENSG00000089012	55423	SIRPG	2242	1.01274	0.445924	1.28878e-08
ENSG00000153395	79888	LPCAT1	6475	3.96142	0.318747	1.31469e-08
ENSG00000197299	641	BLM	6656	1.56567	0.319437	1.32414e-08
ENSG00000275302	6351	CCL4	1795	1.30153	0.577017	1.36266e-08
ENSG00000134516	1794	DOCK2	13189	3.49666	0.401562	1.41486e-08
ENSG00000260997			1911	-0.775095	0.466425	1.43053e-08
ENSG00000135636	8291	DYSF	8389	1.81503	0.513532	1.44799e-08
ENSG00000272636	8447	DOC2B	6462	6.50697	0.803443	1.44799e-08
ENSG00000186871	54821	ERCC6L	4344	1.69894	0.316042	1.44802e-08
ENSG00000010610	920	CD4	4557	4.65091	0.397767	1.49559e-08
ENSG00000153208	10461	MERTK	4572	1.17792	0.407435	1.50448e-08
ENSG00000127951	10875	FGL2	4606	3.69849	0.381446	1.52396e-08
ENSG00000130021	8226	PUDP	3821	3.63939	0.143579	1.5357e-08
ENSG00000082212	4200	ME2	15897	3.76539	0.232763	1.53832e-08
ENSG00000095970	54209	TREM2	1095	-1.19987	0.558945	1.63059e-08
ENSG00000137575	6386	SDCBP	4777	5.34909	0.263947	1.63059e-08
ENSG00000140464	5371	PML	12672	6.46851	0.339418	1.69154e-08
ENSG00000141574	6398	SECTM1	2909	4.67758	0.489328	1.70243e-08
ENSG00000023171	57476	GRAMD1B	14944	0.690862	0.398877	1.71367e-08
ENSG00000186377	260293	CYP4X1	2447	4.13304	0.330223	1.72749e-08
ENSG00000253276	168455	CCDC71L	6799	2.01589	0.35979	1.72749e-08
ENSG00000248323	100505994	LUCAT1	16558	-0.472387	0.618126	1.79558e-08
ENSG00000126353	1236	CCR7	2508	1.37158	0.624068	1.83674e-08
ENSG00000204475	259197	NCR3	1233	-1.25652	0.504086	1.84173e-08
ENSG00000180182	9282	MED14	9668	5.31505	0.156331	1.84173e-08
ENSG00000173110	3310	HSPA6	2355	2.26767	0.557393	1.85361e-08
ENSG00000022567	57210	SLC45A4	8608	3.10984	0.260516	1.85752e-08
ENSG00000286646			1096	0.287844	0.815593	1.9038e-08
ENSG00000196664	51284	TLR7	5201	0.617074	0.527183	1.95034e-08
ENSG00000155659	11326	VSIG4	2333	0.939297	0.627214	1.9804e-08
ENSG00000225783	440823	MIAT	13908	1.83949	0.568735	1.98796e-08
ENSG00000133574	55303	GIMAP4	2099	3.15415	0.450033	2.00169e-08
ENSG00000197249	5265	SERPINA1	4902	4.67403	0.519402	2.07316e-08
ENSG00000226791	101927070	LINC02611	5617	-1.35632	0.408247	2.10363e-08
ENSG00000172575	10125	RASGRP1	6105	4.31914	0.464728	2.10363e-08
ENSG00000169896	3684	ITGAM	5688	1.6528	0.412881	2.12871e-08
ENSG00000221869	1052	CEBPD	1252	5.7123	0.335759	2.13811e-08
ENSG00000163507	57650	CIP2A	4584	1.71623	0.28546	2.15896e-08
ENSG00000118508	10981	RAB32	1065	2.49538	0.285191	2.17404e-08
ENSG00000107551	83937	RASSF4	9481	3.11533	0.48483	2.21489e-08
ENSG00000205542	7114	TMSB4X	1703	8.70003	0.207568	2.23641e-08
ENSG00000171608	5293	PIK3CD	6333	4.10269	0.240045	2.24916e-08
ENSG00000069399	602	BCL3	3094	6.3115	0.342986	2.26574e-08
ENSG00000272463			2814	-2.03097	0.483057	2.29781e-08
ENSG00000171631	5031	P2RY6	3304	2.59866	0.914898	2.29826e-08
ENSG00000115232	3676	ITGA4	10654	2.33058	0.454624	2.35544e-08
ENSG00000227036	400619,100499467	LINC00511,LINC00673	27654	3.42817	0.290742	2.36971e-08
ENSG00000251230	731424	MIR3945HG	2149	-1.57513	0.781509	2.38813e-08
ENSG00000142224	29949	IL19	6239	3.9487	1.77966	2.40752e-08
ENSG00000124256	81030	ZBP1	5405	1.26965	0.686263	2.41899e-08
ENSG00000115271	25801	GCA	5323	2.67827	0.249136	2.42172e-08
ENSG00000249437	4671	NAIP	10055	-0.40023	0.449372	2.45379e-08
ENSG00000104043	79895	ATP8B4	11062	0.12202	0.395206	2.45936e-08
ENSG00000007171	4843	NOS2	4399	4.67817	1.60091	2.49328e-08
ENSG00000107863	57584	ARHGAP21	11156	4.94235	0.184867	2.49562e-08
ENSG00000242258	285972	LINC00996	2171	-2.1976	0.61385	2.49984e-08
ENSG00000275183	94059	LENG9	2047	2.99927	0.27465	2.52252e-08
ENSG00000133216	2048	EPHB2	12516	0.518837	0.653979	2.53999e-08
ENSG00000117090	6504	SLAMF1	4263	1.81985	0.494792	2.60216e-08
ENSG00000118785	6696	SPP1	2321	1.52118	1.12842	2.60216e-08
ENSG00000260577			1682	-1.40078	0.469311	2.60216e-08
ENSG00000266709	84815	MGC12916	1652	-2.16224	0.427004	2.67832e-08
ENSG00000188641	1806	DPYD	7131	5.1275	0.324452	2.69483e-08
ENSG00000101974	286410	ATP11C	7407	2.59482	0.23889	2.76029e-08
ENSG00000120868	317	APAF1	7759	3.328	0.189924	2.79192e-08
ENSG00000178146			1570	-0.353973	0.670939	2.81104e-08
ENSG00000196843	10865	ARID5A	3561	3.17726	0.355604	2.82675e-08
ENSG00000110876	6404	SELPLG	2811	3.93592	0.394287	2.82675e-08
ENSG00000164054	51246	SHISA5	4664	7.58087	0.227825	2.86736e-08
ENSG00000130429	10095	ARPC1B	3988	0.0468197	0.413109	2.91483e-08
ENSG00000140968	3394	IRF8	4800	2.69073	0.558584	2.91669e-08
ENSG00000143390	5993	RFX5	4586	4.75113	0.202241	2.9326e-08
ENSG00000150867	5305	PIP4K2A	5106	3.84539	0.225557	2.9343e-08
ENSG00000136731	56886	UGGT1	11349	5.70243	0.13059	2.98059e-08
ENSG00000151062	93589	CACNA2D4	7463	0.298251	0.287834	3.12972e-08
ENSG00000153976	9955	HS3ST3A1	4287	-0.100595	0.587666	3.1621e-08
ENSG00000184988	113277	TMEM106A	3577	1.19076	0.429304	3.17366e-08
ENSG00000173334	10221	TRIB1	4099	3.94062	0.467982	3.17452e-08
ENSG00000038945	4481	MSR1	7812	0.116085	0.526361	3.18526e-08
ENSG00000163814	64866	CDCP1	6508	7.02029	0.190037	3.26926e-08
ENSG00000180549	2529	FUT7	1662	-0.365563	0.471614	3.30913e-08
ENSG00000145386	890	CCNA2	2748	3.76096	0.283768	3.33179e-08
ENSG00000139083	2120	ETV6	7230	4.96558	0.148886	3.37429e-08
ENSG00000133106	94240	EPSTI1	4924	4.15256	0.694994	3.39839e-08
ENSG00000167703	124935	SLC43A2	10605	3.69975	0.344128	3.40227e-08
ENSG00000198604	11177	BAZ1A	7698	5.51719	0.202054	3.44027e-08
ENSG00000117593	55157	DARS2	7353	3.97119	0.130797	3.45232e-08
ENSG00000205220	5699	PSMB10	1626	3.34716	0.326457	3.52538e-08
ENSG00000204385	80736	SLC44A4	3372	0.147387	0.679021	3.52571e-08
ENSG00000211804	28518	TRDV1	365	-1.901	0.57182	3.59615e-08
ENSG00000120899	2185	PTK2B	7860	5.51717	0.188914	3.6043e-08
ENSG00000007129	90273	CEACAM21	1977	0.0614088	0.491466	3.65485e-08
ENSG00000184922	752	FMNL1	7479	4.33707	0.339113	3.69354e-08
ENSG00000049768	50943	FOXP3	3086	1.00808	0.430866	3.7091e-08
ENSG00000183963	6525	SMTN	10242	4.40399	0.3725	3.72726e-08
ENSG00000140105	7453	WARS1	6356	6.66088	0.530547	3.80788e-08
ENSG00000232810	7124	TNF	1678	1.16738	0.471745	3.80794e-08
ENSG00000186517	257106	ARHGAP30	5064	4.6298	0.281926	3.84092e-08
ENSG00000197965	9019	MPZL1	7069	6.78371	0.161937	3.87452e-08
ENSG00000164136	3600	IL15	7876	2.06239	0.404125	3.94907e-08
ENSG00000134109	9695	EDEM1	6737	5.57709	0.178173	3.99733e-08
ENSG00000162711	114548	NLRP3	4753	0.972879	0.399419	4.0297e-08
ENSG00000166979	59271	EVA1C	4353	4.08079	0.281909	4.0297e-08
ENSG00000184060	55803	ADAP2	3750	2.4413	0.399344	4.07552e-08
ENSG00000147443	9046	DOK2	2041	2.38494	0.393975	4.1747e-08
ENSG00000123609	9111	NMI	3312	4.45271	0.24412	4.17793e-08
ENSG00000198959	7052	TGM2	7948	5.01664	0.964859	4.18561e-08
ENSG00000137752	834	CASP1	3698	5.41539	0.168379	4.2212e-08
ENSG00000168421	399	RHOH	6608	1.43688	0.460519	4.26914e-08
ENSG00000151012	23657	SLC7A11	9645	0.845657	0.620837	4.26914e-08
ENSG00000115607	8807	IL18RAP	2966	0.886317	0.493644	4.33839e-08
ENSG00000068489	55771	PRR11	6743	3.64891	0.244331	4.36755e-08
ENSG00000256262			656	-0.387112	0.525733	4.40736e-08
ENSG00000131378	23180	RFTN1	4769	2.49947	0.434423	4.42277e-08
ENSG00000125245	2841	GPR18	1908	-0.361751	0.494564	4.42637e-08
ENSG00000068366	2182	ACSL4	6546	3.99768	0.272905	4.42794e-08
ENSG00000184007	8073	PTP4A2	6708	6.31928	0.166387	4.52239e-08
ENSG00000172243	64581	CLEC7A	4190	2.88994	0.563117	4.55551e-08
ENSG00000183813	1233	CCR4	3025	0.184311	0.577127	4.61236e-08
ENSG00000069974	5873	RAB27A	5603	4.63491	0.219672	4.65464e-08
ENSG00000071575	28951	TRIB2	4588	4.28198	0.321928	4.69585e-08
ENSG00000093000	10762	NUP50	8236	5.87837	0.164345	4.70136e-08
ENSG00000138180	55165	CEP55	3291	3.34635	0.288234	4.70526e-08
ENSG00000111247	10635	RAD51AP1	2558	1.47588	0.237252	4.70526e-08
ENSG00000175857	202309	GAPT	3273	-0.177317	0.514026	4.72193e-08
ENSG00000154589	23643	LY96	559	-0.647598	0.605936	4.77433e-08
ENSG00000095794	1390	CREM	5699	2.42723	0.167583	4.82659e-08
ENSG00000170454	9119	KRT75	2170	1.1439	0.849179	4.8415e-08
ENSG00000005059	55013	MCUB	3555	3.99047	0.299225	4.95373e-08
ENSG00000074706	26034	IPCEF1	8474	0.329166	0.341806	4.95557e-08
ENSG00000135698	10200	MPHOSPH6	2188	3.94574	0.217907	4.95557e-08
ENSG00000109320	4790	NFKB1	6359	6.19365	0.179201	4.97314e-08
ENSG00000147168	3561	IL2RG	2760	3.06506	0.358511	5.01482e-08
ENSG00000235576			243	0.476655	0.481369	5.06601e-08
ENSG00000155660	9601	PDIA4	3298	6.73392	0.21276	5.06974e-08
ENSG00000236790	339789	LINC00299	22322	-1.35438	0.448073	5.1069e-08
ENSG00000196083	3556	IL1RAP	11558	4.43336	0.233328	5.11528e-08
ENSG00000136286	64005	MYO1G	8717	3.14054	0.392805	5.17243e-08
ENSG00000166501	5579	PRKCB	11049	2.49258	0.409903	5.20948e-08
ENSG00000028277	5452	POU2F2	9072	1.71247	0.429168	5.22248e-08
ENSG00000240065	5698	PSMB9	3338	5.37448	0.410107	5.25548e-08
ENSG00000137507	2615	LRRC32	4459	2.60788	0.472645	5.26957e-08
ENSG00000141298	85464	SSH2	12696	4.28158	0.118845	5.59624e-08
ENSG00000170312	983	CDK1	3931	3.81658	0.259645	5.65508e-08
ENSG00000147065	4478	MSN	5987	7.87673	0.329451	5.7845e-08
ENSG00000152778	24138	IFIT5	4029	3.82112	0.270093	5.7845e-08
ENSG00000172724	6363	CCL19	773	2.65882	0.935071	5.88304e-08
ENSG00000137648	56649	TMPRSS4	9948	6.14241	0.42521	5.88304e-08
ENSG00000069869	4734	NEDD4	9122	3.13148	0.2602	6.01546e-08
ENSG00000146232	4794	NFKBIE	2581	3.49551	0.244201	6.0584e-08
ENSG00000160791	1234	CCR5	3672	3.32625	0.411779	6.07141e-08
ENSG00000177409	219285	SAMD9L	7150	4.45812	0.391797	6.09374e-08
ENSG00000119508	8013	NR4A3	6314	-0.383719	0.633391	6.09374e-08
ENSG00000132530	54739	XAF1	6615	4.89461	0.481208	6.09374e-08
ENSG00000160691	6464	SHC1	4342	6.21474	0.131585	6.20245e-08
ENSG00000111252	10019	SH2B3	5707	3.05021	0.325367	6.20867e-08
ENSG00000140534	90381	TICRR	8415	3.14887	0.271023	6.20867e-08
ENSG00000087586	6790	AURKA	2928	2.9804	0.281543	6.23498e-08
ENSG00000093134	55350	VNN3P	6016	0.580778	0.770902	6.3268e-08
ENSG00000118257	8828	NRP2	13896	3.13001	0.641833	6.33278e-08
ENSG00000185880	140691	TRIM69	9265	5.42515	0.279511	6.4245e-08
ENSG00000196730	1612	DAPK1	8908	2.21916	0.45305	6.43207e-08
ENSG00000134575	53	ACP2	3484	4.57243	0.164807	6.55652e-08
ENSG00000135083	79616	CCNJL	9232	-0.0263455	0.442949	6.57014e-08
ENSG00000159167	6781	STC1	4134	1.18219	0.658307	6.64409e-08
ENSG00000020633	864	RUNX3	4922	3.99656	0.418047	6.77094e-08
ENSG00000123130	23597	ACOT9	6244	3.31662	0.264097	6.89338e-08
ENSG00000111335	4939	OAS2	6264	6.01541	0.502857	6.92467e-08
ENSG00000079385	634	CEACAM1	5496	7.30277	0.606276	7.08681e-08
ENSG00000157227	4323	MMP14	4458	7.79436	0.154271	7.10736e-08
ENSG00000106799	7046	TGFBR1	6822	4.17535	0.171583	7.19482e-08
ENSG00000149557	9638,105369550	FEZ1,STT3A-AS1	9324	1.55288	0.402271	7.21046e-08
ENSG00000178562	940	CD28	4885	0.575287	0.515922	7.23686e-08
ENSG00000160856	115352	FCRL3	6450	-1.31577	0.579827	7.36134e-08
ENSG00000068079	3430	IFI35	1958	4.08555	0.414702	7.38651e-08
ENSG00000178199	340152	ZC3H12D	6686	0.274046	0.365654	7.42501e-08
ENSG00000125845	650	BMP2	3545	2.94646	0.390061	7.49408e-08
ENSG00000089327	53827	FXYD5	2991	5.46229	0.275919	7.49408e-08
ENSG00000275832	57636	ARHGAP23	8080	7.32908	0.252157	7.5135e-08
ENSG00000168404	197259	MLKL	5692	4.23494	0.19267	7.54508e-08
ENSG00000088930	22803	XRN2	3408	5.64433	0.139019	7.6478e-08
ENSG00000170581	6773	STAT2	6198	6.20083	0.253268	7.65183e-08
ENSG00000137959	10964	IFI44L	10240	3.76852	1.00385	7.69216e-08
ENSG00000187231	91404	SESTD1	11405	2.47539	0.266319	7.70066e-08
ENSG00000178695	115207	KCTD12	6231	3.78034	0.422716	7.74838e-08
ENSG00000130475	23149	FCHO1	5694	1.02694	0.344293	7.78323e-08
ENSG00000072110	87	ACTN1	10641	6.69608	0.333389	7.81943e-08
ENSG00000110848	969	CD69	2832	1.20109	0.506996	7.99418e-08
ENSG00000134070	3656	IRAK2	3431	3.93923	0.351182	8.11389e-08
ENSG00000186831			2145	-0.247009	0.886463	8.27634e-08
ENSG00000101265	9770	RASSF2	5722	3.74945	0.373523	8.39569e-08
ENSG00000272666			602	-0.0246716	0.585247	8.43612e-08
ENSG00000157827	114793	FMNL2	6574	3.84941	0.270627	8.51712e-08
ENSG00000139626	3695	ITGB7	4451	3.36459	0.225613	8.51712e-08
ENSG00000066294	8832	CD84	9255	2.26708	0.416234	8.74141e-08
ENSG00000023041	64429	ZDHHC6	3748	4.60331	0.130993	8.78919e-08
ENSG00000196549	4311	MME	9652	3.39207	0.582875	8.799e-08
ENSG00000060982	586	BCAT1	11415	-0.497275	0.553661	8.799e-08
ENSG00000182578	1436	CSF1R	5151	5.17574	0.338691	8.82223e-08
ENSG00000034510	9168	TMSB10	461	8.75475	0.184323	8.86946e-08
ENSG00000139687	5925	RB1	6434	4.85694	0.188959	8.89642e-08
ENSG00000185499	4582	MUC1	4717	4.74821	0.794676	9.24151e-08
ENSG00000123685	55509	BATF3	2569	-0.152897	0.562229	9.24151e-08
ENSG00000175352	56675	NRIP3	4123	0.116503	0.419471	9.24151e-08
ENSG00000173848	10276	NET1	4762	7.1287	0.154221	9.24151e-08
ENSG00000101160	1522	CTSZ	2045	5.7609	0.25943	9.24151e-08
ENSG00000116584	9181	ARHGEF2	9155	4.792	0.189678	9.43347e-08
ENSG00000077984	8530	CST7	891	2.42175	0.412864	9.45186e-08
ENSG00000065328	55388	MCM10	5454	2.37505	0.28645	9.52263e-08
ENSG00000100298	164668	APOBEC3H	1251	-0.996782	0.347525	9.58185e-08
ENSG00000105976	4233	MET	7233	4.75528	0.360515	9.68485e-08
ENSG00000089692	3902	LAG3	3056	1.60619	0.475782	9.68485e-08
ENSG00000180370	5062	PAK2	6270	6.11553	0.141244	9.72568e-08
ENSG00000176142	55254	TMEM39A	5867	3.80888	0.12683	9.81239e-08
ENSG00000153147	8467	SMARCA5	8146	5.7824	0.13595	9.8945e-08
ENSG00000253210	101927963	DENND3-AS1	2643	-1.25198	0.381215	9.8945e-08
ENSG00000151490	5800	PTPRO	20254	-0.108884	0.352044	1.0131e-07
ENSG00000153923			3437	0.239087	0.477569	1.01393e-07
ENSG00000137845	102	ADAM10	15979	5.27142	0.15821	1.02278e-07
ENSG00000124783	6745	SSR1	11349	6.30554	0.153632	1.03602e-07
ENSG00000102879	11151	CORO1A	4779	5.23921	0.360545	1.04778e-07
ENSG00000227507	4050	LTB	1535	3.28874	0.494164	1.05586e-07
ENSG00000106785	9830	TRIM14	5481	6.30551	0.16914	1.05586e-07
ENSG00000140853	84166	NLRC5	12386	5.37947	0.342558	1.09826e-07
ENSG00000260231	100134229	KDM7A-DT	2457	2.88628	0.297622	1.1044e-07
ENSG00000186469	54331	GNG2	6379	2.2472	0.396817	1.12452e-07
ENSG00000125166	2806	GOT2	3751	6.92087	0.156627	1.12486e-07
ENSG00000183023	6546	SLC8A1	21922	1.55407	0.379143	1.12941e-07
ENSG00000186767	139886	SPIN4	4105	2.41675	0.306802	1.14621e-07
ENSG00000166278	717	C2	5517	0.245925	0.51807	1.16036e-07
ENSG00000180644	5551	PRF1	2518	3.1807	0.480053	1.19127e-07
ENSG00000196937	10447	FAM3C	3395	4.16663	0.226997	1.19621e-07
ENSG00000002549	51056	LAP3	3785	5.87757	0.349598	1.20146e-07
ENSG00000154217	26207	PITPNC1	7819	3.62362	0.291964	1.20146e-07
ENSG00000118503	7128	TNFAIP3	5025	5.00942	0.247071	1.21503e-07
ENSG00000139734	81624	DIAPH3	7383	2.10937	0.261038	1.21763e-07
ENSG00000143815	3930	LBR	5710	4.22181	0.161661	1.22924e-07
ENSG00000127328	117177	RAB3IP	12433	2.68809	0.162325	1.23546e-07
ENSG00000167600	29785	CYP2S1	2713	4.41402	0.286451	1.24649e-07
ENSG00000163219	9938	ARHGAP25	5476	3.87365	0.180855	1.26555e-07
ENSG00000101850	4935	GPR143	2369	1.5166	0.225137	1.27234e-07
ENSG00000285972	642934	CERNA2	1874	2.24954	0.281513	1.28304e-07
ENSG00000177627	121273	C12orf54	1874	1.68085	0.36233	1.29716e-07
ENSG00000134470	3601	IL15RA	3633	3.01604	0.350506	1.30551e-07
ENSG00000115919	8942	KYNU	17442	4.54607	0.437695	1.30955e-07
ENSG00000188037	1180	CLCN1	3321	-1.49241	0.384616	1.30955e-07
ENSG00000065882	23216	TBC1D1	9035	3.64717	0.252351	1.32946e-07
ENSG00000010932	2326	FMO1	3602	1.87292	0.807237	1.34537e-07
ENSG00000166797	84191	CIAO2A	2260	3.48341	0.139367	1.35353e-07
ENSG00000109667	56606	SLC2A9	6628	3.39767	0.268091	1.3694e-07
ENSG00000115165	9595	CYTIP	3384	2.40879	0.434335	1.39854e-07
ENSG00000163964	54965	PIGX	4446	4.05785	0.194801	1.40312e-07
ENSG00000102032	5973	RENBP	2047	0.353166	0.51128	1.40357e-07
ENSG00000123329	64333	ARHGAP9	5118	3.07723	0.371745	1.4092e-07
ENSG00000156738	931	MS4A1	4770	-1.11367	0.543405	1.41209e-07
ENSG00000128283	11135	CDC42EP1	2540	6.70234	0.234869	1.44241e-07
ENSG00000162695	148867	SLC30A7	8600	3.21695	0.215554	1.4676e-07
ENSG00000013364	9961	MVP	6141	6.99123	0.234269	1.46814e-07
ENSG00000010327	23166	STAB1	10588	4.03259	0.543324	1.49631e-07
ENSG00000023902	51177	PLEKHO1	6629	3.88653	0.333136	1.50427e-07
ENSG00000048740	10659	CELF2	10978	3.18499	0.28989	1.50807e-07
ENSG00000147889	1029	CDKN2A	4329	1.56524	0.361828	1.51405e-07
ENSG00000068796	3796	KIF2A	13050	4.45273	0.136309	1.51496e-07
ENSG00000167634	199713	NLRP7	3914	-0.69227	0.652297	1.52289e-07
ENSG00000137628	55601	DDX60	6746	4.56146	0.524303	1.53615e-07
ENSG00000177257	1673,100289462,124906748	DEFB4A,DEFB4B,LOC124906748	337	1.05315	0.898142	1.54419e-07
ENSG00000100319	55954	ZMAT5	3200	3.60091	0.199688	1.57195e-07
ENSG00000143106	5686	PSMA5	5734	5.88496	0.158459	1.60548e-07
ENSG00000130303	684	BST2	1101	6.43042	0.565363	1.6374e-07
ENSG00000188060	115273	RAB42	2200	-1.31389	0.373602	1.64334e-07
ENSG00000185947	10308	ZNF267	6284	2.64375	0.217495	1.6501e-07
ENSG00000139318	1848	DUSP6	3859	3.65868	0.405429	1.65502e-07
ENSG00000170571	133418	EMB	5240	2.54249	0.340194	1.66286e-07
ENSG00000134326	129607	CMPK2	4302	3.17668	0.804083	1.66645e-07
ENSG00000241839	80301	PLEKHO2	3721	4.54389	0.193287	1.68449e-07
ENSG00000142634	79180	EFHD2	2534	6.9905	0.266082	1.69976e-07
ENSG00000172215	10663	CXCR6	3775	3.2311	0.500749	1.70617e-07
ENSG00000141497	84225	ZMYND15	3485	1.12347	0.314722	1.72221e-07
ENSG00000076641	55824	PAG1	11023	2.319	0.277385	1.7382e-07
ENSG00000165046	137994	LETM2	6114	0.0884136	0.291553	1.74215e-07
ENSG00000148344	9536	PTGES	1891	4.48349	0.425057	1.75306e-07
ENSG00000134594	9363	RAB33A	945	-1.16993	0.419284	1.76904e-07
ENSG00000174442	55055	ZWILCH	4851	3.31669	0.191127	1.81019e-07
ENSG00000132334	5791	PTPRE	11235	4.01868	0.195884	1.8198e-07
ENSG00000159459	197131	UBR1	9928	3.51291	0.156502	1.8198e-07
ENSG00000161405	22806	IKZF3	10129	3.51481	0.439095	1.8198e-07
ENSG00000106868	64420	SUSD1	4074	2.0484	0.188121	1.82754e-07
ENSG00000101082	84174	SLA2	2737	1.96331	0.374465	1.82754e-07
ENSG00000198846	9760	TOX	4076	0.419619	0.396039	1.83071e-07
ENSG00000115604	8809	IL18R1	4353	1.00851	0.276106	1.86116e-07
ENSG00000130589	85441	HELZ2	12066	5.95151	0.397641	1.87038e-07
ENSG00000162654	115361	GBP4	6141	6.1602	0.459639	1.88593e-07
ENSG00000181381	91351	DDX60L	12156	3.29508	0.315769	1.89574e-07
ENSG00000136986	79139	DERL1	6954	5.26101	0.125903	1.89934e-07
ENSG00000005001	64063	PRSS22	2384	6.84078	0.51639	1.92414e-07
ENSG00000112773	55603	TENT5A	6053	2.7059	0.331834	1.94633e-07
ENSG00000171236	116844	LRG1	2702	5.49072	0.54858	1.9491e-07
ENSG00000165685	120939	TMEM52B	3489	-1.9226	0.449175	1.96281e-07
ENSG00000135114	8638	OASL	3517	3.14029	0.736465	1.96281e-07
ENSG00000157557	2114	ETS2	4977	6.61988	0.213079	1.96789e-07
ENSG00000204252	3111	HLA-DOA	3987	3.55267	0.346617	1.97625e-07
ENSG00000239713	60489	APOBEC3G	5375	3.78425	0.227878	1.97765e-07
ENSG00000092853	63967	CLSPN	9591	2.50685	0.259525	1.98009e-07
ENSG00000137714	2230	FDX1	3144	3.81678	0.110896	1.9896e-07
ENSG00000107099	81704	DOCK8	13784	4.59363	0.259906	2.00282e-07
ENSG00000241163	285286	LINC00877	9574	-1.55601	0.447104	2.06385e-07
ENSG00000117560	356	FASLG	1805	1.25723	0.428707	2.07962e-07
ENSG00000223865	3115	HLA-DPB1	5222	6.76556	0.297476	2.07962e-07
ENSG00000079691	55604	CARMIL1	6853	4.05177	0.137136	2.08204e-07
ENSG00000143851	5778	PTPN7	5906	2.8928	0.401137	2.08321e-07
ENSG00000119121	140803	TRPM6	9193	1.14432	0.556065	2.08321e-07
ENSG00000144554	2177	FANCD2	8380	3.12776	0.219844	2.0869e-07
ENSG00000138600	84888	SPPL2A	8045	4.82469	0.178333	2.10089e-07
ENSG00000196233	84458	LCOR	29854	4.45982	0.126805	2.12111e-07
ENSG00000138758	55752	SEPTIN11	9787	4.17304	0.232373	2.12598e-07
ENSG00000071539	9319	TRIP13	3319	2.77976	0.254464	2.12598e-07
ENSG00000131979	2643	GCH1	2925	3.72862	0.260894	2.13059e-07
ENSG00000142089	10410	IFITM3	1151	7.713	0.340744	2.16615e-07
ENSG00000119408	10783	NEK6	4433	2.68537	0.301319	2.18497e-07
ENSG00000119917	3437	IFIT3	2537	5.3292	0.721548	2.22962e-07
ENSG00000137673	4316	MMP7	2320	2.23362	1.33161	2.26947e-07
ENSG00000160710	103	ADAR	9629	7.85649	0.169486	2.27744e-07
ENSG00000108700	6355	CCL8	862	-0.149721	1.2029	2.29676e-07
ENSG00000114346	1894	ECT2	5499	3.41667	0.286589	2.30762e-07
ENSG00000129003	54832	VPS13C	19703	3.78128	0.277927	2.30973e-07
ENSG00000167916	192666	KRT24	1883	5.47737	1.45163	2.30982e-07
ENSG00000177675	283316	CD163L1	5658	-0.448875	0.539545	2.33269e-07
ENSG00000125354	23157	SEPTIN6	6245	4.23038	0.211613	2.34198e-07
ENSG00000165304	9833	MELK	3087	3.18167	0.248678	2.37326e-07
ENSG00000186265	151888	BTLA	3610	-1.47552	0.45179	2.38094e-07
ENSG00000277443	4082	MARCKS	4296	6.9682	0.203238	2.38094e-07
ENSG00000198771	92241	RCSD1	8165	2.54919	0.365809	2.47125e-07
ENSG00000138755	4283	CXCL9	2761	4.18282	0.96682	2.47125e-07
ENSG00000168918	3635	INPP5D	8681	3.99347	0.295258	2.47458e-07
ENSG00000165501	122769	LRR1	2295	2.03465	0.188028	2.52812e-07
ENSG00000171488	84230	LRRC8C	11724	1.33094	0.37156	2.56031e-07
ENSG00000170956	1084	CEACAM3	2931	0.300266	0.47543	2.56031e-07
ENSG00000064651	6558	SLC12A2	10653	3.23325	0.259242	2.57136e-07
ENSG00000117676	6195	RPS6KA1	5884	5.38853	0.192168	2.61235e-07
ENSG00000000971	3075	CFH	7980	3.38402	0.73516	2.61775e-07
ENSG00000132688	10763	NES	5568	3.93036	0.520838	2.64957e-07
ENSG00000028116	7444	VRK2	3531	4.00881	0.191159	2.65203e-07
ENSG00000027869	9047	SH2D2A	2498	1.96182	0.344327	2.67448e-07
ENSG00000134910	3703	STT3A	7369	6.30684	0.131815	2.67448e-07
ENSG00000115221	3694	ITGB6	5785	3.84748	0.283697	2.68382e-07
ENSG00000160593	120425	JAML	8602	3.86295	0.379114	2.69713e-07
ENSG00000130558	10439	OLFM1	6125	2.92334	0.447633	2.72031e-07
ENSG00000104341	55353	LAPTM4B	3197	5.51232	0.25838	2.72452e-07
ENSG00000169248	6373	CXCL11	1781	2.60569	1.22217	2.74762e-07
ENSG00000030110	578	BAK1	2212	4.8896	0.265301	2.75109e-07
ENSG00000125910	8698	S1PR4	1663	0.932899	0.385961	2.78822e-07
ENSG00000132109	6737	TRIM21	1935	4.55944	0.27398	2.84804e-07
ENSG00000118263	8609	KLF7	9262	3.88212	0.227178	2.85855e-07
ENSG00000117091	962	CD48	3254	3.30505	0.402213	2.87757e-07
ENSG00000285976	128125822	LOC128125822	4726	2.36366	0.34669	2.87757e-07
ENSG00000163154	79626	TNFAIP8L2	1158	1.2122	0.338208	2.88411e-07
ENSG00000189420	139735	ZFP92	6105	-1.34603	0.38772	2.88411e-07
ENSG00000158473	912	CD1D	4359	-1.23978	0.555725	2.88964e-07
ENSG00000197746	5660	PSAP	3189	9.06081	0.111724	2.94276e-07
ENSG00000071073	11320	MGAT4A	9636	3.36831	0.200737	2.95776e-07
ENSG00000204642	3134	HLA-F	4315	5.91248	0.407771	2.96e-07
ENSG00000163754	2992	GYG1	7551	3.91085	0.159679	2.96177e-07
ENSG00000100580	283578	TMED8	7761	3.21922	0.160229	2.96177e-07
ENSG00000183273	160777	CCDC60	3433	1.72087	0.400568	2.97097e-07
ENSG00000150637	10666	CD226	13659	0.741414	0.407456	2.98147e-07
ENSG00000156787	93594	TBC1D31	8609	1.76533	0.200475	2.98412e-07
ENSG00000121152	23397	NCAPH	6545	3.1583	0.263291	3.0167e-07
ENSG00000135900	65080	MRPL44	1689	4.39133	0.10512	3.05102e-07
ENSG00000138835	5998	RGS3	13793	3.57953	0.201402	3.11334e-07
ENSG00000120262	80129	CCDC170	5432	-1.22949	0.434276	3.17209e-07
ENSG00000109943	56253	CRTAM	2679	-0.151244	0.387164	3.18308e-07
ENSG00000073861	30009	TBX21	2625	0.816583	0.390415	3.18773e-07
ENSG00000075884	55843	ARHGAP15	6127	1.14356	0.344728	3.20693e-07
ENSG00000136122	79866	BORA	3189	2.18851	0.179358	3.21978e-07
ENSG00000206190	57194	ATP10A	20677	1.61133	0.384138	3.24047e-07
ENSG00000135116	8739	HRK	6853	0.226082	0.663169	3.27417e-07
ENSG00000128595	813	CALU	6342	5.53952	0.137592	3.28703e-07
ENSG00000075223	10512	SEMA3C	6100	3.60281	0.333983	3.3393e-07
ENSG00000172269	1798	DPAGT1	5280	4.5147	0.149634	3.35723e-07
ENSG00000133119	5983	RFC3	2858	2.3608	0.188198	3.39626e-07
ENSG00000159496	266747	RGL4	4715	0.152156	0.388197	3.41073e-07
ENSG00000178927	79415	CYBC1	7237	4.93289	0.177009	3.43621e-07
ENSG00000125735	8740	TNFSF14	4780	1.96539	0.341761	3.43898e-07
ENSG00000282499	28562	TRBV25-1	381	-2.05841	0.681511	3.44798e-07
ENSG00000137965	10561	IFI44	2038	4.4038	0.511498	3.47229e-07
ENSG00000073921	8301	PICALM	6342	6.54157	0.151619	3.47896e-07
ENSG00000143479	8444	DYRK3	10314	2.83002	0.217847	3.49692e-07
ENSG00000058262	29927	SEC61A1	4640	7.92316	0.12085	3.50138e-07
ENSG00000103966	30844	EHD4	7864	5.60117	0.282705	3.50901e-07
ENSG00000100911	5721	PSME2	3582	6.5343	0.244959	3.53864e-07
ENSG00000175606	54968	TMEM70	2982	3.23331	0.163494	3.57401e-07
ENSG00000231925	6892	TAPBP	5056	7.20159	0.222627	3.66417e-07
ENSG00000172183	3669	ISG20	7165	2.93623	0.49261	3.67887e-07
ENSG00000051523	1535	CYBA	3253	5.63218	0.264249	3.68763e-07
ENSG00000129675	9459	ARHGEF6	5278	3.40035	0.25719	3.74769e-07
ENSG00000185885	8519	IFITM1	936	5.57857	0.326405	3.75077e-07
ENSG00000070882	26031	OSBPL3	8089	4.99845	0.168694	3.82191e-07
ENSG00000137033	90865	IL33	3253	2.35299	0.567913	3.92878e-07
ENSG00000189057	374393	FAM111B	3865	2.73642	0.281617	3.93101e-07
ENSG00000255833	497189	TIFAB	5867	1.11516	0.396551	3.94e-07
ENSG00000167261	64174	DPEP2	3498	-0.164313	0.367835	3.94916e-07
ENSG00000004961	3052	HCCS	2343	4.18748	0.10418	4.03154e-07
ENSG00000110852	9976	CLEC2B	2638	3.83366	0.342214	4.03458e-07
ENSG00000135677	2799	GNS	6268	5.41136	0.139052	4.10559e-07
ENSG00000145287	51316	PLAC8	3787	1.79805	0.792263	4.1107e-07
ENSG00000167286	915	CD3D	769	3.16771	0.378254	4.14504e-07
ENSG00000167676	729359	PLIN4	6502	0.861323	0.356202	4.17782e-07
ENSG00000018280	6556	SLC11A1	8676	1.31352	0.466022	4.2007e-07
ENSG00000109790	51088	KLHL5	5144	3.12176	0.298978	4.2007e-07
ENSG00000258875			2086	0.0112445	0.357155	4.2007e-07
ENSG00000240498	100048912	CDKN2B-AS1	20420	-1.54222	0.262377	4.22172e-07
ENSG00000140157	81614	NIPA2	5331	4.68646	0.145966	4.2565e-07
ENSG00000183918	4068	SH2D1A	3015	0.448969	0.432266	4.26159e-07
ENSG00000106560	26157	GIMAP2	2097	1.93936	0.329518	4.29775e-07
ENSG00000153283	10225	CD96	5621	2.99394	0.400757	4.31876e-07
ENSG00000164032	3015	H2AZ1	2270	6.07991	0.153968	4.33032e-07
ENSG00000140525	55215	FANCI	11853	4.32571	0.217975	4.3621e-07
ENSG00000170542	5272	SERPINB9	4143	4.33045	0.312122	4.46654e-07
ENSG00000111331	4940	OAS3	8161	6.89273	0.41706	4.49218e-07
ENSG00000146112	170954,107987457	PPP1R18,LOC107987457	4599	5.71042	0.184883	4.49303e-07
ENSG00000147251	139818	DOCK11	6721	2.03019	0.291253	4.50777e-07
ENSG00000165480	221150	SKA3	2998	2.10185	0.233888	4.56373e-07
ENSG00000122299	29066	ZC3H7A	7067	4.20964	0.120741	4.56373e-07
ENSG00000124201	57169	ZNFX1	9340	5.92469	0.246825	4.69171e-07
ENSG00000137496	10068	IL18BP	4251	2.31707	0.412149	4.71133e-07
ENSG00000168961	3965	LGALS9	5714	4.3421	0.333403	4.71133e-07
ENSG00000169607	150468	CKAP2L	5464	2.64434	0.257281	4.78033e-07
ENSG00000205436	91828	EXOC3L4	3480	-0.0514344	0.71165	4.78033e-07
ENSG00000112658	6722	SRF	4231	5.85595	0.145359	4.78482e-07
ENSG00000117523	23215	PRRC2C	14173	7.50598	0.143001	4.80304e-07
ENSG00000153898	255231	MCOLN2	3442	0.658296	0.364349	4.93394e-07
ENSG00000115159	2820	GPD2	7165	5.77736	0.234718	5.01456e-07
ENSG00000171700	10287	RGS19	2028	3.38494	0.222629	5.02487e-07
ENSG00000113368	4001	LMNB1	3633	5.3045	0.187749	5.12812e-07
ENSG00000182162	286530	P2RY8	4528	0.881123	0.419928	5.19679e-07
ENSG00000155287	81894	SLC25A28	1830	5.04448	0.229931	5.22258e-07
ENSG00000134057	891	CCNB1	2433	4.80023	0.267899	5.23495e-07
ENSG00000075399	9605	VPS9D1	3340	5.03038	0.213384	5.3234e-07
ENSG00000067955	865	CBFB	4652	4.32938	0.146691	5.36546e-07
ENSG00000129128	60559	SPCS3	6829	5.52406	0.144696	5.50168e-07
ENSG00000139618	675	BRCA2	12803	1.9052	0.260239	5.54054e-07
ENSG00000094804	990	CDC6	5311	3.21823	0.224584	5.61907e-07
ENSG00000243176			9051	0.358148	0.33223	5.6281e-07
ENSG00000108691	6347	CCL2	1986	5.0737	0.542376	5.68926e-07
ENSG00000103005	79650	USB1	8233	4.99212	0.160253	5.70772e-07
ENSG00000000460	55732	FIRRM	5970	1.98398	0.172241	5.71945e-07
ENSG00000188610	653820	FAM72B	3033	-0.762752	0.302016	5.74832e-07
ENSG00000182481	3838	KPNA2	2963	5.85754	0.253858	5.81115e-07
ENSG00000146476	79624	ARMT1	2819	3.1907	0.176601	5.89759e-07
ENSG00000055332	5610	EIF2AK2	10753	5.19649	0.290974	5.94979e-07
ENSG00000058272	4659	PPP1R12A	11864	4.90359	0.132005	5.97235e-07
ENSG00000119523	85365	ALG2	2970	4.28347	0.107283	6.06479e-07
ENSG00000106948	80709	AKNA	10601	4.86619	0.321734	6.06479e-07
ENSG00000164307	51752	ERAP1	7945	5.43169	0.250341	6.14322e-07
ENSG00000156709	9131	AIFM1	13092	4.72412	0.0993488	6.19129e-07
ENSG00000050344	9603	NFE2L3	4303	3.18331	0.2823	6.20332e-07
ENSG00000127022	821	CANX	6951	8.19513	0.143986	6.21564e-07
ENSG00000129810	151648	SGO1	3742	1.03475	0.254016	6.26025e-07
ENSG00000126882	286336	FAM78A	5462	2.66889	0.331274	6.3541e-07
ENSG00000189067	9516	LITAF	5058	6.74187	0.203992	6.36293e-07
ENSG00000139178	51279	C1RL	4979	4.26171	0.232658	6.38396e-07
ENSG00000010671	695	BTK	4575	1.32266	0.286117	6.49906e-07
ENSG00000171992	11346	SYNPO	10243	5.55144	0.332174	6.53911e-07
ENSG00000164045	993	CDC25A	4145	2.44842	0.225606	6.5422e-07
ENSG00000153922	1105	CHD1	10487	4.22647	0.169488	6.5422e-07
ENSG00000153989	116150	NUS1	4796	4.03618	0.17804	6.5422e-07
ENSG00000146859	55281	TMEM140	2313	2.00002	0.389516	6.5422e-07
ENSG00000154914	124739	USP43	5084	3.13137	0.172847	6.5422e-07
ENSG00000162924	5966	REL	13172	3.61396	0.261324	6.66853e-07
ENSG00000138378	6775	STAT4	4606	1.71054	0.358801	6.79904e-07
ENSG00000050820	9564	BCAR1	9199	5.40442	0.241476	6.92461e-07
ENSG00000206073	6318	SERPINB4	1971	9.46508	0.357707	6.92461e-07
ENSG00000005844	3683	ITGAL	6411	4.02517	0.377995	7.07784e-07
ENSG00000173852	23333	DPY19L1	6238	2.45493	0.246833	7.19383e-07
ENSG00000129566	7011	TEP1	11400	4.51384	0.14229	7.3048e-07
ENSG00000136052	84102	SLC41A2	5151	-0.729208	0.390786	7.32576e-07
ENSG00000115267	64135	IFIH1	5094	4.87855	0.357297	7.35112e-07
ENSG00000065675	5588	PRKCQ	3295	1.43641	0.306964	7.45841e-07
ENSG00000113263	3702	ITK	8587	2.10708	0.416821	7.82473e-07
ENSG00000059378	64761	PARP12	5510	4.79931	0.248675	7.85168e-07
ENSG00000170909	126014	OSCAR	2084	1.02344	0.278943	7.86486e-07
ENSG00000169679	699	BUB1	6304	3.24063	0.247014	7.88974e-07
ENSG00000101846	412	STS	12342	3.49213	0.245899	7.88974e-07
ENSG00000169826	55454	CSGALNACT2	3765	2.4848	0.17355	7.94947e-07
ENSG00000139970	6252	RTN1	6019	1.66242	0.330853	7.94947e-07
ENSG00000143185	6846	XCL2	562	0.414815	0.407926	8.01659e-07
ENSG00000244038	1650	DDOST	2721	7.08401	0.101004	8.07428e-07
ENSG00000168899	10791	VAMP5	790	4.15473	0.267726	8.12078e-07
ENSG00000181847	201633	TIGIT	6091	1.09771	0.448032	8.17978e-07
ENSG00000112576	896	CCND3	5761	5.33123	0.142821	8.27552e-07
ENSG00000204397	114769	CARD16	1688	3.33451	0.190297	8.33289e-07
ENSG00000101966	331	XIAP	8996	5.30852	0.111298	8.34592e-07
ENSG00000142192	351	APP	6316	7.92935	0.199282	8.4202e-07
ENSG00000167604	84807	NFKBID	3198	2.1004	0.220861	8.46829e-07
ENSG00000149289	85463	ZC3H12C	9688	2.98992	0.321776	8.53372e-07
ENSG00000136514	64108	RTP4	1501	2.9405	0.309635	8.58653e-07
ENSG00000141424	25800	SLC39A6	3683	5.00264	0.177718	8.82721e-07
ENSG00000065000	8943	AP3D1	8613	7.20864	0.11592	8.88466e-07
ENSG00000166889	219988	PATL1	4335	5.54948	0.112091	8.97665e-07
ENSG00000168496	2237	FEN1	2198	4.4407	0.184719	9.01092e-07
ENSG00000126787	9787	DLGAP5	3597	2.99307	0.266949	9.05819e-07
ENSG00000093009	8318	CDC45	2978	2.50728	0.249179	9.05819e-07
ENSG00000120802	7112	TMPO	8498	5.6503	0.137387	9.14564e-07
ENSG00000066230	6550	SLC9A3	5754	3.21863	0.551722	9.17121e-07
ENSG00000006634	10926	DBF4	4595	2.237	0.209904	9.17121e-07
ENSG00000078589	27334	P2RY10	3576	0.871172	0.377761	9.17121e-07
ENSG00000112486	1235	CCR6	4346	-1.96299	0.438817	9.18365e-07
ENSG00000179921	151306	GPBAR1	2694	-1.90703	0.435904	9.29591e-07
ENSG00000175354	5771	PTPN2	8718	4.79767	0.169109	9.29591e-07
ENSG00000161813	113251	LARP4	8112	4.55288	0.175133	9.32027e-07
ENSG00000148680	3363	HTR7	3472	0.252826	0.346459	9.34243e-07
ENSG00000136824	10592	SMC2	6470	4.28384	0.194793	9.417e-07
ENSG00000173208	225	ABCD2	6290	-1.25383	0.417741	9.61387e-07
ENSG00000143110	128346	C1orf162	2768	1.2701	0.344151	9.71929e-07
ENSG00000122694	152007	GLIPR2	3055	2.97658	0.345548	9.7425e-07
ENSG00000133561	474344	GIMAP6	3913	3.32838	0.388774	9.75027e-07
ENSG00000048828	23196	FAM120A	7246	6.82569	0.0945645	9.76422e-07
ENSG00000128815	57705	WDFY4	13678	2.55895	0.450389	9.78753e-07
ENSG00000211938	28452	IGHV3-7	430	-1.37168	0.682755	9.85604e-07
ENSG00000171566	5356	PLRG1	5015	5.07137	0.115223	9.90624e-07
ENSG00000175130	65108	MARCKSL1	1546	4.29814	0.33968	9.97658e-07
ENSG00000115825	23683	PRKD3	10269	4.11833	0.193006	1.00373e-06
ENSG00000105063	22870	PPP6R1	6606	6.46447	0.142304	1.00711e-06
ENSG00000175029	1488	CTBP2	11056	5.40969	0.117151	1.00717e-06
ENSG00000180448	23526	ARHGAP45	6238	4.43067	0.291671	1.01197e-06
ENSG00000239961	23547	LILRA4	2183	-1.61938	0.508392	1.01716e-06
ENSG00000168071	283234	CCDC88B	8350	3.94227	0.284784	1.02673e-06
ENSG00000146242	7162	TPBG	3481	4.34692	0.193009	1.0281e-06
ENSG00000172716	91607	SLFN11	5982	1.85291	0.386646	1.0281e-06
ENSG00000162931	51127	TRIM17	3553	0.0823759	0.475453	1.02944e-06
ENSG00000124491	2162	F13A1	4554	2.31361	0.655635	1.03127e-06
ENSG00000169258	114787	GPRIN1	4234	0.797761	0.322331	1.03614e-06
ENSG00000160219	139716	GAB3	5272	1.62134	0.315796	1.04092e-06
ENSG00000091651	23594	ORC6	4309	1.99191	0.20819	1.05772e-06
ENSG00000167755	5653	KLK6	1976	7.59169	0.701897	1.05772e-06
ENSG00000165181	158401	SHOC1	6276	-1.01184	0.488712	1.06149e-06
ENSG00000065615	51167,123956252	CYB5R4,RIPPLY2-CYB5R4	9621	3.10705	0.177905	1.06346e-06
ENSG00000143891	130589	GALM	2616	2.99409	0.201271	1.06608e-06
ENSG00000110324	3587	IL10RA	8080	3.6012	0.36567	1.06962e-06
ENSG00000168282	4247	MGAT2	2683	4.41964	0.112894	1.08629e-06
ENSG00000074842	56005	MYDGF	1670	5.02296	0.15402	1.08652e-06
ENSG00000137868	64220	STRA6	7669	1.79407	0.54519	1.09173e-06
ENSG00000154839	220134	SKA1	2900	1.99824	0.232138	1.0991e-06
ENSG00000163121	93082	NEURL3	2494	-1.22184	0.454486	1.11059e-06
ENSG00000153551	112616	CMTM7	3724	1.28167	0.278228	1.12662e-06
ENSG00000077157	4660	PPP1R12B	21069	4.41206	0.273555	1.13288e-06
ENSG00000143549	7170	TPM3	15156	7.63444	0.111281	1.13628e-06
ENSG00000163171	10602	CDC42EP3	9964	3.28945	0.31128	1.14103e-06
ENSG00000148248	6836	SURF4	3445	7.36415	0.115693	1.17007e-06
ENSG00000085491	29957	SLC25A24	6726	4.51233	0.173282	1.17681e-06
ENSG00000144136	6574	SLC20A1	5493	3.68386	0.230978	1.18048e-06
ENSG00000127314	5908	RAP1B	16926	5.09301	0.165613	1.18948e-06
ENSG00000146410	113115	MTFR2	2450	0.295509	0.293839	1.23958e-06
ENSG00000164466	94081	SFXN1	7407	5.06768	0.0860462	1.24548e-06
ENSG00000197442	4217	MAP3K5	5263	5.47758	0.176991	1.24942e-06
ENSG00000102699	143	PARP4	6043	6.10933	0.152222	1.25393e-06
ENSG00000247774	100233209	PCED1B-AS1	3970	1.51523	0.345185	1.25748e-06
ENSG00000272886	55802	DCP1A	6102	4.23231	0.0914341	1.25814e-06
ENSG00000254859			498	-2.13069	0.580913	1.27534e-06
ENSG00000104689	8797	TNFRSF10A	2927	3.83209	0.234095	1.27803e-06
ENSG00000068878	23198	PSME4	10392	5.68811	0.132894	1.2908e-06
ENSG00000235162	387882	C12orf75	2693	3.7335	0.465012	1.293e-06
ENSG00000204525	3107	HLA-C	2507	9.13908	0.330114	1.31378e-06
ENSG00000159403	715	C1R	5803	6.93092	0.449882	1.31668e-06
ENSG00000123146	976	ADGRE5	5382	4.12627	0.292924	1.3211e-06
ENSG00000153234	4929	NR4A2	3963	1.17229	0.244508	1.32602e-06
ENSG00000168685	3575	IL7R	6020	4.55808	0.457593	1.35308e-06
ENSG00000081803	93664	CADPS2	6365	2.65054	0.268146	1.35807e-06
ENSG00000056558	7185	TRAF1	4476	3.16147	0.305028	1.37123e-06
ENSG00000112977	1611	DAP	3323	5.7169	0.0879236	1.40038e-06
ENSG00000185811	10320	IKZF1	10921	3.3556	0.370916	1.40038e-06
ENSG00000069424	8514	KCNAB2	17329	3.32945	0.281237	1.42999e-06
ENSG00000179144	168537	GIMAP7	1214	2.60799	0.397512	1.43225e-06
ENSG00000135048	23670	CEMIP2	9254	3.32791	0.171536	1.43568e-06
ENSG00000135334	55122	AKIRIN2	2235	5.22557	0.197823	1.43886e-06
ENSG00000198821	919	CD247	4034	2.69751	0.361781	1.44044e-06
ENSG00000182866	3932	LCK	3339	3.48131	0.352388	1.45325e-06
ENSG00000273038			2057	-0.83951	0.270472	1.45325e-06
ENSG00000138829	2201	FBN2	13218	-1.02145	0.44593	1.46191e-06
ENSG00000170365	4086	SMAD1	7094	4.18837	0.150514	1.4634e-06
ENSG00000109861	1075	CTSC	11395	6.12784	0.229414	1.4634e-06
ENSG00000134954	2113	ETS1	7149	4.59636	0.340525	1.46642e-06
ENSG00000174405	3981	LIG4	4387	1.81755	0.193996	1.46642e-06
ENSG00000177989	440836	CIMAP1B	2301	4.26933	0.311308	1.47258e-06
ENSG00000111445	5985	RFC5	3249	3.44449	0.121405	1.50157e-06
ENSG00000116016	2034	EPAS1	7291	6.39388	0.229835	1.51199e-06
ENSG00000149428	10525	HYOU1	7723	6.97821	0.198923	1.53657e-06
ENSG00000167083	2793	GNGT2	1689	0.708674	0.311424	1.54231e-06
ENSG00000224397	100506115	PELATON	7390	1.24917	0.345211	1.57162e-06
ENSG00000159840	7791	ZYX	3267	6.81672	0.222887	1.58755e-06
ENSG00000173890	26996	GPR160	4381	-0.594368	0.367714	1.60967e-06
ENSG00000143507	11221	DUSP10	2827	2.1703	0.283251	1.61254e-06
ENSG00000196126	3123	HLA-DRB1	1229	7.07842	0.442002	1.6263e-06
ENSG00000139547	8608	RDH16	3464	2.74637	0.313368	1.63721e-06
ENSG00000169813	3185	HNRNPF	3253	7.43069	0.130296	1.67058e-06
ENSG00000147010	30011	SH3KBP1	5777	3.57907	0.229412	1.69022e-06
ENSG00000146457	9589	WTAP	6413	5.82941	0.113014	1.69101e-06
ENSG00000122417	57489	ODF2L	10898	2.89305	0.15742	1.69128e-06
ENSG00000101109	6789	STK4	9132	4.59203	0.128178	1.70157e-06
ENSG00000265148	100506779	TSPOAP1-AS1	3875	0.501809	0.26852	1.71217e-06
ENSG00000149485	3992	FADS1	10228	1.62633	0.364921	1.73524e-06
ENSG00000156802	29028	ATAD2	7100	4.32826	0.16841	1.74979e-06
ENSG00000137807	9493	KIF23	6576	3.42454	0.240076	1.75471e-06
ENSG00000184254	220	ALDH1A3	5335	5.44193	0.522611	1.76949e-06
ENSG00000145088	55840	EAF2	1770	0.0846753	0.233129	1.77187e-06
ENSG00000164099	8492	PRSS12	5725	3.40411	0.411739	1.7778e-06
ENSG00000075218	51512	GTSE1	4113	2.88905	0.233476	1.7778e-06
ENSG00000139187	10219	KLRG1	2593	-1.58833	0.404469	1.77796e-06
ENSG00000171596	10316	NMUR1	3221	-1.94694	0.469543	1.78388e-06
ENSG00000151014	25819	NOCT	2512	2.19581	0.308405	1.78753e-06
ENSG00000173918	114897	C1QTNF1	4755	3.04283	0.420929	1.78875e-06
ENSG00000121858	8743	TNFSF10	3441	7.32557	0.228817	1.79037e-06
ENSG00000169245	3627	CXCL10	1175	5.33971	1.14104	1.79421e-06
ENSG00000169413	6039	RNASE6	844	1.65041	0.274215	1.81087e-06
ENSG00000187688	51393	TRPV2	3381	2.08787	0.329812	1.86365e-06
ENSG00000120162	79817	MOB3B	7120	3.97437	0.216442	1.8776e-06
ENSG00000111816	2444	FRK	13363	4.07914	0.218423	1.89051e-06
ENSG00000171711	1673,100289462,124906748	DEFB4A,DEFB4B,LOC124906748	337	3.78287	0.855092	1.8907e-06
ENSG00000184730	55911	APOBR	3798	3.42041	0.268434	1.92811e-06
ENSG00000145113	4585	MUC4	21021	7.28147	0.727476	1.92898e-06
ENSG00000164109	4085	MAD2L1	5517	2.56834	0.211996	1.93185e-06
ENSG00000151694	6868	ADAM17	10728	5.04281	0.148567	1.94163e-06
ENSG00000188389	5133	PDCD1	2097	1.18297	0.40686	1.94625e-06
ENSG00000121621	81930	KIF18A	4517	1.10586	0.278571	1.94625e-06
ENSG00000243466	28299	IGKV1-5	532	2.21002	1.01224	1.94932e-06
ENSG00000112473	7922	SLC39A7	2845	6.27051	0.123489	2.00202e-06
ENSG00000107742	9806	SPOCK2	6411	4.53236	0.404845	2.00202e-06
ENSG00000139508	283537	SLC46A3	3776	0.456016	0.332927	2.01407e-06
ENSG00000143297	83416	FCRL5	12414	-1.83229	0.675055	2.03415e-06
ENSG00000076382	10615	SPAG5	5218	3.63051	0.206714	2.03781e-06
ENSG00000112303	8875	VNN2	2595	2.15254	0.602724	2.051e-06
ENSG00000124216	6615	SNAI1	1705	-1.04587	0.460048	2.06154e-06
ENSG00000115523	10578	GNLY	3047	3.74832	0.595283	2.06668e-06
ENSG00000129925	58986	PGAP6	4428	4.60378	0.201298	2.08032e-06
ENSG00000120889	8795	TNFRSF10B	5010	4.49834	0.240815	2.08201e-06
ENSG00000243710	149465	CFAP57	5583	-0.59847	0.430703	2.10131e-06
ENSG00000084112	54434	SSH1	14538	5.29849	0.117107	2.10131e-06
ENSG00000128590	4189	DNAJB9	2538	3.14734	0.238088	2.10309e-06
ENSG00000261150	83481	EPPK1	16005	4.70507	0.43043	2.10309e-06
ENSG00000003056	4074	M6PR	3585	5.77974	0.114359	2.12449e-06
ENSG00000090889	24137	KIF4A	4573	3.34942	0.228096	2.13261e-06
ENSG00000152315	56659	KCNK13	2289	-0.99677	0.352129	2.13381e-06
ENSG00000170802	3344	FOXN2	5482	2.18202	0.261805	2.13513e-06
ENSG00000166741	4837	NNMT	2596	1.44539	0.598432	2.1419e-06
ENSG00000171522	5734	PTGER4	3544	2.20278	0.233061	2.14329e-06
ENSG00000243449	401115	NICOL1	540	0.231664	0.384909	2.18156e-06
ENSG00000172216	1051	CEBPB	1839	6.4907	0.244216	2.19042e-06
ENSG00000177000	4524	MTHFR	11513	5.18364	0.137996	2.19192e-06
ENSG00000166123	84706	GPT2	6362	5.22483	0.231976	2.20101e-06
ENSG00000121895	80008	TMEM156	2562	-0.803069	0.308324	2.21349e-06
ENSG00000136603	6498	SKIL	7782	4.1999	0.215545	2.21735e-06
ENSG00000174839	201627	DENND6A	5115	3.602	0.148745	2.24447e-06
ENSG00000185591	6667	SP1	8083	6.92674	0.0960904	2.2756e-06
ENSG00000111679	5777	PTPN6	5009	4.95863	0.155728	2.29513e-06
ENSG00000165389	171546	SPTSSA	2662	4.58117	0.18255	2.31999e-06
ENSG00000129667	79651	RHBDF2	7055	5.73835	0.213553	2.32244e-06
ENSG00000183153	125111	GJD3	4086	1.4464	0.3039	2.33599e-06
ENSG00000142731	10733	PLK4	4479	2.38029	0.194525	2.35593e-06
ENSG00000255197	127138868	SLC39A13-AS1	2931	0.928588	0.291887	2.39664e-06
ENSG00000198826	9824	ARHGAP11A	6406	3.52444	0.227253	2.41944e-06
ENSG00000198286	84433	CARD11	4707	2.80733	0.3419	2.44032e-06
ENSG00000135439	116986	AGAP2	6728	2.33314	0.318199	2.45837e-06
ENSG00000137812	57082	KNL1	10250	2.78356	0.270754	2.46875e-06
ENSG00000234745	3106	HLA-B	3051	10.0991	0.312534	2.47795e-06
ENSG00000110697	9600	PITPNM1	6442	5.52917	0.24015	2.48545e-06
ENSG00000172965	541471	MIR4435-2HG	34231	1.3347	0.244439	2.51695e-06
ENSG00000174243	9416	DDX23	5427	6.4671	0.0857584	2.54726e-06
ENSG00000162302	8986	RPS6KA4	3807	5.82333	0.165496	2.55503e-06
ENSG00000198380	2673	GFPT1	8851	5.42248	0.174063	2.55956e-06
ENSG00000120539	84930	MASTL	4660	3.14095	0.163735	2.58588e-06
ENSG00000116771	79814	AGMAT	3095	-0.781583	0.312711	2.59644e-06
ENSG00000182326	716	C1S	6462	6.24872	0.475343	2.67827e-06
ENSG00000115762	55041	PLEKHB2	6728	5.94805	0.100047	2.69701e-06
ENSG00000167105	162461	TMEM92	3062	1.0802	0.315054	2.73292e-06
ENSG00000159128	3460	IFNGR2	2443	6.2467	0.159364	2.7334e-06
ENSG00000156876	163786	SASS6	3972	1.35077	0.221912	2.74616e-06
ENSG00000204261	100507463	PSMB8-AS1	2423	2.31497	0.259322	2.75798e-06
ENSG00000166928	84689	MS4A14	4006	-1.76635	0.398014	2.7759e-06
ENSG00000121380	79370	BCL2L14	5112	-0.286997	0.587306	2.78911e-06
ENSG00000197147	23507	LRRC8B	8270	3.50655	0.218421	2.79931e-06
ENSG00000245648	101928100	KLRK1-AS1	6428	1.90619	0.300888	2.80269e-06
ENSG00000063978	6047	RNF4	7141	5.51753	0.0840934	2.81779e-06
ENSG00000159082	8867	SYNJ1	8062	2.7874	0.151954	2.82268e-06
ENSG00000100219	7494	XBP1	3028	6.61244	0.166811	2.83749e-06
ENSG00000111859	4739	NEDD9	10359	2.44371	0.290744	2.84998e-06
ENSG00000108582	1362	CPD	12510	5.39437	0.147446	2.85841e-06
ENSG00000196792	29966	STRN3	4965	3.83493	0.169939	2.8593e-06
ENSG00000241351	28914	IGKV3-11	392	-0.243368	0.768913	2.89913e-06
ENSG00000162493	10630	PDPN	3707	4.37442	0.277158	2.91133e-06
ENSG00000151702	2313	FLI1	8026	2.76687	0.325851	2.91133e-06
ENSG00000130038	84766	CRACR2A	12466	0.242783	0.317784	2.91828e-06
ENSG00000111796	3820	KLRB1	1478	2.26936	0.398434	2.91828e-06
ENSG00000129173	79733	E2F8	4134	3.07203	0.205608	2.92715e-06
ENSG00000254838	387751	GVINP1	8438	1.53582	0.396627	2.94448e-06
ENSG00000145860	153830	RNF145	4614	6.47977	0.128267	2.94936e-06
ENSG00000092010	5720	PSME1	1776	7.14408	0.149808	2.97289e-06
ENSG00000166598	7184	HSP90B1	4695	8.38293	0.163653	2.97373e-06
ENSG00000158089	79623	GALNT14	4344	2.59482	0.380448	2.99018e-06
ENSG00000164087	25886	POC1A	2274	2.75931	0.21201	2.99605e-06
ENSG00000053918	3784	KCNQ1	4420	2.28072	0.303789	2.99875e-06
ENSG00000248485	654790	PCP4L1	1406	4.86161	0.331593	3.02115e-06
ENSG00000157800	84255	SLC37A3	10588	3.72216	0.122571	3.02115e-06
ENSG00000126262	2867	FFAR2	2149	2.02634	0.43341	3.02115e-06
ENSG00000068305	4205	MEF2A	6925	4.86786	0.11494	3.03761e-06
ENSG00000013810	10460	TACC3	8186	4.91813	0.210391	3.09745e-06
ENSG00000010539	7752	ZNF200	7498	2.67041	0.12044	3.09745e-06
ENSG00000138160	3832	KIF11	5016	4.21403	0.197493	3.09991e-06
ENSG00000004455	204	AK2	9625	6.89081	0.086098	3.10381e-06
ENSG00000065485	10954	PDIA5	4067	2.33279	0.252054	3.11116e-06
ENSG00000120314	54853	WDR55	7675	4.82753	0.103437	3.14874e-06
ENSG00000100731	22990	PCNX1	16715	4.83613	0.132531	3.15262e-06
ENSG00000113810	10051	SMC4	8164	5.35129	0.184028	3.19875e-06
ENSG00000186088	54103	GSAP	8950	2.76294	0.175923	3.22828e-06
ENSG00000050405	51474	LIMA1	6317	6.40482	0.208525	3.23503e-06
ENSG00000126561	6776	STAT5A	5754	4.66072	0.16867	3.23661e-06
ENSG00000101443	10406	WFDC2	1335	3.15317	0.977781	3.24616e-06
ENSG00000089060	80024	SLC8B1	6768	4.63581	0.130575	3.24888e-06
ENSG00000178104	9659,124904395	PDE4DIP,LOC124904395	27623	3.53703	0.159719	3.25243e-06
ENSG00000139436	9815	GIT2	13532	5.02715	0.0659718	3.25709e-06
ENSG00000106554	54927	CHCHD3	3428	4.3457	0.113162	3.30172e-06
ENSG00000198879	57713	SFMBT2	10083	1.70867	0.27842	3.30178e-06
ENSG00000186160	199974	CYP4Z1	2252	-2.07633	0.427279	3.32651e-06
ENSG00000145779	25816	TNFAIP8	8506	4.2627	0.174288	3.38987e-06
ENSG00000163479	6746	SSR2	6643	6.43245	0.110484	3.40515e-06
ENSG00000135679	4193	MDM2	13448	5.1325	0.136103	3.42506e-06
ENSG00000147649	92140	MTDH	7876	6.19377	0.104828	3.42948e-06
ENSG00000174718	55196	RESF1	6646	5.00542	0.183047	3.45322e-06
ENSG00000112242	1871	E2F3	5190	2.66978	0.179115	3.49542e-06
ENSG00000183291	9403	SELENOF	2201	5.27666	0.128018	3.52816e-06
ENSG00000055163	26999	CYFIP2	10498	3.23785	0.306966	3.52828e-06
ENSG00000133321	5920	PLAAT4	1300	3.93572	0.313425	3.54374e-06
ENSG00000278709	105416157	NKILA	2625	-2.08889	0.363912	3.56333e-06
ENSG00000157601	4599	MX1	8616	7.2564	0.410843	3.61398e-06
ENSG00000151466	132320	SCLT1	8980	2.57912	0.122757	3.6208e-06
ENSG00000077514	10714	POLD3	5501	3.88277	0.108712	3.63362e-06
ENSG00000102384	2491	CENPI	4321	1.16141	0.248641	3.63678e-06
ENSG00000120742	27230	SERP1	5743	6.81661	0.123557	3.64023e-06
ENSG00000156886	3681	ITGAD	4388	-2.13915	0.511234	3.64616e-06
ENSG00000148848	8038	ADAM12	9860	0.509101	0.507226	3.6527e-06
ENSG00000076662	3385	ICAM3	2788	3.62445	0.206641	3.6527e-06
ENSG00000111144	4048	LTA4H	7405	6.72484	0.125537	3.67971e-06
ENSG00000160888	9592	IER2	3079	6.47707	0.1545	3.758e-06
ENSG00000177105	391	RHOG	1758	5.73206	0.142507	3.76598e-06
ENSG00000166340	1200	TPP1	6502	5.77698	0.11732	3.77938e-06
ENSG00000090520	51726	DNAJB11	5731	4.81646	0.178276	3.77962e-06
ENSG00000229754			2503	-0.761755	0.534473	3.78065e-06
ENSG00000107201	23586	RIGI	4640	4.7119	0.329265	3.78269e-06
ENSG00000112893	4124	MAN2A1	11815	4.52762	0.191054	3.78307e-06
ENSG00000171115	155038	GIMAP8	4185	2.3939	0.368957	3.83846e-06
ENSG00000150093	3688	ITGB1	6012	6.72442	0.190277	3.86833e-06
ENSG00000144843	141	ADPRH	4615	1.67111	0.253722	3.87933e-06
ENSG00000166451	55839	CENPN	3568	2.71473	0.181358	3.93898e-06
ENSG00000160654	917	CD3G	3836	2.15807	0.375654	3.96548e-06
ENSG00000184979	11274	USP18	1858	2.20984	0.336142	3.96548e-06
ENSG00000105464	2906	GRIN2D	5093	-0.911676	0.299873	4.01572e-06
ENSG00000110448	921	CD5	3127	2.70973	0.392056	4.01779e-06
ENSG00000206503	3105	HLA-A	2710	9.54101	0.260469	4.04615e-06
ENSG00000011376	23395	LARS2	12407	4.51063	0.110707	4.05655e-06
ENSG00000164733	1508	CTSB	7317	10.3161	0.146622	4.09279e-06
ENSG00000260228	102724163	CDH13-AS2	5033	-0.695102	0.352072	4.09279e-06
ENSG00000168077	51435	SCARA3	4029	5.26599	0.292688	4.13485e-06
ENSG00000147536	84296	GINS4	5447	2.22175	0.220671	4.13485e-06
ENSG00000210117			68	2.26543	0.375882	4.19355e-06
ENSG00000188089	123745	PLA2G4E	5823	5.64905	0.516297	4.19418e-06
ENSG00000142945	11004	KIF2C	3646	3.79665	0.220734	4.20515e-06
ENSG00000122483	343099	CCDC18	5633	0.962459	0.20832	4.28863e-06
ENSG00000078725	1620	BRINP1	3874	0.162627	0.600594	4.33029e-06
ENSG00000263718	105371907	SEPTIN9-DT	1348	-1.86176	0.49572	4.34424e-06
ENSG00000167657	1613	DAPK3	3549	4.8284	0.128839	4.34424e-06
ENSG00000166794	5479	PPIB	1723	7.92287	0.144563	4.41449e-06
ENSG00000128989	10776	ARPP19	6836	5.94108	0.120098	4.42812e-06
ENSG00000049759	23327	NEDD4L	34043	3.22088	0.215879	4.42978e-06
ENSG00000241770			320	-1.99087	0.365951	4.47907e-06
ENSG00000101276	113278	SLC52A3	5984	4.1655	0.257565	4.4822e-06
ENSG00000137501	54843	SYTL2	11258	2.22524	0.307269	4.52065e-06
ENSG00000160183	64699	TMPRSS3	4908	-0.341396	0.502429	4.62736e-06
ENSG00000013374	51667	NUB1	5411	5.70707	0.13152	4.63225e-06
ENSG00000162757	148304	C1orf74	4684	2.86491	0.140302	4.63449e-06
ENSG00000006695	1352	COX10	6756	3.7759	0.0847429	4.70769e-06
ENSG00000254470	91056	AP5B1	6980	5.23331	0.13245	4.77816e-06
ENSG00000040275	54908	SPDL1	4775	3.10934	0.17471	4.79288e-06
ENSG00000116824	914	CD2	1635	4.15464	0.366862	4.83134e-06
ENSG00000125844	6238	RRBP1	6980	7.64667	0.127321	4.88828e-06
ENSG00000111206	2305	FOXM1	4919	4.77662	0.223882	4.99211e-06
ENSG00000237523	439990	LINC00857	2509	0.458033	0.347349	5.00004e-06
ENSG00000163902	6184	RPN1	3965	7.33923	0.124806	5.03706e-06
ENSG00000116852	23046	KIF21B	12150	2.32079	0.324709	5.08397e-06
ENSG00000110719	10312	TCIRG1	4375	5.11068	0.22421	5.08849e-06
ENSG00000197956	6277	S100A6	971	8.33809	0.247948	5.11203e-06
ENSG00000272941			1145	-0.556331	0.37024	5.14774e-06
ENSG00000129071	8930	MBD4	3356	4.04525	0.0993072	5.22786e-06
ENSG00000134851	55858	TMEM165	7048	6.11505	0.161303	5.23599e-06
ENSG00000142910	64129	TINAGL1	5281	3.17148	0.379796	5.35424e-06
ENSG00000198833	51465	UBE2J1	4164	5.52967	0.131468	5.36545e-06
ENSG00000111684	10162	LPCAT3	4693	5.30879	0.104508	5.36545e-06
ENSG00000184661	157313	CDCA2	3697	2.26316	0.223302	5.40853e-06
ENSG00000165929	123036	TC2N	6152	4.8137	0.220339	5.43689e-06
ENSG00000260314	4360	MRC1	5188	0.454585	0.571633	5.49044e-06
ENSG00000154822	23228	PLCL2	5160	1.33561	0.263665	5.61735e-06
ENSG00000118655	64858	DCLRE1B	3868	2.95034	0.140719	5.65323e-06
ENSG00000106565	28959	TMEM176B	1979	3.91568	0.594837	5.65323e-06
ENSG00000158882	84134	TOMM40L	3291	4.13961	0.116134	5.67413e-06
ENSG00000282851	105221694	BISPR	3045	0.99037	0.27229	5.67413e-06
ENSG00000139832	55647	RAB20	1507	1.3586	0.271767	5.73151e-06
ENSG00000185905	283897	C16orf54	2569	1.37986	0.31649	5.74324e-06
ENSG00000164465	285761	DCBLD1	6819	3.04225	0.14262	5.75072e-06
ENSG00000026950	11119	BTN3A1	5539	4.95821	0.229011	5.77741e-06
ENSG00000067066	6672	SP100	14134	5.50655	0.189226	5.80173e-06
ENSG00000117118	6390	SDHB	2324	5.56458	0.088605	5.85434e-06
ENSG00000134247	5738	PTGFRN	6488	6.59601	0.109071	5.85434e-06
ENSG00000168014	26005	C2CD3	12571	4.12006	0.0969708	5.88133e-06
ENSG00000276043	29128	UHRF1	5145	3.70267	0.222115	5.88133e-06
ENSG00000175727	22877	MLXIP	13868	5.48418	0.117397	5.90294e-06
ENSG00000084070	64744	SMAP2	3601	5.11423	0.104538	5.91801e-06
ENSG00000124151	8202	NCOA3	8417	5.8854	0.120385	5.92369e-06
ENSG00000117154	84966	IGSF21	3033	-1.0217	0.398663	5.93029e-06
ENSG00000152683	55676	SLC30A6	5410	4.00677	0.112703	5.93926e-06
ENSG00000215910	284498	C1orf167	6499	0.170225	0.449266	5.9539e-06
ENSG00000167984	197358	NLRC3	6689	2.47057	0.366696	6.01671e-06
ENSG00000140368	9051	PSTPIP1	4574	2.11264	0.27317	6.05505e-06
ENSG00000111801	10384	BTN3A3	5658	4.61496	0.277235	6.13641e-06
ENSG00000184330	338324	S100A7A	4458	6.84088	1.26998	6.20646e-06
ENSG00000134375	10440	TIMM17A	3504	4.31966	0.130102	6.21666e-06
ENSG00000112799	9450	LY86	1203	0.588755	0.328242	6.225e-06
ENSG00000064763	55711	FAR2	5411	-0.444602	0.326386	6.225e-06
ENSG00000143384	4170,574406	MCL1,ADAMTSL4-AS1	4371	8.04073	0.141466	6.25364e-06
ENSG00000169136	22809	ATF5	2892	4.55325	0.160862	6.28573e-06
ENSG00000145012	4026	LPP	25535	5.09275	0.162504	6.31759e-06
ENSG00000138778	1062	CENPE	9928	2.84159	0.272067	6.31759e-06
ENSG00000131873	22856	CHSY1	5667	4.7743	0.190512	6.33624e-06
ENSG00000077150	4791	NFKB2	4714	5.39598	0.221447	6.414e-06
ENSG00000177602	83903	HASPIN	2797	1.18921	0.240951	6.49507e-06
ENSG00000104814	11184	MAP4K1	3919	2.5153	0.300621	6.51038e-06
ENSG00000188483	389792	IER5L	2710	3.98573	0.198776	6.53029e-06
ENSG00000111344	8437	RASAL1	4813	5.33209	0.296551	6.5358e-06
ENSG00000099954	27443	CECR2	10759	-0.950952	0.474451	6.56268e-06
ENSG00000233461	122526782	LOC122526782	4472	1.60872	0.369001	6.59539e-06
ENSG00000166130	121457	IKBIP	4163	1.75794	0.219007	6.65496e-06
ENSG00000088325	22974	TPX2	3605	4.87948	0.217355	6.74848e-06
ENSG00000162630	8707	B3GALT2	3548	-1.09606	0.486438	6.78616e-06
ENSG00000127423	79000	AUNIP	2408	0.821616	0.262051	6.83225e-06
ENSG00000148803	282969	FUOM	1270	1.9319	0.217221	6.8395e-06
ENSG00000163564	149628	PYHIN1	3484	-0.187055	0.36612	6.86143e-06
ENSG00000088992	54997	TESC	1926	0.117593	0.394233	6.89269e-06
ENSG00000183196	4166	CHST6	8620	-0.463137	0.555181	6.89581e-06
ENSG00000124508	10385	BTN2A2	6398	2.62262	0.168794	6.90408e-06
ENSG00000174007	84984	CEP19	2158	1.83366	0.239546	6.95346e-06
ENSG00000125810	22918	CD93	6681	3.46178	0.363713	6.99941e-06
ENSG00000165071	137835	TMEM71	3332	0.16698	0.350157	7.03268e-06
ENSG00000181333	341208	HEPHL1	5809	7.40449	0.77488	7.07826e-06
ENSG00000163535	151246	SGO2	6336	1.79159	0.275885	7.09703e-06
ENSG00000150977	196383	RILPL2	6141	3.32982	0.171134	7.09729e-06
ENSG00000106546	196	AHR	8051	4.03199	0.240201	7.11819e-06
ENSG00000153094	10018	BCL2L11	6656	4.13969	0.146262	7.11885e-06
ENSG00000273199			879	-0.0134109	0.325937	7.15331e-06
ENSG00000112559	4188	MDFI	2537	5.05246	0.214319	7.1849e-06
ENSG00000138448	3685	ITGAV	8220	5.3933	0.16924	7.37082e-06
ENSG00000152291	10618	TGOLN2	6952	6.40152	0.0990444	7.42208e-06
ENSG00000215193	55670	PEX26	20045	5.35004	0.0773958	7.42208e-06
ENSG00000164484	114801	TMEM200A	5858	0.310535	0.368893	7.4513e-06
ENSG00000004700	5965	RECQL	3779	3.90238	0.152282	7.54369e-06
ENSG00000211699	6976	TRGV3	537	-1.6971	0.406729	7.54746e-06
ENSG00000162739	114836	SLAMF6	2746	1.30884	0.350983	7.695e-06
ENSG00000013725	923	CD6	5958	3.56532	0.343579	7.695e-06
ENSG00000135480	3855	KRT7	3999	4.04303	0.740497	7.707e-06
ENSG00000142166	3454	IFNAR1	6879	4.76855	0.130569	7.7874e-06
ENSG00000185201	10581	IFITM2	1543	5.21646	0.31487	7.85705e-06
ENSG00000118193	9928	KIF14	7294	1.60132	0.27304	7.87043e-06
ENSG00000100060	4242	MFNG	3034	2.2872	0.310944	7.87043e-06
ENSG00000162928	5194	PEX13	5910	4.03163	0.117238	7.95128e-06
ENSG00000163376	84541	KBTBD8	4736	0.235402	0.26118	7.99296e-06
ENSG00000166128	51762	RAB8B	5103	2.84456	0.220688	8.00753e-06
ENSG00000118705	6185	RPN2	2700	7.55067	0.0968001	8.05726e-06
ENSG00000198792	25829	TMEM184B	7056	5.3065	0.12383	8.05726e-06
ENSG00000196754	6273	S100A2	1546	9.12976	0.34625	8.11762e-06
ENSG00000067596	1659	DHX8	10439	5.71436	0.0720915	8.1244e-06
ENSG00000111412	79794	SPRING1	8678	4.90592	0.0989708	8.19142e-06
ENSG00000050438	9498	SLC4A8	17920	-1.48508	0.3347	8.19285e-06
ENSG00000138092	79172	CENPO	5518	3.32436	0.141588	8.20375e-06
ENSG00000153066	51061	TXNDC11	4292	5.03614	0.0865347	8.20375e-06
ENSG00000198818	113402	SFT2D1	3089	3.84873	0.126681	8.37274e-06
ENSG00000093144	55862	ECHDC1	5676	4.88215	0.109555	8.38757e-06
ENSG00000170633	80196	RNF34	4719	4.4034	0.0736367	8.40199e-06
ENSG00000197157	27044	SND1	6486	7.04579	0.095668	8.40607e-06
ENSG00000133048	1116	CHI3L1	3363	3.83252	0.493523	8.49878e-06
ENSG00000002933	55365	TMEM176A	3477	2.91028	0.525888	8.53247e-06
ENSG00000149131	710	SERPING1	3449	5.92363	0.401781	8.53247e-06
ENSG00000146670	113130	CDCA5	3901	3.85004	0.202348	8.59541e-06
ENSG00000149554	1111	CHEK1	5098	2.92687	0.164636	8.61098e-06
ENSG00000090020	6548	SLC9A1	6195	4.81739	0.17354	8.68428e-06
ENSG00000154229	5578	PRKCA	11175	2.46685	0.25062	8.74004e-06
ENSG00000168675	753	LDLRAD4	16759	2.07128	0.315393	8.78179e-06
ENSG00000173762	924	CD7	2741	3.8761	0.351859	8.84916e-06
ENSG00000170128	2848	GPR25	1198	0.633629	0.385265	8.90561e-06
ENSG00000010030	51513	ETV7	2374	3.70407	0.310757	8.90741e-06
ENSG00000213341	1147	CHUK	6903	3.64921	0.141943	8.92108e-06
ENSG00000171812	1296	COL8A2	4669	3.64293	0.167343	8.92845e-06
ENSG00000141576	114804	RNF157	7913	0.13389	0.324567	8.95144e-06
ENSG00000112742	7272	TTK	4579	2.40364	0.258861	9.04229e-06
ENSG00000139131	51067	YARS2	2147	3.39597	0.0924533	9.10655e-06
ENSG00000140279	50506	DUOX2	9662	7.78901	0.418344	9.14006e-06
ENSG00000175073	80124	VCPIP1	9956	3.81339	0.139154	9.157e-06
ENSG00000164244	133619	PRRC1	9029	5.14395	0.096009	9.34166e-06
ENSG00000058335	5923	RASGRF1	9977	-1.05312	0.387588	9.43147e-06
ENSG00000153827	9320	TRIP12	12730	7.21936	0.100334	9.57693e-06
ENSG00000260628	388248	LOC388248	2227	-0.108386	0.28141	9.58769e-06
ENSG00000035499	55789	DEPDC1B	3806	1.76614	0.190995	9.77457e-06
ENSG00000136816	27348	TOR1B	2907	4.24293	0.0719324	9.77538e-06
ENSG00000101057	4605	MYBL2	2776	4.16463	0.208285	9.81951e-06
ENSG00000104723	7991	TUSC3	5190	3.12671	0.27529	9.83255e-06
ENSG00000122952	11130	ZWINT	2377	4.22449	0.160985	9.88366e-06
ENSG00000163378	285203	EOGT	5365	3.61156	0.136761	9.93068e-06
ENSG00000054967	84957	RELT	6187	2.66724	0.245529	9.99303e-06
ENSG00000143322	27	ABL2	16689	3.53625	0.126222	1.00364e-05
ENSG00000276070	9560,388372	CCL4L2,CCL4L1	1397	-0.445472	0.511084	1.00992e-05
ENSG00000147138	84636	GPR174	5516	1.1786	0.359424	1.01122e-05
ENSG00000197208	6583	SLC22A4	2721	-1.38529	0.368793	1.0151e-05
ENSG00000231870	729682	KRT17P3	1262	-1.16222	0.531314	1.0151e-05
ENSG00000100628	51676	ASB2	4975	1.34563	0.251102	1.01778e-05
ENSG00000161800	29127	RACGAP1	4487	4.8002	0.132191	1.01841e-05
ENSG00000224429	100652865	LINC00539	4321	-2.15437	0.401809	1.02302e-05
ENSG00000159147	29980	DONSON	3511	2.39855	0.129995	1.02401e-05
ENSG00000136492	83990	BRIP1	10125	2.00866	0.200169	1.02461e-05
ENSG00000100567	5684	PSMA3	3107	5.31139	0.154097	1.02626e-05
ENSG00000138646	51191	HERC5	4764	1.929	0.282733	1.02923e-05
ENSG00000152332	127933	UHMK1	9248	5.35359	0.197744	1.03811e-05
ENSG00000023318	23071	ERP44	4808	5.76404	0.111582	1.05868e-05
ENSG00000174004	375387	NRROS	2902	0.902147	0.327539	1.05958e-05
ENSG00000126709	2537	IFI6	842	5.8665	0.650435	1.06033e-05
ENSG00000088298	55741,111089941	EDEM2,MMP24-AS1-EDEM2	1884	3.9226	0.085193	1.06033e-05
ENSG00000167664	126259	TMIGD2	1262	0.279212	0.43182	1.06414e-05
ENSG00000114978	55233	MOB1A	6440	6.34825	0.11761	1.07862e-05
ENSG00000272908			1968	-1.59717	0.354477	1.08486e-05
ENSG00000007908	6401	SELE	4586	0.706398	0.530741	1.09032e-05
ENSG00000164111	308	ANXA5	2925	6.21518	0.152126	1.09572e-05
ENSG00000268104	11254	SLC6A14	4536	5.33351	0.507709	1.10862e-05
ENSG00000214711	440854	CAPN14	3984	3.53671	0.776517	1.11108e-05
ENSG00000196639	3269	HRH1	5546	3.41703	0.394675	1.11209e-05
ENSG00000196954	837	CASP4	6665	6.33278	0.178348	1.11458e-05
ENSG00000189350	165186	TOGARAM2	19816	-0.653424	0.342111	1.1165e-05
ENSG00000114395	11068	CYB561D2	1926	2.46948	0.121492	1.13677e-05
ENSG00000113532	7903	ST8SIA4	7812	1.97501	0.326547	1.14173e-05
ENSG00000083457	3682	ITGAE	6602	4.02729	0.14752	1.15338e-05
ENSG00000165175	58526	MID1IP1	3790	5.39836	0.13418	1.15416e-05
ENSG00000112782	53405	CLIC5	10432	0.430231	0.339804	1.15819e-05
ENSG00000179826	117195	MRGPRX3	1741	-1.13364	0.66361	1.15909e-05
ENSG00000157895	64897	C12orf43	6140	3.40631	0.0968808	1.1626e-05
ENSG00000106591	64983	MRPL32	3358	4.45326	0.0930038	1.17181e-05
ENSG00000169504	25932	CLIC4	4467	5.15103	0.198922	1.17384e-05
ENSG00000129048	51554	ACKR4	2669	0.264618	0.454752	1.17646e-05
ENSG00000145050	7873	MANF	2139	5.86515	0.169317	1.17664e-05
ENSG00000125772	56261	GPCPD1	7472	4.94645	0.192557	1.18169e-05
ENSG00000100749	7443	VRK1	2662	2.96252	0.136668	1.18576e-05
ENSG00000177614	79605	PGBD5	11257	3.08843	0.38316	1.18803e-05
ENSG00000181036	343413	FCRL6	2677	-0.806753	0.363036	1.19203e-05
ENSG00000172794	326624	RAB37	5072	0.744366	0.284281	1.19235e-05
ENSG00000152253	57405	SPC25	1829	1.51997	0.213516	1.19353e-05
ENSG00000143751	163859	SDE2	3987	3.8454	0.0925602	1.19685e-05
ENSG00000135045	55071	C9orf40	2351	2.10453	0.110589	1.19685e-05
ENSG00000140406	59274	TLNRD1	4866	4.98669	0.16755	1.19685e-05
ENSG00000136490	80774	LIMD2	4751	3.56248	0.265082	1.19685e-05
ENSG00000072571	3161	HMMR	3932	2.31133	0.275543	1.23202e-05
ENSG00000112697	55754	TMEM30A	5502	5.85598	0.122853	1.23202e-05
ENSG00000138190	54536	EXOC6	6487	1.45657	0.159886	1.24094e-05
ENSG00000143641	2590	GALNT2	7712	6.20544	0.12688	1.24252e-05
ENSG00000131828	5160	PDHA1	4506	5.95201	0.0820328	1.2427e-05
ENSG00000139496	9818	NUP58	10395	4.53799	0.114285	1.2427e-05
ENSG00000128245	7533	YWHAH	2392	5.78987	0.148939	1.24739e-05
ENSG00000113583	56951	C5orf15	2301	4.63901	0.104323	1.25844e-05
ENSG00000196588	57591	MRTFA	7665	5.1274	0.106024	1.27097e-05
ENSG00000172673	387357	THEMIS	4309	1.05885	0.369221	1.27479e-05
ENSG00000067900	6093	ROCK1	11075	4.98911	0.12387	1.27479e-05
ENSG00000105699	51599	LSR	2916	6.56148	0.145312	1.27632e-05
ENSG00000152270	5140	PDE3B	11626	-0.435371	0.328259	1.28528e-05
ENSG00000131238	5538	PPT1	3372	5.72477	0.125767	1.29393e-05
ENSG00000165655	84858	ZNF503	3205	4.11893	0.191318	1.29393e-05
ENSG00000155962	1193	CLIC2	2840	2.02726	0.334737	1.29416e-05
ENSG00000230099	28611	TRBV5-4	544	-1.65297	0.451904	1.29454e-05
ENSG00000115896	5334	PLCL1	8122	-0.615995	0.326163	1.29864e-05
ENSG00000163251	7855	FZD5	7039	3.11362	0.162289	1.30716e-05
ENSG00000114450	59345	GNB4	7975	3.77024	0.223684	1.31116e-05
ENSG00000182934	6734	SRPRA	4148	6.83225	0.105892	1.32108e-05
ENSG00000126264	10870	HCST	564	2.17241	0.294548	1.32375e-05
ENSG00000183474	728340	GTF2H2C	6989	0.686861	0.14716	1.32426e-05
ENSG00000167912	100505501	TOX-DT	3875	-1.66947	0.336619	1.32529e-05
ENSG00000169499	59339	PLEKHA2	6328	4.9137	0.160323	1.33262e-05
ENSG00000178860	9242	MSC	2113	0.816435	0.482882	1.33629e-05
ENSG00000144290	57282	SLC4A10	7550	-1.19254	0.47469	1.33735e-05
ENSG00000168016	9881	TRANK1	12134	4.67494	0.255161	1.34341e-05
ENSG00000155961	116442	RAB39B	3413	-1.5114	0.302103	1.34756e-05
ENSG00000077232	54431	DNAJC10	21873	4.78132	0.168862	1.36566e-05
ENSG00000080986	10403	NDC80	3554	2.76904	0.22821	1.36566e-05
ENSG00000166803	9768	PCLAF	3675	0.827415	0.180447	1.36641e-05
ENSG00000102034	2000	ELF4	5237	5.04064	0.121932	1.37314e-05
ENSG00000176994	140775	SMCR8	8297	5.06994	0.0874408	1.37782e-05
ENSG00000100351	9402	GRAP2	6188	2.48452	0.315756	1.37782e-05
ENSG00000172270	682	BSG	3790	7.90093	0.10832	1.38792e-05
ENSG00000118363	9789	SPCS2	2984	5.1543	0.10278	1.38917e-05
ENSG00000088827	6614	SIGLEC1	7886	1.33315	0.456784	1.41422e-05
ENSG00000245954	100996286	LINC02273	2169	-1.78435	0.344785	1.42312e-05
ENSG00000076053	10179	RBM7	7885	3.18544	0.146918	1.43282e-05
ENSG00000124224			9263	1.70359	0.163347	1.4343e-05
ENSG00000260852	283932	FBXL19-AS1	3951	0.302312	0.173705	1.43508e-05
ENSG00000100077	157	GRK3	9477	2.39872	0.23602	1.44678e-05
ENSG00000131389	6533	SLC6A6	8254	4.68895	0.179481	1.4493e-05
ENSG00000164904	501	ALDH7A1	17914	6.37203	0.142606	1.45038e-05
ENSG00000186638	347240	KIF24	6131	2.10678	0.162787	1.46807e-05
ENSG00000166562	90701	SEC11C	4118	4.4795	0.12478	1.46846e-05
ENSG00000183688	359845	RFLNB	3621	2.69955	0.283972	1.47015e-05
ENSG00000185043	10519	CIB1	1472	5.91303	0.132908	1.47405e-05
ENSG00000125257	10257	ABCC4	8629	1.77316	0.212612	1.48685e-05
ENSG00000110218	24145	PANX1	2852	4.20016	0.277379	1.48758e-05
ENSG00000140564	5045	FURIN	4732	7.24506	0.138308	1.48947e-05
ENSG00000120694	10808	HSPH1	8391	6.49819	0.222762	1.50649e-05
ENSG00000080839	5933	RBL1	5956	2.98648	0.155812	1.50924e-05
ENSG00000133302	84250	SLF1	6863	1.5369	0.199198	1.51517e-05
ENSG00000162490	374946	DRAXIN	7365	-1.2453	0.389868	1.52718e-05
ENSG00000143870	10130	PDIA6	4096	7.49361	0.108444	1.52739e-05
ENSG00000159596	51249	TMEM69	1465	4.08488	0.0808676	1.53849e-05
ENSG00000076928	9138	ARHGEF1	8624	5.77533	0.143806	1.53872e-05
ENSG00000163606	131450	CD200R1	3890	-0.0383831	0.306695	1.54492e-05
ENSG00000127311	92797	HELB	4603	-0.254111	0.268534	1.54492e-05
ENSG00000104660	23484	LEPROTL1	5411	3.95311	0.113607	1.54576e-05
ENSG00000155097	528	ATP6V1C1	5851	4.21587	0.1206	1.55497e-05
ENSG00000162639	113802	HENMT1	2426	1.59879	0.175356	1.58154e-05
ENSG00000196167	399948	COLCA1	9186	2.69948	0.335404	1.60738e-05
ENSG00000162366	10158	PDZK1IP1	1430	7.7503	0.326959	1.61406e-05
ENSG00000105255	79187	FSD1	3113	-1.51658	0.43347	1.61406e-05
ENSG00000157168	3084	NRG1	21398	2.22192	0.316187	1.62701e-05
ENSG00000164086	1849	DUSP7	5669	6.9154	0.199755	1.63312e-05
ENSG00000161791	91010	FMNL3	13415	3.87831	0.211858	1.63414e-05
ENSG00000204482	7940	LST1	2281	3.11058	0.245613	1.63815e-05
ENSG00000170266	2720	GLB1	4335	4.52851	0.098031	1.65392e-05
ENSG00000103042	55238	SLC38A7	6657	3.93704	0.0887443	1.65392e-05
ENSG00000137076	7094	TLN1	9876	7.42737	0.132663	1.65547e-05
ENSG00000179403	64856	VWA1	5065	6.06074	0.18527	1.65687e-05
ENSG00000024526	55635	DEPDC1	5904	1.9087	0.255682	1.65815e-05
ENSG00000142875	5567	PRKACB	6730	2.98342	0.249781	1.65815e-05
ENSG00000104142	57617	VPS18	4029	4.69005	0.100909	1.66621e-05
ENSG00000186470	11118	BTN3A2	7042	5.5977	0.243727	1.68101e-05
ENSG00000122188	54900	LAX1	3336	0.150571	0.341371	1.69403e-05
ENSG00000006459	80853	KDM7A	9378	4.53261	0.218736	1.69689e-05
ENSG00000153179	283349	RASSF3	4241	4.3268	0.126276	1.69689e-05
ENSG00000233093	100128420	LINC00892	1922	-0.554076	0.398701	1.69849e-05
ENSG00000120526	84955	NUDCD1	4172	3.0301	0.164642	1.70856e-05
ENSG00000165891	144455	E2F7	6291	1.72634	0.183877	1.70856e-05
ENSG00000157456	9133	CCNB2	2753	3.8191	0.193554	1.71175e-05
ENSG00000136240	11014	KDELR2	3930	6.34527	0.0870209	1.72962e-05
ENSG00000153317	50807	ASAP1	8294	3.9301	0.13715	1.7466e-05
ENSG00000169554	9839	ZEB2	26111	2.48726	0.4207	1.77146e-05
ENSG00000012048	672	BRCA1	9306	3.4827	0.177961	1.79477e-05
ENSG00000163755	84343	HPS3	6202	3.36346	0.109293	1.7955e-05
ENSG00000058804	55706	NDC1	4720	4.04773	0.139945	1.8034e-05
ENSG00000138071	10097	ACTR2	4312	7.26062	0.127995	1.82015e-05
ENSG00000183283	9802	DAZAP2	5299	7.24941	0.0626568	1.82712e-05
ENSG00000167797	10263	CDK2AP2	2019	5.20724	0.151167	1.86649e-05
ENSG00000100345	4627	MYH9	8909	9.55395	0.132176	1.88535e-05
ENSG00000051341	10721	POLQ	9382	2.39721	0.165348	1.88833e-05
ENSG00000128944	90417	KNSTRN	3654	2.87037	0.168193	1.93284e-05
ENSG00000147324	9258	MFHAS1	6868	4.49329	0.181287	1.936e-05
ENSG00000168615	8754	ADAM9	7030	5.78637	0.16463	1.936e-05
ENSG00000158457	340348	TSPAN33	3530	3.4703	0.198613	1.95402e-05
ENSG00000185215	7127	TNFAIP2	5058	7.73064	0.187641	1.95402e-05
ENSG00000189233	389643	NUGGC	4024	-0.843443	0.29464	1.96929e-05
ENSG00000123219	64105	CENPK	4309	1.24475	0.208971	1.97101e-05
ENSG00000205744	79958	DENND1C	4647	2.35933	0.258327	1.97101e-05
ENSG00000148835	6877	TAF5	3259	2.15355	0.124775	1.98063e-05
ENSG00000140563	55784	MCTP2	13237	3.71936	0.105431	2.01992e-05
ENSG00000169442	1043	CD52	934	3.87512	0.261306	2.03378e-05
ENSG00000185480	55010	PARPBP	4745	1.34169	0.19869	2.0652e-05
ENSG00000100906	4792	NFKBIA	2371	7.1939	0.145004	2.07857e-05
ENSG00000164188	202151	RANBP3L	4884	-1.81538	0.574138	2.08662e-05
ENSG00000011426	54443	ANLN	5997	4.64822	0.240148	2.09468e-05
ENSG00000250305	57604	TRMT9B	14669	-0.0691406	0.312361	2.10457e-05
ENSG00000166510	80323	CCDC68	5133	-0.12035	0.331275	2.11221e-05
ENSG00000287094	124901407	LOC124901407	716	-1.91229	0.503124	2.13939e-05
ENSG00000029993	3149	HMGB3	3914	4.30048	0.112682	2.15959e-05
ENSG00000131236	10487	CAP1	3814	8.13548	0.127142	2.15989e-05
ENSG00000136720	9394	HS6ST1	4974	6.74795	0.122498	2.16975e-05
ENSG00000123562	9643	MORF4L2	2648	6.60463	0.0922092	2.20605e-05
ENSG00000146918	54892	NCAPG2	7105	3.9931	0.150231	2.21215e-05
ENSG00000086598	10959	TMED2	3833	7.2275	0.102286	2.22683e-05
ENSG00000115325	1796	DOK1	3049	1.87844	0.226446	2.23436e-05
ENSG00000165672	10935	PRDX3	3379	5.34363	0.107668	2.25907e-05
ENSG00000105329	7040	TGFB1	3249	5.77877	0.200245	2.30319e-05
ENSG00000130348	55278	QRSL1	5453	3.57624	0.105779	2.37032e-05
ENSG00000198088	54830	NUP62CL	1867	-0.180009	0.179607	2.37826e-05
ENSG00000164574	55568	GALNT10	10496	3.59436	0.168357	2.38584e-05
ENSG00000100450	2999	GZMH	951	1.75537	0.315569	2.38584e-05
ENSG00000058085	3918	LAMC2	6770	5.90499	0.251738	2.39832e-05
ENSG00000272269	105374952	NUP153-AS1	1088	-0.173619	0.220053	2.40113e-05
ENSG00000239951	28912	IGKV3-20	400	0.102371	0.673462	2.40502e-05
ENSG00000162746	127943	FCRLB	2592	-1.56166	0.327334	2.40667e-05
ENSG00000205060	84912	SLC35B4	6988	3.36172	0.0968081	2.44663e-05
ENSG00000168310	3660	IRF2	3070	5.1607	0.0950002	2.45467e-05
ENSG00000138135	9023	CH25H	1689	0.936454	0.380464	2.46387e-05
ENSG00000107372	7763	ZFAND5	7065	6.21202	0.12997	2.46809e-05
ENSG00000170345	2353	FOS	3186	5.78032	0.366354	2.46941e-05
ENSG00000162692	7412	VCAM1	6049	0.551037	0.424685	2.48718e-05
ENSG00000152785	651	BMP3	6092	-1.44202	0.637648	2.50563e-05
ENSG00000152495	814	CAMK4	13614	0.830854	0.353022	2.51054e-05
ENSG00000157193	7804	LRP8	19668	2.80111	0.288142	2.5145e-05
ENSG00000078808	51150	SDF4	4745	6.71723	0.0934624	2.51879e-05
ENSG00000162702	23528	ZNF281	4895	2.43142	0.156865	2.52852e-05
ENSG00000181544	2187	FANCB	3593	-0.63489	0.224453	2.53652e-05
ENSG00000081087	28962	OSTM1	5325	3.03545	0.151743	2.53973e-05
ENSG00000211789	28673	TRAV12-2	445	-0.700808	0.452194	2.55848e-05
ENSG00000157303	203328	SUSD3	1258	1.23368	0.249581	2.56295e-05
ENSG00000145555	4651	MYO10	13982	5.22852	0.124566	2.57358e-05
ENSG00000111181	6539	SLC6A12	5280	-1.87032	0.409494	2.58551e-05
ENSG00000256235	85027	SMIM3	2449	3.03931	0.201204	2.5952e-05
ENSG00000113088	3003	GZMK	1567	1.32339	0.382122	2.62116e-05
ENSG00000169641	7798	LUZP1	9658	5.53702	0.109898	2.64073e-05
ENSG00000152601	4154	MBNL1	9989	5.89991	0.156978	2.64757e-05
ENSG00000198160	57708	MIER1	8273	3.99186	0.135923	2.68162e-05
ENSG00000131944	91442	FAAP24	2377	1.2042	0.165703	2.69309e-05
ENSG00000197905	7004	TEAD4	2275	2.65729	0.281497	2.70275e-05
ENSG00000204070	90196	SYS1	6000	4.28046	0.0776362	2.70608e-05
ENSG00000086061	3301	DNAJA1	2668	6.90557	0.136014	2.70917e-05
ENSG00000124209	57403	RAB22A	9266	5.71349	0.131675	2.71191e-05
ENSG00000002726	26	AOC1	3786	0.943662	0.555211	2.71787e-05
ENSG00000105929	50617	ATP6V0A4	4124	1.19796	0.680621	2.72979e-05
ENSG00000283071	107984640	LBHD2	732	-1.48435	0.575641	2.73248e-05
ENSG00000183475	140460	ASB7	5338	3.40525	0.0748266	2.75103e-05
ENSG00000159618	221188	ADGRG5	5630	1.30113	0.283834	2.75103e-05
ENSG00000183486	4600	MX2	12994	5.1673	0.453785	2.75139e-05
ENSG00000139182	9746	CLSTN3	6730	4.12176	0.222635	2.76108e-05
ENSG00000211772	28638	TRBC2	758	4.5617	0.335686	2.77577e-05
ENSG00000122218	1314	COPA	7688	7.1112	0.072381	2.77865e-05
ENSG00000176018	116068	LYSMD3	4459	2.87625	0.182561	2.77956e-05
ENSG00000180628	84333	PCGF5	8312	4.42578	0.134937	2.78434e-05
ENSG00000124275	4552	MTRR	6498	3.74057	0.129766	2.80423e-05
ENSG00000110013	54414	SIAE	8079	4.35203	0.125676	2.80423e-05
ENSG00000157224	9069	CLDN12	6708	3.69725	0.167398	2.82417e-05
ENSG00000255398	8843	HCAR3	2056	4.00632	0.362152	2.84488e-05
ENSG00000185507	3665	IRF7	2612	4.44286	0.303817	2.87051e-05
ENSG00000108771	79132	DHX58	3824	3.53609	0.20431	2.92486e-05
ENSG00000127564	9088	PKMYT1	4974	3.45068	0.211172	2.92958e-05
ENSG00000159784	9715	FAM131B	6430	-0.583189	0.29373	2.94185e-05
ENSG00000083799	1540	CYLD	12952	5.85678	0.109044	2.94185e-05
ENSG00000211651	28823	IGLV1-44	467	0.669667	0.766827	2.95067e-05
ENSG00000189308	132660	LIN54	6762	3.7438	0.13804	2.99021e-05
ENSG00000111581	57122	NUP107	8103	4.37403	0.123135	3.00691e-05
ENSG00000141485	284111	SLC13A5	8824	-1.81756	0.35269	3.00881e-05
ENSG00000156970	701	BUB1B	4463	3.09178	0.201876	3.0167e-05
ENSG00000143321	3068	HDGF	3674	8.19176	0.128509	3.02745e-05
ENSG00000205885	283314	C1RL-AS1	6094	1.0119	0.280233	3.0353e-05
ENSG00000104312	8767	RIPK2	3059	2.59791	0.139527	3.05206e-05
ENSG00000213066	11116	CEP43	15886	2.11522	0.123904	3.06911e-05
ENSG00000132825	5509	PPP1R3D	3643	3.68689	0.10984	3.06911e-05
ENSG00000188021	29978	UBQLN2	4242	5.15531	0.0690521	3.07061e-05
ENSG00000261644	102724907	CYLD-AS1	3409	-1.78762	0.281981	3.07061e-05
ENSG00000176049	9832	JAKMIP2	9203	-0.986659	0.332182	3.07295e-05
ENSG00000198730	9646	CTR9	5770	5.51526	0.0814749	3.07295e-05
ENSG00000078237	57103	TIGAR	9444	1.63062	0.168184	3.07295e-05
ENSG00000108106	27338	UBE2S	2799	4.56203	0.15513	3.09056e-05
ENSG00000183508	54855	TENT5C	5654	1.76895	0.252205	3.1469e-05
ENSG00000122565	11335	CBX3	4840	5.39725	0.150072	3.16648e-05
ENSG00000211751	28639	TRBC1	760	3.75192	0.32991	3.18696e-05
ENSG00000051180	5888	RAD51	3084	2.4352	0.153587	3.18933e-05
ENSG00000176390	51379	CRLF3	4388	3.9298	0.119916	3.18933e-05
ENSG00000128039	79644	SRD5A3	4291	4.7305	0.237408	3.23869e-05
ENSG00000184164	79174	CRELD2	5166	4.98068	0.158118	3.24655e-05
ENSG00000182687	8811	GALR2	1373	-1.39137	0.252784	3.25629e-05
ENSG00000108950	54757	FAM20A	6181	5.13453	0.356298	3.25677e-05
ENSG00000101294	81502	HM13	8766	6.91486	0.129894	3.26016e-05
ENSG00000259834			3481	-0.686843	0.387668	3.30476e-05
ENSG00000109079	7126	TNFAIP1	3889	6.09577	0.128136	3.34483e-05
ENSG00000117399	991	CDC20	2012	4.62711	0.222549	3.35725e-05
ENSG00000174938	26470	SEZ6L2	4110	1.183	0.46612	3.35725e-05
ENSG00000112312	51053	GMNN	2476	3.31259	0.114876	3.37371e-05
ENSG00000104894	951	CD37	4161	3.18988	0.26097	3.37371e-05
ENSG00000198488	192134	B3GNT6	2626	1.66883	0.633986	3.38196e-05
ENSG00000165029	19	ABCA1	11264	4.36027	0.241056	3.39545e-05
ENSG00000213203	170575	GIMAP1	4797	1.94683	0.301844	3.39789e-05
ENSG00000140090	123041	SLC24A4	14777	-1.38561	0.350368	3.40467e-05
ENSG00000250138	728488	LOC728488	4437	-1.38317	0.461703	3.40752e-05
ENSG00000095383	55357	TBC1D2	3597	6.13678	0.157103	3.40752e-05
ENSG00000179715	91523	PCED1B	2618	1.50529	0.224325	3.41287e-05
ENSG00000257446	729747	ZNF878	1756	-1.8522	0.318018	3.42113e-05
ENSG00000167977	54442	KCTD5	3372	5.39889	0.115067	3.42826e-05
ENSG00000132646	5111	PCNA	1403	5.87622	0.115491	3.42826e-05
ENSG00000088367	2036	EPB41L1	9676	6.76731	0.152347	3.43435e-05
ENSG00000130816	1786	DNMT1	9796	5.66586	0.143573	3.43453e-05
ENSG00000077152	29089	UBE2T	1652	2.54729	0.174429	3.46176e-05
ENSG00000060339	55749	CCAR1	6059	5.32768	0.0899377	3.46176e-05
ENSG00000148288	26301	GBGT1	4020	0.956744	0.231501	3.46712e-05
ENSG00000059377	6916	TBXAS1	6271	2.8472	0.163963	3.53205e-05
ENSG00000073417	5151	PDE8A	8004	3.92485	0.12113	3.54612e-05
ENSG00000138346	1763	DNA2	4925	0.996562	0.206196	3.56629e-05
ENSG00000023608	6617	SNAPC1	2593	2.27379	0.139305	3.59251e-05
ENSG00000177189	6197	RPS6KA3	9801	4.84855	0.138941	3.62118e-05
ENSG00000074201	1207	CLNS1A	4581	5.72289	0.0767531	3.62305e-05
ENSG00000143228	83540	NUF2	3362	1.82394	0.219314	3.65051e-05
ENSG00000159055	54069	MIS18A	1694	2.96794	0.0998824	3.80442e-05
ENSG00000060491	11054	OGFR	4702	5.68504	0.118481	3.85621e-05
ENSG00000134440	4677	NARS1	4089	6.59234	0.0873665	3.85684e-05
ENSG00000166845	162681	C18orf54	6175	0.298459	0.217769	3.87579e-05
ENSG00000012232	2137	EXTL3	13046	5.91118	0.0932163	3.88042e-05
ENSG00000180773	120103	SLC36A4	9709	1.07386	0.23606	3.94892e-05
ENSG00000071537	6400	SEL1L	9553	5.35639	0.121406	4.00586e-05
ENSG00000038274	27430	MAT2B	5135	5.19991	0.119238	4.01046e-05
ENSG00000101310	10483	SEC23B	4347	6.03068	0.126726	4.02887e-05
ENSG00000137713	5519	PPP2R1B	6686	4.69131	0.119679	4.03042e-05
ENSG00000041357	5685	PSMA4	6994	6.0991	0.133287	4.05082e-05
ENSG00000100784	9252	RPS6KA5	27982	3.35023	0.156917	4.05397e-05
ENSG00000136827	1861	TOR1A	3998	4.23354	0.0883229	4.09619e-05
ENSG00000165259	139324	HDX	7258	-0.888095	0.250987	4.1537e-05
ENSG00000102100	7355	SLC35A2	3745	4.77698	0.0845684	4.15838e-05
ENSG00000115977	22848	AAK1	24843	4.99713	0.0706109	4.21823e-05
ENSG00000007264	4145	MATK	4138	1.82284	0.265673	4.21823e-05
ENSG00000174123	81793	TLR10	4218	-0.0967081	0.291428	4.30415e-05
ENSG00000135297	25821	MTO1	12071	3.77955	0.0726377	4.30498e-05
ENSG00000148773	4288	MKI67	12845	6.28597	0.21018	4.30916e-05
ENSG00000101347	25939	SAMHD1	10747	7.03679	0.203491	4.31013e-05
ENSG00000144645	114884	OSBPL10	12093	3.82054	0.187084	4.33119e-05
ENSG00000170775	2861	GPR37	5298	0.669377	0.382018	4.33119e-05
ENSG00000009790	80342	TRAF3IP3	7750	2.55368	0.300583	4.33276e-05
ENSG00000159348	51706	CYB5R1	4495	5.7689	0.184023	4.33508e-05
ENSG00000115085	7535	ZAP70	5095	3.08486	0.317744	4.36445e-05
ENSG00000147894	203228	C9orf72	7015	2.52587	0.143632	4.38963e-05
ENSG00000099331	4650	MYO9B	9948	6.17139	0.112675	4.46086e-05
ENSG00000056586	54542	RC3H2	11563	4.9487	0.0949722	4.48548e-05
ENSG00000102158	84061	MAGT1	5479	5.86165	0.107371	4.55056e-05
ENSG00000160991	80228	ORAI2	11107	3.23487	0.195561	4.55832e-05
ENSG00000116830	8458	TTF2	10158	4.20928	0.118256	4.56909e-05
ENSG00000174371	9156	EXO1	4137	2.05919	0.195157	4.5825e-05
ENSG00000153391	125476	INO80C	5073	3.6295	0.185297	4.65461e-05
ENSG00000072501	8243	SMC1A	10830	6.71191	0.0992151	4.6929e-05
ENSG00000139370	121260	SLC15A4	5468	3.57776	0.0937102	4.73239e-05
ENSG00000107651	11196	SEC23IP	7847	4.94518	0.0862684	4.80277e-05
ENSG00000075131	54962	TIPIN	2739	1.74718	0.125762	4.80666e-05
ENSG00000284194	9997	SCO2	1381	4.60143	0.192739	4.881e-05
ENSG00000165280	7415	VCP	4816	8.55449	0.110088	4.90228e-05
ENSG00000123374	1017	CDK2	3887	4.32598	0.092375	4.90878e-05
ENSG00000120708	7045	TGFBI	7717	5.67419	0.224455	4.96672e-05
ENSG00000067182	7132	TNFRSF1A	4005	7.16653	0.112361	4.96672e-05
ENSG00000101017	958	CD40	2521	4.05549	0.165671	4.96672e-05
ENSG00000131747	7153	TOP2A	6374	5.65049	0.223634	5.01674e-05
ENSG00000120697	29880	ALG5	2231	3.76295	0.114815	5.02783e-05
ENSG00000099810	4507	MTAP	14527	4.01629	0.107247	5.02833e-05
ENSG00000183255	754	PTTG1IP	3537	6.86879	0.0984559	5.03108e-05
ENSG00000148484	6251	RSU1	4126	5.63191	0.0934522	5.06186e-05
ENSG00000005884	3675	ITGA3	9802	6.76836	0.226685	5.06508e-05
ENSG00000198843	51714	SELENOT	4135	5.12722	0.122619	5.08679e-05
ENSG00000165914	145567	TTC7B	21268	2.14515	0.152291	5.0927e-05
ENSG00000163508	8320	EOMES	3656	-0.333537	0.311243	5.1124e-05
ENSG00000101003	9837	GINS1	4130	2.97737	0.127025	5.14329e-05
ENSG00000118260	1385	CREB1	12132	4.66447	0.0986599	5.2091e-05
ENSG00000138642	55008	HERC6	5779	6.24065	0.279873	5.2242e-05
ENSG00000017260	27032	ATP2C1	8510	5.65153	0.116558	5.33961e-05
ENSG00000133731	3612	IMPA1	4405	2.99459	0.124304	5.34422e-05
ENSG00000145990	54438	GFOD1	10686	5.06807	0.16814	5.38874e-05
ENSG00000188157	375790	AGRN	10761	6.84991	0.161643	5.38944e-05
ENSG00000135426	9840	TESPA1	5044	0.715292	0.287041	5.40976e-05
ENSG00000197992	283420	CLEC9A	2857	-1.174	0.422095	5.43525e-05
ENSG00000167842	79003	MIS12	3157	3.29848	0.130073	5.43828e-05
ENSG00000152689	25780	RASGRP3	10749	0.563423	0.331908	5.47181e-05
ENSG00000168884	79155	TNIP2	2652	5.0388	0.111048	5.47513e-05
ENSG00000089820	393	ARHGAP4	5580	3.91466	0.221877	5.55776e-05
ENSG00000188559	57186	RALGAPA2	11649	4.50409	0.107894	5.6025e-05
ENSG00000141293	8631	SKAP1	2646	1.75564	0.288529	5.60568e-05
ENSG00000074755	23140	ZZEF1	15888	5.96481	0.0635384	5.64798e-05
ENSG00000168078	55872	PBK	2148	2.45408	0.211086	5.67238e-05
ENSG00000037241	51121	RPL26L1	1164	3.6317	0.101944	5.72566e-05
ENSG00000146674	3486	IGFBP3	4571	5.8537	0.464722	5.72566e-05
ENSG00000105755	23474	ETHE1	1590	5.66841	0.164998	5.75445e-05
ENSG00000158864	4720	NDUFS2	3658	6.41231	0.0698599	5.76209e-05
ENSG00000211734	28614	TRBV5-1	652	-0.508202	0.490116	5.77237e-05
ENSG00000132718	23208	SYT11	5182	1.64312	0.333115	5.78607e-05
ENSG00000134321	91543	RSAD2	4722	3.67881	0.755531	5.79934e-05
ENSG00000162419	10691	GMEB1	6459	3.88212	0.0786203	5.81284e-05
ENSG00000159214	149473	CCDC24	3563	1.87158	0.195137	5.84574e-05
ENSG00000150768	1737	DLAT	4251	4.83782	0.0966525	5.87105e-05
ENSG00000155329	54819	ZCCHC10	2559	2.98799	0.0990807	5.89541e-05
ENSG00000132465	3512	JCHAIN	1546	3.07551	0.804276	5.90578e-05
ENSG00000135905	55619	DOCK10	11265	4.34779	0.211051	5.9111e-05
ENSG00000136717	274	BIN1	6862	4.07997	0.210466	5.92044e-05
ENSG00000139505	9107	MTMR6	5779	3.58039	0.138351	5.94457e-05
ENSG00000109452	8821	INPP4B	14153	4.00383	0.236952	5.96738e-05
ENSG00000185291	3563	IL3RA	1710	0.680473	0.390923	5.96842e-05
ENSG00000197622	56882	CDC42SE1	4184	7.24716	0.0732067	5.9757e-05
ENSG00000143633	128061	C1orf131	5413	3.01522	0.0962078	6.01938e-05
ENSG00000120063	10672	GNA13	6431	4.6145	0.146684	6.07517e-05
ENSG00000105122	64926	RASAL3	4654	3.49985	0.266559	6.13726e-05
ENSG00000138658	55345	ZGRF1	9103	1.34853	0.169472	6.16392e-05
ENSG00000120334	91687	CENPL	4914	1.88669	0.122561	6.20504e-05
ENSG00000131401			1915	2.78703	0.322535	6.2629e-05
ENSG00000097033	51100	SH3GLB1	6881	6.46191	0.0874181	6.26534e-05
ENSG00000100335	54471	MIEF1	7555	5.17612	0.074915	6.36318e-05
ENSG00000116478	3065	HDAC1	3966	7.04926	0.0722152	6.36395e-05
ENSG00000055130	8454	CUL1	4152	5.66162	0.0642895	6.3765e-05
ENSG00000006756	414	ARSD	7026	5.39389	0.121607	6.3984e-05
ENSG00000177674	57085	AGTRAP	2435	5.32093	0.148428	6.43343e-05
ENSG00000231424			7896	-1.25452	0.282879	6.45794e-05
ENSG00000157637	124565	SLC38A10	7907	5.9886	0.0838354	6.5414e-05
ENSG00000104856	5971	RELB	3016	4.25553	0.215947	6.55902e-05
ENSG00000171517	23566	LPAR3	3536	3.9048	0.13062	6.62044e-05
ENSG00000120738	1958	EGR1	3137	4.99818	0.36447	6.69218e-05
ENSG00000085840	4998	ORC1	3121	2.37505	0.187698	6.79157e-05
ENSG00000171729	55092	TMEM51	2238	5.30044	0.134779	6.83922e-05
ENSG00000091317	54918	CMTM6	3857	6.01611	0.159142	6.84489e-05
ENSG00000065427	3735	KARS1	4051	6.84857	0.0915849	6.86017e-05
ENSG00000103274	4682	NUBP1	1955	4.08836	0.102497	6.86756e-05
ENSG00000164167	11157	LSM6	3975	3.36424	0.0949228	6.8774e-05
ENSG00000124214	6780	STAU1	4094	6.42487	0.0611911	6.89847e-05
ENSG00000143476	51514	DTL	4923	2.59599	0.189933	6.93866e-05
ENSG00000072274	7037	TFRC	7794	6.27045	0.218403	7.0335e-05
ENSG00000179218	811	CALR	2714	9.35861	0.125472	7.15501e-05
ENSG00000136485	10238	DCAF7	6572	6.10364	0.0759572	7.18051e-05
ENSG00000164483	154075	SAMD3	6900	-0.394052	0.312789	7.18202e-05
ENSG00000184985	57537	SORCS2	6317	3.21806	0.255295	7.22102e-05
ENSG00000198855	11153	FICD	4175	1.84311	0.157202	7.22437e-05
ENSG00000143184	6375	XCL1	1227	0.87243	0.342276	7.282e-05
ENSG00000084073	10269	ZMPSTE24	4022	4.56931	0.126548	7.31786e-05
ENSG00000160013	5739	PTGIR	3517	-0.209927	0.488367	7.3224e-05
ENSG00000127124	59269	HIVEP3	14625	3.85751	0.203179	7.33258e-05
ENSG00000105011	55723	ASF1B	1958	3.88723	0.17292	7.33258e-05
ENSG00000162063	899	CCNF	6309	3.94218	0.143266	7.37326e-05
ENSG00000106462	2146	EZH2	4522	3.79164	0.123974	7.40745e-05
ENSG00000048028	57646	USP28	5719	4.14737	0.0948603	7.40745e-05
ENSG00000197540	3004	GZMM	945	0.746611	0.268813	7.42986e-05
ENSG00000068650	23250	ATP11A	13733	4.88441	0.127666	7.47009e-05
ENSG00000177885	2885	GRB2	4716	6.69956	0.0522035	7.47483e-05
ENSG00000162129	81570	CLPB	12428	3.81515	0.1027	7.55337e-05
ENSG00000158050	1844	DUSP2	1929	1.48182	0.23362	7.62144e-05
ENSG00000003402	8837	CFLAR	22479	6.77255	0.1418	7.62267e-05
ENSG00000162434	3716	JAK1	12620	6.91865	0.0836518	7.64076e-05
ENSG00000117461	8503	PIK3R3	7397	2.73767	0.211957	7.6595e-05
ENSG00000109805	64151	NCAPG	4847	3.19679	0.212908	7.69815e-05
ENSG00000086589	55696	RBM22	3587	5.1747	0.0629222	7.72951e-05
ENSG00000143333	6004	RGS16	2408	0.599205	0.265934	7.76078e-05
ENSG00000160999	10603	SH2B2	2384	1.05339	0.242364	7.8183e-05
ENSG00000166479	54495	TMX3	7447	3.8355	0.162923	7.8267e-05
ENSG00000255267	399886	LINC02687	2853	-1.95321	0.383125	7.85873e-05
ENSG00000125037	55831	EMC3	4270	5.56684	0.0900364	7.88685e-05
ENSG00000122986	84329	HVCN1	3646	1.31235	0.202497	7.96606e-05
ENSG00000146216	84630	TTBK1	10231	-2.1907	0.395974	8.00356e-05
ENSG00000141524	11322	TMC6	11730	5.53732	0.12169	8.02163e-05
ENSG00000256039	101060038	LINC02446	1320	-0.640905	0.397078	8.03205e-05
ENSG00000079435	3991	LIPE	5161	2.76575	0.27571	8.07187e-05
ENSG00000168329	1524	CX3CR1	3656	2.79324	0.265377	8.09147e-05
ENSG00000108960	23531	MMD	3193	1.16742	0.182731	8.11699e-05
ENSG00000144802	64332	NFKBIZ	5902	5.92838	0.302055	8.12286e-05
ENSG00000120659	8600	TNFSF11	2734	-1.67004	0.415648	8.16733e-05
ENSG00000170540	23204	ARL6IP1	3558	5.35385	0.125405	8.18902e-05
ENSG00000176208	79915	ATAD5	7079	1.3455	0.194549	8.20005e-05
ENSG00000172349	3603	IL16	12094	3.61905	0.271088	8.22507e-05
ENSG00000119969	3070	HELLS	10150	2.39835	0.177796	8.3912e-05
ENSG00000130119	54552	GNL3L	11949	4.46086	0.0863892	8.49681e-05
ENSG00000211791	28670	TRAV13-2	410	-2.0287	0.381898	8.52641e-05
ENSG00000261448	102723692	LOC102723692	641	-2.16536	0.350707	8.55981e-05
ENSG00000143498	9015	TAF1A	2891	1.04683	0.156457	8.58098e-05
ENSG00000206337	10866	HCP5	11058	5.81753	0.18774	8.58235e-05
ENSG00000100934	10484	SEC23A	8660	4.55111	0.107262	8.68496e-05
ENSG00000130208	341	APOC1	1231	-0.556177	0.382968	8.69199e-05
ENSG00000115170	90	ACVR1	4480	3.7697	0.0999077	8.71488e-05
ENSG00000079387	29843	SENP1	6114	3.9858	0.0729122	8.72229e-05
ENSG00000152422	7518	XRCC4	2676	1.87387	0.152975	8.7376e-05
ENSG00000113649	10915	TCERG1	8714	4.77688	0.100197	8.75024e-05
ENSG00000197471	6693	SPN	7382	3.83542	0.250105	8.754e-05
ENSG00000198851	916	CD3E	2659	4.51398	0.287358	8.82554e-05
ENSG00000051128	9454	HOMER3	3422	2.85819	0.198018	8.82554e-05
ENSG00000281103	100506776	TRG-AS1	7416	0.575486	0.266162	9.01463e-05
ENSG00000178295	348654	GEN1	11832	3.08311	0.170368	9.0196e-05
ENSG00000150045	51348	KLRF1	1260	-1.83963	0.38559	9.04868e-05
ENSG00000102245	959	CD40LG	1852	1.23199	0.441707	9.05316e-05
ENSG00000178607	2081	ERN1	10864	4.45569	0.120484	9.05836e-05
ENSG00000129083	1315	COPB1	5098	6.01837	0.104156	9.18038e-05
ENSG00000144746	10550	ARL6IP5	2555	5.95692	0.112577	9.18844e-05
ENSG00000135341	6885	MAP3K7	7254	4.62347	0.0754432	9.18953e-05
ENSG00000178789	124599	CD300LB	2721	-1.23874	0.297097	9.20551e-05
ENSG00000066651	60487	TRMT11	5722	2.05418	0.11425	9.20557e-05
ENSG00000237943	439949	PRKCQ-AS1	5834	1.13036	0.175591	9.22541e-05
ENSG00000137841	5330	PLCB2	7349	3.10271	0.274412	9.22541e-05
ENSG00000159733	57732	ZFYVE28	9612	2.90329	0.139085	9.22666e-05
ENSG00000086619	56605	ERO1B	5788	0.473991	0.212428	9.32022e-05
ENSG00000134970	51014	TMED7	4055	3.33013	0.269423	9.33906e-05
ENSG00000049860	3074	HEXB	5015	4.90706	0.115575	9.34508e-05
ENSG00000119718	8892	EIF2B2	5436	4.4327	0.0960998	9.34508e-05
ENSG00000140740	7385	UQCRC2	4589	7.13256	0.0702758	9.34544e-05
ENSG00000126067	5690	PSMB2	4528	6.29977	0.0912986	9.51132e-05
ENSG00000133818	22800	RRAS2	3456	3.09923	0.100088	9.51378e-05
ENSG00000168710	10768	AHCYL1	5035	6.50037	0.0683312	9.70946e-05
ENSG00000076242	4292	MLH1	7970	4.50919	0.0797351	9.7827e-05
ENSG00000175063	11065	UBE2C	1286	4.14543	0.196879	9.83907e-05
ENSG00000170852	25948	KBTBD2	4850	4.43442	0.0983188	9.84179e-05
ENSG00000001036	2519	FUCA2	2822	4.32725	0.0990806	9.90161e-05
ENSG00000154518	518	ATP5MC3	6780	7.05318	0.0799986	9.93062e-05
ENSG00000146285	256380	SCML4	9066	0.863927	0.325809	9.93179e-05
ENSG00000119522	57706	DENND1A	10256	4.15631	0.0906338	9.93179e-05
ENSG00000115419	2744	GLS	9833	3.82993	0.153252	0.000100277
ENSG00000137996	8634	RTCA	3028	4.46594	0.101723	0.000100503
ENSG00000114354	10342	TFG	12709	6.24864	0.086469	0.000100549
ENSG00000134352	3572	IL6ST	10117	5.93474	0.173599	0.000100604
ENSG00000204899	440145	MZT1	2231	2.22616	0.158766	0.000101415
ENSG00000166851	5347	PLK1	4760	3.99068	0.20488	0.000101415
ENSG00000124789	9972	NUP153	6121	5.68221	0.0989075	0.000101641
ENSG00000160185	53347	UBASH3A	3918	1.32422	0.292082	0.000101701
ENSG00000092199	3183	HNRNPC	7309	8.23109	0.0825511	0.000101715
ENSG00000112984	10112	KIF20A	3852	3.93599	0.225114	0.000101769
ENSG00000074370	489	ATP2A3	6893	4.25131	0.224167	0.000102324
ENSG00000124203	128611	ZNF831	11605	0.806394	0.31973	0.000102324
ENSG00000164823	734	OSGIN2	4655	2.16184	0.132773	0.00010295
ENSG00000231607	8847	DLEU2	11643	0.504027	0.140219	0.000103016
ENSG00000261061			716	1.08993	0.181709	0.000103096
ENSG00000108679	3959	LGALS3BP	3422	8.09959	0.119269	0.00010328
ENSG00000095370	10044	SH2D3C	4628	2.5686	0.221829	0.000103373
ENSG00000119953	10285	SMNDC1	5404	3.75815	0.103228	0.000103911
ENSG00000118804	8987	STBD1	3420	-0.359753	0.181916	0.000105282
ENSG00000136937	4686	NCBP1	5506	5.02857	0.0831926	0.000105542
ENSG00000129219	5338	PLD2	4832	6.73264	0.13847	0.000105542
ENSG00000256043	1519	CTSO	2903	3.06935	0.174174	0.000106073
ENSG00000125870	6629	SNRPB2	2608	4.26921	0.094091	0.000106372
ENSG00000162704	10092	ARPC5	10650	6.42382	0.109724	0.000107054
ENSG00000105835	10135	NAMPT	8827	7.47467	0.256293	0.000107291
ENSG00000091140	1738	DLD	5102	5.59995	0.0933332	0.000107962
ENSG00000188827	84464	SLX4	8599	3.53771	0.0784426	0.000108065
ENSG00000180539	401563	LINC02908	4990	-1.12587	0.310353	0.000108086
ENSG00000101224	994	CDC25B	4314	5.02423	0.222581	0.000108353
ENSG00000100412	50	ACO2	4049	6.82391	0.0709931	0.00010911
ENSG00000122025	2322	FLT3	4159	-0.611216	0.339033	0.000110591
ENSG00000100949	5875	RABGGTA	3545	5.51292	0.151603	0.000111088
ENSG00000135124	5025	P2RX4	8155	2.55265	0.204528	0.000111216
ENSG00000165507	11067	DEPP1	2979	2.1303	0.313578	0.000111943
ENSG00000233355	100506915	CHRM3-AS2	9393	-1.22696	0.379005	0.000112031
ENSG00000107371	51010	EXOSC3	3023	3.19826	0.106255	0.000112031
ENSG00000172757	1072	CFL1	5865	9.0037	0.113221	0.000112406
ENSG00000172115	54205	CYCS	5791	6.06759	0.128452	0.000112828
ENSG00000167077	150365	MEI1	7038	-0.324117	0.305054	0.000112828
ENSG00000277879			1553	-1.32993	0.267893	0.000113047
ENSG00000138964	64098	PARVG	8621	2.87652	0.250892	0.000113047
ENSG00000181104	2149	F2R	3972	1.98483	0.30396	0.000113447
ENSG00000116688	9927	MFN2	10234	7.09896	0.0918902	0.000113911
ENSG00000159131	2618	GART	7751	5.7961	0.101212	0.000113927
ENSG00000160932	4061	LY6E	2638	7.25936	0.199337	0.000117383
ENSG00000196776	961	CD47	8228	6.68476	0.117698	0.000117536
ENSG00000073803	9175	MAP3K13	12604	4.29815	0.0929467	0.000117634
ENSG00000205413	54809	SAMD9	6855	6.56875	0.288397	0.000118108
ENSG00000213024	23636	NUP62	6020	5.7356	0.0802219	0.000118245
ENSG00000123136	10212	DDX39A	3861	5.35088	0.169423	0.000118427
ENSG00000089639	51291	GMIP	3730	4.21676	0.115605	0.000118427
ENSG00000139192	55080	TAPBPL	3188	4.54336	0.182604	0.00012159
ENSG00000122566	3181	HNRNPA2B1	9267	8.68633	0.0747685	0.000122092
ENSG00000109685	7468	NSD2	19807	5.65508	0.111252	0.000122113
ENSG00000165934	53981	CPSF2	13563	5.55214	0.075866	0.000123123
ENSG00000168374	378	ARF4	2595	6.28439	0.121914	0.000123145
ENSG00000170759	3799	KIF5B	5866	6.53619	0.117319	0.000124578
ENSG00000211890	3494	IGHA2	1430	4.14752	0.871297	0.000124895
ENSG00000181409	9625	AATK	13177	0.0138279	0.302553	0.000124895
ENSG00000148459	23590	PDSS1	1913	2.18026	0.138698	0.000125082
ENSG00000138182	9585	KIF20B	6851	3.06552	0.175508	0.000125082
ENSG00000174891	51319	RSRC1	5117	3.21607	0.0782132	0.000125542
ENSG00000111860	387119	CEP85L	9428	0.282279	0.242486	0.000127904
ENSG00000129534	55320	MIS18BP1	6250	3.28833	0.157508	0.000129553
ENSG00000110955	506	ATP5F1B	2238	9.20893	0.0754577	0.000129762
ENSG00000111711	51026	GOLT1B	3789	2.93239	0.188237	0.000129767
ENSG00000126759	5199	CFP	5617	-1.30071	0.327267	0.000129823
ENSG00000231752			5745	-1.8408	0.32793	0.00012987
ENSG00000205683	8110	DPF3	6889	-0.924688	0.245828	0.000131022
ENSG00000176907	56892	TCIM	1829	0.46111	0.361313	0.000131298
ENSG00000010810	2534	FYN	7411	3.50149	0.273316	0.000131909
ENSG00000057663	9474	ATG5	5655	4.16933	0.0880126	0.000131996
ENSG00000104998	9466	IL27RA	2950	3.89779	0.181631	0.000132364
ENSG00000139372	6996	TDG	4885	3.90838	0.117321	0.000132723
ENSG00000128383	200315,100913187	APOBEC3A,APOBEC3A_B	2359	4.54093	0.623146	0.000132907
ENSG00000275791	28583	TRBV10-3	368	-2.08384	0.362469	0.000132974
ENSG00000268916	389903	CSAG3	1083	-1.24379	0.396855	0.000133798
ENSG00000145569	54491	OTULINL	7040	2.32704	0.210635	0.000133968
ENSG00000062096	416	ARSF	2205	3.774	0.269823	0.000135643
ENSG00000101367	22919	MAPRE1	2562	6.05991	0.101629	0.00013585
ENSG00000113916	604	BCL6	5936	5.39015	0.149631	0.000137202
ENSG00000115091	10096	ACTR3	11946	7.71111	0.122756	0.000137395
ENSG00000032444	10908	PNPLA6	7161	5.59043	0.0853554	0.000138705
ENSG00000165832	142940	TRUB1	3599	2.96663	0.116944	0.000139156
ENSG00000178764	22882	ZHX2	4453	3.73951	0.119368	0.000140029
ENSG00000157693	203197	TMEM268	4792	3.40882	0.0899815	0.000140442
ENSG00000121966	7852	CXCR4	2208	2.38096	0.305109	0.00014217
ENSG00000109743	683	BST1	2865	-0.341081	0.371289	0.000143006
ENSG00000162972	79568	MAIP1	1624	2.80199	0.0869672	0.000143527
ENSG00000100079	3957	LGALS2	833	1.05402	0.406104	0.000143527
ENSG00000075336	29090	TIMM21	5197	3.78606	0.0740817	0.000143607
ENSG00000162402	23358	USP24	12023	5.43413	0.075349	0.000144521
ENSG00000169071	4920	ROR2	5880	2.728	0.214087	0.000144578
ENSG00000167196	26263	FBXO22	11821	3.56635	0.0669474	0.000145665
ENSG00000260136			1007	-1.29594	0.208844	0.00014567
ENSG00000123485	55355	HJURP	3821	2.79652	0.168732	0.000145982
ENSG00000095139	372	ARCN1	4177	6.79692	0.0782786	0.000146685
ENSG00000151849	55835	CENPJ	5817	2.21469	0.152046	0.000147141
ENSG00000116406	80267	EDEM3	7792	4.54787	0.11767	0.000149236
ENSG00000171492	55144	LRRC8D	4852	2.9371	0.183831	0.000149567
ENSG00000162894	9214	FCMR	3417	2.07908	0.237033	0.000149682
ENSG00000211746	28568	TRBV19	552	-0.325512	0.404384	0.000151037
ENSG00000175463	374403	TBC1D10C	5033	2.91491	0.277655	0.000151111
ENSG00000053524	23101	MCF2L2	20568	-1.15302	0.252735	0.000151431
ENSG00000101911	5634	PRPS2	2758	4.78541	0.105594	0.000151601
ENSG00000149636	79980	DSN1	2739	3.12003	0.0934332	0.000152702
ENSG00000134690	55143	CDCA8	2406	3.64312	0.144487	0.0001529
ENSG00000184831	79135	APOO	2357	2.76041	0.0862126	0.000154807
ENSG00000123975	1164	CKS2	616	3.51822	0.148919	0.000154874
ENSG00000004399	23129	PLXND1	9557	4.66262	0.275148	0.000155024
ENSG00000104147	11339	OIP5	1201	1.3557	0.153715	0.000155592
ENSG00000114529	79669	C3orf52	6021	1.35601	0.203152	0.00015593
ENSG00000136891	54881	TEX10	7264	3.33896	0.0966588	0.00015593
ENSG00000173114	54674	LRRN3	3875	-1.64999	0.391689	0.000156341
ENSG00000144747	7110	TMF1	7911	4.81871	0.104016	0.000156656
ENSG00000283498	100422885	MIR1244-2	85	-0.611131	0.392479	0.000156656
ENSG00000153815	80790	CMIP	12715	6.75056	0.109604	0.000156656
[truncated: 2,422 more rows]

## Sheet: CS_trend_DOWN
ensembl	entrez	symbol	length	average_expression	cs_trend_log2FC	cs_trend_FDR
ENSG00000004975	1856	DVL2	5321	5.31345	-0.140252	9.75901e-11
ENSG00000120896	10174	SORBS3	6097	6.67732	-0.284923	3.38683e-10
ENSG00000125520	56731	SLC2A4RG	2874	6.86798	-0.24039	8.86914e-10
ENSG00000145214	1609	DGKQ	4983	4.84736	-0.174578	1.46668e-09
ENSG00000220205	6844	VAMP2	3241	5.6046	-0.171001	1.6362e-09
ENSG00000108352	51195	RAPGEFL1	5736	8.40286	-0.229059	3.14405e-09
ENSG00000144868	66000	TMEM108	8425	0.461945	-0.604988	3.26564e-09
ENSG00000181666	284459	ZNF875	7337	4.29169	-0.138489	3.27903e-09
ENSG00000140320	22893	BAHD1	5449	5.18865	-0.14274	5.75487e-09
ENSG00000261478			1456	-1.73911	-0.540903	7.15917e-09
ENSG00000169962	83756	TAS1R3	3475	1.48001	-0.498489	1.04999e-08
ENSG00000182983	389114	ZNF662	6352	3.20447	-0.418626	1.10583e-08
ENSG00000214860	645027	EVPLL	2040	3.45736	-0.363032	1.19277e-08
ENSG00000167103	138429	PIP5KL1	3327	1.49139	-0.324813	1.40376e-08
ENSG00000104892	147700	KLC3	3654	5.51132	-0.31943	1.50448e-08
ENSG00000149657	149986	LSM14B	3377	5.65463	-0.110347	1.52396e-08
ENSG00000285873			811	2.00478	-0.411327	1.71992e-08
ENSG00000126803	3306	HSPA2	5777	5.70106	-0.359065	2.44124e-08
ENSG00000089220	5037	PEBP1	1514	8.41694	-0.256569	2.69629e-08
ENSG00000130653	375775	PNPLA7	9845	2.16582	-0.437468	3.14888e-08
ENSG00000104946	79735	TBC1D17	4746	5.27734	-0.158162	3.14888e-08
ENSG00000140939	8996	NOL3	2992	5.07915	-0.265885	3.52571e-08
ENSG00000108576	6532	SLC6A4	6983	2.43688	-0.871763	3.71608e-08
ENSG00000082781	3693	ITGB5	6515	7.31935	-0.188947	4.05443e-08
ENSG00000165802	26012	NSMF	4915	4.86062	-0.180709	4.18561e-08
ENSG00000122547	80820	EEPD1	4737	4.01403	-0.308765	4.20482e-08
ENSG00000114859	1181	CLCN2	8522	2.16875	-0.184674	4.73596e-08
ENSG00000133315	28992	MACROD1	2096	4.14571	-0.204663	4.79707e-08
ENSG00000279754			175	-0.178787	-0.656957	4.82659e-08
ENSG00000117834	200010	SLC5A9	4535	-1.45238	-0.739878	5.17243e-08
ENSG00000105245	9253	NUMBL	5823	4.24533	-0.269787	5.17414e-08
ENSG00000142765	84958	SYTL1	5584	7.37796	-0.195576	5.40069e-08
ENSG00000166165	1152	CKB	2383	6.16489	-0.422809	5.7977e-08
ENSG00000197953	344752	AADACL2	5071	1.68134	-1.05555	5.81381e-08
ENSG00000165102	138050	HGSNAT	8934	6.32274	-0.0990934	6.1299e-08
ENSG00000102934	51090	PLLP	8705	4.98556	-0.308766	6.29002e-08
ENSG00000068383	3632	INPP5A	3739	4.35698	-0.119539	6.45651e-08
ENSG00000169885	163688	CALML6	2040	0.671702	-0.645917	6.67792e-08
ENSG00000092068	23428	SLC7A8	5991	6.36857	-0.229355	6.80681e-08
ENSG00000100321	9145	SYNGR1	6940	5.7727	-0.222239	7.00379e-08
ENSG00000143590	1944	EFNA3	1944	4.78007	-0.255171	7.21046e-08
ENSG00000065621	119391	GSTO2	9926	4.78263	-0.18696	7.67979e-08
ENSG00000161395	93210	PGAP3	3619	5.20742	-0.192041	7.89792e-08
ENSG00000169738	51181	DCXR	1879	5.99467	-0.182736	8.27634e-08
ENSG00000183248	80164	PRR36	4467	1.12174	-0.43753	8.36137e-08
ENSG00000044446	5256	PHKA2	8547	5.19603	-0.260265	8.39569e-08
ENSG00000179523	645212	EIF3J-DT	3453	2.02986	-0.235846	8.728e-08
ENSG00000114771	13	AADAC	1632	-0.0936829	-0.853536	8.76272e-08
ENSG00000213672	51517	NCKIPSD	3431	4.48431	-0.165414	8.799e-08
ENSG00000241852	541565	C8orf58	3319	2.4554	-0.204395	8.83929e-08
ENSG00000167535	784	CACNB3	7153	4.66776	-0.191873	8.92035e-08
ENSG00000066248	25791	NGEF	4647	4.38677	-0.426173	8.99959e-08
ENSG00000131981	3958	LGALS3	2199	8.14716	-0.185957	9.24151e-08
ENSG00000114631	50512	PODXL2	2175	3.04823	-0.165351	9.45186e-08
ENSG00000165238	65268	WNK2	13198	5.03587	-0.514507	9.56531e-08
ENSG00000188095	145873	MESP2	1809	1.21759	-0.421479	9.60705e-08
ENSG00000117592	9588	PRDX6	2311	7.80853	-0.228411	9.72357e-08
ENSG00000237883			1185	1.94302	-0.269534	1.03469e-07
ENSG00000137103	51754	TMEM8B	16221	4.81849	-0.282332	1.04937e-07
ENSG00000237489	387723	C10orf143	6811	1.91276	-0.182179	1.1221e-07
ENSG00000121413	65982	ZSCAN18	8175	5.02627	-0.237366	1.12524e-07
ENSG00000204231	6257	RXRB	3897	5.63719	-0.086971	1.19621e-07
ENSG00000185090	149175	MANEAL	3018	3.16593	-0.233405	1.24638e-07
ENSG00000184349	1946	EFNA5	5745	4.95278	-0.188611	1.26555e-07
ENSG00000140470	170691	ADAMTS17	8394	2.95415	-0.279499	1.27234e-07
ENSG00000160678	6271	S100A1	3030	-0.680329	-0.393596	1.28304e-07
ENSG00000165548	57156	TMEM63C	6363	3.33765	-0.478517	1.31453e-07
ENSG00000130518	80726	IQCN	9154	2.04356	-0.347098	1.39933e-07
ENSG00000160161	148113	CILP2	4360	-0.184961	-0.562137	1.4092e-07
ENSG00000182175	56963	RGMA	13221	5.58426	-0.192033	1.42109e-07
ENSG00000255774	105379407	LINC02747	2412	1.50656	-0.530081	1.42407e-07
ENSG00000149716	220064	LTO1	7872	4.10254	-0.142573	1.45423e-07
ENSG00000166897	114794	ELFN2	8791	-1.72811	-0.762166	1.4676e-07
ENSG00000167107	80221	ACSF2	5797	4.95429	-0.244245	1.53799e-07
ENSG00000228586			510	-2.18299	-0.806293	1.58961e-07
ENSG00000095203	54566	EPB41L4B	7879	2.73025	-0.340994	1.70193e-07
ENSG00000119599	26094	DCAF4	5536	3.57355	-0.165319	1.78576e-07
ENSG00000148356	90678	LRSAM1	9867	4.8365	-0.143074	1.87999e-07
ENSG00000261143	400406	ADAMTS7P3	3758	-1.72978	-0.644054	1.88816e-07
ENSG00000184828	201501	ZBTB7C	7610	7.44225	-0.195715	1.94577e-07
ENSG00000264364	140735	DYNLL2	6807	7.25739	-0.101461	1.99754e-07
ENSG00000204175	9721	GPRIN2	1968	3.49436	-0.336561	2.09638e-07
ENSG00000138109	1559	CYP2C9	4058	-0.266526	-0.743641	2.10048e-07
ENSG00000187954	50626	ZFTRAF1	9787	5.42382	-0.152319	2.32642e-07
ENSG00000158109	127262	TPRG1L	2401	6.55613	-0.149359	2.33269e-07
ENSG00000253125			2191	0.252536	-0.911614	2.33269e-07
ENSG00000108840	10014	HDAC5	7618	6.59078	-0.241736	2.45879e-07
ENSG00000172992	79877	DCAKD	2834	4.96841	-0.156174	2.4625e-07
ENSG00000099622	1153	CIRBP	6368	7.07732	-0.183761	2.46815e-07
ENSG00000134030	9811	CTIF	8115	4.9929	-0.228871	2.47658e-07
ENSG00000005882	5164	PDK2	5471	4.63107	-0.183617	2.55229e-07
ENSG00000116667	81563	C1orf21	11594	6.86662	-0.1864	2.65007e-07
ENSG00000140545	4240	MFGE8	6807	6.40397	-0.28832	2.78822e-07
ENSG00000180891	404093	CUEDC1	5666	5.68091	-0.198192	2.84496e-07
ENSG00000237512	728978	UNC5B-AS1	707	1.08199	-0.387465	2.87757e-07
ENSG00000159556	64843	ISL2	2171	3.74494	-0.270997	2.9354e-07
ENSG00000168824	27065	NSG1	4355	6.5377	-0.249802	2.94521e-07
ENSG00000116819	339488	TFAP2E	2272	2.48417	-0.298929	3.04503e-07
ENSG00000230387	100505664	LOC100505664	5300	0.654662	-0.593161	3.06332e-07
ENSG00000104936	1760	DMPK	5815	4.46047	-0.223222	3.1436e-07
ENSG00000186204	66002	CYP4F12	5090	4.65222	-0.256074	3.72459e-07
ENSG00000230978	54064	LINC00160	979	0.298046	-0.561234	3.73683e-07
ENSG00000235954	284900	TTC28-AS1	14199	2.82949	-0.208766	3.74769e-07
ENSG00000172663	80194	TMEM134	5892	6.04273	-0.146076	3.87995e-07
ENSG00000108641	27077	B9D1	8488	2.49808	-0.172417	3.88276e-07
ENSG00000101049	10110	SGK2	5140	-0.623389	-0.48322	3.91922e-07
ENSG00000164265	117156	SCGB3A2	1075	-1.28187	-0.975682	4.23269e-07
ENSG00000043039	8538	BARX2	3752	7.70981	-0.280055	4.2462e-07
ENSG00000203499	642574	IQANK1	4982	6.05788	-0.141417	4.37504e-07
ENSG00000167733	374875	HSD11B1L	2991	1.44998	-0.208977	4.48041e-07
ENSG00000087884	28971	AAMDC	1943	3.03795	-0.174416	4.49303e-07
ENSG00000083817	55659	ZNF416	2545	3.25797	-0.234579	4.62268e-07
ENSG00000148985	27315	PGAP2	3701	5.26506	-0.145216	4.83694e-07
ENSG00000162552	54361	WNT4	4650	5.85471	-0.316252	5.31819e-07
ENSG00000176909	284358	MAMSTR	2286	1.2605	-0.271915	5.35159e-07
ENSG00000267296	80054	CEBPA-DT	2198	2.15048	-0.195122	5.46823e-07
ENSG00000160460	57731	SPTBN4	11767	0.785295	-0.403305	5.51623e-07
ENSG00000133142	79921	TCEAL4	2518	5.2212	-0.145415	5.51956e-07
ENSG00000196700	57473	ZNF512B	5982	5.76678	-0.11424	5.69897e-07
ENSG00000162413	9903	KLHL21	6901	6.56528	-0.113988	5.74325e-07
ENSG00000157216	23648	SSBP3	5227	6.76778	-0.152149	5.74354e-07
ENSG00000196972	644596	SMIM10L2B	2817	1.36164	-0.237035	5.94839e-07
ENSG00000137819	54852	PAQR5	6259	3.89348	-0.404045	6.01067e-07
ENSG00000261183	102724362	SPINT1-AS1	1239	3.93873	-0.197074	6.06479e-07
ENSG00000132478	85451	UNK	5540	4.85866	-0.0879701	6.09295e-07
ENSG00000070371	8218	CLTCL1	10052	2.02576	-0.257329	6.16625e-07
ENSG00000141542	10966	RAB40B	6164	3.48663	-0.167202	6.17956e-07
ENSG00000163686	57406	ABHD6	3563	4.29156	-0.269726	6.19902e-07
ENSG00000172250	94009	SERHL	2844	-0.133125	-0.461235	6.25869e-07
ENSG00000007516	8938	BAIAP3	6109	2.14105	-0.355817	6.26025e-07
ENSG00000132613	92154	MTSS2	4986	6.48506	-0.182685	6.31713e-07
ENSG00000166869	63928	CHP2	1967	3.54047	-0.689209	6.39902e-07
ENSG00000137818	6176	RPLP1	3252	10.0868	-0.13056	6.5422e-07
ENSG00000106078	23242	COBL	14349	4.95162	-0.386554	6.58768e-07
ENSG00000149582	84866	TMEM25	5529	3.56172	-0.211263	6.6314e-07
ENSG00000180116	283461	C12orf40	4454	-1.06453	-0.990235	6.66886e-07
ENSG00000187091	5333	PLCD1	4194	5.90917	-0.218062	6.94068e-07
ENSG00000101342	140711	TLDC2	2553	-0.7629	-0.386251	7.04707e-07
ENSG00000226287			2707	1.6504	-0.219372	7.04759e-07
ENSG00000168301	200845	KCTD6	3086	3.02511	-0.258736	7.15693e-07
ENSG00000080845	22839	DLGAP4	8789	5.95414	-0.0832931	7.24358e-07
ENSG00000107957	9644	SH3PXD2A	11756	7.55558	-0.163281	7.35361e-07
ENSG00000106123	2051	EPHB6	5325	6.16568	-0.268231	7.38136e-07
ENSG00000154122	56172	ANKH	12695	6.05515	-0.15594	7.38812e-07
ENSG00000196228	442038	SULT1C3	915	-1.75188	-1.02357	7.40007e-07
ENSG00000167971	57524	CASKIN1	5969	0.929362	-0.309634	7.45841e-07
ENSG00000243024			2138	-1.17705	-0.549178	7.69536e-07
ENSG00000103034	65009	NDRG4	9647	8.18308	-0.247255	7.83149e-07
ENSG00000143786	149111	CNIH3	6367	0.653772	-0.235019	7.9911e-07
ENSG00000092621	26227	PHGDH	9187	7.77602	-0.332227	8.01304e-07
ENSG00000171658			2628	0.98997	-0.412913	8.29956e-07
ENSG00000163812	51304	ZDHHC3	13405	6.78745	-0.089844	8.3113e-07
ENSG00000237499	100130476	WAKMAR2	4150	2.53242	-0.392407	8.38592e-07
ENSG00000110092	595	CCND1	4761	8.38929	-0.24019	8.54352e-07
ENSG00000196872	343990	CRACDL	4705	5.25339	-0.38365	8.81302e-07
ENSG00000121671	1408	CRY2	6200	4.68984	-0.166221	9.01725e-07
ENSG00000203867	282996	RBM20	8222	3.4051	-0.440646	9.11505e-07
ENSG00000126705	27245	AHDC1	8297	6.77608	-0.193495	9.61387e-07
ENSG00000134461	54522	ANKRD16	3060	2.51687	-0.137095	9.71929e-07
ENSG00000013583	50865	HEBP1	3428	4.67811	-0.131541	9.96098e-07
ENSG00000168481	203190	LGI3	4509	3.08201	-0.656328	1.00256e-06
ENSG00000236901	81571	MIR600HG	5984	2.91052	-0.271528	1.00637e-06
ENSG00000236104	9278	ZBTB22	2737	4.62719	-0.114953	1.06346e-06
ENSG00000120471	63970	TP53AIP1	3445	5.16648	-0.276854	1.06586e-06
ENSG00000235823	90271	OLMALINC	13609	2.82298	-0.188682	1.08174e-06
ENSG00000224186	100996485	PITX1-AS1	6650	3.80261	-0.345783	1.08629e-06
ENSG00000283183	105374338	LOC105374338	3011	-1.13813	-0.596211	1.0868e-06
ENSG00000187595	201181	ZNF385C	5198	-0.266314	-0.319453	1.09101e-06
ENSG00000261609	8139	GAN	15699	5.93835	-0.288822	1.12905e-06
ENSG00000237101	101927164	LOC101927164	1323	-0.639605	-0.550182	1.13223e-06
ENSG00000178776	389336	C5orf46	1218	0.71889	-1.19475	1.14225e-06
ENSG00000072134	22905	EPN2	8517	6.47185	-0.135223	1.14833e-06
ENSG00000197446	1572	CYP2F1	3009	3.31661	-0.939874	1.15596e-06
ENSG00000167972	21	ABCA3	7804	2.84148	-0.284087	1.17542e-06
ENSG00000223573	257000	TINCR	4429	6.59434	-0.188989	1.1795e-06
ENSG00000231367	101929596	LINC02613	5386	-1.56337	-0.523813	1.19636e-06
ENSG00000135924	3300	DNAJB2	5809	6.84841	-0.134469	1.19855e-06
ENSG00000214274	283	ANG	1439	1.24562	-0.233228	1.228e-06
ENSG00000102878	3299	HSF4	3377	2.61675	-0.43092	1.23252e-06
ENSG00000167701	2875	GPT	2756	1.41283	-0.315505	1.23958e-06
ENSG00000185567	113146	AHNAK2	18788	8.86073	-0.210311	1.29923e-06
ENSG00000174326	162515	SLC16A11	2306	0.411169	-0.315131	1.30956e-06
ENSG00000186350	6256	RXRA	12077	8.12517	-0.154813	1.31378e-06
ENSG00000162040	64711	HS3ST6	1236	4.36202	-0.639119	1.3211e-06
ENSG00000230156	100874173	LINC00443	1495	-0.958279	-0.659635	1.33381e-06
ENSG00000197415	79674	VEPH1	6543	-0.450156	-0.872008	1.33646e-06
ENSG00000130382	4298	MLLT1	4765	6.26585	-0.0648757	1.34513e-06
ENSG00000143845	55224	ETNK2	4513	4.94572	-0.685756	1.3602e-06
ENSG00000169918	161725	OTUD7A	14331	1.04237	-0.252932	1.37508e-06
ENSG00000106330	64598	MOSPD3	1696	4.72609	-0.210102	1.3931e-06
ENSG00000180354	222166	MTURN	6356	3.80108	-0.212736	1.39878e-06
ENSG00000262160			3177	4.37721	-0.134012	1.41303e-06
ENSG00000140691	79798	ARMC5	5545	4.61097	-0.138078	1.42358e-06
ENSG00000183077	125061	AFMID	4048	4.11432	-0.139872	1.43687e-06
ENSG00000131738	3884	KRT33B	1616	1.35102	-0.904405	1.45325e-06
ENSG00000182749	164091	PAQR7	3244	5.59693	-0.174954	1.45874e-06
ENSG00000283703	338667	VSIG10L2	5111	3.7045	-0.421319	1.47281e-06
ENSG00000136895	84253	GARNL3	9695	2.07901	-0.237696	1.4918e-06
ENSG00000111653	51147	ING4	2709	4.60295	-0.16138	1.54231e-06
ENSG00000262454	100129781	MIR193BHG	6049	2.50891	-0.365255	1.55065e-06
ENSG00000184381	8398	PLA2G6	8150	3.67311	-0.255272	1.55842e-06
ENSG00000154930	84532	ACSS1	8691	4.38899	-0.216019	1.5629e-06
ENSG00000164828	23353	SUN1	11850	6.48262	-0.10398	1.61651e-06
ENSG00000179241	143458	LDLRAD3	4575	3.44168	-0.263939	1.63035e-06
ENSG00000120913	64236	PDLIM2	12388	6.6195	-0.323756	1.67165e-06
ENSG00000170892	79042	TSEN34	3542	5.35238	-0.0965242	1.6976e-06
ENSG00000169635	23119	HIC2	7252	3.16985	-0.158949	1.77622e-06
ENSG00000248587			10832	-2.02001	-0.84914	1.7778e-06
ENSG00000279141	401561	LINC01451	3406	0.611049	-0.390315	1.78875e-06
ENSG00000057757	57095	PITHD1	2173	7.05707	-0.291824	1.79421e-06
ENSG00000136457	1101	CHAD	1742	-0.460083	-0.372456	1.79421e-06
ENSG00000175662	146691	TOM1L2	7863	7.87731	-0.197799	1.79984e-06
ENSG00000129646	84074	QRICH2	5775	2.86997	-0.208416	1.80262e-06
ENSG00000177169	8408	ULK1	7620	5.99226	-0.316553	1.81404e-06
ENSG00000233221			3917	0.763997	-0.427952	1.81615e-06
ENSG00000166887	23339	VPS39	8345	6.0395	-0.0773704	1.85554e-06
ENSG00000164236	651746	ANKRD33B	10043	4.09273	-0.374866	1.86206e-06
ENSG00000178467	54681	P4HTM	7637	3.77908	-0.155678	1.86365e-06
ENSG00000256812	84290	CAPNS2	1004	5.80687	-0.256868	1.86365e-06
ENSG00000059915	5662	PSD	5979	2.11769	-0.285811	1.86381e-06
ENSG00000143303	51093	METTL25B	3169	4.15829	-0.106835	1.86769e-06
ENSG00000157837	121665	SPPL3	6659	6.81533	-0.0983322	1.86769e-06
ENSG00000235437	92249	LINC01278	14146	3.53657	-0.12323	1.88448e-06
ENSG00000109255	10874	NMU	975	5.67559	-0.37705	1.89291e-06
ENSG00000157353	197258	FCSK	7231	4.09761	-0.103348	1.92443e-06
ENSG00000169914	23252	OTUD3	6885	3.09219	-0.174253	1.92811e-06
ENSG00000198276	54963	UCKL1	3185	5.01533	-0.139401	1.92898e-06
ENSG00000224784	112488748	S100A15A	181	-1.72532	-1.03559	1.93995e-06
ENSG00000120457	3762	KCNJ5	6237	2.99308	-0.463013	1.94945e-06
ENSG00000276234	6871	TADA2A	5637	3.88867	-0.0909937	1.99466e-06
ENSG00000175573	83638	C11orf68	1704	4.94972	-0.165231	2.00202e-06
ENSG00000235194	90673	PPP1R3E	5550	3.33882	-0.167351	2.01407e-06
ENSG00000174788	126006	PCP2	770	-0.472663	-0.537102	2.03415e-06
ENSG00000171045	203062	TSNARE1	4339	3.40968	-0.173387	2.08201e-06
ENSG00000100711	79038	ZFYVE21	8390	6.35308	-0.121693	2.10309e-06
ENSG00000255120	101927828	OVOL1-AS1	685	-0.77177	-0.568654	2.11092e-06
ENSG00000067840	57595	PDZD4	4341	2.84357	-0.267557	2.15485e-06
ENSG00000079482	4983	OPHN1	8089	3.70187	-0.217579	2.1651e-06
ENSG00000179846	284353	NKPD1	4987	4.02333	-0.433118	2.19042e-06
ENSG00000158813	1896	EDA	7002	1.51584	-0.241572	2.24952e-06
ENSG00000149600	149951	COMMD7	2584	4.19947	-0.11919	2.27352e-06
ENSG00000127585	146330	FBXL16	3968	4.67183	-0.341423	2.31653e-06
ENSG00000110628	5002	SLC22A18	5231	3.91828	-0.209839	2.34601e-06
ENSG00000143126	1952	CELSR2	12830	8.63343	-0.181055	2.35345e-06
ENSG00000130684	26152	ZNF337	4855	4.09406	-0.123718	2.35345e-06
ENSG00000143258	27005	USP21	3764	4.50394	-0.0912231	2.35593e-06
ENSG00000198182	84775	ZNF607	4703	2.96589	-0.1493	2.38459e-06
ENSG00000107829	6468	FBXW4	5038	5.64965	-0.105636	2.41944e-06
ENSG00000092445	7301	TYRO3	10770	5.99619	-0.302632	2.41944e-06
ENSG00000164402	23176	SEPTIN8	7709	6.60405	-0.151936	2.44233e-06
ENSG00000186442	3850	KRT3	2319	3.88762	-0.996694	2.44233e-06
ENSG00000196312			12143	3.96479	-0.121141	2.48545e-06
ENSG00000164048	51385	ZNF589	5521	3.78556	-0.182635	2.59644e-06
ENSG00000272682			1514	-1.38187	-0.364362	2.6273e-06
ENSG00000143878	388	RHOB	2367	6.36038	-0.182766	2.64995e-06
ENSG00000103266	10273	STUB1	2318	6.27548	-0.1175	2.66196e-06
ENSG00000174282	57659	ZBTB4	6132	7.02938	-0.136316	2.66966e-06
ENSG00000176293	7694	ZNF135	6418	2.59837	-0.248627	2.67078e-06
ENSG00000204219	6920	TCEA3	3675	5.42503	-0.215965	2.68782e-06
ENSG00000177494	79413	ZBED2	2214	5.258	-0.548356	2.69151e-06
ENSG00000204947	155054	ZNF425	3665	2.93058	-0.191308	2.73355e-06
ENSG00000215067	100506713	ALOX12-AS1	6473	1.18709	-0.332465	2.74815e-06
ENSG00000187189	23270	TSPYL4	4112	3.8682	-0.1886	2.75798e-06
ENSG00000188747	10811	NOXA1	1678	4.03583	-0.241408	2.77889e-06
ENSG00000103037	79918	SETD6	7739	3.41967	-0.139646	2.79351e-06
ENSG00000178821	339456	TMEM52	1600	2.40495	-0.407482	2.79439e-06
ENSG00000259761			801	-2.0841	-0.942882	2.83749e-06
ENSG00000108799	2145	EZH1	6988	4.91772	-0.149706	2.92371e-06
ENSG00000236810	100506963	ELOA-AS1	3086	0.629432	-0.161758	2.95335e-06
ENSG00000124942	79026	AHNAK	19466	11.8401	-0.206471	2.98808e-06
ENSG00000198131	27300	ZNF544	7216	4.48422	-0.0956469	2.99875e-06
ENSG00000076984	5609	MAP2K7	5145	5.53195	-0.0860621	3.00249e-06
ENSG00000134253	80263	TRIM45	4368	1.59752	-0.216597	3.03239e-06
ENSG00000183779	80139	ZNF703	3316	6.47487	-0.215012	3.03239e-06
ENSG00000184903	83943	IMMP2L	3970	2.00906	-0.144641	3.04099e-06
ENSG00000166924	222950	NYAP1	3589	0.510876	-0.349465	3.09745e-06
ENSG00000197562	57799	RAB40C	4182	5.49141	-0.14272	3.10661e-06
ENSG00000285184			3586	-0.0262906	-0.256832	3.12562e-06
ENSG00000163141	149428	BNIPL	3809	7.40365	-0.289701	3.2397e-06
ENSG00000183049	57118	CAMK1D	8697	5.60647	-0.242633	3.2397e-06
ENSG00000101849	6907	TBL1X	9039	5.56651	-0.120552	3.37511e-06
ENSG00000162409	5563	PRKAA2	9362	1.81269	-0.426927	3.45014e-06
ENSG00000165886	80019	UBTD1	1647	3.81826	-0.181372	3.49312e-06
ENSG00000183401	126075	CCDC159	4064	2.94134	-0.168888	3.49312e-06
ENSG00000010322	11188	NISCH	9062	6.41252	-0.142503	3.52483e-06
ENSG00000088280	55616	ASAP3	4988	5.84067	-0.304594	3.55993e-06
ENSG00000253716	100507316	MINCR	1530	0.449131	-0.246613	3.61396e-06
ENSG00000198728	8861	LDB1	3776	6.66918	-0.115603	3.6193e-06
ENSG00000232803	100127888	SLCO4A1-AS1	1534	-0.513248	-0.935356	3.63048e-06
ENSG00000130244	147965	FAM98C	4598	4.24567	-0.116018	3.63225e-06
ENSG00000099904	29801	ZDHHC8	5545	5.46981	-0.138427	3.63225e-06
ENSG00000126337	8689	KRT36	1865	1.10842	-1.03708	3.63362e-06
ENSG00000078018	4133	MAP2	11802	3.79929	-0.474487	3.63492e-06
ENSG00000134590	8933	RTL8C	1192	6.43636	-0.11135	3.64023e-06
ENSG00000276430	644054	FAM25C	352	-1.42178	-0.778262	3.6527e-06
ENSG00000166526	7551	ZNF3	5424	4.49355	-0.0862037	3.67971e-06
ENSG00000185345	5071	PRKN	12024	0.520715	-0.264056	3.88222e-06
ENSG00000178761	57184	FAM219B	5015	6.30432	-0.227858	3.90269e-06
ENSG00000273238	112441426	TMEM271	2416	-1.17287	-0.526075	3.96548e-06
ENSG00000107021	54662	TBC1D13	3931	4.81268	-0.0826671	3.96548e-06
ENSG00000253508			556	0.338027	-0.258916	3.99646e-06
ENSG00000204388	3304	HSPA1B	2517	6.42665	-0.152404	4.01179e-06
ENSG00000243955	2938	GSTA1	1262	3.55629	-1.00268	4.09279e-06
ENSG00000164879	761	CA3	2279	-0.17649	-0.380145	4.17774e-06
ENSG00000177427	125170	MIEF2	3906	4.13061	-0.244168	4.197e-06
ENSG00000239282	652968	CASTOR1	2741	1.51983	-0.377998	4.20575e-06
ENSG00000168631	135656	MUCL3	5681	3.31147	-0.647617	4.21783e-06
ENSG00000124006	23363	OBSL1	9716	4.57757	-0.213534	4.28802e-06
ENSG00000170100	197320	ZNF778	11273	3.34846	-0.151357	4.28863e-06
ENSG00000108828	10493	VAT1	3466	8.22049	-0.343589	4.33029e-06
ENSG00000186073	84529	CDIN1	9278	4.19839	-0.137579	4.34363e-06
ENSG00000186205	64757	MTARC1	9106	2.07461	-0.336895	4.34424e-06
ENSG00000088826	54498	SMOX	2946	5.2343	-0.52034	4.34424e-06
ENSG00000215386	388815	MIR99AHG	42926	3.14905	-0.228741	4.36188e-06
ENSG00000213366	2946	GSTM2	9116	3.38868	-0.432693	4.53555e-06
ENSG00000105767	199731	CADM4	2257	5.38124	-0.144756	4.54029e-06
ENSG00000165152	84302	PGAP4	5549	5.64934	-0.146849	4.61396e-06
ENSG00000167555	84436	ZNF528	8530	2.87684	-0.203142	4.63225e-06
ENSG00000141696	10609	P3H4	3683	3.34311	-0.177046	4.63723e-06
ENSG00000012822	57658	CALCOCO1	8898	6.37192	-0.149907	4.6423e-06
ENSG00000187017	83715	ESPN	6952	5.56183	-0.218235	4.66212e-06
ENSG00000169184	4330	MN1	7951	4.40116	-0.48741	4.66292e-06
ENSG00000143443	54964	C1orf56	2320	1.32794	-0.224902	4.66752e-06
ENSG00000242110	23600	AMACR	4847	2.4607	-0.482189	4.72897e-06
ENSG00000232352			338	-1.64447	-0.852169	4.74607e-06
ENSG00000181392	163183	SYNE4	2548	0.49712	-0.353635	4.83134e-06
ENSG00000189298	80317	ZKSCAN3	4804	2.45926	-0.180928	4.83495e-06
ENSG00000159337	283748	PLA2G4D	5146	8.11502	-0.754995	4.88828e-06
ENSG00000100867	10202	DHRS2	7527	2.07011	-1.33053	4.9218e-06
ENSG00000132837	29958	DMGDH	5296	-0.618153	-0.439004	5.04187e-06
ENSG00000109107	230	ALDOC	2612	5.95825	-0.318402	5.14872e-06
ENSG00000176058	286262	TPRN	5281	4.88701	-0.199462	5.21903e-06
ENSG00000140398	79661	NEIL1	6939	2.83049	-0.305307	5.21903e-06
ENSG00000120903	1135	CHRNA2	5062	-1.2904	-0.794921	5.31666e-06
ENSG00000283486			3936	-0.554971	-0.528021	5.36522e-06
ENSG00000204539	1041	CDSN	2555	4.81437	-1.62327	5.36545e-06
ENSG00000224596	283050	ZMIZ1-AS1	5112	-0.0579561	-0.384163	5.36545e-06
ENSG00000255874	283487	PRECSIT	6265	2.65533	-0.292425	5.37435e-06
ENSG00000197585			1287	-0.936841	-0.858999	5.49044e-06
ENSG00000091622	83394	PITPNM3	10671	6.34261	-0.14298	5.55649e-06
ENSG00000168907	255189	PLA2G4F	6103	6.64796	-0.212025	5.62745e-06
ENSG00000176387	3291	HSD11B2	2670	3.37665	-0.306983	5.67413e-06
ENSG00000154342	89780	WNT3A	2996	2.4664	-0.285881	5.71997e-06
ENSG00000204380	100129029	PKP4-AS1	5874	1.95077	-0.528511	5.81068e-06
ENSG00000186577	221491	SMIM29	1866	4.42148	-0.143737	5.81806e-06
ENSG00000249816	157381	LINC00964	12039	1.03429	-0.341841	5.84686e-06
ENSG00000162415	57643	ZSWIM5	6095	1.57942	-0.180129	5.9539e-06
ENSG00000132793	64900	LPIN3	4667	5.40351	-0.222974	5.9539e-06
ENSG00000175182	131408	FAM131A	8925	3.46571	-0.164883	6.08281e-06
ENSG00000165953	145264	SERPINA12	2276	1.66441	-0.973133	6.10621e-06
ENSG00000184343	26576	SRPK3	4744	0.602905	-0.35064	6.19437e-06
ENSG00000157600	84187	TMEM164	6583	5.73065	-0.0901992	6.27685e-06
ENSG00000160972	84988	PPP1R16A	5414	5.02387	-0.139189	6.31952e-06
ENSG00000213213	84960	CCDC183	2976	-1.23253	-0.314479	6.36792e-06
ENSG00000108963	1801	DPH1	5757	3.97615	-0.100316	6.43932e-06
ENSG00000102409	56271	BEX4	1312	4.97281	-0.28647	6.51393e-06
ENSG00000114378	3373	HYAL1	3085	3.4935	-0.252979	6.53669e-06
ENSG00000179818	400960	PCBP1-AS1	30605	3.89732	-0.20896	6.64249e-06
ENSG00000260260	100507303	SNHG19	342	3.02961	-0.233664	6.66001e-06
ENSG00000185024	2972	BRF1	13167	4.94596	-0.0871367	6.84692e-06
ENSG00000260186			1776	0.17121	-0.382362	6.88906e-06
ENSG00000134508	91768	CABLES1	6654	4.84275	-0.421714	6.89269e-06
ENSG00000173531	4485	MST1	5084	2.00549	-0.266199	6.90408e-06
ENSG00000101400	6640	SNTA1	2211	3.75425	-0.162495	7.02476e-06
ENSG00000277715			2028	-0.709707	-0.347673	7.03043e-06
ENSG00000011454	23637	RABGAP1	7656	5.92682	-0.103795	7.03268e-06
ENSG00000259663	642366	ISL1-DT	7152	1.93136	-0.272438	7.05198e-06
ENSG00000108839	239	ALOX12	2650	9.93506	-0.848023	7.09703e-06
ENSG00000101605	8736	MYOM1	6434	2.23501	-0.787973	7.14189e-06
ENSG00000125846	7692	ZNF133	5426	3.7672	-0.101229	7.1559e-06
ENSG00000168395	84289	ING5	10259	4.88162	-0.10019	7.42208e-06
ENSG00000140995	54849	DEF8	6565	5.56607	-0.150316	7.43988e-06
ENSG00000128928	3712	IVD	6857	5.00233	-0.175751	7.47721e-06
ENSG00000168118	5867	RAB4A	3310	5.52648	-0.158322	7.54746e-06
ENSG00000160360	26086	GPSM1	5138	4.90948	-0.707717	7.59046e-06
ENSG00000081277	5317	PKP1	6211	11.4143	-0.219542	7.69468e-06
ENSG00000130595	7140	TNNT3	2717	2.48055	-0.548189	7.71651e-06
ENSG00000140600	6457	SH3GL3	3363	1.5959	-0.633506	7.75417e-06
ENSG00000169908	4071	TM4SF1	3495	7.03375	-0.281333	7.79856e-06
ENSG00000090512	26998	FETUB	2024	2.497	-0.875844	7.90085e-06
ENSG00000133597	90956	ADCK2	3110	5.02497	-0.119448	7.93852e-06
ENSG00000170190	9121	SLC16A5	3089	3.31692	-0.168908	7.95128e-06
ENSG00000142459	115704	EVI5L	6252	4.97366	-0.100701	7.95128e-06
ENSG00000155792	64798	DEPTOR	2627	4.23084	-0.277184	7.99453e-06
ENSG00000230918			1456	0.113013	-0.438685	8.02651e-06
ENSG00000141337	22901	ARSG	6587	2.75246	-0.2	8.03824e-06
ENSG00000253982	101927752	CLN8-AS1	2264	3.14467	-0.188429	8.05542e-06
ENSG00000287642	729870	LOC729870	1048	0.354234	-0.301664	8.11762e-06
ENSG00000023191	6050	RNH1	7374	7.91224	-0.105886	8.13742e-06
ENSG00000001460	90529	STPG1	8511	3.40541	-0.133325	8.21686e-06
ENSG00000238042	105372950	LINC02257	998	-1.09261	-0.538478	8.49878e-06
ENSG00000272734			5748	2.27135	-0.379516	8.50381e-06
ENSG00000182372	2055	CLN8	9403	4.96249	-0.227653	8.53247e-06
ENSG00000064547	9170	LPAR2	2975	3.75425	-0.131562	8.66721e-06
ENSG00000135374	2001	ELF5	4913	2.82175	-0.535667	8.72189e-06
ENSG00000131370	9467	SH3BP5	4616	6.05833	-0.395646	8.74004e-06
ENSG00000143630	57657	HCN3	4241	2.27643	-0.178738	8.74886e-06
ENSG00000178372	51806	CALML5	874	8.32311	-0.77533	8.76576e-06
ENSG00000267640			6985	1.29707	-0.353271	8.78179e-06
ENSG00000131737	3885	KRT34	1751	0.224204	-0.544455	8.84916e-06
ENSG00000177225	347862	GATD1	5510	5.43048	-0.0943578	8.92108e-06
ENSG00000161849	3890	KRT84	2092	1.25084	-0.691261	8.92108e-06
ENSG00000253395			430	-1.41977	-0.305003	8.92683e-06
ENSG00000198133	161145	TMEM229B	6377	5.55984	-0.45449	8.94936e-06
ENSG00000228789	285834	HCG22	2183	7.49499	-0.749436	9.00887e-06
ENSG00000269834	102724105	ZNF528-AS1	5782	0.129049	-0.314938	9.15665e-06
ENSG00000167549	84940	CORO6	4321	0.436556	-0.399877	9.17994e-06
ENSG00000227885	124901333	LOC124901333	5141	0.18725	-0.275452	9.19167e-06
ENSG00000105672	2116	ETV2	2152	1.51077	-0.210129	9.30431e-06
ENSG00000270607			1686	-0.876927	-0.498821	9.35966e-06
ENSG00000187783	643236	TMEM72	3049	-0.641896	-0.830655	9.43147e-06
ENSG00000156381	122416	ANKRD9	7208	5.67754	-0.120223	9.52783e-06
ENSG00000198169	90987	ZNF251	5045	2.72995	-0.157951	9.57693e-06
ENSG00000269044			1473	1.8895	-0.161005	9.6282e-06
ENSG00000114023	26355	FAM162A	3793	7.22156	-0.274551	9.65937e-06
ENSG00000122644	10124	ARL4A	3585	4.75979	-0.209514	9.77457e-06
ENSG00000143847	8497	PPFIA4	9707	1.82227	-0.527024	9.78151e-06
ENSG00000187609	54932	EXD3	7575	3.4567	-0.138719	9.96086e-06
ENSG00000008256	9265	CYTH3	5808	4.44944	-0.103121	1.00364e-05
ENSG00000213722	23564	DDAH2	2363	5.78896	-0.230799	1.01122e-05
ENSG00000012061	2067	ERCC1	5575	5.37253	-0.0978512	1.01131e-05
ENSG00000151693	8853	ASAP2	7257	5.06313	-0.241218	1.02749e-05
ENSG00000096696	1832	DSP	10048	12.3285	-0.187432	1.02749e-05
ENSG00000020129	23154	NCDN	4917	4.69553	-0.111883	1.04629e-05
ENSG00000102383	158866	ZDHHC15	6820	0.459159	-0.32725	1.04633e-05
ENSG00000161551	84765	ZNF577	7510	2.30181	-0.200369	1.0486e-05
ENSG00000186648	90668	CARMIL3	6657	1.50942	-0.268202	1.04863e-05
ENSG00000125457	57409	MIF4GD	2766	4.24569	-0.0927907	1.05086e-05
ENSG00000226125	151475	LINC01907	2876	-1.48469	-0.514921	1.05339e-05
ENSG00000278383			466	-1.53296	-0.381132	1.05868e-05
ENSG00000007255	79090	TRAPPC6A	933	3.9497	-0.184874	1.06033e-05
ENSG00000104866	284352	PPP1R37	7701	5.64461	-0.0920202	1.06344e-05
ENSG00000124104	90203	SNX21	4078	4.74959	-0.252282	1.07517e-05
ENSG00000165695	158067	AK8	2731	0.653122	-0.272976	1.07891e-05
ENSG00000196517	6536	SLC6A9	5249	6.8005	-0.287802	1.08314e-05
ENSG00000107537	5264	PHYH	3377	2.9836	-0.171538	1.08486e-05
ENSG00000144847	152404	IGSF11	4899	0.0478682	-0.828702	1.09467e-05
ENSG00000255974	1548	CYP2A6	2223	0.356979	-1.2153	1.09788e-05
ENSG00000256612			4064	5.8466	-0.822696	1.10258e-05
ENSG00000168067	5871	MAP4K2	7645	3.67614	-0.129902	1.11108e-05
ENSG00000170486	140807	KRT72	2154	-1.37106	-0.73268	1.11108e-05
ENSG00000214783	84820	POLR2J4	6492	1.14103	-0.310825	1.12103e-05
ENSG00000170631	7564	ZNF16	5237	3.69723	-0.171977	1.13043e-05
ENSG00000146830	64599	GIGYF1	6917	5.78241	-0.148053	1.13837e-05
ENSG00000180251	389015	SLC9A4	4555	-0.0757511	-0.614506	1.14224e-05
ENSG00000251011			3269	-2.08937	-0.623133	1.14224e-05
ENSG00000271573			294	1.84706	-0.803896	1.14224e-05
ENSG00000279693			2938	-1.77936	-0.743461	1.14403e-05
ENSG00000188599	100874381	NPIPP1	1437	1.80147	-0.188107	1.14522e-05
ENSG00000136002	50649	ARHGEF4	10613	6.90268	-0.22486	1.14724e-05
ENSG00000136943	1515	CTSV	4534	5.97271	-0.589763	1.16118e-05
ENSG00000269190	115290	FBXO17	4792	3.0902	-0.16518	1.16712e-05
ENSG00000131584	116983	ACAP3	8707	6.96944	-0.202755	1.17117e-05
ENSG00000167702	90990	KIFC2	4447	5.33614	-0.288682	1.17384e-05
ENSG00000184619	124751	KRBA2	3694	-0.917946	-0.283503	1.17384e-05
ENSG00000271895			870	-0.716215	-0.319151	1.19232e-05
ENSG00000163348	90780	PYGO2	3664	5.66634	-0.0712998	1.19235e-05
ENSG00000287104			1111	1.17208	-0.279953	1.1981e-05
ENSG00000287562			4799	0.164748	-0.288064	1.21253e-05
ENSG00000196189	64218	SEMA4A	6771	6.32528	-0.122124	1.22221e-05
ENSG00000215834			2270	-1.89725	-0.590676	1.22221e-05
ENSG00000103091	79726	WDR59	9402	4.91556	-0.0614071	1.22399e-05
ENSG00000095066	29911	HOOK2	5950	5.75671	-0.123294	1.22403e-05
ENSG00000168490	9796	PHYHIP	3931	5.7059	-0.361104	1.22838e-05
ENSG00000165072	256691	MAMDC2	3589	1.70641	-0.358582	1.23993e-05
ENSG00000158526	90121	TSR2	4076	5.62895	-0.0617464	1.2427e-05
ENSG00000133661	6441	SFTPD	1323	2.46131	-0.36629	1.2427e-05
ENSG00000181035	284439	SLC25A42	4666	3.30364	-0.197739	1.2427e-05
ENSG00000280216			406	-1.9359	-0.452576	1.2427e-05
ENSG00000274565			1154	-0.187424	-0.461429	1.24591e-05
ENSG00000157368	146433	IL34	2233	4.82388	-0.294126	1.25254e-05
ENSG00000279253			1461	0.134253	-0.246365	1.25501e-05
ENSG00000075914	23016	EXOSC7	4429	4.59653	-0.114588	1.25798e-05
ENSG00000283796	102466658	MIR6510	54	-1.61533	-0.482989	1.25816e-05
ENSG00000247095	100506211	MIR210HG	2321	4.83347	-0.338467	1.25944e-05
ENSG00000114812	7433	VIPR1	7384	3.75283	-0.29671	1.26535e-05
ENSG00000084693	60509	AGBL5	5283	4.38609	-0.117021	1.27479e-05
ENSG00000288047			1126	-1.41693	-0.668408	1.2796e-05
ENSG00000255135	124902718	EMSY-DT	1056	1.18802	-0.157286	1.28089e-05
ENSG00000125447	23163	GGA3	6467	5.42019	-0.0864116	1.28995e-05
ENSG00000178922	81888	HYI	2740	3.85771	-0.205394	1.29151e-05
ENSG00000281097	101929557	LINC01395	982	-0.680866	-0.433394	1.29393e-05
ENSG00000167768	3848	KRT1	2488	13.7131	-0.931938	1.3025e-05
ENSG00000235885	101927661	LOC101927661	8246	-1.78892	-0.78999	1.30317e-05
ENSG00000161277	199745	THAP8	1803	2.71248	-0.18906	1.31276e-05
ENSG00000204792	102724515	LINC01291	4176	-0.872014	-0.827652	1.32174e-05
ENSG00000148341	56904	SH3GLB2	6842	7.11047	-0.199589	1.34018e-05
ENSG00000108375	54894	RNF43	6329	3.43295	-0.173847	1.34582e-05
ENSG00000213742	102724826	ZNF337-AS1	5991	1.60773	-0.320046	1.35651e-05
ENSG00000095539	57715	SEMA4G	5253	0.901126	-0.255067	1.41812e-05
ENSG00000173338	10089	KCNK7	1582	3.22456	-0.289973	1.42253e-05
ENSG00000157833	150946	GAREM2	5942	2.39511	-0.294282	1.43729e-05
ENSG00000147036	347404	LANCL3	10298	2.68919	-0.285149	1.45446e-05
ENSG00000168306	8309	ACOX2	3823	2.68214	-0.304559	1.46577e-05
ENSG00000140474	25989	ULK3	3514	6.89658	-0.286532	1.48692e-05
ENSG00000215845	100131187	TSTD1	1197	4.55926	-0.169105	1.4932e-05
ENSG00000100600	5641	LGMN	3876	7.2451	-0.297208	1.49543e-05
ENSG00000227959			904	0.902999	-0.277212	1.50649e-05
ENSG00000212993	5462	POU5F1B	4964	-0.739268	-0.372365	1.50863e-05
ENSG00000228221	100505566	LINC00578	6313	-0.357115	-0.612641	1.50997e-05
ENSG00000087460	2778	GNAS	14145	9.55977	-0.11525	1.5335e-05
ENSG00000062598	63916	ELMO2	6597	5.98895	-0.181413	1.54134e-05
ENSG00000281386			527	0.66635	-0.333373	1.54933e-05
ENSG00000249743			3307	1.65278	-0.586074	1.55726e-05
ENSG00000143365	6097	RORC	6517	4.16559	-0.247411	1.56125e-05
ENSG00000169750	5881	RAC3	1473	2.75632	-0.213087	1.56226e-05
ENSG00000243364	1945	EFNA4	1257	3.87715	-0.123393	1.57122e-05
ENSG00000215012	79680	RTL10	6803	5.10185	-0.0971813	1.57723e-05
ENSG00000134245	7482	WNT2B	12374	3.93025	-0.297845	1.62701e-05
ENSG00000143995	4211	MEIS1	10942	5.33149	-0.15049	1.64658e-05
ENSG00000214425			7760	3.802	-0.304735	1.66429e-05
ENSG00000251442			5678	3.3298	-0.442276	1.66683e-05
ENSG00000125967	63941	NECAB3	4342	3.07743	-0.130486	1.66946e-05
ENSG00000133056	5287	PIK3C2B	9414	6.2028	-0.140386	1.68223e-05
ENSG00000174586	162968	ZNF497	3897	0.71651	-0.232502	1.68559e-05
ENSG00000135587	6610	SMPD2	2053	4.85589	-0.181071	1.75022e-05
ENSG00000279569			4170	0.981516	-0.233826	1.75793e-05
ENSG00000250026	401136	TMPRSS11BNL	4338	3.41196	-0.355069	1.78114e-05
ENSG00000233850			478	1.00552	-0.53243	1.80928e-05
ENSG00000235706	400242	DICER1-AS1	5264	0.300839	-0.246734	1.80928e-05
ENSG00000243477	24142	NAA80	2183	2.27944	-0.168411	1.81977e-05
ENSG00000219626	375190	FAM228B	4927	0.711785	-0.202602	1.82015e-05
ENSG00000166823	55897	MESP1	2369	2.08739	-0.524672	1.82079e-05
ENSG00000168101	84309	NUDT16L1	2068	4.60354	-0.117873	1.82128e-05
ENSG00000006757	8228	PNPLA4	3411	4.54493	-0.0964484	1.82393e-05
ENSG00000115255	92840	REEP6	2030	4.07905	-0.18502	1.84457e-05
ENSG00000262484	643669	CCER2	1057	-1.8904	-0.555861	1.84769e-05
ENSG00000106479	643641	ZNF862	8422	3.90997	-0.149245	1.85212e-05
ENSG00000149577	51092	SIDT2	9058	5.14176	-0.14018	1.85212e-05
ENSG00000239779	23559	WBP1	2367	2.10744	-0.241765	1.86779e-05
ENSG00000070182	6710	SPTB	14796	0.89588	-0.719799	1.87221e-05
ENSG00000167552	7846	TUBA1A	3178	6.42603	-0.144072	1.87348e-05
ENSG00000143839	5972	REN	1749	-0.292448	-0.649436	1.91209e-05
ENSG00000160445	10444	ZER1	4370	5.86935	-0.0872996	1.91209e-05
ENSG00000205363	388135	INSYN1	6573	5.82869	-0.262169	1.936e-05
ENSG00000267472			676	-1.66714	-0.414756	1.936e-05
ENSG00000008323	55200	PLEKHG6	4260	5.77199	-0.242456	1.96929e-05
ENSG00000135406	5630	PRPH	3182	-0.151412	-0.396461	1.97443e-05
ENSG00000118308	4033	IRAG2	6610	4.03489	-0.463511	1.97573e-05
ENSG00000119950	4601	MXI1	5907	6.20573	-0.292936	1.98707e-05
ENSG00000138411	57520	HECW2	23675	3.73795	-0.378787	1.99812e-05
ENSG00000260495			2693	-2.05731	-0.371453	1.99812e-05
ENSG00000169418	4881	NPR1	4952	3.57384	-0.483414	2.02924e-05
ENSG00000074590	9891	NUAK1	7008	4.72998	-0.265554	2.03099e-05
ENSG00000008283	1534	CYB561	5296	7.00586	-0.115268	2.03139e-05
ENSG00000119147	84417	ECRG4	1705	0.442833	-0.414319	2.03208e-05
ENSG00000104983	729440	CCDC61	2588	3.49966	-0.0897964	2.03208e-05
ENSG00000143819	2052	EPHX1	2508	6.64282	-0.149717	2.04304e-05
ENSG00000140553	55898	UNC45A	7498	6.57045	-0.0729811	2.06368e-05
ENSG00000139116	55605	KIF21A	10117	6.10352	-0.350177	2.10119e-05
ENSG00000151276	9223	MAGI1	11649	5.40186	-0.205147	2.10222e-05
ENSG00000175287	254295	PHYHD1	2844	3.81907	-0.221648	2.12125e-05
ENSG00000103269	9028	RHBDL1	1884	0.336024	-0.340646	2.12391e-05
ENSG00000159423	8659	ALDH4A1	3632	6.60546	-0.136522	2.14251e-05
ENSG00000199038	406992	MIR210	110	-0.461199	-0.423499	2.2007e-05
ENSG00000115138	5443	POMC	1538	1.39434	-0.328035	2.20221e-05
ENSG00000088053	51206	GP6	2703	-0.0402123	-0.519356	2.20221e-05
ENSG00000149499	256364	EML3	5500	6.3832	-0.14351	2.2073e-05
ENSG00000181790	575	ADGRB1	7356	1.48313	-0.335826	2.21966e-05
ENSG00000140993	91151	TIGD7	4140	1.62135	-0.187871	2.22065e-05
ENSG00000198933	9755	TBKBP1	4280	4.19186	-0.25509	2.23252e-05
ENSG00000110169	3263	HPX	3631	-1.73415	-0.354673	2.25013e-05
ENSG00000255284	171391	GATD1-DT	1489	0.965233	-0.238635	2.26025e-05
ENSG00000204540	170679	PSORS1C1	5781	1.68028	-0.327509	2.30835e-05
ENSG00000009950	51085	MLXIPL	4815	0.983348	-0.462128	2.31495e-05
ENSG00000172456	55277	FGGY	12174	2.87388	-0.140612	2.33832e-05
ENSG00000102349	11279	KLF8	12729	5.12828	-0.17301	2.34127e-05
ENSG00000187642	84808	PERM1	3424	-1.27301	-0.350626	2.34979e-05
ENSG00000155367	333926	PPM1J	2874	1.52336	-0.196504	2.34979e-05
ENSG00000282221			556	0.551494	-0.185627	2.38515e-05
ENSG00000148826	84504	NKX6-2	2770	1.9012	-0.821957	2.40667e-05
ENSG00000006059	3883	KRT33A	1303	0.671679	-0.37229	2.4113e-05
ENSG00000100417	5372	PMM1	5057	4.44955	-0.199004	2.41224e-05
ENSG00000168621	2668	GDNF	4628	-0.835114	-0.673778	2.41683e-05
ENSG00000268628			1648	0.537573	-0.630918	2.44511e-05
ENSG00000168447	6338	SCNN1B	3881	7.31571	-0.392763	2.45536e-05
ENSG00000152782	53354	PANK1	7638	3.56906	-0.270383	2.46458e-05
ENSG00000110011	3338	DNAJC4	2807	4.55785	-0.125787	2.47719e-05
ENSG00000101460	84557	MAP1LC3A	1152	4.92067	-0.260332	2.48576e-05
ENSG00000121454	89884	LHX4	6085	0.327915	-0.713891	2.49353e-05
ENSG00000185633	56901	NDUFA4L2	2806	7.6654	-0.428708	2.54256e-05
ENSG00000073067	54905	CYP2W1	2791	0.450016	-0.452919	2.54265e-05
ENSG00000100842	10278	EFS	3236	6.54324	-0.111967	2.56059e-05
ENSG00000196123	653319	MATCAP1	4783	3.6667	-0.204965	2.57315e-05
ENSG00000197363	340385	ZNF517	5308	2.20847	-0.131023	2.58128e-05
ENSG00000258655			1848	2.40354	-0.188346	2.59782e-05
ENSG00000165841	1557	CYP2C19	6263	-1.66427	-0.445861	2.63045e-05
ENSG00000165868	259217	HSPA12A	21113	3.05746	-0.169784	2.63439e-05
ENSG00000072195	10290	SPEG	17066	4.78471	-0.340726	2.66903e-05
ENSG00000136826	9314	KLF4	3662	8.10232	-0.215127	2.68162e-05
ENSG00000172006	115196	ZNF554	5653	2.69592	-0.17596	2.70728e-05
ENSG00000272668	107985216	LOC107985216	7134	2.01843	-0.403579	2.70949e-05
ENSG00000114790	26084	ARHGEF26	5459	5.01379	-0.237566	2.72269e-05
ENSG00000118520	383	ARG1	2219	2.75719	-1.06222	2.73248e-05
ENSG00000166126	81693	AMN	4289	3.91252	-0.162168	2.74419e-05
ENSG00000167046			1933	1.75888	-0.726083	2.76803e-05
ENSG00000180592	387640	SKIDA1	6703	0.0868172	-0.235979	2.77322e-05
ENSG00000105048	7138	TNNT1	2119	1.58106	-0.482884	2.77577e-05
ENSG00000134962	152831	KLB	6002	1.84573	-0.334801	2.78031e-05
ENSG00000266714	80022	MYO15B	13109	4.51282	-0.327045	2.80211e-05
ENSG00000267858	100131691	MZF1-AS1	3838	0.884356	-0.179067	2.82791e-05
ENSG00000257365	2342,100529261	FNTB,CHURC1-FNTB	3773	3.95043	-0.136425	2.83631e-05
ENSG00000267924			2291	-1.08192	-0.817657	2.85759e-05
ENSG00000184185	3768	KCNJ12	5455	-0.203094	-0.382651	2.87393e-05
ENSG00000142453	10498	CARM1	4420	6.5003	-0.0777497	2.88943e-05
ENSG00000173511	7423	VEGFB	1545	4.87376	-0.121294	2.89089e-05
ENSG00000156521	219743	TYSND1	4621	5.18333	-0.0884071	2.89189e-05
ENSG00000127578	117166	WFIKKN1	4879	0.92063	-0.361201	2.945e-05
ENSG00000254815	692247	LMNTD2-AS1	2418	0.149085	-0.433028	2.98632e-05
ENSG00000100300	706	TSPO	1422	8.56555	-0.1358	2.98881e-05
ENSG00000171603	22883	CLSTN1	5241	8.71625	-0.112315	2.99021e-05
ENSG00000228274			4445	-0.26285	-0.251468	2.99583e-05
ENSG00000267395	109729182	DM1-AS	1027	-0.778425	-0.316337	3.03434e-05
ENSG00000134765	1823	DSC1	4271	1.84256	-0.410404	3.07061e-05
ENSG00000213762	7693	ZNF134	5139	4.14097	-0.118441	3.07295e-05
ENSG00000146556			2958	1.76267	-0.214808	3.07725e-05
ENSG00000274173			1144	3.34684	-0.253072	3.11357e-05
ENSG00000183828	256281	NUDT14	1916	3.73684	-0.164844	3.12563e-05
ENSG00000077235	2975	GTF3C1	11562	7.58075	-0.160011	3.13671e-05
ENSG00000141959	5211	PFKL	8926	7.65618	-0.107461	3.13905e-05
ENSG00000271858	101928965	LOC101928965	1202	-0.253642	-0.308401	3.157e-05
ENSG00000054179	954	ENTPD2	2640	2.17246	-0.166327	3.15722e-05
ENSG00000273113			805	-1.7137	-0.350578	3.17363e-05
ENSG00000049769	89801	PPP1R3F	4378	2.74677	-0.0920639	3.1863e-05
ENSG00000177042	283232	TMEM80	4071	4.45896	-0.353434	3.21193e-05
ENSG00000198039	10793	ZNF273	8652	3.17559	-0.285352	3.22699e-05
ENSG00000168268	64943	NT5DC2	4799	6.06141	-0.146204	3.22971e-05
ENSG00000125534	79144	PPDPF	1053	9.21727	-0.234781	3.23481e-05
ENSG00000132716	50717	DCAF8	7605	4.55414	-0.0982277	3.23541e-05
ENSG00000286389	105373289	LOC105373289	4288	-1.10064	-0.385473	3.25677e-05
ENSG00000158486	55567	DNAH3	14960	1.83924	-0.34696	3.29758e-05
ENSG00000141034	79018	GID4	5095	4.81566	-0.192982	3.29802e-05
ENSG00000177030	10522	DEAF1	4142	5.13842	-0.138899	3.30476e-05
ENSG00000273599			5428	-0.524229	-0.430787	3.31719e-05
ENSG00000119280	84886	C1orf198	5161	4.99628	-0.0910296	3.32488e-05
ENSG00000162032	90864	SPSB3	3099	5.70085	-0.227379	3.34601e-05
ENSG00000213057	400798	C1orf220	2775	-1.5441	-0.39105	3.35384e-05
ENSG00000167769	125981	ACER1	1428	4.38932	-0.693455	3.35735e-05
ENSG00000174306	23051	ZHX3	11621	5.07179	-0.122116	3.35818e-05
ENSG00000277496			1807	3.60193	-0.577334	3.35989e-05
ENSG00000207864	407019	MIR27B	97	-0.198669	-0.431925	3.36014e-05
ENSG00000179673	388394	RPRML	1098	-2.33745	-0.887083	3.37371e-05
ENSG00000143753	8560	DEGS1	2446	7.13676	-0.205781	3.41909e-05
ENSG00000070601	22844	FRMPD1	5913	-1.77208	-0.730695	3.42113e-05
ENSG00000268307	110806301	LINC02560	459	4.02455	-0.410605	3.42113e-05
ENSG00000260469			1640	0.474895	-0.463677	3.42145e-05
ENSG00000136710	84317	CCDC115	4440	5.2357	-0.083368	3.42825e-05
ENSG00000215712	729515	TMEM242	5005	3.74776	-0.0734495	3.44335e-05
ENSG00000167380	7769	ZNF226	6922	3.09004	-0.109545	3.49695e-05
ENSG00000160953	84939	PWWP3A	9876	5.12117	-0.0986873	3.50044e-05
ENSG00000008382	84954	MPND	2049	4.08912	-0.103242	3.61713e-05
ENSG00000125971	83658	DYNLRB1	2460	3.36221	-0.12219	3.65051e-05
ENSG00000066629	2009	EML1	8930	4.58871	-0.326999	3.65333e-05
ENSG00000100379	79734	KCTD17	2786	4.08385	-0.274743	3.72754e-05
ENSG00000142687	79932	KIAA0319L	9619	6.06912	-0.118731	3.80899e-05
ENSG00000078967	51619	UBE2D4	4715	3.52202	-0.0767059	3.82942e-05
ENSG00000266916	101927720	ZNF793-AS1	1405	-0.294173	-0.177205	3.85621e-05
ENSG00000169964	131616	TMEM42	3071	2.92229	-0.133637	3.86285e-05
ENSG00000248517			911	-1.93353	-0.745105	3.90496e-05
ENSG00000286214			7947	-0.581197	-0.466505	3.90799e-05
ENSG00000232079	284825	LINC01697	4062	-0.0508521	-0.635347	3.90944e-05
ENSG00000205090	339453	TMEM240	2009	-0.176584	-0.273222	3.91786e-05
ENSG00000130005	2593	GAMT	2403	4.40641	-0.245238	3.96235e-05
ENSG00000064195	1747	DLX3	2715	4.80808	-0.344504	3.97646e-05
ENSG00000161714	113026	PLCD3	6748	5.69764	-0.213592	4.01363e-05
ENSG00000259826	112267983	CDK13-DT	2234	-0.602599	-0.219658	4.01867e-05
ENSG00000189091	23450	SF3B3	12416	7.82547	-0.111442	4.02871e-05
ENSG00000119986	60370	AVPI1	1375	4.82905	-0.343589	4.02887e-05
ENSG00000213316	4056	LTC4S	1192	1.61433	-0.232649	4.03088e-05
ENSG00000111752	1911	PHC1	6134	3.57411	-0.173821	4.06119e-05
ENSG00000235314			2703	2.69724	-0.241088	4.09673e-05
ENSG00000185332	284186	TMEM105	3794	-0.465451	-0.432406	4.10754e-05
ENSG00000133624			4012	2.7794	-0.194613	4.12532e-05
ENSG00000187583	84069	PLEKHN1	3451	6.13912	-0.210561	4.12978e-05
ENSG00000112514	51596	CUTA	1876	5.59597	-0.11704	4.13367e-05
ENSG00000250056	255167	LINC01018	7318	0.840168	-0.509491	4.13941e-05
ENSG00000244187	85014	TMEM141	1514	4.76684	-0.127809	4.14567e-05
ENSG00000230583			3265	-1.27195	-0.445222	4.15027e-05
ENSG00000188878	85302	FBF1	6730	3.19584	-0.1805	4.15027e-05
ENSG00000148842	54805	CNNM2	16324	2.78488	-0.11063	4.17421e-05
ENSG00000204421	80740	LY6G6C	1004	5.63066	-0.659159	4.18139e-05
ENSG00000184515	340542	BEX5	983	0.284046	-0.253036	4.22376e-05
ENSG00000177788	105373159	RAB4A-AS1	8197	2.82205	-0.132357	4.24366e-05
ENSG00000099797	9524	TECR	5899	7.81947	-0.154601	4.32862e-05
ENSG00000207563	407011	MIR23B	97	-0.978346	-0.460431	4.33119e-05
ENSG00000047617	57101	ANO2	6255	0.408974	-0.322089	4.33119e-05
ENSG00000143001	199964	TMEM61	1256	0.70969	-0.335968	4.34596e-05
ENSG00000106009	221927	BRAT1	6673	5.25558	-0.117832	4.35311e-05
ENSG00000149218	23052	ENDOD1	4651	6.66687	-0.151093	4.38962e-05
ENSG00000287024			351	-0.812268	-0.235309	4.40053e-05
ENSG00000069696	1815	DRD4	1501	-0.342519	-0.290278	4.40053e-05
ENSG00000188549	388115	CCDC9B	7510	5.00112	-0.33895	4.41983e-05
ENSG00000115183	85461	TANC1	14915	6.44354	-0.202829	4.42538e-05
ENSG00000188042	10123	ARL4C	4041	6.46105	-0.151439	4.42538e-05
ENSG00000243566	105375355	UPK3B	2660	4.37218	-0.60979	4.43048e-05
ENSG00000186918	55893	ZNF395	5808	5.91616	-0.147415	4.43433e-05
ENSG00000186912	5030	P2RY4	1595	1.42971	-0.813035	4.47154e-05
ENSG00000105701	23770	FKBP8	2819	8.05705	-0.12241	4.50078e-05
ENSG00000287431			6784	0.0125615	-0.278673	4.55056e-05
ENSG00000181126			5662	0.0390255	-0.471796	4.5907e-05
ENSG00000164442	10370	CITED2	2563	6.76184	-0.401598	4.5907e-05
ENSG00000176463	28232	SLCO3A1	9422	5.42855	-0.106189	4.5907e-05
ENSG00000213420	221914	GPC2	3837	-0.183978	-0.270585	4.59216e-05
ENSG00000259374	107075247	NDUFB4P11	2285	-0.689689	-0.368455	4.67747e-05
ENSG00000263069	100294362	RNF213-AS1	6584	-0.377434	-0.233191	4.6914e-05
ENSG00000185049	7469	NELFA	5057	5.18597	-0.0703638	4.70288e-05
ENSG00000176658	4642	MYO1D	8188	7.1087	-0.0883118	4.7078e-05
ENSG00000169696	79058	ASPSCR1	12097	4.31249	-0.109561	4.71779e-05
ENSG00000114200	590	BCHE	3072	0.964326	-0.557155	4.73239e-05
ENSG00000183655	64410	KLHL25	7111	4.22249	-0.127964	4.75387e-05
ENSG00000172731	55222	LRRC20	3625	6.53275	-0.66257	4.78247e-05
ENSG00000185306	115749	C12orf56	5070	2.9492	-0.490017	4.78312e-05
ENSG00000150556	130576	LYPD6B	3539	1.03974	-0.395473	4.80742e-05
ENSG00000197951	58491	ZNF71	6134	2.57771	-0.103822	4.82687e-05
ENSG00000215458	284837	AATBC	4874	3.63197	-0.189428	4.85124e-05
ENSG00000242899	729677	RPL7P16	738	-1.68608	-0.445833	4.85608e-05
ENSG00000228044	101927787	LOC101927787	2441	-0.18582	-0.600312	4.94899e-05
ENSG00000181449	6657	SOX2	2512	5.01262	-0.179116	5.0272e-05
ENSG00000164845			994	0.65579	-0.401642	5.05121e-05
ENSG00000181085	225689	MAPK15	2975	0.369569	-0.399925	5.06508e-05
ENSG00000176209	114926	SMIM19	4071	3.76601	-0.111334	5.08149e-05
ENSG00000279283			1740	-2.22221	-0.594736	5.08679e-05
ENSG00000183426	9284,642799	NPIPA1,NPIPA2	7366	2.01998	-0.221695	5.08907e-05
ENSG00000286699			1704	-0.455176	-0.194875	5.16098e-05
ENSG00000135063	9413	ENTREP1	9552	3.57511	-0.177293	5.16249e-05
ENSG00000246223	388011	LINC01550	6913	1.53052	-0.227929	5.2053e-05
ENSG00000276023	11072	DUSP14	2439	5.89687	-0.382321	5.2237e-05
ENSG00000137266	63027	SLC22A23	8898	6.99074	-0.181889	5.26456e-05
ENSG00000185962	353142	LCE3A	270	4.42215	-1.04863	5.26649e-05
ENSG00000235077			342	-1.36283	-0.513271	5.28414e-05
ENSG00000143367	7286	TUFT1	3878	6.18776	-0.231157	5.33385e-05
ENSG00000129197	84268	RPAIN	7430	3.89778	-0.0788321	5.33385e-05
ENSG00000129353	57153	SLC44A2	4952	7.83643	-0.104238	5.35646e-05
ENSG00000141447	114876	OSBPL1A	8029	4.86052	-0.205193	5.38037e-05
ENSG00000102796	79758	DHRS12	3530	1.65808	-0.10934	5.38483e-05
ENSG00000205847			1198	0.464017	-0.443869	5.44256e-05
ENSG00000178814	26873	OPLAH	4441	4.85005	-0.1095	5.47181e-05
ENSG00000163517	79885	HDAC11	5231	5.04956	-0.123362	5.47513e-05
ENSG00000247199	102546294,124901185	FBXO38-DT,LOC124901185	14999	1.05803	-0.330277	5.47513e-05
ENSG00000273015			9730	3.26239	-0.135534	5.47513e-05
ENSG00000182600	389084	SNORC	3698	-0.415404	-0.233781	5.47853e-05
ENSG00000129595	64097	EPB41L4A	8578	5.67547	-0.19339	5.51638e-05
ENSG00000186049	319101	KRT73	2652	-0.882514	-0.637097	5.52209e-05
ENSG00000141627	54808	DYM	12343	5.16402	-0.0980816	5.56023e-05
ENSG00000188338	10991	SLC38A3	3968	1.02918	-0.686167	5.59798e-05
ENSG00000184675	139285	AMER1	8407	4.36048	-0.155964	5.60328e-05
ENSG00000170915	85315	PAQR8	5034	4.54535	-0.315135	5.61105e-05
ENSG00000128309	4357	MPST	6760	6.36204	-0.128258	5.61105e-05
ENSG00000236830	100506428	CBR3-AS1	8897	2.72758	-0.225507	5.61105e-05
ENSG00000137106	9380	GRHPR	7226	6.05367	-0.0861374	5.62309e-05
ENSG00000257084	105369635	MIR200CHG	350	1.34284	-0.184061	5.64895e-05
ENSG00000185453	374920	ZSWIM9	3763	3.56842	-0.108522	5.67238e-05
ENSG00000184708	56478	EIF4ENIF1	6102	4.84287	-0.0671124	5.67689e-05
ENSG00000197635	1803	DPP4	4678	5.43616	-0.338383	5.68139e-05
ENSG00000177406	100049716	NINJ2-AS1	4356	3.00666	-0.217771	5.69707e-05
ENSG00000263327	202020	TAPT1-AS1	2763	1.71536	-0.172528	5.72502e-05
ENSG00000183864	10766	TOB2	4341	5.99045	-0.0955266	5.72566e-05
ENSG00000269609	100505761	C10orf95-AS1	6160	3.0322	-0.146805	5.73127e-05
ENSG00000100360	11020	IFT27	8009	3.63016	-0.0982324	5.73777e-05
ENSG00000106927	259	AMBP	1897	-2.01289	-0.436689	5.73825e-05
ENSG00000197016	388566	ZNF470	9670	2.3573	-0.191424	5.78125e-05
ENSG00000124490	7180	CRISP2	1518	-0.474303	-0.780839	5.78949e-05
ENSG00000108578	642	BLMH	5119	5.4116	-0.0896242	5.81707e-05
ENSG00000164050	5364	PLXNB1	9768	7.20124	-0.112831	5.84574e-05
ENSG00000158458	9542	NRG2	4601	1.72651	-0.272384	5.84574e-05
ENSG00000114988	81562	LMAN2L	2709	4.15699	-0.0856702	5.85141e-05
ENSG00000141258	9905	SGSM2	9771	5.92309	-0.13076	5.92749e-05
ENSG00000214491	730005	SEC14L6	3392	-0.0784148	-0.897268	5.95976e-05
ENSG00000205903	100131017	ZNF316	7662	5.24311	-0.0874238	5.9684e-05
ENSG00000090534	7066	THPO	2705	-0.451039	-0.737102	5.96842e-05
ENSG00000162913	574407	OBSCN-AS1	3862	0.108279	-0.302345	5.97829e-05
ENSG00000169714	7555	CNBP	3584	7.9741	-0.0878946	5.99429e-05
ENSG00000110844	25766	PRPF40B	9444	4.06041	-0.0937889	6.01938e-05
ENSG00000185924	146760	RTN4RL1	3614	2.58418	-0.223407	6.04016e-05
ENSG00000078814	57644	MYH7B	8247	-1.06577	-0.321672	6.0713e-05
ENSG00000147789	7553	ZNF7	10296	3.8795	-0.0521262	6.1495e-05
ENSG00000184313	374977	MROH7	9088	-0.937133	-0.342635	6.15998e-05
ENSG00000108469	9400	RECQL5	8766	5.46631	-0.161533	6.18237e-05
ENSG00000267940			1353	-1.18595	-0.274842	6.25826e-05
ENSG00000144199	151313	FAHD2B	2662	2.70503	-0.156431	6.2624e-05
ENSG00000188051	100130519	TMEM221	2418	-0.827035	-0.311197	6.30498e-05
ENSG00000203995	440590	ZYG11A	4694	1.11575	-0.463905	6.34275e-05
ENSG00000093167	9209	LRRFIP2	10674	7.02983	-0.203509	6.36283e-05
ENSG00000109846	1410	CRYAB	4388	7.94046	-0.277412	6.36395e-05
ENSG00000165125	55503	TRPV6	11903	2.18759	-0.284161	6.36584e-05
ENSG00000204650	147081	LINC02210	15578	3.91247	-0.196452	6.37439e-05
ENSG00000187193	4501	MT1X	1727	5.10575	-0.210764	6.45794e-05
ENSG00000156239	29104	N6AMT1	4865	2.71707	-0.127657	6.46991e-05
ENSG00000269982			3823	-1.68998	-0.356168	6.50398e-05
ENSG00000181894	79673	ZNF329	4315	3.17417	-0.112538	6.55902e-05
ENSG00000118194	7139	TNNT2	7342	0.199002	-0.440818	6.56623e-05
ENSG00000253293	3206	HOXA10	3720	3.89223	-0.156242	6.60678e-05
ENSG00000226562	106478958	CYP4F26P	4084	1.95034	-0.274619	6.62234e-05
ENSG00000251432	100507487	LINC02615	5854	1.9353	-0.259628	6.64205e-05
ENSG00000197756	6168	RPL37A	6205	9.52199	-0.0905377	6.74768e-05
ENSG00000004660	84254	CAMKK1	7433	4.03817	-0.166675	6.80549e-05
ENSG00000237118			1547	-1.93214	-1.09265	6.84489e-05
ENSG00000183479	11219	TREX2	2715	3.14205	-0.483564	6.86991e-05
ENSG00000212747	441518	RTL8B	2030	4.54352	-0.0928522	6.87301e-05
ENSG00000198944	134548	SOWAHA	3485	-0.472951	-0.465526	6.87621e-05
ENSG00000178188	25970	SH2B1	7145	5.45755	-0.109124	6.89958e-05
ENSG00000182518	90736	VCF2	2499	3.31515	-0.0975507	6.92121e-05
ENSG00000163545	81788	NUAK2	3391	6.47026	-0.275457	6.92834e-05
ENSG00000165698	11092	SPACA9	2823	3.89379	-0.237743	6.93995e-05
ENSG00000170919			14498	3.15436	-0.268969	6.95847e-05
ENSG00000211451	114814	GNRHR2	2511	0.156791	-0.161953	6.9735e-05
ENSG00000183347	163351	GBP6	4685	9.10201	-0.266966	7.02063e-05
ENSG00000148343	84895	MIGA2	6302	5.10384	-0.141174	7.04951e-05
ENSG00000273432			2076	-0.339052	-0.35706	7.08998e-05
ENSG00000167920	147184	KRT10-AS1	3053	2.82959	-0.109339	7.09591e-05
ENSG00000127252	57110	PLAAT1	1166	-0.992781	-0.482407	7.18202e-05
ENSG00000237167			626	-1.81404	-0.555886	7.26579e-05
ENSG00000153774	10428	CFDP1	3335	4.81248	-0.0860892	7.29316e-05
ENSG00000146215	401262	CRIP3	2482	-2.24867	-0.443707	7.32141e-05
ENSG00000141736	2064	ERBB2	10321	8.543	-0.120108	7.3224e-05
ENSG00000099875	2872	MKNK2	5221	8.63844	-0.201657	7.33785e-05
ENSG00000240990	221883	HOXA11-AS	3128	1.11228	-0.254137	7.35643e-05
ENSG00000204581	400997	ACOXL-AS1	5839	-1.88315	-0.347496	7.36208e-05
ENSG00000287668			1653	-0.540928	-0.359871	7.41296e-05
ENSG00000147576	137872	ADHFE1	3378	-0.588627	-0.262992	7.42909e-05
ENSG00000142606	79258	MMEL1	3870	2.4444	-0.629995	7.46208e-05
ENSG00000037757	84245	MRI1	3466	4.65957	-0.137071	7.46208e-05
ENSG00000115598	8808	IL1RL2	2611	3.61277	-0.180315	7.51913e-05
ENSG00000115041	30818	KCNIP3	7841	1.19931	-0.250319	7.56816e-05
ENSG00000267317			911	2.18315	-0.150788	7.58569e-05
ENSG00000171970	126295	ZNF57	2324	3.36085	-0.139347	7.64823e-05
ENSG00000172296	55304	SPTLC3	8527	5.01335	-0.304618	7.67515e-05
ENSG00000126214	3831	KLC1	19251	4.85335	-0.109824	7.72301e-05
ENSG00000173546	1464	CSPG4	8290	3.80715	-0.379523	7.72301e-05
ENSG00000275120			3668	0.218371	-0.216455	7.7232e-05
ENSG00000189334	57402	S100A14	1277	11.3644	-0.209535	7.73311e-05
ENSG00000143224	5498	PPOX	4725	3.01195	-0.14306	7.77739e-05
ENSG00000177181	284716	RIMKLA	10638	0.842935	-0.613669	7.81572e-05
ENSG00000170382	10446	LRRN2	5686	1.4763	-0.473515	7.82529e-05
ENSG00000186301			2291	1.40249	-0.346282	7.83295e-05
ENSG00000080947	114819	CROCCP3	6905	0.376857	-0.281672	7.85804e-05
ENSG00000185522	256329	LMNTD2	2898	2.02896	-0.196439	7.93433e-05
ENSG00000198853	9853	RUSC2	5698	4.18241	-0.360367	7.96811e-05
ENSG00000067836	79641	ROGDI	3613	4.2079	-0.141551	7.97804e-05
ENSG00000174808	685	BTC	2653	2.67408	-0.383058	8.0069e-05
ENSG00000259291	109729181	ZNF710-AS1	2902	2.35371	-0.148818	8.06395e-05
ENSG00000146904	2041	EPHA1	4697	7.44712	-0.156587	8.1222e-05
ENSG00000136828	9649	RALGPS1	10507	3.35573	-0.157644	8.1222e-05
ENSG00000112293	2822	GPLD1	7221	3.99226	-0.321811	8.15515e-05
ENSG00000264717	100996758	NPY4R2	1956	-1.62699	-0.61866	8.17248e-05
ENSG00000205710	100130311	C17orf107	3410	1.70337	-0.236752	8.19404e-05
ENSG00000163590	151742	PPM1L	12442	3.97851	-0.178076	8.19758e-05
ENSG00000100099	89781	HPS4	11380	5.31845	-0.107337	8.2045e-05
ENSG00000063180	770	CA11	1946	3.0719	-0.180799	8.23191e-05
ENSG00000127663	23030	KDM4B	14719	5.93297	-0.131915	8.27873e-05
ENSG00000165861	53349	ZFYVE1	5225	5.04429	-0.185478	8.29241e-05
ENSG00000058453	9696	CROCC	8875	5.1641	-0.176798	8.30188e-05
ENSG00000151353	129787	TMEM18	8469	4.23288	-0.0754378	8.31059e-05
ENSG00000260001	100507588	TGFBR3L	1516	0.0766433	-0.360818	8.38042e-05
ENSG00000198300	5178	PEG3	9769	1.71262	-0.28471	8.38042e-05
ENSG00000168754	51252	FAM178B	3533	0.839627	-0.401214	8.39334e-05
ENSG00000077063	83992	CTTNBP2	6969	2.83703	-0.2689	8.42726e-05
ENSG00000164096	401152	C4orf3	2960	7.69495	-0.25883	8.43944e-05
ENSG00000175414	285598	ARL10	11440	3.87283	-0.142238	8.43944e-05
ENSG00000158220	83850	ESYT3	9816	1.98682	-0.407924	8.49681e-05
ENSG00000279458			674	-1.10168	-0.313929	8.50434e-05
ENSG00000225742			3502	0.0522344	-0.427421	8.50884e-05
ENSG00000139988	145226	RDH12	2355	6.69364	-0.322797	8.52641e-05
ENSG00000207730	406984	MIR200B	95	-1.00802	-0.377975	8.60674e-05
ENSG00000171954	126410	CYP4F22	2612	7.03038	-0.343595	8.60973e-05
ENSG00000142937	6202	RPS8	2781	10.0764	-0.100965	8.64251e-05
ENSG00000203782	4014	LORICRIN	1245	5.23177	-1.6112	8.65966e-05
ENSG00000270157			925	0.954101	-0.381464	8.67288e-05
ENSG00000241404	80864	EGFL8	2609	-0.567527	-0.392677	8.70195e-05
ENSG00000120049	30819	KCNIP2	3397	-0.451435	-0.354497	8.71174e-05
ENSG00000151502	112936	VPS26B	6453	6.10145	-0.0569271	8.77921e-05
ENSG00000183668	5678	PSG9	5048	-1.40639	-0.705635	8.81186e-05
ENSG00000268069			1080	-0.265255	-0.24547	8.82554e-05
ENSG00000139613	6601	SMARCC2	9179	6.57124	-0.0554899	8.89896e-05
ENSG00000100427	23209	MLC1	3821	1.05889	-0.662937	8.92095e-05
ENSG00000232593	102723508	KANTR	9927	1.97072	-0.21407	8.94323e-05
ENSG00000266865			2147	0.319684	-0.213518	8.95949e-05
ENSG00000254402	441381	LRRC24	1762	0.247718	-0.236913	8.97413e-05
ENSG00000155827	56254	RNF20	4692	6.23381	-0.141432	8.98972e-05
ENSG00000235257	101928153	ITGA9-AS1	19054	1.15205	-0.219762	9.05316e-05
ENSG00000249592	100129917	PCGF3-AS1	4671	1.57162	-0.231721	9.05316e-05
ENSG00000073670	4185	ADAM11	4813	0.42669	-0.329417	9.12089e-05
ENSG00000284428			5091	0.178987	-0.241313	9.18844e-05
ENSG00000112530	135138	PACRG	2612	-0.319563	-0.280615	9.18953e-05
ENSG00000242259	128977	C22orf39	6943	3.76171	-0.0925028	9.21905e-05
ENSG00000203786	448834	KPRP	2492	5.73573	-1.13295	9.22666e-05
ENSG00000102870	23361	ZNF629	6083	4.59446	-0.0834814	9.22708e-05
ENSG00000185513	26013	L3MBTL1	15554	1.50616	-0.239311	9.25596e-05
ENSG00000148337	25792	CIZ1	8690	6.56403	-0.0620148	9.32022e-05
ENSG00000168243	2786	GNG4	5194	2.22991	-0.414017	9.32521e-05
ENSG00000198894	85457	CIPC	5271	4.82201	-0.164593	9.34181e-05
ENSG00000267259			2692	0.780728	-0.374008	9.37118e-05
ENSG00000184792	23762	OSBP2	6632	3.24088	-0.363046	9.37587e-05
ENSG00000047578	23247	KATNIP	9784	4.89163	-0.0966694	9.42836e-05
ENSG00000168785	10098	TSPAN5	7412	4.99329	-0.150139	9.58325e-05
ENSG00000053371	8574	AKR7A2	1781	5.45137	-0.10979	9.59755e-05
ENSG00000166912	54893	MTMR10	8838	5.35244	-0.174408	9.59755e-05
ENSG00000213876	728486	RPL7AP64	663	0.548574	-0.374143	9.70255e-05
ENSG00000196562	55959	SULF2	6657	7.23054	-0.213919	9.70946e-05
ENSG00000134716	1573	CYP2J2	2973	3.66835	-0.281211	9.71866e-05
ENSG00000102984	55565	ZNF821	3402	2.5924	-0.116621	9.73257e-05
ENSG00000204859	3104	ZBTB48	4510	3.76839	-0.126142	9.75476e-05
ENSG00000166704	80095	ZNF606	7635	2.70038	-0.143308	9.78056e-05
ENSG00000070413	9993	DGCR2	5605	7.31542	-0.0678237	9.78729e-05
ENSG00000267221	110806298	C17orf113	3733	0.166348	-0.274704	9.79037e-05
ENSG00000204228	7923	HSD17B8	1158	4.38635	-0.132543	9.87699e-05
ENSG00000149541	26229	B3GAT3	2407	4.2353	-0.131413	9.87779e-05
ENSG00000008710	5310	PKD1	18534	6.0308	-0.155324	9.8951e-05
ENSG00000268621	645553	IGFL2-AS1	3336	-0.482928	-0.69063	9.926e-05
ENSG00000101417	11264	PXMP4	5719	4.80515	-0.243319	9.93179e-05
ENSG00000233223	100996842	MPDU1-AS1	1380	2.0979	-0.17341	9.98887e-05
ENSG00000185988	126520	PLK5	3972	-0.957031	-0.405662	0.000100367
ENSG00000268555			2262	0.304172	-0.557072	0.000100367
ENSG00000137177	63971	KIF13A	11138	6.08072	-0.120223	0.000102115
ENSG00000175602	11007	CCDC85B	963	5.14487	-0.160282	0.000102324
ENSG00000134955	219855	SLC37A2	6340	7.19081	-0.363543	0.000102371
ENSG00000164695	92421	CHMP4C	1852	5.48227	-0.274758	0.000102401
ENSG00000107104	23189	KANK1	11908	7.52053	-0.182713	0.000102896
ENSG00000272690	107986100	LINC02018	6878	-0.935916	-0.314092	0.000102944
ENSG00000125149	80262	PHAF1	5987	4.7226	-0.158449	0.000103256
ENSG00000232600			428	-0.473005	-0.242256	0.000103491
ENSG00000171766	2628	GATM	9260	6.31139	-0.265005	0.000103911
ENSG00000128510	51200	CPA4	3958	5.92381	-0.456077	0.000105542
ENSG00000231312	728730	MAP4K3-DT	12609	2.41641	-0.183423	0.000105772
ENSG00000268416			8328	-1.32036	-0.556107	0.000106046
ENSG00000100181			9653	4.07792	-0.169556	0.000106073
ENSG00000124019	79843	FAM124B	3563	1.19739	-0.423361	0.000106452
ENSG00000006016	9244	CRLF1	2967	0.867159	-0.359653	0.000107618
ENSG00000172137	794	CALB2	1701	2.08563	-0.496208	0.000107846
ENSG00000196214	90321	ZNF766	7319	3.93768	-0.113495	0.000108065
ENSG00000159685	84303	CHCHD6	2757	3.07513	-0.109831	0.000109109
ENSG00000188004	284677	SNHG28	5656	-2.08476	-0.574401	0.000109526
ENSG00000181652	285973	ATG9B	6391	4.83517	-0.627489	0.000109526
ENSG00000125952	4149	MAX	6257	6.69998	-0.123316	0.000109526
ENSG00000120509	51248	PDZD11	1393	4.86885	-0.0879652	0.000109823
ENSG00000147677	8667	EIF3H	6434	7.74283	-0.0978774	0.000111216
ENSG00000213995	55739	NAXD	2847	5.29393	-0.0788305	0.000111216
ENSG00000180901	23510	KCTD2	5279	5.6009	-0.0815664	0.000111956
ENSG00000106004	3202	HOXA5	1720	2.29811	-0.201105	0.000112031
ENSG00000108759	3882	KRT32	1750	2.3328	-0.384178	0.000112031
ENSG00000116128	607	BCL9	6331	4.60578	-0.0970401	0.000113047
ENSG00000132000	79883	PODNL1	4168	3.15321	-0.158984	0.000113047
ENSG00000169621	200558	APLF	7124	2.90385	-0.160991	0.000113384
ENSG00000214530	10809	STARD10	3710	5.97425	-0.108726	0.000115043
ENSG00000164393	222611	ADGRF2	6395	0.298861	-0.350715	0.000115592
ENSG00000149043	90019	SYT8	4704	1.49565	-0.251353	0.00011646
ENSG00000128311	7263	TST	1877	6.9103	-0.18258	0.000116466
ENSG00000094796	3881	KRT31	1615	2.11083	-0.374878	0.000116573
ENSG00000198077	1549	CYP2A7	2583	-0.805247	-1.03285	0.000116951
ENSG00000204444	55937	APOM	1237	0.622269	-0.188783	0.000117376
ENSG00000235978	124906209	LOC124906209	1251	1.20293	-0.237239	0.000117382
ENSG00000165782	90809	PIP4P1	3694	4.47882	-0.0608648	0.000118552
ENSG00000171401	3860	KRT13	2913	15.7857	-0.21061	0.000118552
ENSG00000243550			700	2.5775	-0.734694	0.000119871
ENSG00000160172			3402	2.04213	-0.122216	0.000120046
ENSG00000175575	80227	PAAF1	7922	3.74158	-0.103523	0.000120604
ENSG00000170322	4798	NFRKB	6335	4.93201	-0.0795346	0.000120745
ENSG00000239521			4860	2.38259	-0.168954	0.000121085
ENSG00000090013	645	BLVRB	1613	6.56447	-0.193131	0.000121135
ENSG00000132879	93611	FBXO44	3527	4.10254	-0.141156	0.000121256
ENSG00000203709			16745	2.14974	-0.33586	0.000122391
ENSG00000271122	101930085	HERPUD2-AS1	4200	3.18824	-0.172306	0.000123526
ENSG00000111664	2784	GNB3	3437	-0.970803	-0.464247	0.000124789
ENSG00000175874	200407	CREG2	7059	5.0567	-0.314185	0.000124895
ENSG00000204174	5540	NPY4R	2033	-0.862019	-0.597509	0.000125082
ENSG00000186526	11283	CYP4F8	7049	-1.51388	-0.560832	0.000125082
ENSG00000172977	10524	KAT5	3732	5.60337	-0.0759177	0.000125542
ENSG00000196150	58500	ZNF250	7357	3.53525	-0.149532	0.000127185
ENSG00000267106	284385	ZNF561-AS1	8073	2.32804	-0.146597	0.000127189
ENSG00000176834	54621	VSIG10	8361	5.10878	-0.338594	0.000127334
ENSG00000171219	55561	CDC42BPG	6531	6.75861	-0.079728	0.000128389
ENSG00000188001	285386	TPRG1	9538	7.77602	-0.353163	0.00012934
ENSG00000286977			1984	-1.03538	-0.419814	0.000129374
ENSG00000283103			4467	2.44314	-0.11534	0.000129666
ENSG00000196781	7088	TLE1	5257	5.41619	-0.107074	0.000129762
ENSG00000267254	284408	ZNF790-AS1	7947	-0.0108945	-0.180569	0.000129915
ENSG00000237037	100132273	NDUFA6-DT	5206	0.962228	-0.197446	0.000130419
ENSG00000277117	102723996	LOC102723996	3357	2.01787	-0.320699	0.000130471
ENSG00000278535	79154	DHRS11	5379	3.79212	-0.149749	0.000130687
ENSG00000234896			477	-0.635863	-0.400296	0.00013093
ENSG00000183172	91689	SMDT1	1731	5.11714	-0.108805	0.000131048
ENSG00000168159	149603	RNF187	3386	7.44823	-0.105525	0.000131298
ENSG00000150773	120379	PIH1D2	2474	0.387069	-0.357539	0.000131428
ENSG00000176783	80230	RUFY1	5901	5.81417	-0.0759579	0.000131808
ENSG00000006606	10344	CCL26	706	1.03231	-0.311104	0.00013215
ENSG00000099338	57828	CATSPERG	9190	0.11927	-0.202244	0.000132228
ENSG00000287331	105374367	LOC105374367	418	-0.690018	-0.599784	0.000132859
ENSG00000170949	90338	ZNF160	8511	4.26729	-0.103667	0.000133153
ENSG00000167930	83986	FAM234A	6132	6.16659	-0.0760548	0.000133798
ENSG00000155760	8324	FZD7	3859	4.03396	-0.251627	0.000134157
ENSG00000084444	57613	FAM234B	6710	2.49792	-0.108667	0.000135628
ENSG00000257093	57189	DENND11	7369	5.59765	-0.234209	0.000135819
ENSG00000213139	1427	CRYGS	2080	2.15348	-0.682765	0.000136026
ENSG00000152465	9397	NMT2	6470	3.38262	-0.103017	0.000136026
ENSG00000184481	4303	FOXO4	3790	4.86558	-0.162243	0.000136092
ENSG00000255435	101929089	TTC36-AS1	2692	-0.356711	-0.213434	0.000137395
ENSG00000162755	126823	KLHDC9	1720	1.16613	-0.23904	0.000137517
ENSG00000269837			2887	1.45823	-0.174703	0.00013823
ENSG00000248334			6657	0.731149	-0.176119	0.000139356
ENSG00000241769	100131434	EOLA1-DT	3604	-1.29385	-0.336379	0.000139694
ENSG00000170500	164832	LONRF2	15117	0.337101	-0.411443	0.000140285
ENSG00000207611	406941	MIR149	89	-1.64325	-0.482184	0.000141023
ENSG00000260081	105373383	LOC105373383	5206	-0.382435	-0.198694	0.000142057
ENSG00000067445	7216	TRO	6716	1.77045	-0.318664	0.00014217
ENSG00000125652	84266	ALKBH7	1093	5.25574	-0.119776	0.000142246
ENSG00000153406	57407	NMRAL1	3541	4.77083	-0.102371	0.000142634
ENSG00000166828	6340	SCNN1G	3477	5.34284	-0.371684	0.000142713
ENSG00000231789	101929074	PIK3CD-AS2	939	-0.548757	-0.233131	0.000143194
ENSG00000165323	120114	FAT3	19280	-0.167294	-0.411947	0.00014448
ENSG00000109101	8456	FOXN1	3637	5.91773	-0.140883	0.000144521
ENSG00000162148	220004	SAXO4	2400	-0.646144	-0.300988	0.000144602
ENSG00000204323	643008	SMIM5	5117	5.2103	-0.282894	0.000145238
ENSG00000276317			614	1.56752	-0.512987	0.000145312
ENSG00000188710	347148	QRFP	1653	-0.825978	-0.292204	0.000145528
ENSG00000176697	627	BDNF	7740	-0.091938	-0.360972	0.000145982
ENSG00000268204			843	-1.54659	-0.397603	0.000146397
ENSG00000204128	257407	C2orf72	3818	-1.54626	-0.444842	0.000146638
ENSG00000099992	83874	TBC1D10A	6948	5.16382	-0.116031	0.000146881
ENSG00000285934			1925	-1.48563	-0.624433	0.000147468
ENSG00000140022	85439	STON2	7812	5.18278	-0.14428	0.000148
ENSG00000164520	135250	RAET1E	3004	5.61987	-0.313948	0.000148804
ENSG00000177548	79874	RABEP2	4498	4.87036	-0.0795246	0.000149236
ENSG00000260581	105378231	LOC105378231	1567	1.8417	-0.271989	0.000149447
ENSG00000204060	100132074	FOXO6	2398	2.15044	-0.271841	0.000149567
ENSG00000182872	8241	RBM10	3537	6.12546	-0.0781574	0.000149804
ENSG00000254230			585	-1.70228	-0.331565	0.000150048
ENSG00000152439	374928	ZNF773	8141	1.87179	-0.126893	0.000150849
ENSG00000183571	145814	PGPEP1L	1627	-1.51918	-0.473744	0.000151037
ENSG00000196476	140680	C20orf96	1730	1.96446	-0.19422	0.000151111
ENSG00000258793			738	-1.22898	-0.520249	0.000151583
ENSG00000105136	79744	ZNF419	8009	1.86497	-0.127674	0.000152331
ENSG00000150782	3606	IL18	2605	6.85657	-0.320816	0.000153731
ENSG00000128185	85359	DGCR6L	1192	5.0537	-0.0905732	0.000153739
ENSG00000114270	1294	COL7A1	11071	7.43602	-0.275884	0.000153787
ENSG00000182796	440104	TMEM198B	4377	3.71876	-0.179164	0.000153909
ENSG00000148357	256158	HMCN2	20363	2.14601	-0.38142	0.000153998
ENSG00000001617	6405	SEMA3F	4826	8.04757	-0.118733	0.000154918
ENSG00000149489	6094	ROM1	1977	1.96565	-0.183335	0.000155276
ENSG00000108242	1562	CYP2C18	2310	3.94475	-0.27521	0.000156656
ENSG00000188672	6006	RHCE	2433	0.061047	-0.383934	0.000157889
ENSG00000160602	284086	NEK8	4412	2.31805	-0.113646	0.000157958
ENSG00000065833	4199	ME1	3338	5.95617	-0.461903	0.00015818
ENSG00000244242	402778	IFITM10	4792	0.149162	-0.340085	0.00015818
ENSG00000228541			424	-0.510937	-0.483932	0.000158326
ENSG00000123349	5204	PFDN5	3380	7.40185	-0.0876694	0.000158381
ENSG00000121552	1475	CSTA	1366	11.6196	-0.314904	0.000159044
ENSG00000196705	170959	ZNF431	14132	4.48487	-0.249379	0.000159814
ENSG00000233654	105376748	NEMP2-DT	2078	0.359946	-0.17009	0.000160364
ENSG00000149823	738	VPS51	4880	6.56271	-0.0682534	0.000160412
ENSG00000287725			4622	-0.800549	-0.271802	0.000160671
ENSG00000128191	54487	DGCR8	7315	5.34086	-0.0707747	0.000160859
ENSG00000153930	162282	ANKFN1	7608	0.204384	-0.915014	0.000161122
ENSG00000152409	133746	JMY	9096	5.522	-0.321431	0.000161537
ENSG00000159387	79190	IRX6	2952	1.13993	-0.638326	0.00016383
ENSG00000214046	79086	SMIM7	6020	4.41601	-0.0747832	0.000163852
ENSG00000114853	92999	ZBTB47	5494	3.84055	-0.158748	0.000163952
ENSG00000015676	23386	NUDCD3	9893	6.46087	-0.0558008	0.000164094
ENSG00000165449	220963	SLC16A9	4429	4.66242	-0.253821	0.000164462
ENSG00000128713	3237	HOXD11	2116	2.17	-0.196811	0.000165268
ENSG00000131831	10742	RAI2	2622	2.8706	-0.321383	0.000165757
ENSG00000198888	4535	ND1	956	12.4085	-0.151069	0.000165922
ENSG00000187715	166348	KBTBD12	5818	-1.09937	-0.484633	0.000166431
ENSG00000111674	2026	ENO2	4281	3.30355	-0.203812	0.000166763
ENSG00000163126	200539	ANKRD23	4103	-0.65455	-0.218979	0.000167286
ENSG00000137875	10017	BCL2L10	1319	2.57128	-0.161484	0.000169538
ENSG00000170899	2941	GSTA4	2101	5.4813	-0.216431	0.000170458
ENSG00000167880	2125	EVPL	7364	9.79757	-0.170702	0.000170502
ENSG00000174428	389524	GTF2IRD2B	6560	2.28546	-0.134586	0.000170976
ENSG00000178026	388886	LRRC75B	3422	2.97468	-0.18954	0.000171719
ENSG00000226465			1968	0.0318412	-0.334699	0.000173462
ENSG00000134755	1824	DSC2	12501	9.87254	-0.210707	0.000173478
ENSG00000256029			8100	1.36524	-0.478799	0.000174075
ENSG00000154917	51560	RAB6B	6055	1.42189	-0.281573	0.00017416
ENSG00000183060	145748	LYSMD4	5697	4.32495	-0.101826	0.00017433
ENSG00000130943	10343	PKDREJ	7681	0.14149	-0.258089	0.000176041
ENSG00000160323	11093	ADAMTS13	5708	1.27075	-0.210023	0.000177321
ENSG00000260877			372	-1.47604	-0.541175	0.000178837
ENSG00000165621	27199	OXGR1	2659	-0.572599	-0.557956	0.000179042
ENSG00000057935	57504	MTA3	10580	5.32827	-0.134631	0.000180882
ENSG00000182606	22906	TRAK1	10799	5.97674	-0.070638	0.000180959
ENSG00000103197	7249	TSC2	19128	6.03549	-0.0793912	0.000181232
ENSG00000104129	55192	DNAJC17	5628	3.73091	-0.0866225	0.000181487
ENSG00000270344			8158	0.209644	-0.158058	0.000181632
ENSG00000255129			1190	-1.97745	-0.438577	0.000182012
ENSG00000181234	92293	TMEM132C	4947	3.52631	-0.512847	0.000183131
ENSG00000173581	29903	CCDC106	2709	3.14206	-0.116106	0.000183174
ENSG00000198835	57165	GJC2	2165	1.51867	-0.325811	0.000183461
ENSG00000161010	51149	MRNIP	8469	3.27703	-0.168412	0.000183516
ENSG00000286342			1971	3.20196	-0.347826	0.000183844
ENSG00000224032			3903	3.58518	-0.131142	0.000184858
ENSG00000149474	57325	KAT14	4251	4.16208	-0.0827764	0.000184858
ENSG00000274370			611	1.40205	-0.317002	0.000186528
ENSG00000203739	101928673	PRDX6-AS1	4797	0.380527	-0.169318	0.000187672
ENSG00000154309	84976	DISP1	13030	2.82502	-0.214915	0.000187672
ENSG00000225855	284618	RUSC1-AS1	3516	-0.244801	-0.257164	0.000187874
ENSG00000170954	55786	ZNF415	3780	2.50271	-0.164659	0.000188664
ENSG00000054690	57475	PLEKHH1	10828	3.57028	-0.17847	0.000189217
ENSG00000138942	91445	RNF185	3448	5.91994	-0.0922216	0.000190146
ENSG00000154328	252969	NEIL2	3366	3.45651	-0.10854	0.000190504
ENSG00000074416	11343	MGLL	11849	7.44587	-0.280369	0.000190909
ENSG00000198040	7637	ZNF84	9520	3.73273	-0.12568	0.000191111
ENSG00000140044	122953	JDP2	6259	4.73438	-0.117791	0.000191335
ENSG00000104863	64130	LIN7B	1753	2.49975	-0.175272	0.000191476
ENSG00000011347	9066	SYT7	7552	3.59482	-0.396855	0.000192298
ENSG00000253313	149466	C1orf210	1522	4.21688	-0.175295	0.000192304
ENSG00000143434	10500	SEMA6C	5809	2.2262	-0.209446	0.000192322
ENSG00000213930	2592	GALT	4407	3.05253	-0.123467	0.00019236
ENSG00000157911	5192	PEX10	3782	4.53275	-0.0581957	0.000193296
ENSG00000143536	49860	CRNN	1902	12.6528	-0.432311	0.000193991
ENSG00000177732	6666	SOX12	4630	4.21811	-0.16478	0.000194452
ENSG00000156049	9630	GNA14	2736	1.90476	-0.414037	0.000195091
ENSG00000223891	100505783	OSER1-DT	9239	1.92468	-0.196564	0.000195255
ENSG00000267709	101928844	LOC101928844	1188	1.18775	-0.580226	0.000195709
ENSG00000166770	100128252	ZNF667-AS1	12170	2.34251	-0.243561	0.000196064
ENSG00000117640	56181	MTFR1L	5797	4.42909	-0.0698344	0.000196489
ENSG00000186523	85002	FAM86B1	4232	1.37334	-0.263638	0.000196498
ENSG00000229732			476	6.36882	-0.260524	0.000196749
ENSG00000203837	119548	PNLIPRP3	2374	2.31428	-0.5918	0.000197103
ENSG00000119938	5507	PPP1R3C	2541	8.49871	-0.452033	0.00019761
ENSG00000227051	56967	C14orf132	7775	4.63401	-0.19801	0.00019761
ENSG00000276772			1726	-1.59376	-0.430962	0.00019761
ENSG00000266258	101927481	LINC01909	1040	-1.78612	-0.313165	0.00019761
ENSG00000213015	51157	ZNF580	2604	3.68787	-0.12421	0.00019761
ENSG00000072210	224	ALDH3A2	15331	7.7959	-0.14509	0.000197832
ENSG00000069702	7049	TGFBR3	8577	4.52632	-0.276942	0.000198289
ENSG00000122203	57179	KIAA1191	3811	6.58632	-0.0963978	0.000199712
ENSG00000133943	80017	DGLUCY	7212	5.17677	-0.0970869	0.000201078
ENSG00000118507	9465	AKAP7	4593	2.36143	-0.174187	0.000202568
ENSG00000100154	23331	TTC28	12645	3.50244	-0.22335	0.000203765
ENSG00000114388	10641	NPRL2	3412	3.92995	-0.0738399	0.000203794
ENSG00000181585	259236	TMIE	2159	0.784367	-0.215111	0.000204032
ENSG00000188883	346689	KLRG2	2158	2.26539	-0.320651	0.00020548
ENSG00000188393	387836	CLEC2A	1209	-0.807375	-0.524568	0.00020548
ENSG00000163516	55139	ANKZF1	6103	4.87718	-0.139376	0.0002056
ENSG00000186318	23621	BACE1	7190	5.13671	-0.0788061	0.000206727
ENSG00000198720	124930	ANKRD13B	4307	2.45989	-0.219585	0.000207117
ENSG00000115073	10120	ACTR1B	2853	5.83776	-0.0479334	0.000207485
ENSG00000274602			4812	2.27952	-0.400177	0.000207485
ENSG00000063660	2817	GPC1	6522	8.07473	-0.136023	0.000207848
ENSG00000144821	22989	MYH15	7695	-1.50323	-0.362737	0.000208791
ENSG00000124374	400961	PAIP2B	6300	4.72677	-0.187257	0.00020889
ENSG00000204677	653316	FAM153CP	25699	-1.1608	-0.415494	0.000209185
ENSG00000101004	22981	NINL	6030	5.26847	-0.316473	0.000210213
ENSG00000171962	83450	DRC3	7332	0.630698	-0.26037	0.000212752
ENSG00000188266	123688	HYKK	5707	1.29892	-0.158771	0.00021279
ENSG00000163093	129880	BBS5	4254	2.13424	-0.0991451	0.000213332
ENSG00000156515	3098	HK1	6296	8.26278	-0.0929175	0.000213332
ENSG00000204542	29113	C6orf15	1156	-0.662685	-0.973009	0.000213354
ENSG00000247595	100506540	MISFA	2283	-0.312919	-0.201028	0.000214179
ENSG00000214309	255374	MBLAC1	1477	1.6019	-0.241917	0.000215335
ENSG00000267374	647946	MIR924HG	11735	0.66357	-0.323779	0.000215631
ENSG00000161912			5804	1.27113	-0.202487	0.000216967
ENSG00000113494	5618	PRLR	13006	2.2383	-0.46458	0.000217261
ENSG00000059145	64718	UNKL	7494	3.74723	-0.12095	0.000217261
ENSG00000261092	105371248	LINC02178	425	0.0665363	-0.303476	0.00021757
ENSG00000286681			4181	-0.38544	-0.236116	0.000217995
ENSG00000133243	55643	BTBD2	5934	6.51436	-0.0805841	0.000218495
ENSG00000261087	115830329	ZNNT1	2825	0.739248	-0.254495	0.000220861
ENSG00000111405	8909	ENDOU	2679	7.18731	-0.361763	0.000221169
ENSG00000248994			14412	1.5555	-0.211491	0.000221435
ENSG00000272720			1433	-0.81603	-0.338426	0.000221435
ENSG00000266441			491	-1.66812	-0.439809	0.000222294
ENSG00000163701	132014	IL17RE	4673	4.67524	-0.11044	0.000222496
ENSG00000132670	5786	PTPRA	4469	6.63236	-0.0817354	0.000223274
ENSG00000275111	7549	ZNF2	3996	2.49544	-0.0703126	0.000224518
ENSG00000139835	79774	GRTP1	2917	4.11155	-0.104501	0.000225216
ENSG00000115616	6549	SLC9A2	6175	-2.13863	-0.649573	0.000225822
ENSG00000112280	1297	COL9A1	7240	1.69503	-0.914827	0.000226285
ENSG00000186897	338761	C1QL4	2073	2.20838	-0.490699	0.000227784
ENSG00000260249			6583	1.04761	-0.265898	0.00022879
ENSG00000124313	23096	IQSEC2	14927	4.39347	-0.0885298	0.000229536
ENSG00000257815	101928062	PRANCR	9826	-0.101473	-0.17502	0.000229666
ENSG00000124496	55809	TRERF1	7732	5.45891	-0.121703	0.000231008
ENSG00000179364	23241	PACS2	12363	5.43736	-0.0666068	0.000232044
ENSG00000189182	374454	KRT77	4013	-0.0296957	-0.529095	0.000232456
ENSG00000071082	6160	RPL31	5277	8.98271	-0.102916	0.000233158
ENSG00000083750	10325	RRAGB	2715	2.5591	-0.112823	0.000233521
ENSG00000254827	5003	SLC22A18AS	2053	-0.225464	-0.324579	0.000235231
ENSG00000214944	64283	ARHGEF28	15617	5.24312	-0.144402	0.00023626
ENSG00000182256	2567	GABRG3	12689	-1.76972	-0.539538	0.000236699
ENSG00000156711	5603	MAPK13	7034	7.76616	-0.117963	0.000237024
ENSG00000087274	118	ADD1	13227	7.44133	-0.0384907	0.000238474
ENSG00000107882	51684	SUFU	6880	5.2968	-0.0983554	0.000239279
ENSG00000176700			10717	2.2415	-0.153556	0.000239641
ENSG00000270432	81363	OR7E108P	991	-1.98029	-0.400615	0.000240454
ENSG00000257704	255783	INAFM1	839	3.26934	-0.133618	0.000240869
ENSG00000260077			1572	1.02104	-0.133111	0.000241706
ENSG00000170364	6419	SETMAR	3567	3.4776	-0.088798	0.000243346
ENSG00000171747	3960	LGALS4	2226	-1.56576	-0.34331	0.000243922
ENSG00000188185			7319	1.88038	-0.192433	0.000244977
ENSG00000230453	441459	ANKRD18B	5857	1.36853	-0.148852	0.000244977
ENSG00000283458	101927879	LOC101927879	609	1.97125	-0.581943	0.00024519
ENSG00000213190	10962	MLLT11	2483	0.762768	-0.161078	0.000246204
ENSG00000016082	3670	ISL1	2817	3.24291	-0.18553	0.000247024
ENSG00000121653	9479	MAPK8IP1	3498	2.11678	-0.217244	0.000247127
ENSG00000077684	79960	JADE1	9052	4.08783	-0.127702	0.000247548
ENSG00000100307	23492	CBX7	7467	5.11067	-0.154054	0.000248133
ENSG00000102891	84560	MT4	270	0.756069	-0.758506	0.0002482
ENSG00000100316	6122	RPL3	4710	10.8575	-0.0877275	0.000248297
ENSG00000243069	100507524	ARHGEF26-AS1	9000	0.987011	-0.260562	0.000248602
ENSG00000065665	55176	SEC61A2	3916	1.88989	-0.156386	0.000249023
ENSG00000215853	126638	RPTN	3569	7.97571	-1.09838	0.00025006
ENSG00000107902	64077	LHPP	4075	5.09543	-0.0961836	0.000250234
ENSG00000103942	9455	HOMER2	14685	5.66565	-0.230219	0.000250281
ENSG00000167987	55048	VPS37C	3957	5.23075	-0.0760985	0.000250647
ENSG00000244560			4288	-0.100927	-0.347988	0.000251765
ENSG00000118156	84215	ZNF541	4655	-1.40951	-0.312174	0.000252172
ENSG00000167183	79170	PRR15L	1524	3.06128	-0.320432	0.000253491
ENSG00000224079			869	-1.17563	-0.538931	0.000254864
ENSG00000236778	100507398	INTS6-AS1	15152	-0.528215	-0.21755	0.00025502
ENSG00000054148	29085	PHPT1	1612	5.22094	-0.0875115	0.000255262
ENSG00000264230	728113	ANXA8L1	2860	6.63091	-0.153042	0.000255456
ENSG00000133059	25778	DSTYK	8475	4.99357	-0.113618	0.000255609
ENSG00000188732	340277	FAM221A	7458	1.59072	-0.173596	0.000255622
ENSG00000196542	165679	SPTSSB	3745	3.87199	-0.303558	0.000256254
ENSG00000162738	57216	VANGL2	5354	5.87955	-0.108775	0.000256531
ENSG00000137154	6194	RPS6	2696	10.3929	-0.0803315	0.000257865
ENSG00000137831	55075	UACA	10996	6.28369	-0.236906	0.000257865
ENSG00000261189	101928076	DSP-AS1	888	2.26765	-0.19833	0.000258303
ENSG00000134760	1828	DSG1	7398	9.12967	-0.569631	0.000258303
ENSG00000164638	222962	SLC29A4	5811	0.433414	-0.240706	0.000259423
ENSG00000172425	143941	TTC36	1009	-1.38428	-0.370104	0.000259807
ENSG00000110881	41	ASIC1	5745	0.851595	-0.215889	0.000259807
ENSG00000137274	670	BPHL	5780	3.83314	-0.0924167	0.000259939
ENSG00000162009	6755	SSTR5	1362	0.0222065	-0.334915	0.00026084
ENSG00000284642			1477	-1.12276	-0.244806	0.000261063
ENSG00000083845	6193	RPS5	3617	9.08946	-0.0913317	0.000261382
ENSG00000154358	84033	OBSCN	39549	5.75318	-0.214204	0.000262518
ENSG00000243970			5416	1.84042	-0.287218	0.000263557
ENSG00000213563	414919	C8orf82	3001	4.43745	-0.0805339	0.000263737
ENSG00000120915	2053	EPHX2	4185	5.5276	-0.196564	0.00026458
ENSG00000173714	124857	WFIKKN2	3800	2.37029	-0.458173	0.000265528
ENSG00000212864	727800	RNF208	1150	4.41511	-0.230608	0.000266792
ENSG00000037042	27175	TUBG2	2793	3.7858	-0.177976	0.000267001
ENSG00000259330	100505573	INAFM2	3024	4.13511	-0.185586	0.000267019
ENSG00000130701	140893	RBBP8NL	2799	4.20808	-0.21525	0.000268059
ENSG00000204248	1302	COL11A2	6740	-0.191412	-0.293771	0.000268808
ENSG00000108823	6442	SGCA	2449	0.744293	-0.385394	0.000268969
ENSG00000188959	401546	C9orf152	2947	-0.800776	-0.478679	0.000268985
ENSG00000178585	56998	CTNNBIP1	3339	7.79734	-0.220325	0.000271728
ENSG00000187730	2563	GABRD	5525	-1.67308	-0.388998	0.000272484
ENSG00000198938	4514	COX3	784	13.1044	-0.1336	0.000273753
ENSG00000010278	928	CD9	4165	9.23908	-0.103004	0.000275454
ENSG00000254369	100133311	HOXA-AS3	5967	-0.912024	-0.260114	0.000275735
ENSG00000085465	5016	OVGP1	2520	0.00551826	-0.296589	0.000277132
ENSG00000219607	648791	PPP1R3G	4147	3.17285	-0.453107	0.000277341
ENSG00000185100	122622	ADSS1	5732	3.35709	-0.167067	0.000277393
ENSG00000002330	572	BAD	1708	4.79636	-0.0953462	0.000278083
ENSG00000135686	79786	KLHL36	10009	5.64569	-0.0661281	0.000278202
ENSG00000163050	56997	COQ8A	7797	4.40825	-0.132097	0.000278378
ENSG00000257831			975	-1.94802	-0.704089	0.000279401
ENSG00000258479			2519	0.35384	-0.194979	0.000280168
ENSG00000136444	55316	RSAD1	4137	4.28239	-0.0806943	0.000280168
ENSG00000105258	5438	POLR2I	1137	4.43604	-0.0925081	0.00028043
ENSG00000204420	80739	MPIG6B	2937	1.09524	-0.274873	0.000280628
ENSG00000253187	100874323	HOXA10-AS	1654	2.66559	-0.105877	0.000281224
ENSG00000139990	8816	DCAF5	8295	6.05927	-0.0753237	0.000281224
ENSG00000223547	284391	ZNF844	6588	2.76168	-0.130157	0.000281224
ENSG00000019995	54764	ZRANB1	5993	5.60211	-0.176098	0.000281256
ENSG00000159023	2035	EPB41	19993	6.20724	-0.139849	0.000283643
ENSG00000166272	54838,102724307	WBP1L,CYP17A1-AS1	7833	6.25932	-0.129529	0.000283643
ENSG00000196260	389376	SFTA2	1199	4.02456	-0.485448	0.000284192
ENSG00000231160			6454	1.32059	-0.271374	0.000286044
ENSG00000118960	64342	HS1BP3	14625	4.28559	-0.0861662	0.000286448
ENSG00000076826	57662	CAMSAP3	4884	6.43036	-0.200328	0.000286456
ENSG00000186207	254910	LCE5A	860	-1.30794	-0.622351	0.000287602
ENSG00000105514	9545	RAB3D	4384	6.94452	-0.113867	0.000287755
ENSG00000286403			2087	-0.987827	-0.351606	0.000289687
ENSG00000251584			1532	0.334524	-0.372282	0.000290217
ENSG00000278408			585	-0.830044	-0.293682	0.000290303
ENSG00000141699	162427	RETREG3	5145	6.03724	-0.0654847	0.000291654
ENSG00000060237	65125	WNK1	17280	9.34234	-0.162511	0.000291786
ENSG00000260917	103344931	LOC103344931	4237	2.56259	-0.0932288	0.000292368
ENSG00000049283	55040	EPN3	4503	6.35343	-0.125938	0.000292414
ENSG00000283283			3634	0.0532037	-0.533991	0.000292954
ENSG00000099326	7593	MZF1	6654	3.77902	-0.150427	0.000292954
ENSG00000008441	4784	NFIX	6302	8.04299	-0.109398	0.000293255
ENSG00000198840	4537	ND3	346	10.4211	-0.151884	0.000293879
ENSG00000258702			4432	-0.319069	-0.423944	0.000294791
ENSG00000147799	80728	ARHGAP39	4888	3.08373	-0.118252	0.000294974
ENSG00000261126	100506070	RBFADN	6623	-2.05879	-0.434916	0.0002954
ENSG00000263627	101927323	PPP4R1-AS1	379	-1.16873	-0.31903	0.000295952
ENSG00000231663	101927765	COA6-AS1	575	-0.955405	-0.179962	0.000296119
ENSG00000142168	6647	SOD1	1975	7.25274	-0.0824997	0.000296123
ENSG00000232859	201229	LYRM9	5380	1.14572	-0.183229	0.000296291
ENSG00000160868	1576	CYP3A4	3384	-0.247131	-0.532512	0.000296981
ENSG00000184384	84441	MAML2	7124	3.82864	-0.195748	0.000297674
ENSG00000177363	221091	LRRN4CL	2212	2.35993	-0.32872	0.000298075
ENSG00000149809	7108	TM7SF2	3432	6.22492	-0.208701	0.0002984
ENSG00000162444	116362	RBP7	862	4.12128	-0.271461	0.000299113
ENSG00000250222			535	-0.829182	-0.217211	0.000299192
ENSG00000286989			1830	0.136489	-0.195103	0.000299958
ENSG00000258837			537	0.297161	-0.860466	0.000300587
ENSG00000174365	128439	SNHG11	4525	2.48691	-0.128099	0.000300587
ENSG00000171720	8841	HDAC3	4610	5.5833	-0.0571023	0.000300859
ENSG00000166347	1528	CYB5A	9271	4.81651	-0.103002	0.000301183
ENSG00000143793	79169	C1orf35	4308	4.3387	-0.0850914	0.000301557
ENSG00000091128	22798	LAMB4	7021	-1.03664	-0.453826	0.000303015
ENSG00000214900	196913,283551	LINC01599,LINC01588	17590	2.51625	-0.246735	0.000303412
ENSG00000006534	221	ALDH3B1	6626	3.81935	-0.320019	0.000303489
ENSG00000250131	285500	AGA-DT	6016	-0.81584	-0.272314	0.000304594
ENSG00000284713	107984345	SMIM38	2900	-1.88555	-0.313209	0.000304618
ENSG00000170871	9778	KIAA0232	8499	6.31705	-0.1948	0.000306515
ENSG00000164587	6208	RPS14	5082	9.32572	-0.0765317	0.000307729
ENSG00000144134	11159	RABL2A	6008	2.20627	-0.119426	0.000308253
ENSG00000243708	100137049	PLA2G4B	4446	0.835539	-0.536242	0.000308253
ENSG00000269353			549	-1.72777	-0.652071	0.000308253
ENSG00000180902	728294	D2HGDH	5256	5.02633	-0.194324	0.000310754
ENSG00000128849	84952	CGNL1	8663	6.50718	-0.381516	0.000310835
ENSG00000186019	100379224	ZNF225-AS1	5982	-0.274418	-0.230155	0.00031141
ENSG00000159455	26239	LCE2B	608	-1.01002	-1.25212	0.000311965
ENSG00000006788	8735	MYH13	6120	-0.116871	-0.417733	0.000312235
ENSG00000135423	27165	GLS2	4141	2.05957	-0.192598	0.000312396
ENSG00000198727	4519	CYTB	1141	12.6029	-0.147802	0.000312424
ENSG00000177182	157807	CLVS1	7393	1.57991	-0.475283	0.000314246
ENSG00000141401	3613	IMPA2	3819	6.95428	-0.144718	0.000314341
ENSG00000161682	284069	FAM171A2	3570	1.97229	-0.424536	0.000319635
ENSG00000004139	23098	SARM1	11105	2.97041	-0.134479	0.000321971
ENSG00000254024			491	1.7146	-0.206698	0.000322029
ENSG00000102547	81617	CAB39L	4944	4.6943	-0.179558	0.000322558
ENSG00000135437	5959	RDH5	2983	-1.60103	-0.327201	0.000322659
ENSG00000169550	143662	MUC15	3587	5.52852	-0.283449	0.00032278
ENSG00000236618	100306951	PITPNA-AS1	542	1.99352	-0.128689	0.000322806
ENSG00000138744	27163	NAAA	4416	4.73556	-0.159093	0.000323947
ENSG00000135845	5279	PIGC	5225	4.14544	-0.061828	0.000325053
ENSG00000171097	883	KYAT1	3585	-1.7431	-0.232913	0.00032516
ENSG00000182324	3770	KCNJ14	4275	0.737969	-0.155511	0.00032516
ENSG00000142082	23410	SIRT3	5553	3.69929	-0.0806917	0.000326391
ENSG00000149743	83707	TRPT1	2210	3.84166	-0.0989022	0.000326391
ENSG00000164116	2982	GUCY1A1	10461	2.94825	-0.226309	0.000326524
ENSG00000163202	84648	LCE3D	625	9.05636	-1.10966	0.000328494
ENSG00000214575	64506	CPEB1	8215	-0.461765	-0.386423	0.000328927
ENSG00000034239	79645	CLXN	5822	-0.035964	-0.327997	0.000329749
ENSG00000187566	378884	NHLRC1	2238	1.79494	-0.133048	0.000330324
ENSG00000197857	51710	ZNF44	6065	3.50761	-0.0861008	0.000330771
ENSG00000121310	55268	ECHDC2	11572	5.9529	-0.181519	0.000330891
ENSG00000124702	116138	KLHDC3	2019	5.84826	-0.0705161	0.000331776
ENSG00000226453			2888	-0.576261	-0.509211	0.000332345
ENSG00000230124	84320,100527964	ACBD6,LHX4-AS1	7512	4.1004	-0.0594457	0.000333293
ENSG00000123104	3709	ITPR2	13909	6.39742	-0.176651	0.000333987
ENSG00000234616	8629	JRK	11229	4.7849	-0.12918	0.000335957
ENSG00000127527	58513	EPS15L1	8431	5.37449	-0.0695668	0.000336068
ENSG00000105518	374882	TMEM205	1606	4.45276	-0.106467	0.000336092
ENSG00000159461	267	AMFR	5765	6.78744	-0.15043	0.000336435
ENSG00000204681	2550	GABBR1	8468	3.5675	-0.259477	0.000337435
ENSG00000224023	399821	EDRF1-DT	3432	-0.699897	-0.223513	0.000337882
ENSG00000176490	148252	DIRAS1	3439	1.13971	-0.292168	0.000337882
ENSG00000188735	144404	TMEM120B	8449	3.24394	-0.139431	0.000338104
ENSG00000166557	23423	TMED3	19413	7.47136	-0.15117	0.000339825
ENSG00000178573	4094	MAF	6999	6.76389	-0.161992	0.00033988
ENSG00000165140	2203	FBP1	1750	3.41809	-0.355765	0.000340067
ENSG00000137070	3590	IL11RA	4281	2.5723	-0.271917	0.000340497
ENSG00000279699			1737	-1.09825	-0.347245	0.000340608
ENSG00000108448			4329	4.9645	-0.194629	0.000341446
ENSG00000156042	118491	CFAP70	7432	0.616806	-0.198752	0.000341691
ENSG00000267058	100505715	LOC100505715	2193	-1.4685	-0.312986	0.000341691
ENSG00000245849	100505648	RAD51-AS1	2820	1.21857	-0.246794	0.000344963
ENSG00000226137	440465	BAIAP2-DT	4773	3.61073	-0.133091	0.000345929
ENSG00000096006	10321	CRISP3	2247	10.0602	-0.973282	0.000346777
ENSG00000133678	80195	TMEM254	2996	6.36265	-0.174778	0.00034796
ENSG00000091831	2099	ESR1	13726	8.07689	-0.201542	0.000348147
ENSG00000279152			756	-0.950224	-0.299333	0.000348454
ENSG00000133134	84707	BEX2	1137	2.24355	-0.164953	0.000348998
ENSG00000267508	26974	ZNF285	6866	0.901545	-0.19539	0.000350224
ENSG00000160285	4047	LSS	7238	6.77436	-0.139055	0.000350307
ENSG00000223745			6284	1.70654	-0.189213	0.000350984
ENSG00000196155	25894	PLEKHG4	7328	3.48502	-0.1712	0.000351269
ENSG00000230749	100873998	MEIS1-AS2	2661	-1.86511	-0.253812	0.000352456
ENSG00000134531	2012	EMP1	7833	11.9199	-0.352168	0.000354172
ENSG00000090372	29888	STRN4	7637	6.53254	-0.0603944	0.000357192
ENSG00000106006	3203	HOXA6	1285	1.13138	-0.222921	0.000357584
ENSG00000230836			1266	-0.0625072	-0.698895	0.000360081
ENSG00000198786	4540	ND5	1812	12.983	-0.133159	0.000360631
ENSG00000164120	3248	HPGD	5531	6.88715	-0.388605	0.000361
ENSG00000186395	3858	KRT10	2163	10.5073	-0.731914	0.000361
ENSG00000130590	140700	SAMD10	2450	4.18601	-0.168755	0.000361137
ENSG00000179862	163732	CITED4	1310	7.11394	-0.222398	0.000361494
ENSG00000160746	55129	ANO10	5285	4.98967	-0.111586	0.000361494
ENSG00000178038	259173	ALS2CL	9059	7.19915	-0.186325	0.000361809
ENSG00000204272	550643	NBDY	2506	3.98307	-0.0898064	0.000365091
ENSG00000279689			3599	0.956108	-0.262593	0.000365257
ENSG00000107816	84445	LZTS2	6547	5.59615	-0.0727062	0.000365726
ENSG00000271737			416	-1.25895	-0.178826	0.000365749
ENSG00000213062			14107	0.586527	-0.213905	0.000365783
ENSG00000144455	285362,100130207	SUMF1,LOC100130207	6944	5.40468	-0.096594	0.000367428
ENSG00000185873	132724	TMPRSS11B	3352	7.67861	-0.445022	0.000368417
ENSG00000174564	53833	IL20RB	2443	7.59678	-0.184354	0.000372374
ENSG00000167363	64122	FN3K	3831	3.18214	-0.15358	0.000372951
ENSG00000080200	131544	CRYBG3	10979	6.33745	-0.209898	0.000373606
ENSG00000114656	57501	CFAP92	12033	1.13134	-0.37599	0.000374717
ENSG00000070759	10420	TESK2	3319	3.91348	-0.134664	0.000375306
ENSG00000287906			1217	1.78613	-0.186641	0.000375306
ENSG00000141905	4782	NFIC	9801	7.46345	-0.0847052	0.000375933
ENSG00000019485	56981	PRDM11	13940	4.83929	-0.119201	0.000376353
ENSG00000100445	56948	SDR39U1	3099	4.13697	-0.0931428	0.000376783
ENSG00000113761	23567	ZNF346	6686	3.55766	-0.0859624	0.000376819
ENSG00000248015			3571	-0.768542	-0.222579	0.000377095
ENSG00000066933	4649	MYO9A	20320	4.92021	-0.0982036	0.000379137
ENSG00000157954	26100	WIPI2	8983	6.28761	-0.0883139	0.000379556
ENSG00000137699	23650	TRIM29	10040	10.9971	-0.0892068	0.000380086
ENSG00000213918	1773	DNASE1	13801	3.94848	-0.146554	0.000380736
ENSG00000176974	6470	SHMT1	7281	6.20813	-0.142132	0.000381316
ENSG00000152154	130733	TMEM178A	2472	-1.82971	-0.395619	0.00038354
ENSG00000279088			1236	1.73501	-0.150538	0.00038354
ENSG00000096093	114327	EFHC1	22744	2.7872	-0.145015	0.000384706
ENSG00000179922	147808	ZNF784	2024	3.01613	-0.0913475	0.000385104
ENSG00000150672	1740	DLG2	16709	3.32449	-0.323557	0.000386647
ENSG00000162591	1953	MEGF6	9021	6.39503	-0.196166	0.000390889
ENSG00000215039	678655	CD27-AS1	3417	3.03968	-0.109041	0.000391135
ENSG00000174279	344191	EVX2	4203	-0.271107	-0.290588	0.000391385
ENSG00000135299	22881	ANKRD6	8347	2.78262	-0.141922	0.000391779
ENSG00000168090	10980	COPS6	2779	6.3846	-0.0855883	0.000392312
ENSG00000135441	2647	BLOC1S1	1656	3.29292	-0.117208	0.000392312
ENSG00000181481	84282	RNF135	2246	4.8809	-0.0870084	0.000393825
ENSG00000123352	65244	SPATS2	6841	5.04493	-0.101764	0.000395052
ENSG00000149403	2900	GRIK4	7474	-0.810419	-0.285484	0.000397959
ENSG00000106003	3955	LFNG	3486	5.40353	-0.195479	0.000400371
ENSG00000103202	4833	NME4	3665	4.43944	-0.126161	0.000402311
ENSG00000183091	4703	NEB	30567	0.491421	-0.406609	0.000403108
ENSG00000156463	153769	SH3RF2	7209	7.05922	-0.120718	0.000403108
ENSG00000167968	1775	DNASE1L2	2194	-0.285694	-0.324258	0.0004045
ENSG00000222019			2340	1.63806	-0.229919	0.000407415
ENSG00000226833	100505774,112267877	LOC100505774,PPP1CB-DT	6346	-0.972957	-0.325235	0.000411755
ENSG00000286504			3266	0.105168	-0.311018	0.000412532
ENSG00000107960	79991	STN1	6569	5.60269	-0.172478	0.000412839
ENSG00000234432	100129484	LINC02983	2651	0.37649	-0.190124	0.000414779
ENSG00000166377	374868	ATP9B	14934	4.28948	-0.0579137	0.000415675
ENSG00000285424			3989	-2.00325	-0.562369	0.000417394
ENSG00000166589	1014	CDH16	3589	-1.19404	-0.522356	0.000418525
ENSG00000230896			598	0.394461	-0.146193	0.000418605
ENSG00000156050	145483	FAM161B	5087	2.6617	-0.169978	0.000419188
ENSG00000285867			3176	1.93225	-0.147706	0.000422003
ENSG00000152076	91409	CCDC74B	4487	0.44702	-0.305769	0.000423047
ENSG00000267838			880	-1.65436	-0.334885	0.000424359
ENSG00000279255			1418	1.04461	-0.346428	0.000427845
ENSG00000066735	26153	KIF26A	6756	2.031	-0.269261	0.000427886
ENSG00000180264	347088	ADGRD2	5555	-1.85577	-0.404215	0.000428252
ENSG00000241935	112817	HOGA1	4148	0.0161812	-0.223032	0.000429227
ENSG00000187957	92737	DNER	3932	-1.01431	-0.393229	0.000433065
ENSG00000165887	26287	ANKRD2	1451	-0.229437	-0.211075	0.000433474
ENSG00000260645			2123	-0.965936	-0.398605	0.000433627
ENSG00000141504	112483	SAT2	1643	4.44342	-0.108778	0.000435141
ENSG00000166833	89797	NAV2	15174	5.68345	-0.195839	0.000435196
ENSG00000184905	140597	TCEAL2	3163	1.17704	-0.294179	0.000435451
ENSG00000251615			3249	3.55662	-0.187554	0.000436388
ENSG00000198576	23237	ARC	2993	2.07218	-0.567297	0.000436744
ENSG00000176171	664	BNIP3	5325	6.23901	-0.338025	0.000437321
ENSG00000175866	10458	BAIAP2	10288	7.31842	-0.112635	0.000438762
ENSG00000149115	85456	TNKS1BP1	7149	8.54269	-0.0821604	0.000439022
ENSG00000184319			4250	2.84824	-0.122307	0.000441964
ENSG00000214145	100131551	LINC00887	4867	0.968977	-0.419168	0.000442502
ENSG00000250208	440119	FZD10-AS1	11498	3.45747	-0.285669	0.000446317
ENSG00000187764	10507	SEMA4D	14160	6.26607	-0.159275	0.000448303
ENSG00000204389	3303	HSPA1A	2404	7.02383	-0.123826	0.000448721
ENSG00000170310	9482	STX8	3455	4.38273	-0.0829767	0.000448721
ENSG00000181513	79777	ACBD4	3776	2.44296	-0.154285	0.000449462
ENSG00000269855	646862	RNF225	990	4.13563	-0.366603	0.000450122
ENSG00000153904	23576	DDAH1	4587	3.82403	-0.358509	0.000454013
ENSG00000142619	51702	PADI3	3189	1.61066	-0.480079	0.00045539
ENSG00000275234			688	3.15309	-0.121137	0.000456026
ENSG00000163689	200844	CFAP20DC	9455	3.49255	-0.302882	0.000456151
ENSG00000107404	1855	DVL1	3882	6.60063	-0.0855644	0.000456309
ENSG00000183066	164684	WBP2NL	6180	-1.26723	-0.262546	0.00045667
ENSG00000121417	10520	ZNF211	4562	2.89448	-0.101863	0.000457473
ENSG00000143409	55793	MINDY1	3792	5.66478	-0.173244	0.00045755
ENSG00000116857	252839	TMEM9	3919	5.25326	-0.107296	0.000458448
ENSG00000165943	64112	MOAP1	2529	3.6102	-0.0764921	0.000458777
ENSG00000105373	29997	NOP53	5317	8.35855	-0.119828	0.000458777
ENSG00000153561	64795	RMND5A	6686	6.62028	-0.213668	0.000463927
ENSG00000007545	57585	CRAMP1	8596	3.8717	-0.051607	0.000463927
ENSG00000126562	65266	WNK4	5287	2.37149	-0.472596	0.000464173
ENSG00000104765	665	BNIP3L	4149	6.02071	-0.244999	0.000464813
ENSG00000262966	101928266	LOC101928266	5672	-1.16127	-0.50599	0.000464813
ENSG00000120963	51123	ZNF706	7393	5.63316	-0.0876649	0.000465054
ENSG00000063127	28968	SLC6A16	3589	-0.397821	-0.230827	0.000465669
ENSG00000169605	56287	GKN1	1155	-1.5494	-0.684759	0.000466241
ENSG00000137100	11258	DCTN3	3740	5.49393	-0.0629747	0.000466461
ENSG00000206053	90861	JPT2	4768	6.75496	-0.0544959	0.000472103
ENSG00000103260	79006	METRN	3689	3.02067	-0.140587	0.000473616
ENSG00000133250	84330	ZNF414	2761	3.64633	-0.0827774	0.000473895
ENSG00000105880	1749	DLX5	1744	2.1635	-0.286164	0.0004764
ENSG00000212694	338799	LINC01089	4132	2.16049	-0.304146	0.000476896
ENSG00000100593	145501	ISM2	4097	-0.150743	-0.316549	0.000477994
ENSG00000144504	51281	ANKMY1	11477	3.03629	-0.0874686	0.000478356
ENSG00000107554	23268	DNMBP	8489	5.78851	-0.128335	0.000479226
ENSG00000198515	1259	CNGA1	3590	1.8395	-0.244819	0.000483552
ENSG00000052126	54477	PLEKHA5	12558	5.10769	-0.146509	0.000483552
ENSG00000177465	122970	ACOT4	2362	2.18699	-0.258201	0.000483552
ENSG00000143198	4259	MGST3	8052	5.50698	-0.113168	0.000485573
ENSG00000224660	100505696	SH3BP5-AS1	6877	1.72417	-0.199639	0.000485635
ENSG00000267601			367	-1.46589	-0.38258	0.000485767
ENSG00000100997	26090	ABHD12	4479	6.025	-0.189535	0.000487072
ENSG00000160948	51160	VPS28	3769	6.17496	-0.073152	0.000487697
ENSG00000267390			785	-0.305141	-0.207952	0.000490686
ENSG00000266904			4334	0.0334872	-0.235595	0.000491179
ENSG00000197182	400931,124905135	MIRLET7BHG,LOC124905135	5728	3.0036	-0.259134	0.000491548
ENSG00000230937	642587	MIR205HG	3523	7.07068	-0.176293	0.000493613
ENSG00000165349	84889	SLC7A3	2268	-1.4095	-0.526648	0.000494988
ENSG00000198034	6191	RPS4X	2930	10.3736	-0.0792431	0.000498801
ENSG00000170684	162979	ZNF296	1743	3.42624	-0.0855997	0.000500517
ENSG00000136305	27141	CIDEB	3198	5.56061	-0.0546325	0.000500985
ENSG00000196812	80345	ZSCAN16	1279	1.62369	-0.0931904	0.000501138
ENSG00000132517	55065	SLC52A1	3934	0.840215	-0.179979	0.000502073
ENSG00000100814	57820	CCNB1IP1	3680	4.44005	-0.118562	0.000503113
ENSG00000067715	6857	SYT1	6389	-0.591474	-0.546789	0.000508826
ENSG00000263946			739	0.697349	-0.403395	0.000512722
ENSG00000064652	28966	SNX24	3474	4.41611	-0.194613	0.000515555
ENSG00000160310	3275	PRMT2	7603	6.44802	-0.0526481	0.000515555
ENSG00000145592	6167	RPL37	8040	9.29075	-0.0790994	0.000516842
ENSG00000133710	11005	SPINK5	4474	12.2746	-0.355765	0.000516842
ENSG00000125285	11166	SOX21	2924	4.0878	-0.188402	0.000517118
ENSG00000165275	158234	TRMT10B	2866	2.31543	-0.0908313	0.000517694
ENSG00000286705			1132	-1.2327	-0.258695	0.000518156
ENSG00000188730	375567	VWC2	11322	-0.210413	-0.472612	0.000519921
ENSG00000273225			544	0.0691784	-0.470189	0.00052135
ENSG00000271918			1610	-0.52345	-0.191592	0.000522172
ENSG00000197933	55552	ZNF823	2459	3.65603	-0.164019	0.000522696
ENSG00000078399	3205	HOXA9	3033	3.63775	-0.116417	0.000523276
ENSG00000188186	389541	LAMTOR4	1936	5.15362	-0.0933131	0.000523276
ENSG00000170579	9229	DLGAP1	12078	2.54593	-0.329454	0.000524201
ENSG00000004777	115703	ARHGAP33	5260	2.61808	-0.259782	0.000524659
ENSG00000180964	90843	TCEAL8	1211	4.31836	-0.119765	0.000524717
ENSG00000260846			832	0.503208	-0.534246	0.000527327
ENSG00000261888			2656	3.6984	-0.334448	0.00053442
ENSG00000287707			4066	-1.99377	-0.334937	0.000534463
ENSG00000006625	79017	GGCT	1594	4.92417	-0.110358	0.0005349
ENSG00000231233	100505869	CFAP58-DT	795	-0.305174	-0.262687	0.000534938
ENSG00000114166	8850	KAT2B	5211	6.04156	-0.255472	0.000535669
ENSG00000172867	3849	KRT2	2569	7.60342	-0.915471	0.000536044
ENSG00000178882	144347,100533183	RFLNA,ZNF664-RFLNA	3306	-0.18545	-0.339422	0.000537023
ENSG00000166387	8495	PPFIBP2	9800	6.00307	-0.0954461	0.000538448
ENSG00000229867	100874111	STEAP3-AS1	3329	0.0520224	-0.47817	0.000539323
ENSG00000272582			814	-0.264329	-0.175397	0.000539359
ENSG00000174151	284613	CYB561D1	5690	4.64838	-0.0675454	0.000539415
ENSG00000145879	84651	SPINK7	1545	8.35059	-0.607314	0.000539415
ENSG00000167037	129049	SGSM1	8607	1.48722	-0.220643	0.000539415
ENSG00000058404	816	CAMK2B	8159	-1.72325	-0.348565	0.000541421
ENSG00000223764	100130417	LINC02593	4152	0.611527	-0.399829	0.000542806
ENSG00000118418	9324	HMGN3	1014	5.31041	-0.110927	0.000544558
ENSG00000068137	79990	PLEKHH3	4803	6.06093	-0.0990388	0.000544925
ENSG00000075239	38	ACAT1	5869	5.15714	-0.117397	0.000550322
ENSG00000102312	64840	PORCN	3011	3.9667	-0.295478	0.000550372
ENSG00000246273	283104	SBF2-AS1	5177	2.00249	-0.146656	0.000550428
ENSG00000182489	402415	XKRX	3372	3.24256	-0.249255	0.000552198
ENSG00000185966	353145	LCE3E	619	7.00547	-0.821027	0.000553146
ENSG00000138162	10579	TACC2	18855	7.56873	-0.116871	0.000553274
ENSG00000255216			4767	-1.99802	-0.482952	0.000554865
ENSG00000105662	23373	CRTC1	6964	3.73578	-0.132897	0.000556276
ENSG00000143882	245973	ATP6V1C2	3502	5.37647	-0.439397	0.000557201
ENSG00000167065	150290	DUSP18	4450	3.40699	-0.155621	0.0005601
ENSG00000130150	158747	MOSPD2	5676	4.2635	-0.214709	0.000560433
ENSG00000125875	128637	TBC1D20	5821	5.83294	-0.0877441	0.000561062
ENSG00000163393	55356	SLC22A15	5277	2.51041	-0.149792	0.000564187
ENSG00000226281			3056	2.06574	-0.195893	0.000564393
ENSG00000171084			2519	1.02218	-0.19713	0.000564483
ENSG00000133069	9911	TMCC2	5822	1.18943	-0.231857	0.000566059
ENSG00000127824	7277	TUBA4A	3966	8.05586	-0.130749	0.000566059
ENSG00000161016	6132	RPL8	2159	10.1412	-0.0752026	0.000566443
ENSG00000174721	143282	FGFBP3	2553	0.680535	-0.142956	0.000567722
ENSG00000278558	728229	TMEM191B	2067	0.0432887	-0.416825	0.000569183
ENSG00000152256	5163	PDK1	14845	3.9974	-0.191634	0.000571696
ENSG00000179859	284023	RNF227	2953	2.67324	-0.0924304	0.000571696
ENSG00000106336	26261	FBXO24	3329	-0.791612	-0.208843	0.00057203
ENSG00000108349	22794	CASC3	6368	6.22058	-0.0449423	0.000572176
ENSG00000227124	100131827	ZNF717	7648	1.99127	-0.120476	0.000573778
ENSG00000168350	123099	DEGS2	3948	5.52808	-0.262599	0.000574829
ENSG00000083807	10998	SLC27A5	8025	1.51993	-0.138658	0.00057782
ENSG00000273356			2060	-1.09439	-0.238535	0.000579085
ENSG00000111666	56994	CHPT1	5991	3.42104	-0.214725	0.000579863
ENSG00000158828	65018	PINK1	4833	7.00988	-0.159859	0.000581234
ENSG00000234929			4713	-0.914514	-0.385622	0.000581546
ENSG00000198768	164284	APCDD1L	4210	-0.148628	-0.397031	0.00058201
ENSG00000137133	84681	HINT2	2395	0.301528	-0.148099	0.00058273
ENSG00000094631	10013	HDAC6	10602	5.50546	-0.0628802	0.000583326
ENSG00000100211	25776	CBY1	2348	4.22111	-0.0671828	0.000585199
ENSG00000103184	9717	SEC14L5	6463	0.938385	-0.321002	0.000586414
ENSG00000148671	10974	ADIRF	758	5.70876	-0.295174	0.000588215
ENSG00000161243	126433	FBXO27	2790	4.58855	-0.184997	0.00058949
ENSG00000261268			1098	1.03708	-0.349937	0.000591258
ENSG00000130881	4037	LRP3	5346	3.6577	-0.138062	0.000592431
ENSG00000197497	79788	ZNF665	7601	0.518926	-0.154798	0.000593138
ENSG00000128602	6608	SMO	4750	5.8942	-0.108897	0.00059431
ENSG00000230753	101929746	ZNF341-AS1	715	-1.85506	-0.362322	0.000594745
ENSG00000142676	6135	RPL11	2659	9.67378	-0.0737051	0.000594828
ENSG00000138193	51196	PLCE1	13679	3.39713	-0.35415	0.00059636
ENSG00000196782	55534	MAML3	7012	5.51536	-0.168325	0.000596673
ENSG00000173156	29984	RHOD	1240	6.69865	-0.223577	0.000602986
ENSG00000005187	6296	ACSM3	7510	2.4958	-0.241007	0.000603249
ENSG00000152127	4249	MGAT5	8765	5.85062	-0.144372	0.000605126
ENSG00000119703	79696	ZC2HC1C	8738	-0.277556	-0.184921	0.000609935
ENSG00000165966	29951	PDZRN4	4872	0.1996	-0.521383	0.00061122
ENSG00000109814	7358	UGDH	4025	5.52619	-0.1503	0.000612274
ENSG00000167526	6137	RPL13	3866	10.393	-0.101417	0.0006185
ENSG00000165699	7248	TSC1	17600	5.12284	-0.0798651	0.000618725
ENSG00000129151	8424	BBOX1	2464	4.77927	-0.253572	0.000618725
ENSG00000178386	7766	ZNF223	3310	-0.967947	-0.189119	0.000619492
ENSG00000223561	646588	LINC03007	7296	-0.576615	-0.439139	0.000622083
ENSG00000237357			2579	-0.858489	-0.310177	0.000622689
ENSG00000167766	55769	ZNF83	8028	3.87602	-0.175445	0.000622759
ENSG00000285991			5065	-0.270078	-0.268217	0.000625719
ENSG00000154655	91133	L3MBTL4	7959	3.6985	-0.106199	0.000625863
ENSG00000259877			2443	0.798323	-0.128863	0.000626618
ENSG00000173210	22885	ABLIM3	7225	4.65119	-0.398544	0.000630822
ENSG00000125124	583	BBS2	8141	4.91808	-0.143494	0.0006328
ENSG00000270441			1799	0.0751754	-0.213704	0.000633166
ENSG00000176732	375189	PFN4	1605	-0.86525	-0.311799	0.000633741
ENSG00000264575			1875	0.263123	-0.164143	0.000633869
ENSG00000198046	63934	ZNF667	8810	1.09376	-0.247124	0.000634192
ENSG00000203497			778	0.939664	-0.162873	0.000635122
ENSG00000181019	1728	NQO1	2971	4.44915	-0.249442	0.000637274
ENSG00000162641	254268	AKNAD1	5039	-1.68279	-0.306447	0.000641098
ENSG00000275645			418	-1.20689	-0.219172	0.000641367
ENSG00000237380			2071	0.853087	-0.254164	0.000651088
ENSG00000171160	118812	MORN4	2512	1.87161	-0.220019	0.000651713
ENSG00000283265			1160	-0.727947	-0.483302	0.00065239
ENSG00000231584			2140	1.24326	-0.151584	0.000654226
ENSG00000196337	94027	CGB7	3386	-1.01327	-0.321999	0.000654226
ENSG00000146540	84310	C7orf50	4961	5.28165	-0.103353	0.000659867
ENSG00000103502	10423	CDIPT	3003	5.7924	-0.0571998	0.000661011
ENSG00000145700	256006	ANKRD31	6526	3.72832	-0.593419	0.000661915
ENSG00000173486	2286	FKBP2	1390	-1.61599	-0.230178	0.000661915
ENSG00000115268	6209	RPS15	2138	8.88199	-0.0825194	0.000666093
ENSG00000166762	117155	CATSPER2	8093	0.896662	-0.215689	0.000671783
ENSG00000114923	6508	SLC4A3	4952	1.18733	-0.206725	0.00067255
ENSG00000246889			3078	-1.87139	-0.22769	0.00067255
ENSG00000186575	4771	NF2	7392	5.47363	-0.0494716	0.000673981
ENSG00000116031	50489	CD207	1866	5.03624	-0.508414	0.000676573
ENSG00000248663			1144	-0.512715	-0.356722	0.000683404
ENSG00000078699	9139	CBFA2T2	9457	5.13741	-0.0908424	0.000683404
ENSG00000129968	81926	ABHD17A	6088	6.09723	-0.0869879	0.000683404
ENSG00000095397	25861	WHRN	5704	2.88791	-0.170522	0.000683439
ENSG00000259430			1832	-1.52369	-0.423697	0.000689378
ENSG00000184574	57121	LPAR5	2771	5.44724	-0.0958211	0.000690669
ENSG00000168781	9677	PPIP5K1	8075	4.16248	-0.0528174	0.000691563
ENSG00000213889	147699	PPM1N	2571	1.12637	-0.173792	0.000691966
ENSG00000136636	51133	KCTD3	5017	6.69861	-0.170475	0.000692494
ENSG00000205309	56953	NT5M	1961	0.969805	-0.146901	0.00069429
ENSG00000005379	9256	TSPOAP1	11389	3.91109	-0.18999	0.000695458
ENSG00000213753	65996,100271626	CENPBD2P,RPL23AP79	9728	4.11441	-0.109139	0.000697165
ENSG00000231881			26394	-1.90173	-0.484688	0.000697681
ENSG00000088340	80307	FER1L4	10228	0.166656	-0.307495	0.000698182
ENSG00000272894			1730	-0.163488	-0.262616	0.000699426
ENSG00000172086	51315	KRCC1	2028	4.67872	-0.10836	0.000702739
ENSG00000138175	403	ARL3	3834	3.56656	-0.0856361	0.000703578
ENSG00000206077	653082	ZDHHC11B	5628	1.86222	-0.315176	0.000704333
ENSG00000283167			3972	0.0995588	-0.474953	0.000707044
ENSG00000160226	755	CFAP410	6063	3.44586	-0.12527	0.000707596
ENSG00000197993	3792	KEL	3660	-0.507339	-0.309351	0.0007085
ENSG00000188100	643161	FAM25A	357	3.8984	-0.759849	0.000708651
ENSG00000115648	79083	MLPH	7435	4.26645	-0.162619	0.000708897
ENSG00000184363	11187	PKP3	3795	9.11823	-0.132395	0.000709654
ENSG00000103056	55512	SMPD3	6984	2.98406	-0.45481	0.00071004
ENSG00000110921	4598	MVK	6488	5.7754	-0.140653	0.000711464
ENSG00000067113	8611	PLPP1	1935	4.83318	-0.141567	0.000711516
ENSG00000175773	646383	ZBTB44-DT	2628	-1.20353	-0.217047	0.000711516
ENSG00000283196			2414	0.790331	-0.183733	0.000713217
ENSG00000233175			2293	-0.475752	-0.322045	0.000713375
ENSG00000144579	58190	CTDSP1	4727	7.11896	-0.0599649	0.000713781
ENSG00000130669	10298	PAK4	7115	6.30572	-0.0809772	0.000714532
ENSG00000183783	386617	KCTD8	2712	-1.63618	-0.419772	0.000716159
ENSG00000206527	201562	HACD2	5219	6.68783	-0.133572	0.000717048
ENSG00000104447	7227	TRPS1	11046	6.19613	-0.150975	0.000718849
ENSG00000185069	51350	KRT76	2529	4.80869	-1.00839	0.000720307
ENSG00000196263	57573	ZNF471	6776	2.50661	-0.148452	0.000721048
ENSG00000134504	284252	KCTD1	8845	6.32007	-0.0812809	0.000723577
ENSG00000206140	645426	TMEM191C	4299	-0.171802	-0.257195	0.000724242
ENSG00000100156	23539	SLC16A8	2203	-0.729841	-0.260655	0.00072654
ENSG00000243284	391123	VSIG8	1818	2.36158	-0.502221	0.000726858
ENSG00000100243	1727	CYB5R3	5797	7.55363	-0.0676534	0.000726858
ENSG00000088986	8655	DYNLL1	2931	8.70196	-0.135721	0.000727099
ENSG00000233622	171523	CYP2T1P	2871	3.03253	-0.356274	0.000727099
ENSG00000128710	3236	HOXD10	2488	3.75455	-0.154893	0.000728905
ENSG00000228288	100506696	PCAT6	890	1.89455	-0.207291	0.000731841
ENSG00000128482	7732	RNF112	3652	-0.81507	-0.318884	0.000733227
ENSG00000230424	101927895	EMC1-AS1	507	-0.986517	-0.183955	0.000735222
ENSG00000281005	283876	LINC00921	2468	0.581637	-0.177676	0.000735222
ENSG00000272106			2038	2.97941	-0.139984	0.000735288
ENSG00000150776	55216	NKAPD1	5755	4.7422	-0.114162	0.000735288
ENSG00000064393	28996	HIPK2	15622	6.8607	-0.12721	0.000738997
ENSG00000173727			1772	0.609445	-0.226807	0.000740807
ENSG00000136504	11143	KAT7	11689	5.4268	-0.081951	0.000740928
ENSG00000173295	286042	FAM86B3P	4870	0.216179	-0.218547	0.000742378
ENSG00000245573	497258	BDNF-AS	12421	0.942389	-0.20455	0.00074319
ENSG00000184709	389816	LRRC26	1209	-1.39358	-0.330735	0.000744477
ENSG00000063177	6141	RPL18	3857	9.33897	-0.0777642	0.000744732
ENSG00000158301	114928,100528062	GPRASP2,ARMCX5-GPRASP2	3975	2.76266	-0.111968	0.000746671
ENSG00000168970	8681	JMJD7-PLA2G4B	7862	2.17675	-0.310271	0.000746671
ENSG00000233967			6270	1.20887	-0.344734	0.000747102
ENSG00000231784	100131454	DBIL5P	2677	-0.691164	-0.195409	0.000747826
ENSG00000180815	389840	MAP3K15	5573	-1.99238	-0.345049	0.000754501
ENSG00000110375	7379	UPK2	1124	-0.552411	-0.340555	0.000754501
ENSG00000280213	100113386	UCKL1-AS1	3602	1.91399	-0.423396	0.000754501
ENSG00000214796			2958	0.850329	-0.226947	0.000754903
ENSG00000250067	374887	YJEFN3	2959	0.612148	-0.319193	0.000767331
ENSG00000105088	93145	OLFM2	2500	4.98177	-0.18982	0.000767848
ENSG00000224934	101927300	GOT1-DT	8535	-0.729746	-0.268825	0.000775171
ENSG00000173914	83759	RBM4B	4291	4.1447	-0.0589983	0.000776454
ENSG00000106780	1955	MEGF9	6300	5.44172	-0.143532	0.000776744
ENSG00000142233	126147	NTN5	3115	-0.846021	-0.334712	0.000780443
ENSG00000274414			2335	-1.54236	-0.302629	0.000782325
ENSG00000166634	89777	SERPINB12	1278	6.8506	-0.67817	0.000783036
ENSG00000176222	342908	ZNF404	2477	-0.892414	-0.229257	0.000785359
ENSG00000168795	9925	ZBTB5	4690	5.26365	-0.12883	0.000785543
ENSG00000231359	100271193	RPL31P34	306	-1.91071	-0.35851	0.000789185
ENSG00000136231	10643	IGF2BP3	8535	0.283193	-0.419213	0.000789185
ENSG00000196597	158431	ZNF782	4851	1.61258	-0.113198	0.000793595
ENSG00000143375	57530	CGN	6616	5.63416	-0.18136	0.00079601
ENSG00000167619	284339	TMEM145	3605	-1.61637	-0.292788	0.000798102
ENSG00000258634			4216	3.86973	-0.0643746	0.000798204
ENSG00000236871	751580	LINC00106	592	-0.963655	-0.351613	0.000798697
ENSG00000270210			775	1.29059	-0.312943	0.000800573
ENSG00000281398	724102	SNHG4	4469	1.20217	-0.203439	0.000801019
ENSG00000150281	1489	CTF1	1644	2.29081	-0.119436	0.000801019
ENSG00000131089	23229	ARHGEF9	14543	4.14098	-0.069861	0.000802254
ENSG00000182979	9112	MTA1	6966	5.58366	-0.0826392	0.000802303
ENSG00000286190	728392,124900388	LOC728392,LOC124900388	1500	1.57612	-0.226031	0.000802402
ENSG00000137642	6653	SORL1	19408	6.38565	-0.167063	0.000804787
ENSG00000229180			10101	3.4543	-0.0872931	0.000808669
ENSG00000250318	729212	RPL13AP26	612	0.303657	-0.180055	0.000809409
ENSG00000162543	127733	UBXN10	5562	-0.51085	-0.527929	0.000811154
ENSG00000234494	100506325	SP2-AS1	2531	-0.140697	-0.168322	0.000819171
ENSG00000176723	283933	ZNF843	4568	-0.65248	-0.217707	0.000821361
ENSG00000176978	29952	DPP7	2823	6.08067	-0.0795306	0.000822301
ENSG00000282885			2034	0.195209	-0.308919	0.000824397
ENSG00000278318	7772	ZNF229	5500	1.78189	-0.169022	0.000824729
ENSG00000084628	79570	NKAIN1	3320	0.630506	-0.316481	0.000827791
ENSG00000143320	1382	CRABP2	1082	10.7196	-0.130287	0.000828136
ENSG00000125375	27109	DMAC2L	4564	3.53538	-0.107271	0.000828517
ENSG00000163331	92196	DAPL1	1325	6.90642	-0.353568	0.000830588
ENSG00000101542	28316	CDH20	4277	-0.688848	-0.45967	0.000830588
ENSG00000109576	51166	AADAT	2970	1.28558	-0.194248	0.00083141
ENSG00000279970			1993	-1.12269	-0.32405	0.000831417
ENSG00000144857	91653	BOC	10330	5.74369	-0.218363	0.000833834
ENSG00000236975			3937	-1.91152	-0.367942	0.000835206
ENSG00000154734	9510	ADAMTS1	7055	3.7176	-0.244979	0.000838557
ENSG00000203697	388743	CAPN8	5174	-1.09012	-0.617624	0.000842299
ENSG00000161328	115399	LRRC56	2765	2.67318	-0.110893	0.000842299
ENSG00000183621	220929	ZNF438	4267	2.90102	-0.0690786	0.000842299
ENSG00000246339	101929402	EXTL3-AS1	4840	-2.11347	-0.378351	0.000843834
ENSG00000261360	728178	OTULIN-DT	2797	-1.27531	-0.217536	0.000851618
ENSG00000196407	284486	THEM5	1161	3.0942	-0.521591	0.00085264
ENSG00000172057	94103	ORMDL3	3752	5.2668	-0.0545531	0.00085264
ENSG00000065491	55633	TBC1D22B	3462	4.61926	-0.0681054	0.000852673
ENSG00000241048			606	-1.81336	-0.624471	0.000854163
ENSG00000151882	56477	CCL28	4524	2.57798	-0.152783	0.00085448
ENSG00000131400	9476	NAPSA	3581	-0.741757	-0.274473	0.000856763
ENSG00000178184	84552	PARD6G	4192	5.67853	-0.0827608	0.000857037
ENSG00000261390	102467146	MAFTRR	3906	-0.869955	-0.35805	0.000857725
ENSG00000112039	2178	FANCE	2709	3.83598	-0.0694406	0.000870464
ENSG00000185168			2197	0.567154	-0.416385	0.000871999
ENSG00000277758	102724488	SYT15B	6632	0.35838	-0.348674	0.00087246
ENSG00000154079	135154	SDHAF4	1440	2.53213	-0.0992726	0.000873247
ENSG00000205362	4489	MT1A	396	-1.80597	-0.423651	0.000874415
ENSG00000259605			2600	-0.0963347	-0.26266	0.0008752
ENSG00000138152	118663	BTBD16	2413	-2.12062	-0.357929	0.000886977
ENSG00000240303	84129	ACAD11	5033	-0.726017	-0.211214	0.000889681
ENSG00000197530	142678	MIB2	8767	5.54133	-0.0984702	0.000892773
ENSG00000150593	27250	PDCD4	4547	8.135	-0.143696	0.000896194
ENSG00000225975	101927621	ZNF567-DT	4117	-0.457331	-0.20034	0.000896561
ENSG00000095303	5742	PTGS1	5784	5.90377	-0.203795	0.000899714
ENSG00000196757	90592	ZNF700	3319	3.10713	-0.0831173	0.000904593
ENSG00000228022	105375013	HCG20	1574	-1.71393	-0.271527	0.000908496
ENSG00000137185	7746	ZSCAN9	3710	2.23105	-0.0980896	0.000909051
ENSG00000262877			1628	0.64504	-0.370802	0.00091092
ENSG00000114841	25981	DNAH1	13872	2.68965	-0.122855	0.000911085
ENSG00000185290	389493	NUPR2	620	-0.70877	-0.215544	0.000911085
ENSG00000112309	135152	B3GAT2	6587	-1.73373	-0.410006	0.000914737
ENSG00000268658	400680	LINC00664	5889	-0.675417	-0.537686	0.000915029
ENSG00000100865	51550	CINP	5344	4.57792	-0.0612387	0.000919096
ENSG00000067606	5590	PRKCZ	7695	5.14659	-0.0740037	0.000919578
ENSG00000128463	51234	EMC4	4445	6.15074	-0.119315	0.000919578
ENSG00000173239	340654	LIPM	1511	-1.17417	-0.828674	0.000920016
ENSG00000152580	285313	IGSF10	11727	-1.14666	-0.313539	0.000923783
ENSG00000227014			2836	-1.02835	-0.260987	0.000926701
ENSG00000174145	57495	NWD2	7800	1.66296	-0.350716	0.000928582
ENSG00000127419	84286	TMEM175	3623	3.91624	-0.0940383	0.000932879
ENSG00000197119	123096	SLC25A29	7446	4.41847	-0.202754	0.000933574
ENSG00000080561	11043	MID2	3097	4.29253	-0.122627	0.000936138
ENSG00000213096	9534	ZNF254	7609	2.97867	-0.199726	0.000937385
ENSG00000186787	474343	SPIN2B	1477	1.19099	-0.131105	0.000939225
ENSG00000174353			3644	0.935131	-0.112423	0.000939679
ENSG00000120094	3211	HOXB1	2486	-1.36456	-0.215206	0.000940444
ENSG00000242136			817	-1.07509	-0.286438	0.000940502
ENSG00000226332			681	1.46161	-0.203146	0.000948437
ENSG00000237352			8462	-0.110041	-0.400974	0.000950613
ENSG00000235453	100129250	SMIM27	3827	1.37226	-0.10084	0.000953011
ENSG00000084636	1307	COL16A1	9253	5.17719	-0.194224	0.000954324
ENSG00000225470	554203	JPX	20655	3.69095	-0.097504	0.000957061
ENSG00000196378	80778	ZNF34	3110	1.59246	-0.114956	0.000957624
ENSG00000163374	55249	YY1AP1	5001	5.65426	-0.0865166	0.000959626
ENSG00000223501	6293	VPS52	4493	6.15449	-0.0629274	0.000960694
ENSG00000062370	7771	ZNF112	3848	1.66126	-0.127011	0.000961742
ENSG00000138326	6229	RPS24	7829	9.79455	-0.0845271	0.000964397
ENSG00000102882	5595	MAPK3	3669	6.96019	-0.156962	0.000964397
ENSG00000071889	60343	FAM3A	5098	5.4065	-0.0603251	0.000975224
ENSG00000275266			71	-1.54192	-0.627026	0.000977411
ENSG00000246922	390595	UBAP1L	8536	1.44421	-0.252296	0.00097765
ENSG00000120158	10171	RCL1	4140	3.60534	-0.0716757	0.00098196
ENSG00000095321	1384	CRAT	3808	5.89033	-0.394271	0.00098344
ENSG00000207607	406983	MIR200A	90	-1.3484	-0.382004	0.000984216
ENSG00000188372	7784	ZP3	2673	2.19652	-0.159464	0.000986697
ENSG00000133519			3269	-0.610298	-0.292281	0.000989232
ENSG00000160917	10898	CPSF4	4252	4.61584	-0.0590616	0.00099025
ENSG00000172878	254042	METAP1D	4490	2.03572	-0.11766	0.000990307
ENSG00000179743	729614	SPEN-AS1	2473	1.57898	-0.119846	0.000994059
ENSG00000131781	2330	FMO5	5984	0.197609	-0.230223	0.000994059
ENSG00000214193	79729	SH3D21	8142	4.37603	-0.180263	0.000995064
ENSG00000100304	23170	TTLL12	4623	7.83409	-0.0775016	0.000995064
ENSG00000253719	552889	ATXN7L3B	7596	6.43496	-0.0557717	0.000998219
ENSG00000111726	55907	CMAS	1974	6.05336	-0.1626	0.000998293
ENSG00000108523	26001	RNF167	2744	6.86685	-0.0698417	0.00100044
ENSG00000171476	84525	HOPX	7753	8.49751	-0.208825	0.00100117
ENSG00000179526	81858	SHARPIN	2783	5.11284	-0.0734115	0.00100117
ENSG00000070388	27006	FGF22	2778	1.1933	-0.518827	0.00100117
ENSG00000183578	388121	TNFAIP8L3	2572	4.26271	-0.28312	0.00100159
ENSG00000224687	100302401	RASAL2-AS1	3187	-0.100451	-0.277019	0.00100567
ENSG00000185250	285755	PPIL6	4481	0.427479	-0.17395	0.00100583
ENSG00000175634	6199	RPS6KB2	5815	6.72932	-0.146393	0.00100918
ENSG00000273899	79159	NOL12	3587	1.50357	-0.216802	0.00101042
ENSG00000198755	4736	RPL10A	1508	9.33955	-0.0771408	0.00101049
ENSG00000224652	401109	LINC00885	2351	0.922732	-0.189481	0.00101503
ENSG00000169884	7480	WNT10B	2601	0.86691	-0.331808	0.00102759
ENSG00000269416	104472717	LINC01224	3989	0.125602	-0.277412	0.00102953
ENSG00000160213	1476	CSTB	3820	12.5674	-0.287495	0.00103146
ENSG00000272549	401286	LINC02538	4569	1.89954	-0.500782	0.00103398
ENSG00000111652	50813	COPS7A	2840	6.09222	-0.055153	0.00103834
ENSG00000267938			334	-0.532912	-0.332644	0.00103959
ENSG00000234756			706	-0.946344	-0.483894	0.00104145
ENSG00000010361	80199	FUZ	2953	3.30553	-0.0823217	0.00104182
ENSG00000272156			732	-1.26999	-0.244991	0.00104478
ENSG00000083307	79977	GRHL2	6053	6.31269	-0.0761735	0.0010501
ENSG00000153291	9481	SLC25A27	3285	0.494926	-0.271034	0.00105033
ENSG00000090238	83719	YPEL3	3181	5.86148	-0.159665	0.00105201
ENSG00000199753	692227	SNORD104	70	0.60643	-0.201563	0.00105515
ENSG00000168096	124401	ANKS3	7868	3.18421	-0.115236	0.00106246
ENSG00000143520	388698	FLG2	9124	1.67995	-0.681359	0.00107182
ENSG00000119457	57864	SLC46A2	2465	2.41386	-0.382595	0.00107298
ENSG00000169062	65110	UPF3A	5755	4.5145	-0.0645379	0.00107298
ENSG00000244383	105377108	FAM3D-AS1	1812	-1.77668	-0.390798	0.00107518
ENSG00000163875	64769	MEAF6	6061	5.0169	-0.0559136	0.00107725
ENSG00000006062	9020	MAP3K14	5668	5.18638	-0.110014	0.00108135
ENSG00000237886			1088	-1.36674	-0.308844	0.00108696
ENSG00000272848			4107	-0.351282	-0.236395	0.00108978
ENSG00000121766	51538	ZCCHC17	1921	4.70855	-0.0616841	0.00109195
ENSG00000221838	9179	AP4M1	4722	3.98522	-0.0664553	0.0010922
ENSG00000163354	127579	DCST2	3071	1.01396	-0.245957	0.00109416
ENSG00000092096	51310	SLC22A17	4278	2.66478	-0.241113	0.00109416
ENSG00000189046	121642	ALKBH2	2290	3.52511	-0.0966467	0.0010991
ENSG00000168056	4054	LTBP3	10673	5.98499	-0.139249	0.00109987
ENSG00000241057			1148	-1.75018	-0.324033	0.00110162
ENSG00000288103			1867	-1.88967	-0.38171	0.00110337
ENSG00000126106	79639	TMEM53	3561	2.11799	-0.0920885	0.00110344
ENSG00000156282	26285	CLDN17	1241	4.00563	-0.551242	0.00110447
ENSG00000278768			4680	2.46321	-0.10066	0.0011051
ENSG00000169242	1942	EFNA1	2165	5.60544	-0.0854335	0.00110516
ENSG00000153885	79047	KCTD15	6388	6.19248	-0.0672127	0.00110831
ENSG00000267469			564	0.419119	-0.182697	0.00110835
ENSG00000170509	345275	HSD17B13	2377	2.76533	-0.484245	0.00111029
ENSG00000118898	5493	PPL	7699	11.756	-0.246719	0.00111187
ENSG00000163935	51460	SFMBT1	5681	3.55726	-0.0788001	0.00111303
ENSG00000214353	100130894	VAC14-AS1	9145	-1.84626	-0.384176	0.00111849
ENSG00000100344	80339	PNPLA3	3193	-0.380504	-0.315762	0.00111909
ENSG00000168887	388969	C2orf68	5813	4.62447	-0.0662892	0.00112172
ENSG00000183397	100128569	TEKTIP1	674	-0.515499	-0.280766	0.00112376
ENSG00000101782	8780	RIOK3	4856	7.49918	-0.234471	0.00112752
ENSG00000105552	587	BCAT2	4553	4.9335	-0.0609974	0.00112908
ENSG00000168661	90075	ZNF30	2745	1.59267	-0.109722	0.00112997
ENSG00000237923	105375014	LINC02570	799	-1.79215	-0.320543	0.00113199
ENSG00000129757	1028	CDKN1C	2480	2.4878	-0.238971	0.00113199
ENSG00000210082			1559	13.0306	-0.134037	0.00113373
ENSG00000249715	90342	FER1L5	10475	-1.23304	-0.320385	0.00113452
ENSG00000204623	80862	POLR1HASP	17538	1.2848	-0.171719	0.00113888
ENSG00000177791	58529	MYOZ1	1300	-0.0704299	-0.400047	0.00114299
ENSG00000103145	54985	HCFC1R1	1428	4.83495	-0.106596	0.00114343
ENSG00000005073	3207	HOXA11	2669	2.9441	-0.098928	0.0011454
ENSG00000126432	25824	PRDX5	860	8.07744	-0.0966819	0.0011464
ENSG00000179965	51333	ZNF771	5527	2.06139	-0.124675	0.00114675
ENSG00000260009	105447648	LINC02130	518	-2.11761	-0.651332	0.00114696
ENSG00000167311	116969	ART5	1497	-0.909324	-0.336315	0.00115212
ENSG00000112182	60468	BACH2	9787	1.2201	-0.192411	0.00115333
ENSG00000110171	10612	TRIM3	6751	2.97667	-0.0870006	0.0011537
ENSG00000235501			2517	0.72682	-0.197778	0.00115428
ENSG00000157240	8321	FZD1	6894	6.34078	-0.0996607	0.00115449
ENSG00000100083	26088	GGA1	9119	5.61046	-0.0839291	0.0011588
ENSG00000126947	51309	ARMCX1	2125	2.7686	-0.137648	0.00116102
ENSG00000093217	9942	XYLB	6327	2.7543	-0.129221	0.00116178
ENSG00000285933			1145	1.54733	-0.140249	0.00116379
ENSG00000184887	90135	BTBD6	2392	5.66501	-0.0574385	0.00116633
ENSG00000117400	4352	MPL	3937	-0.793034	-0.215567	0.00116932
ENSG00000100994	5834	PYGB	4456	7.4796	-0.122666	0.0011723
ENSG00000225828	100128071	FAM229A	2845	1.11447	-0.251086	0.00117281
ENSG00000117425	8643	PTCH2	5334	-0.292965	-0.2939	0.00117355
ENSG00000270049	101927837	ATP6V0D1-DT	4828	0.0772786	-0.17005	0.00117355
ENSG00000176383	79369	B3GNT4	4552	0.392081	-0.194491	0.00117427
ENSG00000075391	9462	RASAL2	16081	6.36931	-0.195402	0.00118052
ENSG00000135722	55336	FBXL8	3129	0.992256	-0.175774	0.00118052
ENSG00000205978	57523	NYNRIN	7733	6.4392	-0.161944	0.00118577
ENSG00000254343			752	0.255586	-0.241001	0.0011874
ENSG00000143631	2312	FLG	12793	7.18737	-0.975682	0.00119165
ENSG00000127129	1907	EDN2	1649	1.01256	-0.438614	0.00119279
ENSG00000146054	81786	TRIM7	7338	5.1578	-0.122415	0.00119482
ENSG00000169740	7580	ZNF32	1460	4.2013	-0.086155	0.00119703
ENSG00000173320	56977	STOX2	11365	4.09332	-0.127487	0.00120313
ENSG00000169583	9022	CLIC3	969	8.02349	-0.236913	0.00120493
ENSG00000140839	497190	CLEC18B	3143	0.716081	-0.387207	0.00120497
ENSG00000089163	23409	SIRT4	1222	-0.0996933	-0.195719	0.00120554
ENSG00000273456			673	-0.554502	-0.213308	0.00120699
ENSG00000189120	80320	SP6	4045	4.86805	-0.185247	0.0012096
ENSG00000231290	149773	APCDD1L-DT	6401	-1.88598	-0.396354	0.00121385
ENSG00000269313	79917	MAGIX	5107	2.1113	-0.136495	0.00121644
ENSG00000189320	389558	FAM180A	2500	-0.0629686	-0.552462	0.00122169
ENSG00000279605			4947	1.14625	-0.183254	0.00122831
ENSG00000268006	100506033	PTOV1-AS1	4203	-0.577778	-0.154363	0.00122831
ENSG00000235703	100272228	EOLA2-DT	9019	0.0185633	-0.265263	0.00123621
ENSG00000268061			1894	0.822144	-0.144062	0.00123808
ENSG00000197375	6584	SLC22A5	12829	3.51423	-0.102286	0.00123874
ENSG00000184949	646851	FAM227A	10778	-0.64876	-0.175747	0.00123874
ENSG00000138834	23162	MAPK8IP3	10343	4.84219	-0.129238	0.00124632
ENSG00000198870	169436	STKLD1	4409	-0.772109	-0.191191	0.00124915
ENSG00000100271	25809	TTLL1	1868	2.29473	-0.111774	0.00125134
ENSG00000196668	100287569	LINC00173	2607	0.750312	-0.278317	0.00125268
ENSG00000271425	100132406	NBPF10	14362	3.33966	-0.155641	0.00125375
ENSG00000183798	90187	EMILIN3	3791	-0.673764	-0.411838	0.00125375
ENSG00000237940	102723927	LINC01238	2854	-1.41213	-0.383007	0.00125985
ENSG00000269821	10984	KCNQ1OT1	91667	0.484181	-0.237746	0.00126129
ENSG00000145040	90226	UCN2	1498	0.880079	-0.238598	0.00126207
ENSG00000063854	3029	HAGH	5839	4.77579	-0.0949462	0.00126207
ENSG00000213963	100130691	LOC100130691	7171	2.4804	-0.304799	0.00126221
ENSG00000143942	494143	CHAC2	1309	1.79132	-0.179642	0.00126468
ENSG00000061656	6676	SPAG4	2348	0.333263	-0.267433	0.00126527
ENSG00000248599	441374	FLJ42969	3126	-1.47521	-0.301396	0.00126596
ENSG00000101158	51497	NELFCD	6298	5.95477	-0.0525504	0.00126759
ENSG00000198105	57209	ZNF248	7289	3.05545	-0.11289	0.0012765
ENSG00000230825	101927354	LINC03016	3252	0.708578	-0.684431	0.0012789
ENSG00000186715	11223	MST1L	5298	0.392745	-0.352582	0.00127986
ENSG00000105519	828	CAPS	2551	2.91353	-0.268442	0.00128097
ENSG00000198324	144717	PHETA1	3361	4.63381	-0.182064	0.00128317
ENSG00000184205	64061	TSPYL2	4948	3.2961	-0.165294	0.00128574
ENSG00000205746	353512	PKD1P4	6804	1.00685	-0.206206	0.00128574
ENSG00000225032	102723566	LOC102723566	2247	-0.1716	-0.221017	0.00129199
ENSG00000136878	10868	USP20	5511	5.17289	-0.0595151	0.00129199
ENSG00000198589	987	LRBA	16757	6.56795	-0.112859	0.00129283
ENSG00000261474			449	-0.775349	-0.168451	0.00129423
ENSG00000162244	6159	RPL29	2011	9.10154	-0.078287	0.00129811
ENSG00000179057	283284	IGSF22	4834	-0.788869	-0.177604	0.00129811
ENSG00000133460	66035	SLC2A11	8890	1.00624	-0.192006	0.00129852
ENSG00000162441	84328	LZIC	5459	5.13544	-0.0686633	0.00129975
ENSG00000088808	23368	PPP1R13B	9573	5.70561	-0.119172	0.00130091
ENSG00000153113	831	CAST	13341	9.53084	-0.145662	0.00130279
ENSG00000185436	163702	IFNLR1	4940	3.74903	-0.152531	0.00130331
ENSG00000132635	64773	PCED1A	2320	4.23772	-0.109847	0.00130697
ENSG00000235652	100507557	EPM2A-DT	8682	0.148906	-0.187939	0.00130718
ENSG00000196440	100131755	ARMCX4	13351	2.2306	-0.11874	0.00131689
ENSG00000228109	100507057	MELTF-AS1	1139	0.505012	-0.238206	0.00132403
ENSG00000185640	338785	KRT79	2560	-0.884191	-0.332244	0.00132403
ENSG00000167757	11012	KLK11	3113	8.82076	-0.1432	0.00133073
ENSG00000173212	126868	MAB21L3	3256	5.53309	-0.356188	0.00133632
ENSG00000187605	200424	TET3	12271	5.73006	-0.112271	0.00133632
ENSG00000243236	100174857	GSTA9P	889	-0.0748012	-0.669379	0.00133632
ENSG00000205129	441054	CFAP96	1366	-1.60473	-0.268308	0.00134223
ENSG00000143502	55061	SUSD4	4686	6.52292	-0.125562	0.00134598
ENSG00000184261	56660	KCNK12	14022	-2.19848	-0.479898	0.0013475
ENSG00000122386	7755	ZNF205	2330	3.74837	-0.0758289	0.00135219
ENSG00000205488			9205	4.57369	-0.175374	0.00136267
ENSG00000115556	84812	PLCD4	5777	1.70435	-0.222682	0.0013639
ENSG00000107485	2625	GATA3	3396	5.19798	-0.113556	0.00136632
ENSG00000229891	102723775	LINC01315	1325	1.91558	-0.163431	0.00136881
ENSG00000125650	5623	PSPN	3911	1.75655	-0.0901127	0.00136882
ENSG00000266469			1053	-0.659647	-0.219471	0.00137154
ENSG00000070159	5774	PTPN3	9995	5.7098	-0.137574	0.00137661
ENSG00000233030	124904411	LOC124904411	3543	-0.271406	-0.245302	0.00137713
ENSG00000265787			2876	0.079517	-0.533403	0.00137778
ENSG00000198816	140467	ZNF358	2083	4.26105	-0.132916	0.00137855
ENSG00000254126	927	CD8B2	5157	1.57853	-0.272456	0.00138077
ENSG00000187223	353141	LCE2D	625	-1.98039	-1.00734	0.00138113
ENSG00000152217	26040	SETBP1	14024	2.70986	-0.148771	0.00138475
ENSG00000273058			543	-0.705418	-0.181231	0.00138486
ENSG00000279207			5808	3.12044	-0.0908406	0.001385
ENSG00000099840	113177	IZUMO4	2770	0.437651	-0.197551	0.00138918
ENSG00000154889	65258	MPPE1	6773	4.22584	-0.0758858	0.00139112
ENSG00000198491	101929106	LOC101929106	2674	-1.92116	-0.631054	0.00139127
ENSG00000141376	54828	BCAS3	14101	4.55875	-0.0817118	0.0013927
ENSG00000176194	1149	CIDEA	1810	3.8642	-0.73353	0.0013927
ENSG00000103852	64927	TTC23	6148	4.28061	-0.068116	0.00140857
ENSG00000106133			2576	2.68466	-0.200362	0.00140953
ENSG00000198886	4538	ND4	1378	13.532	-0.120673	0.00141047
ENSG00000115457	3485	IGFBP2	4742	6.62419	-0.192895	0.00141349
ENSG00000090006	8425	LTBP4	8110	7.59243	-0.195347	0.00141454
ENSG00000112640	5528	PPP2R5D	3787	5.58503	-0.047215	0.00142635
ENSG00000197372	171392	ZNF675	6785	2.99894	-0.168386	0.00142635
ENSG00000278389			450	-1.03703	-0.206596	0.00143221
ENSG00000267002			8785	1.72205	-0.152031	0.00143581
ENSG00000285693			1299	-0.623692	-0.178923	0.00143596
ENSG00000109654	23321	TRIM2	16203	3.82877	-0.281644	0.00143999
ENSG00000173992	9973	CCS	2142	4.23961	-0.0866637	0.00144236
ENSG00000204922	790955	UQCC3	2397	4.29074	-0.0930493	0.00144436
ENSG00000048471	92017	SNX29	11299	4.82278	-0.0860166	0.00144858
ENSG00000204227	6015	RING1	1813	5.54219	-0.0580061	0.00145574
ENSG00000172831	8824	CES2	5343	7.1527	-0.135735	0.00145575
[truncated: 2,566 more rows]
