# Supplementary material for: Vaginal Transcriptional Signatures of the Neutrophil‐Driven Immune Response Correlate With Clinical Severity During Recurrent Vulvovaginal Candidiasis
Source: Am J Reprod Immunol. 2025 Jan 7;93(1):e70040. doi: 10.1111/aji.70040 (PMC11706224; doi:10.1111/aji.70040)
Supplement: Supplementary file 6 — Supporting Information [file AJI-93-e70040-s003.xlsx]

## Sheet: Analysis
sheet_name	analysis
GO	GO overlap analysis, checks if significant genes are overrepresented in GO terms
KEGG	KEGG overlap analysis, checks if significant genes are overrepresented in KEGG pathways
wiki	wiki overlap analysis, checks if significant genes are overrepresented in wiki pathways
reactome	reactom overlap analysis, checks if significant genes are overrepresented in reactom pathways
hallmark	msigdb hallmark overlap analysis, checks if significant genes are overrepresented in msigdb hallmark pathways
For the overlap tests there are three p-values, up/down/mix, that is for testing if the genes in a pathway are significant when looking at upregulated genes (up_pvalue), downregulated genes (down_pvalue) or all significant genes (mix_pvalue).
min_Pvalue = the smallest of the three p-values
most_sig_comp = the most significant component, states if the min p-value is associated with upregulated genes (up), or downregulated genes (down), or if the pathway is non significant (ns).
up_nr = number of upregulated genes associated with pathway
down_nr = number of downregulated genes associated with pathway

## Sheet: GO
pathway_id	pathway	Ont	cs_trend_up_nr	cs_trend_up_pvalue	cs_trend_down_nr	cs_trend_down_pvalue	min_PValue	most_sig_comp
GO:0002376	immune system process	BP	1085	1.96444e-157	316	1	1.96444e-157	cs_trend_up
GO:0006955	immune response	BP	837	1.81811e-155	176	1	1.81811e-155	cs_trend_up
GO:0005575	cellular_component	CC	4018	4.40285e-112	3198	1	4.40285e-112	cs_trend_up
GO:0110165	cellular anatomical entity	CC	4001	1.09205e-111	3170	1	1.09205e-111	cs_trend_up
GO:0006952	defense response	BP	718	1.22705e-100	201	1	1.22705e-100	cs_trend_up
GO:0009607	response to biotic stimulus	BP	648	1.54508e-95	177	1	1.54508e-95	cs_trend_up
GO:0008150	biological_process	BP	3877	3.104e-94	3034	1	3.104e-94	cs_trend_up
GO:0051707	response to other organism	BP	633	3.14901e-94	167	1	3.14901e-94	cs_trend_up
GO:0043207	response to external biotic stimulus	BP	633	5.04399e-94	168	1	5.04399e-94	cs_trend_up
GO:0044419	biological process involved in interspecies interaction between organisms	BP	685	3.01201e-92	194	1	3.01201e-92	cs_trend_up
GO:0002682	regulation of immune system process	BP	667	9.47013e-92	199	1	9.47013e-92	cs_trend_up
GO:0050896	response to stimulus	BP	2281	2.07241e-89	1394	1	2.07241e-89	cs_trend_up
GO:0002684	positive regulation of immune system process	BP	517	1.63257e-85	122	1	1.63257e-85	cs_trend_up
GO:0002250	adaptive immune response	BP	323	2.12978e-85	34	1	2.12978e-85	cs_trend_up
GO:0003674	molecular_function	MF	3920	9.70363e-84	3136	1	9.70363e-84	cs_trend_up
GO:0050776	regulation of immune response	BP	448	1.08171e-81	88	1	1.08171e-81	cs_trend_up
GO:0009605	response to external stimulus	BP	921	1.35282e-81	390	1	1.35282e-81	cs_trend_up
GO:0098542	defense response to other organism	BP	511	9.9328e-81	123	1	9.9328e-81	cs_trend_up
GO:0001775	cell activation	BP	507	6.68545e-79	127	1	6.68545e-79	cs_trend_up
GO:0009987	cellular process	BP	3691	7.77093e-78	2843	1	7.77093e-78	cs_trend_up
GO:0045321	leukocyte activation	BP	460	9.65282e-78	105	1	9.65282e-78	cs_trend_up
GO:0006950	response to stress	BP	1260	1.49563e-76	593	1	1.49563e-76	cs_trend_up
GO:0140546	defense response to symbiont	BP	476	8.01846e-76	115	1	8.01846e-76	cs_trend_up
GO:0045087	innate immune response	BP	427	2.18399e-71	101	1	2.18399e-71	cs_trend_up
GO:0051716	cellular response to stimulus	BP	1939	3.04642e-70	1177	1	3.04642e-70	cs_trend_up
GO:0046649	lymphocyte activation	BP	394	1.65791e-69	84	1	1.65791e-69	cs_trend_up
GO:0050778	positive regulation of immune response	BP	372	5.46331e-69	71	1	5.46331e-69	cs_trend_up
GO:0016020	membrane	CC	2337	4.75302e-67	1545	1	4.75302e-67	cs_trend_up
GO:0005515	protein binding	MF	3359	1.83258e-66	2523	1	1.83258e-66	cs_trend_up
GO:0005488	binding	MF	3690	2.10246e-66	2896	1	2.10246e-66	cs_trend_up
GO:0048518	positive regulation of biological process	BP	1767	1.94359e-63	1041	1	1.94359e-63	cs_trend_up
GO:0005737	cytoplasm	CC	3019	2.54831e-59	2184	1	2.54831e-59	cs_trend_up
GO:0002252	immune effector process	BP	310	5.53539e-58	57	1	5.53539e-58	cs_trend_up
GO:0042110	T cell activation	BP	291	2.86366e-56	66	1	2.86366e-56	cs_trend_up
GO:0048522	positive regulation of cellular process	BP	1617	3.48116e-55	946	1	3.48116e-55	cs_trend_up
GO:0006954	inflammatory response	BP	363	1.26118e-54	95	1	1.26118e-54	cs_trend_up
GO:0034097	response to cytokine	BP	403	1.44351e-54	114	1	1.44351e-54	cs_trend_up
GO:0048584	positive regulation of response to stimulus	BP	793	2.6044e-54	347	1	2.6044e-54	cs_trend_up
GO:0065007	biological regulation	BP	2810	1.69723e-53	2038	1	1.69723e-53	cs_trend_up
GO:0007165	signal transduction	BP	1534	3.44639e-53	905	1	3.44639e-53	cs_trend_up
GO:0001816	cytokine production	BP	358	3.68376e-53	90	1	3.68376e-53	cs_trend_up
GO:0048583	regulation of response to stimulus	BP	1213	9.06821e-53	645	1	9.06821e-53	cs_trend_up
GO:0001817	regulation of cytokine production	BP	353	1.63366e-52	90	1	1.63366e-52	cs_trend_up
GO:0050789	regulation of biological process	BP	2731	1.8788e-52	1960	1	1.8788e-52	cs_trend_up
GO:0050794	regulation of cellular process	BP	2623	2.44746e-51	1865	1	2.44746e-51	cs_trend_up
GO:0031347	regulation of defense response	BP	354	3.09307e-51	94	1	3.09307e-51	cs_trend_up
GO:0002253	activation of immune response	BP	277	4.70931e-51	56	1	4.70931e-51	cs_trend_up
GO:0032101	regulation of response to external stimulus	BP	444	9.03987e-51	154	1	9.03987e-51	cs_trend_up
GO:0007154	cell communication	BP	1644	1.2068e-50	1008	1	1.2068e-50	cs_trend_up
GO:0023052	signaling	BP	1625	2.04769e-50	991	1	2.04769e-50	cs_trend_up
GO:0010033	response to organic substance	BP	852	1.02809e-49	420	1	1.02809e-49	cs_trend_up
GO:0002521	leukocyte differentiation	BP	297	1.4507e-48	71	1	1.4507e-48	cs_trend_up
GO:0002694	regulation of leukocyte activation	BP	278	1.65494e-48	63	1	1.65494e-48	cs_trend_up
GO:0050865	regulation of cell activation	BP	296	1.93365e-48	69	1	1.93365e-48	cs_trend_up
GO:0002764	immune response-regulating signaling pathway	BP	262	4.88344e-48	56	1	4.88344e-48	cs_trend_up
GO:0001819	positive regulation of cytokine production	BP	248	6.19956e-48	52	1	6.19956e-48	cs_trend_up
GO:0042221	response to chemical	BP	1057	8.10675e-48	596	0.999959	8.10675e-48	cs_trend_up
GO:0005622	intracellular anatomical structure	CC	3477	3.6205e-47	2703	1	3.6205e-47	cs_trend_up
GO:0002757	immune response-activating signaling pathway	BP	251	5.36251e-47	51	1	5.36251e-47	cs_trend_up
GO:0005886	plasma membrane	CC	1386	6.88072e-46	864	0.999869	6.88072e-46	cs_trend_up
GO:0071345	cellular response to cytokine stimulus	BP	356	1.14119e-45	103	1	1.14119e-45	cs_trend_up
GO:0051249	regulation of lymphocyte activation	BP	253	2.93271e-45	59	1	2.93271e-45	cs_trend_up
GO:0002443	leukocyte mediated immunity	BP	211	2.07434e-44	35	1	2.07434e-44	cs_trend_up
GO:0043226	organelle	CC	3306	5.97115e-44	2526	1	5.97115e-44	cs_trend_up
GO:0043231	intracellular membrane-bounded organelle	CC	2990	8.36022e-44	2190	1	8.36022e-44	cs_trend_up
GO:0071310	cellular response to organic substance	BP	655	1.36625e-43	288	1	1.36625e-43	cs_trend_up
GO:0070887	cellular response to chemical stimulus	BP	831	5.34419e-43	435	0.999992	5.34419e-43	cs_trend_up
GO:0051240	positive regulation of multicellular organismal process	BP	561	9.19524e-43	233	1	9.19524e-43	cs_trend_up
GO:0051239	regulation of multicellular organismal process	BP	892	1.1307e-42	478	0.999995	1.1307e-42	cs_trend_up
GO:0002831	regulation of response to biotic stimulus	BP	254	1.40689e-42	53	1	1.40689e-42	cs_trend_up
GO:0043227	membrane-bounded organelle	CC	3166	1.77064e-42	2379	1	1.77064e-42	cs_trend_up
GO:0009617	response to bacterium	BP	279	3.03376e-42	75	1	3.03376e-42	cs_trend_up
GO:0080134	regulation of response to stress	BP	516	3.97604e-42	187	1	3.97604e-42	cs_trend_up
GO:0071944	cell periphery	CC	1470	7.46058e-42	950	0.999741	7.46058e-42	cs_trend_up
GO:0043229	intracellular organelle	CC	3171	9.40435e-42	2401	1	9.40435e-42	cs_trend_up
GO:0002460	adaptive immune response based on somatic recombination of immune receptors built from immunoglobulin superfamily domains	BP	181	1.00909e-41	28	1	1.00909e-41	cs_trend_up
GO:0002768	immune response-regulating cell surface receptor signaling pathway	BP	189	1.40501e-41	34	1	1.40501e-41	cs_trend_up
GO:0032103	positive regulation of response to external stimulus	BP	283	3.89047e-41	74	1	3.89047e-41	cs_trend_up
GO:0002429	immune response-activating cell surface receptor signaling pathway	BP	177	4.1348e-40	30	1	4.1348e-40	cs_trend_up
GO:0007159	leukocyte cell-cell adhesion	BP	207	2.18748e-38	50	0.999998	2.18748e-38	cs_trend_up
GO:0009986	cell surface	CC	336	2.39229e-38	110	1	2.39229e-38	cs_trend_up
GO:0030097	hemopoiesis	BP	381	3.66979e-38	147	0.999987	3.66979e-38	cs_trend_up
GO:1903131	mononuclear cell differentiation	BP	232	4.24814e-38	59	1	4.24814e-38	cs_trend_up
GO:0002449	lymphocyte mediated immunity	BP	168	4.95428e-38	26	1	4.95428e-38	cs_trend_up
GO:0002697	regulation of immune effector process	BP	192	1.04708e-37	31	1	1.04708e-37	cs_trend_up
GO:0019221	cytokine-mediated signaling pathway	BP	230	5.59845e-37	62	0.999998	5.59845e-37	cs_trend_up
GO:0012505	endomembrane system	CC	1326	1.16388e-36	822	0.999999	1.16388e-36	cs_trend_up
GO:0070661	leukocyte proliferation	BP	175	3.9664e-36	30	1	3.9664e-36	cs_trend_up
GO:0007166	cell surface receptor signaling pathway	BP	842	4.65604e-36	479	0.999574	4.65604e-36	cs_trend_up
GO:0050863	regulation of T cell activation	BP	193	5.00422e-36	49	0.999981	5.00422e-36	cs_trend_up
GO:1903037	regulation of leukocyte cell-cell adhesion	BP	189	8.03414e-36	46	0.999992	8.03414e-36	cs_trend_up
GO:0045088	regulation of innate immune response	BP	213	1.45784e-35	46	1	1.45784e-35	cs_trend_up
GO:0050867	positive regulation of cell activation	BP	192	2.04276e-35	37	1	2.04276e-35	cs_trend_up
GO:0030098	lymphocyte differentiation	BP	210	3.36302e-35	53	0.999999	3.36302e-35	cs_trend_up
GO:0031349	positive regulation of defense response	BP	226	5.3562e-35	55	1	5.3562e-35	cs_trend_up
GO:0002696	positive regulation of leukocyte activation	BP	186	5.63131e-35	36	1	5.63131e-35	cs_trend_up
GO:0032943	mononuclear cell proliferation	BP	160	7.29456e-35	28	1	7.29456e-35	cs_trend_up
GO:0046651	lymphocyte proliferation	BP	157	1.4488e-34	28	1	1.4488e-34	cs_trend_up
GO:0002683	negative regulation of immune system process	BP	223	3.2787e-34	57	1	3.2787e-34	cs_trend_up
GO:0030155	regulation of cell adhesion	BP	324	6.94142e-34	119	0.99999	6.94142e-34	cs_trend_up
GO:0031982	vesicle	CC	1137	7.62454e-34	693	0.999991	7.62454e-34	cs_trend_up
GO:0022407	regulation of cell-cell adhesion	BP	223	3.41848e-33	66	0.999981	3.41848e-33	cs_trend_up
GO:0009897	external side of plasma membrane	CC	179	1.09003e-32	35	1	1.09003e-32	cs_trend_up
GO:1903039	positive regulation of leukocyte cell-cell adhesion	BP	152	2.5068e-32	29	0.999999	2.5068e-32	cs_trend_up
GO:0002237	response to molecule of bacterial origin	BP	171	2.89366e-32	39	0.999997	2.89366e-32	cs_trend_up
GO:0051251	positive regulation of lymphocyte activation	BP	173	3.03954e-32	35	1	3.03954e-32	cs_trend_up
GO:0035556	intracellular signal transduction	BP	826	3.06139e-32	432	1	3.06139e-32	cs_trend_up
GO:0031410	cytoplasmic vesicle	CC	773	5.36621e-32	416	0.999998	5.36621e-32	cs_trend_up
GO:0022409	positive regulation of cell-cell adhesion	BP	168	6.32757e-32	36	0.999999	6.32757e-32	cs_trend_up
GO:0097708	intracellular vesicle	CC	774	7.22062e-32	416	0.999999	7.22062e-32	cs_trend_up
GO:0050900	leukocyte migration	BP	184	1.26007e-31	44	0.999999	1.26007e-31	cs_trend_up
GO:0009615	response to virus	BP	188	9.13271e-31	35	1	9.13271e-31	cs_trend_up
GO:0042113	B cell activation	BP	144	1.17333e-30	18	1	1.17333e-30	cs_trend_up
GO:0050851	antigen receptor-mediated signaling pathway	BP	120	1.20956e-30	15	1	1.20956e-30	cs_trend_up
GO:0002263	cell activation involved in immune response	BP	153	2.96825e-30	25	1	2.96825e-30	cs_trend_up
GO:0010628	positive regulation of gene expression	BP	406	5.74849e-30	154	1	5.74849e-30	cs_trend_up
GO:0031325	positive regulation of cellular metabolic process	BP	965	9.07408e-30	552	1	9.07408e-30	cs_trend_up
GO:0002366	leukocyte activation involved in immune response	BP	150	2.10869e-29	25	1	2.10869e-29	cs_trend_up
GO:0032496	response to lipopolysaccharide	BP	160	2.79453e-29	39	0.99998	2.79453e-29	cs_trend_up
GO:0032501	multicellular organismal process	BP	1715	3.83784e-29	1200	0.999919	3.83784e-29	cs_trend_up
GO:0045785	positive regulation of cell adhesion	BP	218	3.94188e-29	64	0.999998	3.94188e-29	cs_trend_up
GO:0098552	side of membrane	CC	266	7.23899e-29	87	1	7.23899e-29	cs_trend_up
GO:0009893	positive regulation of metabolic process	BP	1054	8.77758e-29	621	1	8.77758e-29	cs_trend_up
GO:0070663	regulation of leukocyte proliferation	BP	136	1.97656e-28	25	0.999999	1.97656e-28	cs_trend_up
GO:0002703	regulation of leukocyte mediated immunity	BP	131	3.39075e-28	22	1	3.39075e-28	cs_trend_up
GO:0032991	protein-containing complex	CC	1637	1.53517e-27	1000	1	1.53517e-27	cs_trend_up
GO:1902105	regulation of leukocyte differentiation	BP	160	2.09044e-27	41	0.999971	2.09044e-27	cs_trend_up
GO:0032944	regulation of mononuclear cell proliferation	BP	126	2.09161e-27	23	0.999998	2.09161e-27	cs_trend_up
GO:0030217	T cell differentiation	BP	158	2.13441e-27	45	0.999417	2.13441e-27	cs_trend_up
GO:0050870	positive regulation of T cell activation	BP	136	2.39088e-27	28	0.999995	2.39088e-27	cs_trend_up
GO:0042101	T cell receptor complex	CC	61	3.69279e-27	0	1	3.69279e-27	cs_trend_up
GO:0002833	positive regulation of response to biotic stimulus	BP	179	3.82008e-27	43	1	3.82008e-27	cs_trend_up
GO:0042098	T cell proliferation	BP	117	3.92515e-27	22	0.999981	3.92515e-27	cs_trend_up
GO:0002819	regulation of adaptive immune response	BP	116	4.84798e-27	17	1	4.84798e-27	cs_trend_up
GO:0050670	regulation of lymphocyte proliferation	BP	124	6.42993e-27	23	0.999997	6.42993e-27	cs_trend_up
GO:0050727	regulation of inflammatory response	BP	170	7.23678e-27	49	0.999848	7.23678e-27	cs_trend_up
GO:0010646	regulation of cell communication	BP	969	1.07242e-26	585	0.999995	1.07242e-26	cs_trend_up
GO:0010604	positive regulation of macromolecule metabolic process	BP	971	1.42217e-26	553	1	1.42217e-26	cs_trend_up
GO:0050777	negative regulation of immune response	BP	106	3.60883e-26	17	0.999995	3.60883e-26	cs_trend_up
GO:0051179	localization	BP	1374	5.00684e-26	884	1	5.00684e-26	cs_trend_up
GO:0002699	positive regulation of immune effector process	BP	131	5.14106e-26	22	1	5.14106e-26	cs_trend_up
GO:0023051	regulation of signaling	BP	966	5.19454e-26	587	0.999992	5.19454e-26	cs_trend_up
GO:0043170	macromolecule metabolic process	BP	2231	1.0271e-25	1588	1	1.0271e-25	cs_trend_up
GO:0045089	positive regulation of innate immune response	BP	169	1.02742e-25	41	1	1.02742e-25	cs_trend_up
GO:0048519	negative regulation of biological process	BP	1381	1.19005e-25	907	1	1.19005e-25	cs_trend_up
GO:0009966	regulation of signal transduction	BP	874	1.38072e-25	512	0.999998	1.38072e-25	cs_trend_up
GO:0071216	cellular response to biotic stimulus	BP	124	1.5837e-25	20	1	1.5837e-25	cs_trend_up
GO:0002822	regulation of adaptive immune response based on somatic recombination of immune receptors built from immunoglobulin superfamily domains	BP	107	2.70877e-25	17	0.999998	2.70877e-25	cs_trend_up
GO:0038023	signaling receptor activity	MF	319	2.76058e-25	155	0.969298	2.76058e-25	cs_trend_up
GO:0060089	molecular transducer activity	MF	319	2.76058e-25	155	0.969298	2.76058e-25	cs_trend_up
GO:0044237	cellular metabolic process	BP	2396	3.80001e-25	1797	0.999999	3.80001e-25	cs_trend_up
GO:0048523	negative regulation of cellular process	BP	1303	7.2411e-25	832	1	7.2411e-25	cs_trend_up
GO:0141124	intracellular signaling cassette	BP	585	1.00329e-24	299	0.999999	1.00329e-24	cs_trend_up
GO:0065009	regulation of molecular function	BP	608	1.02431e-24	330	0.999953	1.02431e-24	cs_trend_up
GO:0051607	defense response to virus	BP	143	1.03016e-24	23	1	1.03016e-24	cs_trend_up
GO:0140375	immune receptor activity	MF	84	1.04005e-24	15	0.999094	1.04005e-24	cs_trend_up
GO:0008152	metabolic process	BP	2656	1.13606e-24	2049	0.999997	1.13606e-24	cs_trend_up
GO:0071706	tumor necrosis factor superfamily cytokine production	BP	99	1.31869e-24	16	0.999988	1.31869e-24	cs_trend_up
GO:1903555	regulation of tumor necrosis factor superfamily cytokine production	BP	99	1.31869e-24	16	0.999988	1.31869e-24	cs_trend_up
GO:0031328	positive regulation of cellular biosynthetic process	BP	772	1.38113e-24	424	1	1.38113e-24	cs_trend_up
GO:0002440	production of molecular mediator of immune response	BP	125	1.40132e-24	23	0.999999	1.40132e-24	cs_trend_up
GO:0071219	cellular response to molecule of bacterial origin	BP	111	3.50249e-24	16	1	3.50249e-24	cs_trend_up
GO:0009891	positive regulation of biosynthetic process	BP	775	3.76844e-24	431	1	3.76844e-24	cs_trend_up
GO:0008283	cell population proliferation	BP	592	4.7733e-24	313	0.999994	4.7733e-24	cs_trend_up
GO:0010557	positive regulation of macromolecule biosynthetic process	BP	751	4.94833e-24	412	1	4.94833e-24	cs_trend_up
GO:0031974	membrane-enclosed lumen	CC	1557	9.74803e-24	944	1	9.74803e-24	cs_trend_up
GO:0043233	organelle lumen	CC	1557	9.74803e-24	944	1	9.74803e-24	cs_trend_up
GO:0070013	intracellular organelle lumen	CC	1557	9.74803e-24	944	1	9.74803e-24	cs_trend_up
GO:0005829	cytosol	CC	1505	1.46024e-23	1008	1	1.46024e-23	cs_trend_up
GO:1903706	regulation of hemopoiesis	BP	183	1.60583e-23	70	0.984662	1.60583e-23	cs_trend_up
GO:0097367	carbohydrate derivative binding	MF	681	1.71786e-23	349	1	1.71786e-23	cs_trend_up
GO:0009967	positive regulation of signal transduction	BP	497	2.43359e-23	251	0.999986	2.43359e-23	cs_trend_up
GO:0032640	tumor necrosis factor production	BP	95	2.70828e-23	16	0.999973	2.70828e-23	cs_trend_up
GO:0032680	regulation of tumor necrosis factor production	BP	95	2.70828e-23	16	0.999973	2.70828e-23	cs_trend_up
GO:0050790	regulation of catalytic activity	BP	455	3.15053e-23	218	0.999997	3.15053e-23	cs_trend_up
GO:0034341	response to type II interferon	BP	84	3.62439e-23	14	0.999807	3.62439e-23	cs_trend_up
GO:0007155	cell adhesion	BP	474	3.79942e-23	218	1	3.79942e-23	cs_trend_up
GO:0002706	regulation of lymphocyte mediated immunity	BP	100	4.09897e-23	17	0.99999	4.09897e-23	cs_trend_up
GO:0012501	programmed cell death	BP	605	4.22014e-23	331	0.999969	4.22014e-23	cs_trend_up
GO:0030141	secretory granule	CC	300	4.59583e-23	134	0.99888	4.59583e-23	cs_trend_up
GO:0008219	cell death	BP	606	4.71628e-23	331	0.999975	4.71628e-23	cs_trend_up
GO:0046631	alpha-beta T cell activation	BP	102	5.26896e-23	17	0.999996	5.26896e-23	cs_trend_up
GO:0010647	positive regulation of cell communication	BP	540	5.79879e-23	285	0.999967	5.79879e-23	cs_trend_up
GO:0023056	positive regulation of signaling	BP	541	7.85319e-23	286	0.999968	7.85319e-23	cs_trend_up
GO:0071704	organic substance metabolic process	BP	2536	1.18395e-22	1962	0.999973	1.18395e-22	cs_trend_up
GO:0071674	mononuclear cell migration	BP	106	1.51037e-22	21	0.999964	1.51037e-22	cs_trend_up
GO:1902531	regulation of intracellular signal transduction	BP	560	1.68434e-22	295	0.999994	1.68434e-22	cs_trend_up
GO:0002285	lymphocyte activation involved in immune response	BP	107	2.23673e-22	17	1	2.23673e-22	cs_trend_up
GO:0032609	type II interferon production	BP	72	3.39216e-22	10	0.999854	3.39216e-22	cs_trend_up
GO:0032649	regulation of type II interferon production	BP	72	3.39216e-22	10	0.999854	3.39216e-22	cs_trend_up
GO:0071222	cellular response to lipopolysaccharide	BP	104	4.59694e-22	16	1	4.59694e-22	cs_trend_up
GO:1902533	positive regulation of intracellular signal transduction	BP	350	5.54354e-22	159	0.999953	5.54354e-22	cs_trend_up
GO:0051276	chromosome organization	BP	243	1.05933e-21	77	1	1.05933e-21	cs_trend_up
GO:0005102	signaling receptor binding	MF	421	1.63373e-21	235	0.963733	1.63373e-21	cs_trend_up
GO:0050852	T cell receptor signaling pathway	BP	85	1.74011e-21	14	0.99994	1.74011e-21	cs_trend_up
GO:0051234	establishment of localization	BP	1198	1.8807e-21	772	1	1.8807e-21	cs_trend_up
GO:0042129	regulation of T cell proliferation	BP	95	1.91499e-21	18	0.999929	1.91499e-21	cs_trend_up
GO:0098609	cell-cell adhesion	BP	323	1.99017e-21	131	1	1.99017e-21	cs_trend_up
GO:0002274	myeloid leukocyte activation	BP	114	2.39444e-21	20	1	2.39444e-21	cs_trend_up
GO:0031090	organelle membrane	CC	1044	6.73324e-21	635	1	6.73324e-21	cs_trend_up
GO:0019724	B cell mediated immunity	BP	85	7.82027e-21	13	0.999986	7.82027e-21	cs_trend_up
GO:0006915	apoptotic process	BP	576	8.52896e-21	320	0.999933	8.52896e-21	cs_trend_up
GO:0016064	immunoglobulin mediated immune response	BP	83	1.15386e-20	13	0.999971	1.15386e-20	cs_trend_up
GO:0098802	plasma membrane signaling receptor complex	CC	114	1.2441e-20	22	0.999999	1.2441e-20	cs_trend_up
GO:0022402	cell cycle process	BP	423	1.2915e-20	203	0.999997	1.2915e-20	cs_trend_up
GO:0019899	enzyme binding	MF	645	1.74807e-20	364	0.999991	1.74807e-20	cs_trend_up
GO:0004888	transmembrane signaling receptor activity	MF	247	1.98545e-20	113	0.987665	1.98545e-20	cs_trend_up
GO:0031348	negative regulation of defense response	BP	121	2.52407e-20	36	0.99683	2.52407e-20	cs_trend_up
GO:0007049	cell cycle	BP	561	2.6369e-20	294	1	2.6369e-20	cs_trend_up
GO:0044093	positive regulation of molecular function	BP	395	2.6901e-20	196	0.999864	2.6901e-20	cs_trend_up
GO:0005126	cytokine receptor binding	MF	111	2.76125e-20	30	0.998347	2.76125e-20	cs_trend_up
GO:0005576	extracellular region	CC	986	2.7682e-20	700	0.778514	2.7682e-20	cs_trend_up
GO:0050864	regulation of B cell activation	BP	78	2.8895e-20	8	1	2.8895e-20	cs_trend_up
GO:0002695	negative regulation of leukocyte activation	BP	94	3.34669e-20	16	0.999993	3.34669e-20	cs_trend_up
GO:0043168	anion binding	MF	708	3.62633e-20	399	1	3.62633e-20	cs_trend_up
GO:0099503	secretory vesicle	CC	334	3.83532e-20	170	0.991263	3.83532e-20	cs_trend_up
GO:0043067	regulation of programmed cell death	BP	465	5.40252e-20	241	0.999962	5.40252e-20	cs_trend_up
GO:0010629	negative regulation of gene expression	BP	368	8.92564e-20	150	1	8.92564e-20	cs_trend_up
GO:1901700	response to oxygen-containing compound	BP	486	1.54573e-19	281	0.98905	1.54573e-19	cs_trend_up
GO:0002700	regulation of production of molecular mediator of immune response	BP	97	1.88941e-19	18	0.99999	1.88941e-19	cs_trend_up
GO:0050866	negative regulation of cell activation	BP	101	2.17676e-19	19	0.999995	2.17676e-19	cs_trend_up
GO:0005615	extracellular space	CC	827	2.44982e-19	558	0.942826	2.44982e-19	cs_trend_up
GO:0060326	cell chemotaxis	BP	133	2.4567e-19	36	0.999953	2.4567e-19	cs_trend_up
GO:0002218	activation of innate immune response	BP	134	2.86646e-19	33	0.999997	2.86646e-19	cs_trend_up
GO:0070665	positive regulation of leukocyte proliferation	BP	86	4.13202e-19	15	0.999969	4.13202e-19	cs_trend_up
GO:1903047	mitotic cell cycle process	BP	282	4.75447e-19	123	0.999913	4.75447e-19	cs_trend_up
GO:0016477	cell migration	BP	463	4.79411e-19	228	1	4.79411e-19	cs_trend_up
GO:0032635	interleukin-6 production	BP	85	5.19263e-19	15	0.999956	5.19263e-19	cs_trend_up
GO:0032675	regulation of interleukin-6 production	BP	85	5.19263e-19	15	0.999956	5.19263e-19	cs_trend_up
GO:0001906	cell killing	BP	94	7.27016e-19	17	0.999991	7.27016e-19	cs_trend_up
GO:0051250	negative regulation of lymphocyte activation	BP	83	8.15996e-19	14	0.999969	8.15996e-19	cs_trend_up
GO:0019538	protein metabolic process	BP	1266	8.4521e-19	840	1	8.4521e-19	cs_trend_up
GO:0030595	leukocyte chemotaxis	BP	108	8.72687e-19	26	0.999879	8.72687e-19	cs_trend_up
GO:0043235	receptor complex	CC	168	9.63414e-19	52	0.999991	9.63414e-19	cs_trend_up
GO:1903557	positive regulation of tumor necrosis factor superfamily cytokine production	BP	66	9.78224e-19	9	0.999906	9.78224e-19	cs_trend_up
GO:0042981	regulation of apoptotic process	BP	447	1.23136e-18	236	0.999883	1.23136e-18	cs_trend_up
GO:0045619	regulation of lymphocyte differentiation	BP	108	1.45699e-18	31	0.997021	1.45699e-18	cs_trend_up
GO:0031323	regulation of cellular metabolic process	BP	1514	1.51622e-18	1089	0.999808	1.51622e-18	cs_trend_up
GO:0032946	positive regulation of mononuclear cell proliferation	BP	80	1.58584e-18	13	0.999971	1.58584e-18	cs_trend_up
GO:0050729	positive regulation of inflammatory response	BP	76	1.82716e-18	11	0.999985	1.82716e-18	cs_trend_up
GO:0000278	mitotic cell cycle	BP	322	2.15502e-18	146	0.999982	2.15502e-18	cs_trend_up
GO:0072676	lymphocyte migration	BP	71	2.26415e-18	11	0.999892	2.26415e-18	cs_trend_up
GO:0040011	locomotion	BP	387	2.57739e-18	176	1	2.57739e-18	cs_trend_up
GO:0030099	myeloid cell differentiation	BP	173	3.62275e-18	70	0.990008	3.62275e-18	cs_trend_up
GO:0097529	myeloid leukocyte migration	BP	106	4.17248e-18	27	0.999668	4.17248e-18	cs_trend_up
GO:0035639	purine ribonucleoside triphosphate binding	MF	560	4.31738e-18	279	1	4.31738e-18	cs_trend_up
GO:0032102	negative regulation of response to external stimulus	BP	161	4.86102e-18	68	0.951503	4.86102e-18	cs_trend_up
GO:0050671	positive regulation of lymphocyte proliferation	BP	78	4.87486e-18	13	0.999951	4.87486e-18	cs_trend_up
GO:0019222	regulation of metabolic process	BP	1622	5.27647e-18	1183	0.99986	5.27647e-18	cs_trend_up
GO:0033993	response to lipid	BP	297	5.4231e-18	153	0.9809	5.4231e-18	cs_trend_up
GO:0002758	innate immune response-activating signaling pathway	BP	124	7.42895e-18	32	0.999979	7.42895e-18	cs_trend_up
GO:1902107	positive regulation of leukocyte differentiation	BP	98	7.57515e-18	22	0.999902	7.57515e-18	cs_trend_up
GO:1903708	positive regulation of hemopoiesis	BP	98	7.57515e-18	22	0.999902	7.57515e-18	cs_trend_up
GO:0002573	myeloid leukocyte differentiation	BP	109	8.08032e-18	25	0.99998	8.08032e-18	cs_trend_up
GO:0032760	positive regulation of tumor necrosis factor production	BP	63	8.22456e-18	9	0.999804	8.22456e-18	cs_trend_up
GO:1901564	organonitrogen compound metabolic process	BP	1496	9.8315e-18	1064	0.999982	9.8315e-18	cs_trend_up
GO:0001818	negative regulation of cytokine production	BP	129	9.84326e-18	38	0.999773	9.84326e-18	cs_trend_up
GO:0071346	cellular response to type II interferon	BP	68	1.82197e-17	13	0.998456	1.82197e-17	cs_trend_up
GO:0042127	regulation of cell population proliferation	BP	486	2.0216e-17	276	0.999014	2.0216e-17	cs_trend_up
GO:0006468	protein phosphorylation	BP	401	2.11553e-17	200	0.999989	2.11553e-17	cs_trend_up
GO:0032729	positive regulation of type II interferon production	BP	51	2.24805e-17	6	0.999555	2.24805e-17	cs_trend_up
GO:0030667	secretory granule membrane	CC	134	2.68905e-17	48	0.992023	2.68905e-17	cs_trend_up
GO:0005654	nucleoplasm	CC	1176	2.80744e-17	694	1	2.80744e-17	cs_trend_up
GO:0006810	transport	BP	1097	2.98233e-17	730	0.999992	2.98233e-17	cs_trend_up
GO:0097530	granulocyte migration	BP	78	3.57748e-17	17	0.998727	3.57748e-17	cs_trend_up
GO:0032555	purine ribonucleotide binding	MF	570	3.79597e-17	296	1	3.79597e-17	cs_trend_up
GO:0032553	ribonucleotide binding	MF	574	4.01883e-17	297	1	4.01883e-17	cs_trend_up
GO:0042802	identical protein binding	MF	588	4.83537e-17	360	0.996317	4.83537e-17	cs_trend_up
GO:0012506	vesicle membrane	CC	396	5.35389e-17	202	0.999953	5.35389e-17	cs_trend_up
GO:1901701	cellular response to oxygen-containing compound	BP	358	5.56003e-17	188	0.998224	5.56003e-17	cs_trend_up
GO:0048585	negative regulation of response to stimulus	BP	498	5.82386e-17	289	0.998215	5.82386e-17	cs_trend_up
GO:0005524	ATP binding	MF	464	6.28196e-17	227	1	6.28196e-17	cs_trend_up
GO:0051641	cellular localization	BP	931	6.30443e-17	547	1	6.30443e-17	cs_trend_up
GO:0098687	chromosomal region	CC	165	6.45857e-17	41	1	6.45857e-17	cs_trend_up
GO:0017076	purine nucleotide binding	MF	597	6.59597e-17	321	1	6.59597e-17	cs_trend_up
GO:0006909	phagocytosis	BP	104	8.42194e-17	26	0.999861	8.42194e-17	cs_trend_up
GO:0060255	regulation of macromolecule metabolic process	BP	1496	8.66308e-17	1084	0.999813	8.66308e-17	cs_trend_up
GO:0009059	macromolecule biosynthetic process	BP	1653	9.14846e-17	1159	1	9.14846e-17	cs_trend_up
GO:0030659	cytoplasmic vesicle membrane	CC	391	9.53044e-17	199	0.999957	9.53044e-17	cs_trend_up
GO:0006935	chemotaxis	BP	169	1.05568e-16	63	0.999366	1.05568e-16	cs_trend_up
GO:0042330	taxis	BP	169	1.05568e-16	63	0.999366	1.05568e-16	cs_trend_up
GO:0016032	viral process	BP	171	1.13863e-16	48	1	1.13863e-16	cs_trend_up
GO:0051241	negative regulation of multicellular organismal process	BP	342	1.28329e-16	176	0.998925	1.28329e-16	cs_trend_up
GO:0031981	nuclear lumen	CC	1255	1.30592e-16	763	1	1.30592e-16	cs_trend_up
GO:0071840	cellular component organization or biogenesis	BP	1670	1.50639e-16	1137	1	1.50639e-16	cs_trend_up
GO:0042102	positive regulation of T cell proliferation	BP	60	1.58586e-16	8	0.999899	1.58586e-16	cs_trend_up
GO:0016043	cellular component organization	BP	1615	1.87428e-16	1105	1	1.87428e-16	cs_trend_up
GO:0048870	cell motility	BP	487	2.97052e-16	255	0.999999	2.97052e-16	cs_trend_up
GO:0031341	regulation of cell killing	BP	61	3.01073e-16	7	0.999986	3.01073e-16	cs_trend_up
GO:0030183	B cell differentiation	BP	74	3.30667e-16	9	0.999999	3.30667e-16	cs_trend_up
GO:0002705	positive regulation of leukocyte mediated immunity	BP	79	3.36579e-16	15	0.999915	3.36579e-16	cs_trend_up
GO:0051173	positive regulation of nitrogen compound metabolic process	BP	820	4.02953e-16	505	0.999999	4.02953e-16	cs_trend_up
GO:0032559	adenyl ribonucleotide binding	MF	475	4.14479e-16	243	1	4.14479e-16	cs_trend_up
GO:0001909	leukocyte mediated cytotoxicity	BP	73	4.18396e-16	11	0.999988	4.18396e-16	cs_trend_up
GO:0008284	positive regulation of cell population proliferation	BP	293	5.22375e-16	147	0.997446	5.22375e-16	cs_trend_up
GO:0071675	regulation of mononuclear cell migration	BP	69	5.39941e-16	14	0.998725	5.39941e-16	cs_trend_up
GO:0098588	bounding membrane of organelle	CC	640	5.43334e-16	382	0.999966	5.43334e-16	cs_trend_up
GO:0016887	ATP hydrolysis activity	MF	163	5.4926e-16	34	1	5.4926e-16	cs_trend_up
GO:0002221	pattern recognition receptor signaling pathway	BP	116	5.85387e-16	32	0.999907	5.85387e-16	cs_trend_up
GO:0002702	positive regulation of production of molecular mediator of immune response	BP	74	6.22346e-16	12	0.999977	6.22346e-16	cs_trend_up
GO:0051128	regulation of cellular component organization	BP	697	6.26171e-16	416	0.999997	6.26171e-16	cs_trend_up
GO:0002685	regulation of leukocyte migration	BP	105	6.42708e-16	35	0.98604	6.42708e-16	cs_trend_up
GO:0002456	T cell mediated immunity	BP	68	6.73426e-16	13	0.999293	6.73426e-16	cs_trend_up
GO:0030554	adenyl nucleotide binding	MF	502	7.68503e-16	268	0.999999	7.68503e-16	cs_trend_up
GO:0033036	macromolecule localization	BP	826	8.42698e-16	488	1	8.42698e-16	cs_trend_up
GO:0044770	cell cycle phase transition	BP	204	1.02785e-15	77	0.999988	1.02785e-15	cs_trend_up
GO:0002832	negative regulation of response to biotic stimulus	BP	66	1.04018e-15	12	0.999483	1.04018e-15	cs_trend_up
GO:0006807	nitrogen compound metabolic process	BP	2250	1.45643e-15	1727	0.999999	1.45643e-15	cs_trend_up
GO:0045580	regulation of T cell differentiation	BP	91	1.85937e-15	29	0.978889	1.85937e-15	cs_trend_up
GO:0044877	protein-containing complex binding	MF	521	1.96272e-15	280	1	1.96272e-15	cs_trend_up
GO:0033554	cellular response to stress	BP	560	1.98384e-15	294	1	1.98384e-15	cs_trend_up
GO:0040017	positive regulation of locomotion	BP	215	2.0581e-15	86	0.99997	2.0581e-15	cs_trend_up
GO:1990266	neutrophil migration	BP	66	2.06723e-15	13	0.998867	2.06723e-15	cs_trend_up
GO:0050764	regulation of phagocytosis	BP	53	2.37367e-15	10	0.993037	2.37367e-15	cs_trend_up
GO:0003824	catalytic activity	MF	1399	2.4557e-15	1023	0.998788	2.4557e-15	cs_trend_up
GO:0046634	regulation of alpha-beta T cell activation	BP	65	2.57563e-15	9	0.99998	2.57563e-15	cs_trend_up
GO:0050868	negative regulation of T cell activation	BP	65	2.57563e-15	13	0.998456	2.57563e-15	cs_trend_up
GO:0001932	regulation of protein phosphorylation	BP	294	3.0418e-15	141	0.999832	3.0418e-15	cs_trend_up
GO:0051726	regulation of cell cycle	BP	356	3.12403e-15	177	0.999979	3.12403e-15	cs_trend_up
GO:0072678	T cell migration	BP	50	3.41211e-15	7	0.999114	3.41211e-15	cs_trend_up
GO:0044249	cellular biosynthetic process	BP	1835	3.42139e-15	1371	0.99999	3.42139e-15	cs_trend_up
GO:0043085	positive regulation of catalytic activity	BP	289	3.63235e-15	133	0.999973	3.63235e-15	cs_trend_up
GO:0098797	plasma membrane protein complex	CC	205	3.66171e-15	82	0.999935	3.66171e-15	cs_trend_up
GO:0050853	B cell receptor signaling pathway	BP	48	4.12712e-15	2	1	4.12712e-15	cs_trend_up
GO:0005783	endoplasmic reticulum	CC	570	4.18798e-15	372	0.939724	4.18798e-15	cs_trend_up
GO:0002821	positive regulation of adaptive immune response	BP	71	4.44946e-15	13	0.999862	4.44946e-15	cs_trend_up
GO:0030335	positive regulation of cell migration	BP	205	4.70167e-15	82	0.999941	4.70167e-15	cs_trend_up
GO:0000793	condensed chromosome	CC	121	4.89961e-15	30	0.999999	4.89961e-15	cs_trend_up
GO:0002286	T cell activation involved in immune response	BP	62	4.90568e-15	9	0.999936	4.90568e-15	cs_trend_up
GO:0002704	negative regulation of leukocyte mediated immunity	BP	43	5.14868e-15	5	0.998967	5.14868e-15	cs_trend_up
GO:0006959	humoral immune response	BP	87	5.54635e-15	22	0.999196	5.54635e-15	cs_trend_up
GO:0140657	ATP-dependent activity	MF	207	5.92727e-15	62	1	5.92727e-15	cs_trend_up
GO:0051174	regulation of phosphorus metabolic process	BP	356	6.19707e-15	195	0.996535	6.19707e-15	cs_trend_up
GO:0042100	B cell proliferation	BP	52	6.42463e-15	4	0.999997	6.42463e-15	cs_trend_up
GO:0016310	phosphorylation	BP	460	7.14468e-15	265	0.999118	7.14468e-15	cs_trend_up
GO:2000147	positive regulation of cell motility	BP	210	7.3419e-15	84	0.99997	7.3419e-15	cs_trend_up
GO:0009058	biosynthetic process	BP	1862	7.37159e-15	1404	0.999969	7.37159e-15	cs_trend_up
GO:1901265	nucleoside phosphate binding	MF	628	7.6524e-15	355	1	7.6524e-15	cs_trend_up
GO:1901576	organic substance biosynthetic process	BP	1849	7.65707e-15	1387	0.999988	7.65707e-15	cs_trend_up
GO:0070062	extracellular exosome	CC	600	8.57203e-15	376	0.997511	8.57203e-15	cs_trend_up
GO:0001910	regulation of leukocyte mediated cytotoxicity	BP	55	9.05783e-15	7	0.999912	9.05783e-15	cs_trend_up
GO:0019220	regulation of phosphate metabolic process	BP	355	9.10328e-15	195	0.996346	9.10328e-15	cs_trend_up
GO:0002824	positive regulation of adaptive immune response based on somatic recombination of immune receptors built from immunoglobulin superfamily domains	BP	68	9.20384e-15	13	0.999629	9.20384e-15	cs_trend_up
GO:0006793	phosphorus metabolic process	BP	718	9.39374e-15	489	0.953666	9.39374e-15	cs_trend_up
GO:0000166	nucleotide binding	MF	627	1.02939e-14	355	1	1.02939e-14	cs_trend_up
GO:0032879	regulation of localization	BP	557	1.11328e-14	334	0.999665	1.11328e-14	cs_trend_up
GO:0042325	regulation of phosphorylation	BP	312	1.45939e-14	158	0.999534	1.45939e-14	cs_trend_up
GO:0002367	cytokine production involved in immune response	BP	66	1.48343e-14	13	0.999293	1.48343e-14	cs_trend_up
GO:0035710	CD4-positive, alpha-beta T cell activation	BP	66	1.48343e-14	10	0.999972	1.48343e-14	cs_trend_up
GO:0071396	cellular response to lipid	BP	205	1.60587e-14	95	0.993374	1.60587e-14	cs_trend_up
GO:0002687	positive regulation of leukocyte migration	BP	79	1.72203e-14	22	0.992253	1.72203e-14	cs_trend_up
GO:0060284	regulation of cell development	BP	269	1.94705e-14	141	0.985675	1.94705e-14	cs_trend_up
GO:0044238	primary metabolic process	BP	2339	2.37248e-14	1852	0.999738	2.37248e-14	cs_trend_up
GO:0043230	extracellular organelle	CC	602	2.58991e-14	382	0.996125	2.58991e-14	cs_trend_up
GO:0065010	extracellular membrane-bounded organelle	CC	602	2.58991e-14	382	0.996125	2.58991e-14	cs_trend_up
GO:1903561	extracellular vesicle	CC	602	2.58991e-14	382	0.996125	2.58991e-14	cs_trend_up
GO:0002377	immunoglobulin production	BP	66	2.78145e-14	8	0.999998	2.78145e-14	cs_trend_up
GO:0006796	phosphate-containing compound metabolic process	BP	708	2.88466e-14	482	0.960042	2.88466e-14	cs_trend_up
GO:0010564	regulation of cell cycle process	BP	250	2.90268e-14	109	0.999982	2.90268e-14	cs_trend_up
GO:0042581	specific granule	CC	77	2.93526e-14	18	0.999216	2.93526e-14	cs_trend_up
GO:0019058	viral life cycle	BP	131	2.98269e-14	39	0.999985	2.98269e-14	cs_trend_up
GO:1990868	response to chemokine	BP	52	3.34369e-14	7	0.999766	3.34369e-14	cs_trend_up
GO:1990869	cellular response to chemokine	BP	52	3.34369e-14	7	0.999766	3.34369e-14	cs_trend_up
GO:0000070	mitotic sister chromatid segregation	BP	94	3.40553e-14	24	0.99982	3.40553e-14	cs_trend_up
GO:0036211	protein modification process	BP	807	3.49483e-14	491	1	3.49483e-14	cs_trend_up
GO:0002718	regulation of cytokine production involved in immune response	BP	65	3.53921e-14	13	0.999172	3.53921e-14	cs_trend_up
GO:0007059	chromosome segregation	BP	165	3.56873e-14	59	0.999964	3.56873e-14	cs_trend_up
GO:0071621	granulocyte chemotaxis	BP	64	4.49651e-14	14	0.997316	4.49651e-14	cs_trend_up
GO:0050793	regulation of developmental process	BP	656	4.67138e-14	427	0.994882	4.67138e-14	cs_trend_up
GO:1901363	heterocyclic compound binding	MF	651	5.52301e-14	380	1	5.52301e-14	cs_trend_up
GO:0004896	cytokine receptor activity	MF	53	6.11747e-14	14	0.931838	6.11747e-14	cs_trend_up
GO:0098796	membrane protein complex	CC	384	6.72726e-14	193	0.999999	6.72726e-14	cs_trend_up
GO:1903038	negative regulation of leukocyte cell-cell adhesion	BP	67	7.31567e-14	18	0.983899	7.31567e-14	cs_trend_up
GO:0045824	negative regulation of innate immune response	BP	52	7.34287e-14	9	0.998047	7.34287e-14	cs_trend_up
GO:0048285	organelle fission	BP	177	8.5567e-14	76	0.997324	8.5567e-14	cs_trend_up
GO:0000775	chromosome, centromeric region	CC	112	8.92557e-14	26	1	8.92557e-14	cs_trend_up
GO:0043412	macromolecule modification	BP	864	9.87931e-14	522	1	9.87931e-14	cs_trend_up
GO:0098827	endoplasmic reticulum subcompartment	CC	363	1.17642e-13	203	0.997253	1.17642e-13	cs_trend_up
GO:0032615	interleukin-12 production	BP	42	1.18522e-13	6	0.996963	1.18522e-13	cs_trend_up
GO:0032655	regulation of interleukin-12 production	BP	42	1.18522e-13	6	0.996963	1.18522e-13	cs_trend_up
GO:0032502	developmental process	BP	1472	1.31014e-13	1107	0.995842	1.31014e-13	cs_trend_up
GO:0046632	alpha-beta T cell differentiation	BP	67	1.31457e-13	14	0.99931	1.31457e-13	cs_trend_up
GO:0032612	interleukin-1 production	BP	59	1.44975e-13	13	0.994915	1.44975e-13	cs_trend_up
GO:0032652	regulation of interleukin-1 production	BP	59	1.44975e-13	13	0.994915	1.44975e-13	cs_trend_up
GO:0043228	non-membrane-bounded organelle	CC	1309	1.52644e-13	908	1	1.52644e-13	cs_trend_up
GO:0043232	intracellular non-membrane-bounded organelle	CC	1309	1.52644e-13	908	1	1.52644e-13	cs_trend_up
GO:0006261	DNA-templated DNA replication	BP	82	1.54323e-13	15	0.999997	1.54323e-13	cs_trend_up
GO:0042175	nuclear outer membrane-endoplasmic reticulum membrane network	CC	367	1.54905e-13	207	0.996732	1.54905e-13	cs_trend_up
GO:0002708	positive regulation of lymphocyte mediated immunity	BP	66	1.69461e-13	13	0.999629	1.69461e-13	cs_trend_up
GO:0001776	leukocyte homeostasis	BP	61	1.72916e-13	11	0.999634	1.72916e-13	cs_trend_up
GO:0050792	regulation of viral process	BP	78	1.75327e-13	14	0.999994	1.75327e-13	cs_trend_up
GO:0030593	neutrophil chemotaxis	BP	55	1.77776e-13	10	0.998601	1.77776e-13	cs_trend_up
GO:0005125	cytokine activity	MF	81	2.03419e-13	28	0.942033	2.03419e-13	cs_trend_up
GO:0005694	chromosome	CC	520	2.05579e-13	274	1	2.05579e-13	cs_trend_up
GO:0032479	regulation of type I interferon production	BP	67	2.33413e-13	9	0.999998	2.33413e-13	cs_trend_up
GO:0032606	type I interferon production	BP	67	2.33413e-13	9	0.999998	2.33413e-13	cs_trend_up
GO:0044772	mitotic cell cycle phase transition	BP	167	2.40373e-13	64	0.999866	2.40373e-13	cs_trend_up
GO:0005789	endoplasmic reticulum membrane	CC	360	2.54309e-13	202	0.997191	2.54309e-13	cs_trend_up
GO:0042742	defense response to bacterium	BP	100	2.6623e-13	28	0.999791	2.6623e-13	cs_trend_up
GO:0010467	gene expression	BP	1512	2.81206e-13	1078	1	2.81206e-13	cs_trend_up
GO:0042116	macrophage activation	BP	55	3.55768e-13	9	0.999594	3.55768e-13	cs_trend_up
GO:0048468	cell development	BP	708	3.75648e-13	477	0.989978	3.75648e-13	cs_trend_up
GO:0032613	interleukin-10 production	BP	39	3.81911e-13	3	0.999902	3.81911e-13	cs_trend_up
GO:0032653	regulation of interleukin-10 production	BP	39	3.81911e-13	3	0.999902	3.81911e-13	cs_trend_up
GO:0002707	negative regulation of lymphocyte mediated immunity	BP	36	3.93502e-13	4	0.99804	3.93502e-13	cs_trend_up
GO:0000280	nuclear division	BP	160	3.97063e-13	65	0.998696	3.97063e-13	cs_trend_up
GO:0016787	hydrolase activity	MF	641	4.11193e-13	418	0.996072	4.11193e-13	cs_trend_up
GO:0002698	negative regulation of immune effector process	BP	60	4.11353e-13	10	0.999854	4.11353e-13	cs_trend_up
GO:1903900	regulation of viral life cycle	BP	69	4.19422e-13	12	0.999972	4.19422e-13	cs_trend_up
GO:0140677	molecular function activator activity	MF	304	4.87974e-13	187	0.754945	4.87974e-13	cs_trend_up
GO:0051246	regulation of protein metabolic process	BP	607	5.09699e-13	372	0.999938	5.09699e-13	cs_trend_up
GO:0007162	negative regulation of cell adhesion	BP	117	5.28875e-13	44	0.991723	5.28875e-13	cs_trend_up
GO:0019955	cytokine binding	MF	69	7.16527e-13	18	0.994712	7.16527e-13	cs_trend_up
GO:0040012	regulation of locomotion	BP	322	8.18157e-13	158	0.999993	8.18157e-13	cs_trend_up
GO:0002861	regulation of inflammatory response to antigenic stimulus	BP	31	8.24355e-13	5	0.963167	8.24355e-13	cs_trend_up
GO:0045859	regulation of protein kinase activity	BP	172	8.50769e-13	54	1	8.50769e-13	cs_trend_up
GO:0048869	cellular developmental process	BP	1025	8.60581e-13	749	0.969213	8.60581e-13	cs_trend_up
GO:0002709	regulation of T cell mediated immunity	BP	54	8.75218e-13	12	0.991651	8.75218e-13	cs_trend_up
GO:0030334	regulation of cell migration	BP	301	9.26244e-13	147	0.999976	9.26244e-13	cs_trend_up
GO:0098772	molecular function regulator activity	MF	528	9.44855e-13	361	0.786246	9.44855e-13	cs_trend_up
GO:0003823	antigen binding	MF	56	1.0677e-12	5	0.999999	1.0677e-12	cs_trend_up
GO:0030154	cell differentiation	BP	1024	1.0773e-12	749	0.968468	1.0773e-12	cs_trend_up
GO:0098813	nuclear chromosome segregation	BP	126	1.13263e-12	43	0.999708	1.13263e-12	cs_trend_up
GO:0042088	T-helper 1 type immune response	BP	34	1.14656e-12	2	0.999892	1.14656e-12	cs_trend_up
GO:0017111	ribonucleoside triphosphate phosphatase activity	MF	246	1.20029e-12	92	1	1.20029e-12	cs_trend_up
GO:0006259	DNA metabolic process	BP	333	1.2716e-12	143	1	1.2716e-12	cs_trend_up
GO:0022408	negative regulation of cell-cell adhesion	BP	84	1.34639e-12	27	0.988437	1.34639e-12	cs_trend_up
GO:0031399	regulation of protein modification process	BP	373	1.48632e-12	207	0.999542	1.48632e-12	cs_trend_up
GO:0051130	positive regulation of cellular component organization	BP	341	1.61324e-12	181	0.999828	1.61324e-12	cs_trend_up
GO:0070664	negative regulation of leukocyte proliferation	BP	51	1.69011e-12	7	0.99987	1.69011e-12	cs_trend_up
GO:0098657	import into cell	BP	285	1.86148e-12	146	0.99941	1.86148e-12	cs_trend_up
GO:0051336	regulation of hydrolase activity	BP	238	1.93079e-12	127	0.974554	1.93079e-12	cs_trend_up
GO:0043069	negative regulation of programmed cell death	BP	275	2.01016e-12	138	0.999607	2.01016e-12	cs_trend_up
GO:0043367	CD4-positive, alpha-beta T cell differentiation	BP	53	2.13827e-12	10	0.998349	2.13827e-12	cs_trend_up
GO:0070098	chemokine-mediated signaling pathway	BP	46	2.21074e-12	7	0.998933	2.21074e-12	cs_trend_up
GO:0048872	homeostasis of number of cells	BP	128	2.23638e-12	59	0.898337	2.23638e-12	cs_trend_up
GO:0051094	positive regulation of developmental process	BP	378	2.37671e-12	225	0.988245	2.37671e-12	cs_trend_up
GO:0000819	sister chromatid segregation	BP	104	2.47955e-12	31	0.999809	2.47955e-12	cs_trend_up
GO:0033627	cell adhesion mediated by integrin	BP	52	2.6825e-12	10	0.997706	2.6825e-12	cs_trend_up
GO:0007249	canonical NF-kappaB signal transduction	BP	126	2.84214e-12	39	0.999985	2.84214e-12	cs_trend_up
GO:0050766	positive regulation of phagocytosis	BP	38	2.93011e-12	8	0.952572	2.93011e-12	cs_trend_up
GO:2000401	regulation of lymphocyte migration	BP	44	3.14458e-12	4	0.999969	3.14458e-12	cs_trend_up
GO:0070727	cellular macromolecule localization	BP	700	3.30274e-12	412	1	3.30274e-12	cs_trend_up
GO:0008104	protein localization	BP	697	3.52055e-12	409	1	3.52055e-12	cs_trend_up
GO:2000145	regulation of cell motility	BP	311	3.57806e-12	154	0.999986	3.57806e-12	cs_trend_up
GO:0140014	mitotic nuclear division	BP	119	4.10015e-12	46	0.99319	4.10015e-12	cs_trend_up
GO:0043066	negative regulation of apoptotic process	BP	266	4.15172e-12	135	0.999163	4.15172e-12	cs_trend_up
GO:0043549	regulation of kinase activity	BP	187	4.50531e-12	67	1	4.50531e-12	cs_trend_up
GO:0051338	regulation of transferase activity	BP	218	4.57956e-12	85	1	4.57956e-12	cs_trend_up
GO:0002520	immune system development	BP	88	5.25263e-12	21	0.999974	5.25263e-12	cs_trend_up
GO:0006310	DNA recombination	BP	127	7.12362e-12	34	1	7.12362e-12	cs_trend_up
GO:0045621	positive regulation of lymphocyte differentiation	BP	68	7.26423e-12	18	0.995924	7.26423e-12	cs_trend_up
GO:0010720	positive regulation of cell development	BP	159	8.59902e-12	68	0.997867	8.59902e-12	cs_trend_up
GO:2000026	regulation of multicellular organismal development	BP	401	8.76013e-12	259	0.884163	8.76013e-12	cs_trend_up
GO:0010556	regulation of macromolecule biosynthetic process	BP	1223	8.83724e-12	905	0.99634	8.83724e-12	cs_trend_up
GO:0002820	negative regulation of adaptive immune response	BP	36	9.01111e-12	4	0.998957	9.01111e-12	cs_trend_up
GO:0010562	positive regulation of phosphorus metabolic process	BP	221	9.1413e-12	110	0.996241	9.1413e-12	cs_trend_up
GO:0045937	positive regulation of phosphate metabolic process	BP	221	9.1413e-12	110	0.996241	9.1413e-12	cs_trend_up
GO:0002761	regulation of myeloid leukocyte differentiation	BP	59	1.00386e-11	11	0.99974	1.00386e-11	cs_trend_up
GO:0031326	regulation of cellular biosynthetic process	BP	1250	1.01782e-11	933	0.9936	1.01782e-11	cs_trend_up
GO:0032755	positive regulation of interleukin-6 production	BP	54	1.12425e-11	11	0.998084	1.12425e-11	cs_trend_up
GO:2000514	regulation of CD4-positive, alpha-beta T cell activation	BP	45	1.20151e-11	4	0.999987	1.20151e-11	cs_trend_up
GO:0044409	symbiont entry into host	BP	73	1.20491e-11	18	0.999413	1.20491e-11	cs_trend_up
GO:0031984	organelle subcompartment	CC	437	1.36346e-11	261	0.998928	1.36346e-11	cs_trend_up
GO:0046635	positive regulation of alpha-beta T cell activation	BP	44	1.46488e-11	6	0.999555	1.46488e-11	cs_trend_up
GO:1901698	response to nitrogen compound	BP	320	1.50396e-11	191	0.961008	1.50396e-11	cs_trend_up
GO:0009889	regulation of biosynthetic process	BP	1256	1.5509e-11	939	0.99394	1.5509e-11	cs_trend_up
GO:0010605	negative regulation of macromolecule metabolic process	BP	707	1.75391e-11	471	0.99899	1.75391e-11	cs_trend_up
GO:0098586	cellular response to virus	BP	38	1.80857e-11	5	0.998458	1.80857e-11	cs_trend_up
GO:0050730	regulation of peptidyl-tyrosine phosphorylation	BP	89	1.85731e-11	29	0.995985	1.85731e-11	cs_trend_up
GO:0043068	positive regulation of programmed cell death	BP	190	1.91613e-11	91	0.994916	1.91613e-11	cs_trend_up
GO:0070374	positive regulation of ERK1 and ERK2 cascade	BP	79	1.95653e-11	21	0.999429	1.95653e-11	cs_trend_up
GO:0032945	negative regulation of mononuclear cell proliferation	BP	46	1.99206e-11	7	0.999391	1.99206e-11	cs_trend_up
GO:0050672	negative regulation of lymphocyte proliferation	BP	46	1.99206e-11	7	0.999391	1.99206e-11	cs_trend_up
GO:1901987	regulation of cell cycle phase transition	BP	160	2.23472e-11	62	0.999936	2.23472e-11	cs_trend_up
GO:0031324	negative regulation of cellular metabolic process	BP	697	2.25098e-11	459	0.999583	2.25098e-11	cs_trend_up
GO:0044403	biological process involved in symbiotic interaction	BP	115	2.2521e-11	36	0.999953	2.2521e-11	cs_trend_up
GO:0043410	positive regulation of MAPK cascade	BP	155	2.35974e-11	71	0.987824	2.35974e-11	cs_trend_up
GO:0006996	organelle organization	BP	954	2.36531e-11	642	0.999997	2.36531e-11	cs_trend_up
GO:0051649	establishment of localization in cell	BP	558	2.45427e-11	315	1	2.45427e-11	cs_trend_up
GO:0002312	B cell activation involved in immune response	BP	48	2.5136e-11	8	0.999211	2.5136e-11	cs_trend_up
GO:0048525	negative regulation of viral process	BP	48	2.5136e-11	5	0.999988	2.5136e-11	cs_trend_up
GO:0048247	lymphocyte chemotaxis	BP	35	2.5469e-11	6	0.984765	2.5469e-11	cs_trend_up
GO:0031342	negative regulation of cell killing	BP	23	2.90294e-11	0	1	2.90294e-11	cs_trend_up
GO:0002823	negative regulation of adaptive immune response based on somatic recombination of immune receptors built from immunoglobulin superfamily domains	BP	33	2.95134e-11	4	0.997033	2.95134e-11	cs_trend_up
GO:0140888	interferon-mediated signaling pathway	BP	50	2.98537e-11	9	0.999018	2.98537e-11	cs_trend_up
GO:0071677	positive regulation of mononuclear cell migration	BP	44	3.03771e-11	9	0.990057	3.03771e-11	cs_trend_up
GO:0050871	positive regulation of B cell activation	BP	47	3.15745e-11	6	0.999911	3.15745e-11	cs_trend_up
GO:0002292	T cell differentiation involved in immune response	BP	47	3.15745e-11	8	0.998869	3.15745e-11	cs_trend_up
GO:0045637	regulation of myeloid cell differentiation	BP	87	3.25515e-11	37	0.839565	3.25515e-11	cs_trend_up
GO:0051247	positive regulation of protein metabolic process	BP	369	3.47288e-11	195	0.999995	3.47288e-11	cs_trend_up
GO:0045597	positive regulation of cell differentiation	BP	264	3.52455e-11	144	0.9922	3.52455e-11	cs_trend_up
GO:0045786	negative regulation of cell cycle	BP	145	4.14422e-11	54	0.999922	4.14422e-11	cs_trend_up
GO:0051301	cell division	BP	221	4.18967e-11	99	0.99997	4.18967e-11	cs_trend_up
GO:0030888	regulation of B cell proliferation	BP	38	4.23089e-11	3	0.999952	4.23089e-11	cs_trend_up
GO:0002753	cytoplasmic pattern recognition receptor signaling pathway	BP	76	4.54699e-11	19	0.99973	4.54699e-11	cs_trend_up
GO:0070821	tertiary granule membrane	CC	42	4.55165e-11	5	0.999801	4.55165e-11	cs_trend_up
GO:0009892	negative regulation of metabolic process	BP	753	4.66496e-11	508	0.999336	4.66496e-11	cs_trend_up
GO:0018212	peptidyl-tyrosine modification	BP	103	4.87582e-11	38	0.994146	4.87582e-11	cs_trend_up
GO:0006897	endocytosis	BP	231	4.95146e-11	114	0.999199	4.95146e-11	cs_trend_up
GO:0019900	kinase binding	MF	252	5.0051e-11	131	0.998107	5.0051e-11	cs_trend_up
GO:0071887	leukocyte apoptotic process	BP	59	5.04808e-11	11	0.999846	5.04808e-11	cs_trend_up
GO:0010468	regulation of gene expression	BP	1185	5.49154e-11	881	0.994859	5.49154e-11	cs_trend_up
GO:0002437	inflammatory response to antigenic stimulus	BP	41	5.52899e-11	7	0.996205	5.52899e-11	cs_trend_up
GO:0006260	DNA replication	BP	116	5.65841e-11	41	0.999454	5.65841e-11	cs_trend_up
GO:0048856	anatomical structure development	BP	1346	5.84054e-11	1021	0.99373	5.84054e-11	cs_trend_up
GO:0007346	regulation of mitotic cell cycle	BP	179	5.93603e-11	82	0.998209	5.93603e-11	cs_trend_up
GO:0032481	positive regulation of type I interferon production	BP	44	6.14513e-11	6	0.999701	6.14513e-11	cs_trend_up
GO:0034340	response to type I interferon	BP	44	6.14513e-11	6	0.999701	6.14513e-11	cs_trend_up
GO:1905818	regulation of chromosome separation	BP	44	6.14513e-11	7	0.998933	6.14513e-11	cs_trend_up
GO:0018108	peptidyl-tyrosine phosphorylation	BP	102	6.41496e-11	37	0.995662	6.41496e-11	cs_trend_up
GO:0032611	interleukin-1 beta production	BP	49	7.07989e-11	11	0.992317	7.07989e-11	cs_trend_up
GO:0032651	regulation of interleukin-1 beta production	BP	49	7.07989e-11	11	0.992317	7.07989e-11	cs_trend_up
GO:0032602	chemokine production	BP	49	7.07989e-11	7	0.999893	7.07989e-11	cs_trend_up
GO:0045577	regulation of B cell differentiation	BP	26	7.24741e-11	2	0.997979	7.24741e-11	cs_trend_up
GO:0033044	regulation of chromosome organization	BP	106	7.59903e-11	29	0.999995	7.59903e-11	cs_trend_up
GO:0042379	chemokine receptor binding	MF	33	7.85997e-11	5	0.991215	7.85997e-11	cs_trend_up
GO:0032623	interleukin-2 production	BP	39	8.01193e-11	7	0.992396	8.01193e-11	cs_trend_up
GO:0032663	regulation of interleukin-2 production	BP	39	8.01193e-11	7	0.992396	8.01193e-11	cs_trend_up
GO:0002715	regulation of natural killer cell mediated immunity	BP	32	8.49288e-11	3	0.999227	8.49288e-11	cs_trend_up
GO:0070371	ERK1 and ERK2 cascade	BP	111	8.95337e-11	40	0.99872	8.95337e-11	cs_trend_up
GO:0042287	MHC protein binding	MF	28	8.95819e-11	1	0.999937	8.95819e-11	cs_trend_up
GO:0042269	regulation of natural killer cell mediated cytotoxicity	BP	30	9.2651e-11	2	0.999711	9.2651e-11	cs_trend_up
GO:0006968	cellular defense response	BP	30	9.2651e-11	1	0.999978	9.2651e-11	cs_trend_up
GO:0051983	regulation of chromosome segregation	BP	64	9.27486e-11	16	0.998205	9.27486e-11	cs_trend_up
GO:0000323	lytic vacuole	CC	249	9.44496e-11	125	0.999603	9.44496e-11	cs_trend_up
GO:0005764	lysosome	CC	249	9.44496e-11	125	0.999603	9.44496e-11	cs_trend_up
GO:0022625	cytosolic large ribosomal subunit	CC	2	0.999999	36	9.51613e-11	9.51613e-11	cs_trend_down
GO:0001911	negative regulation of leukocyte mediated cytotoxicity	BP	22	1.00428e-10	0	1	1.00428e-10	cs_trend_up
GO:0060205	cytoplasmic vesicle lumen	CC	117	1.02809e-10	42	0.999444	1.02809e-10	cs_trend_up
GO:0051345	positive regulation of hydrolase activity	BP	164	1.0415e-10	82	0.962779	1.0415e-10	cs_trend_up
GO:0043408	regulation of MAPK cascade	BP	204	1.12596e-10	107	0.980078	1.12596e-10	cs_trend_up
GO:0002720	positive regulation of cytokine production involved in immune response	BP	47	1.15058e-10	9	0.997688	1.15058e-10	cs_trend_up
GO:0019079	viral genome replication	BP	63	1.22354e-10	11	0.999982	1.22354e-10	cs_trend_up
GO:0035579	specific granule membrane	CC	49	1.29808e-10	11	0.993381	1.29808e-10	cs_trend_up
GO:0043123	positive regulation of canonical NF-kappaB signal transduction	BP	91	1.30991e-10	23	0.999988	1.30991e-10	cs_trend_up
GO:0045058	T cell selection	BP	36	1.32117e-10	6	0.992441	1.32117e-10	cs_trend_up
GO:0044092	negative regulation of molecular function	BP	219	1.35731e-10	110	0.997819	1.35731e-10	cs_trend_up
GO:0031983	vesicle lumen	CC	117	1.36383e-10	42	0.999502	1.36383e-10	cs_trend_up
GO:0001934	positive regulation of protein phosphorylation	BP	184	1.45839e-10	83	0.999486	1.45839e-10	cs_trend_up
GO:0002526	acute inflammatory response	BP	46	1.4624e-10	10	0.991884	1.4624e-10	cs_trend_up
GO:0002825	regulation of T-helper 1 type immune response	BP	23	1.47932e-10	1	0.999287	1.47932e-10	cs_trend_up
GO:0003725	double-stranded RNA binding	MF	43	1.51952e-10	9	0.990057	1.51952e-10	cs_trend_up
GO:0033047	regulation of mitotic sister chromatid segregation	BP	35	1.5318e-10	5	0.996611	1.5318e-10	cs_trend_up
GO:0043370	regulation of CD4-positive, alpha-beta T cell differentiation	BP	35	1.5318e-10	4	0.999157	1.5318e-10	cs_trend_up
GO:0032642	regulation of chemokine production	BP	48	1.66563e-10	7	0.99987	1.66563e-10	cs_trend_up
GO:0050854	regulation of antigen receptor-mediated signaling pathway	BP	39	1.72125e-10	3	0.999981	1.72125e-10	cs_trend_up
GO:0032722	positive regulation of chemokine production	BP	39	1.72125e-10	5	0.999439	1.72125e-10	cs_trend_up
GO:2000404	regulation of T cell migration	BP	34	1.75573e-10	3	0.999753	1.75573e-10	cs_trend_up
GO:2001251	negative regulation of chromosome organization	BP	50	1.81233e-10	8	0.999821	1.81233e-10	cs_trend_up
GO:0000228	nuclear chromosome	CC	91	1.84154e-10	24	0.999976	1.84154e-10	cs_trend_up
GO:0046718	symbiont entry into host cell	BP	68	1.84267e-10	18	0.998415	1.84267e-10	cs_trend_up
GO:0002228	natural killer cell mediated immunity	BP	42	1.89504e-10	6	0.999458	1.89504e-10	cs_trend_up
GO:0050869	negative regulation of B cell activation	BP	24	1.93055e-10	0	1	1.93055e-10	cs_trend_up
GO:0033043	regulation of organelle organization	BP	364	2.19072e-10	207	0.999682	2.19072e-10	cs_trend_up
GO:0033046	negative regulation of sister chromatid segregation	BP	32	2.21336e-10	2	0.999916	2.21336e-10	cs_trend_up
GO:0033048	negative regulation of mitotic sister chromatid segregation	BP	32	2.21336e-10	2	0.999916	2.21336e-10	cs_trend_up
GO:0045841	negative regulation of mitotic metaphase/anaphase transition	BP	32	2.21336e-10	2	0.999916	2.21336e-10	cs_trend_up
GO:2000816	negative regulation of mitotic sister chromatid separation	BP	32	2.21336e-10	2	0.999916	2.21336e-10	cs_trend_up
GO:0034774	secretory granule lumen	CC	115	2.31494e-10	41	0.999563	2.31494e-10	cs_trend_up
GO:0016462	pyrophosphatase activity	MF	254	2.39611e-10	110	1	2.39611e-10	cs_trend_up
GO:0070269	pyroptosis	BP	26	2.5766e-10	1	0.999858	2.5766e-10	cs_trend_up
GO:0023023	MHC protein complex binding	MF	26	2.5766e-10	0	1	2.5766e-10	cs_trend_up
GO:0042605	peptide antigen binding	MF	29	2.72555e-10	2	0.999631	2.72555e-10	cs_trend_up
GO:0031401	positive regulation of protein modification process	BP	236	2.7298e-10	114	0.999894	2.7298e-10	cs_trend_up
GO:0045066	regulatory T cell differentiation	BP	28	2.77561e-10	6	0.897552	2.77561e-10	cs_trend_up
GO:0016817	hydrolase activity, acting on acid anhydrides	MF	254	2.81355e-10	110	1	2.81355e-10	cs_trend_up
GO:0016818	hydrolase activity, acting on acid anhydrides, in phosphorus-containing anhydrides	MF	254	2.81355e-10	110	1	2.81355e-10	cs_trend_up
GO:0022626	cytosolic ribosome	CC	11	0.999997	58	2.97683e-10	2.97683e-10	cs_trend_down
GO:0030225	macrophage differentiation	BP	36	2.98184e-10	5	0.998119	2.98184e-10	cs_trend_up
GO:0070555	response to interleukin-1	BP	58	3.00912e-10	14	0.997682	3.00912e-10	cs_trend_up
GO:0010948	negative regulation of cell cycle process	BP	118	3.16165e-10	38	0.999981	3.16165e-10	cs_trend_up
GO:0019882	antigen processing and presentation	BP	56	3.16698e-10	10	0.999898	3.16698e-10	cs_trend_up
GO:1901988	negative regulation of cell cycle phase transition	BP	105	3.34092e-10	31	0.999983	3.34092e-10	cs_trend_up
GO:0000165	MAPK cascade	BP	230	3.52125e-10	125	0.98669	3.52125e-10	cs_trend_up
GO:0032732	positive regulation of interleukin-1 production	BP	39	3.58887e-10	7	0.994612	3.58887e-10	cs_trend_up
GO:0046637	regulation of alpha-beta T cell differentiation	BP	42	3.72553e-10	6	0.999555	3.72553e-10	cs_trend_up
GO:0043122	regulation of canonical NF-kappaB signal transduction	BP	112	3.86752e-10	36	0.999958	3.86752e-10	cs_trend_up
GO:0000779	condensed chromosome, centromeric region	CC	82	3.95823e-10	19	0.999991	3.95823e-10	cs_trend_up
GO:0042327	positive regulation of phosphorylation	BP	195	3.98596e-10	95	0.997856	3.98596e-10	cs_trend_up
GO:0065008	regulation of biological quality	BP	689	4.13039e-10	479	0.98864	4.13039e-10	cs_trend_up
GO:0070372	regulation of ERK1 and ERK2 cascade	BP	102	4.13048e-10	37	0.997664	4.13048e-10	cs_trend_up
GO:0002275	myeloid cell activation involved in immune response	BP	49	4.15e-10	8	0.999783	4.15e-10	cs_trend_up
GO:0060759	regulation of response to cytokine stimulus	BP	75	4.42978e-10	24	0.993576	4.42978e-10	cs_trend_up
GO:0030055	cell-substrate junction	CC	163	4.85244e-10	84	0.950138	4.85244e-10	cs_trend_up
GO:0050731	positive regulation of peptidyl-tyrosine phosphorylation	BP	66	4.96078e-10	20	0.990667	4.96078e-10	cs_trend_up
GO:0019901	protein kinase binding	MF	224	5.36988e-10	115	0.997875	5.36988e-10	cs_trend_up
GO:0051985	negative regulation of chromosome segregation	BP	32	5.4759e-10	2	0.999934	5.4759e-10	cs_trend_up
GO:1902100	negative regulation of metaphase/anaphase transition of cell cycle	BP	32	5.4759e-10	2	0.999934	5.4759e-10	cs_trend_up
GO:1905819	negative regulation of chromosome separation	BP	32	5.4759e-10	2	0.999934	5.4759e-10	cs_trend_up
GO:0042592	homeostatic process	BP	443	5.60327e-10	291	0.963362	5.60327e-10	cs_trend_up
GO:0043065	positive regulation of apoptotic process	BP	179	5.643e-10	88	0.993365	5.643e-10	cs_trend_up
GO:0002287	alpha-beta T cell activation involved in immune response	BP	43	5.64303e-10	7	0.999114	5.64303e-10	cs_trend_up
GO:0002293	alpha-beta T cell differentiation involved in immune response	BP	43	5.64303e-10	7	0.999114	5.64303e-10	cs_trend_up
GO:0005773	vacuole	CC	269	5.71239e-10	144	0.999018	5.71239e-10	cs_trend_up
GO:0071357	cellular response to type I interferon	BP	40	5.84189e-10	5	0.999755	5.84189e-10	cs_trend_up
GO:0042267	natural killer cell mediated cytotoxicity	BP	40	5.84189e-10	6	0.999028	5.84189e-10	cs_trend_up
GO:0010243	response to organonitrogen compound	BP	292	6.14734e-10	183	0.87429	6.14734e-10	cs_trend_up
GO:0048871	multicellular organismal-level homeostasis	BP	240	6.17318e-10	136	0.972004	6.17318e-10	cs_trend_up
GO:0038061	non-canonical NF-kappaB signal transduction	BP	60	7.11752e-10	16	0.99585	7.11752e-10	cs_trend_up
GO:0002690	positive regulation of leukocyte chemotaxis	BP	49	7.24584e-10	14	0.961523	7.24584e-10	cs_trend_up
GO:0050728	negative regulation of inflammatory response	BP	69	7.37831e-10	29	0.785626	7.37831e-10	cs_trend_up
GO:0101002	ficolin-1-rich granule	CC	83	8.56007e-10	32	0.967531	8.56007e-10	cs_trend_up
GO:0000075	cell cycle checkpoint signaling	BP	84	9.11987e-10	19	0.999998	9.11987e-10	cs_trend_up
GO:0008608	attachment of spindle microtubules to kinetochore	BP	34	9.32457e-10	4	0.999157	9.32457e-10	cs_trend_up
GO:0016192	vesicle-mediated transport	BP	446	1.04057e-09	268	0.999851	1.04057e-09	cs_trend_up
GO:0051304	chromosome separation	BP	45	1.16068e-09	11	0.984164	1.16068e-09	cs_trend_up
GO:0051049	regulation of transport	BP	424	1.2036e-09	270	0.990022	1.2036e-09	cs_trend_up
GO:0005925	focal adhesion	CC	159	1.24605e-09	84	0.923937	1.24605e-09	cs_trend_up
GO:0002294	CD4-positive, alpha-beta T cell differentiation involved in immune response	BP	42	1.34515e-09	7	0.998933	1.34515e-09	cs_trend_up
GO:0070820	tertiary granule	CC	71	1.36257e-09	23	0.991123	1.36257e-09	cs_trend_up
GO:0060337	type I interferon-mediated signaling pathway	BP	39	1.43637e-09	5	0.999698	1.43637e-09	cs_trend_up
GO:0031343	positive regulation of cell killing	BP	39	1.43637e-09	6	0.998821	1.43637e-09	cs_trend_up
GO:0051090	regulation of DNA-binding transcription factor activity	BP	127	1.46468e-09	56	0.990726	1.46468e-09	cs_trend_up
GO:0031295	T cell costimulation	BP	31	1.49599e-09	3	0.999384	1.49599e-09	cs_trend_up
GO:0050921	positive regulation of chemotaxis	BP	65	1.51509e-09	22	0.970937	1.51509e-09	cs_trend_up
GO:0045595	regulation of cell differentiation	BP	420	1.65631e-09	275	0.964364	1.65631e-09	cs_trend_up
GO:0003700	DNA-binding transcription factor activity	MF	193	1	339	1.66295e-09	1.66295e-09	cs_trend_down
GO:0007094	mitotic spindle assembly checkpoint signaling	BP	30	1.70927e-09	2	0.999862	1.70927e-09	cs_trend_up
GO:0071173	spindle assembly checkpoint signaling	BP	30	1.70927e-09	2	0.999862	1.70927e-09	cs_trend_up
GO:0071174	mitotic spindle checkpoint signaling	BP	30	1.70927e-09	2	0.999862	1.70927e-09	cs_trend_up
GO:0001959	regulation of cytokine-mediated signaling pathway	BP	70	1.80452e-09	21	0.996803	1.80452e-09	cs_trend_up
GO:0045582	positive regulation of T cell differentiation	BP	58	1.95459e-09	17	0.98769	1.95459e-09	cs_trend_up
GO:0030234	enzyme regulator activity	MF	366	2.10882e-09	242	0.878779	2.10882e-09	cs_trend_up
GO:0045935	positive regulation of nucleobase-containing compound metabolic process	BP	553	2.22926e-09	358	0.999375	2.22926e-09	cs_trend_up
GO:0002260	lymphocyte homeostasis	BP	42	2.47604e-09	8	0.997275	2.47604e-09	cs_trend_up
GO:0000940	outer kinetochore	CC	18	2.56213e-09	1	0.99533	2.56213e-09	cs_trend_up
GO:0002637	regulation of immunoglobulin production	BP	39	2.76578e-09	4	0.999951	2.76578e-09	cs_trend_up
GO:0008047	enzyme activator activity	MF	191	2.88905e-09	107	0.931253	2.88905e-09	cs_trend_up
GO:0030139	endocytic vesicle	CC	126	3.03531e-09	48	0.999792	3.03531e-09	cs_trend_up
GO:0002688	regulation of leukocyte chemotaxis	BP	56	3.41975e-09	17	0.980032	3.41975e-09	cs_trend_up
GO:0033628	regulation of cell adhesion mediated by integrin	BP	31	3.456e-09	5	0.991215	3.456e-09	cs_trend_up
GO:0031294	lymphocyte costimulation	BP	31	3.456e-09	3	0.999509	3.456e-09	cs_trend_up
GO:1901990	regulation of mitotic cell cycle phase transition	BP	125	3.89075e-09	50	0.999247	3.89075e-09	cs_trend_up
GO:0031577	spindle checkpoint signaling	BP	30	4.04793e-09	2	0.999892	4.04793e-09	cs_trend_up
GO:0000776	kinetochore	CC	76	4.23843e-09	18	0.999983	4.23843e-09	cs_trend_up
GO:0045839	negative regulation of mitotic nuclear division	BP	34	4.2585e-09	5	0.997708	4.2585e-09	cs_trend_up
GO:0002444	myeloid leukocyte mediated immunity	BP	50	4.4252e-09	11	0.998368	4.4252e-09	cs_trend_up
GO:0046633	alpha-beta T cell proliferation	BP	29	4.68304e-09	2	0.999823	4.68304e-09	cs_trend_up
GO:0019904	protein domain specific binding	MF	212	4.74569e-09	117	0.981199	4.74569e-09	cs_trend_up
GO:0090068	positive regulation of cell cycle process	BP	96	4.93391e-09	37	0.994148	4.93391e-09	cs_trend_up
GO:0023057	negative regulation of signaling	BP	391	5.28216e-09	250	0.984029	5.28216e-09	cs_trend_up
GO:0007259	receptor signaling pathway via JAK-STAT	BP	62	5.29155e-09	19	0.990928	5.29155e-09	cs_trend_up
GO:0097190	apoptotic signaling pathway	BP	201	5.44536e-09	93	0.999942	5.44536e-09	cs_trend_up
GO:0044085	cellular component biogenesis	BP	851	5.84695e-09	536	1	5.84695e-09	cs_trend_up
GO:0032735	positive regulation of interleukin-12 production	BP	27	5.98816e-09	4	0.987883	5.98816e-09	cs_trend_up
GO:0003723	RNA binding	MF	492	6.08111e-09	234	1	6.08111e-09	cs_trend_up
GO:0140096	catalytic activity, acting on a protein	MF	596	6.16519e-09	389	0.999804	6.16519e-09	cs_trend_up
GO:0033077	T cell differentiation in thymus	BP	45	6.18635e-09	16	0.808136	6.18635e-09	cs_trend_up
GO:0010965	regulation of mitotic sister chromatid separation	BP	35	6.94323e-09	4	0.999713	6.94323e-09	cs_trend_up
GO:0051701	biological process involved in interaction with host	BP	79	7.03437e-09	23	0.99971	7.03437e-09	cs_trend_up
GO:0034502	protein localization to chromosome	BP	55	7.06032e-09	8	0.999997	7.06032e-09	cs_trend_up
GO:0032607	interferon-alpha production	BP	22	7.09542e-09	1	0.999455	7.09542e-09	cs_trend_up
GO:0032647	regulation of interferon-alpha production	BP	22	7.09542e-09	1	0.999455	7.09542e-09	cs_trend_up
GO:0042093	T-helper cell differentiation	BP	40	7.43307e-09	7	0.998457	7.43307e-09	cs_trend_up
GO:0002532	production of molecular mediator involved in inflammatory response	BP	44	8.0808e-09	12	0.971426	8.0808e-09	cs_trend_up
GO:0010648	negative regulation of cell communication	BP	389	8.17319e-09	250	0.981973	8.17319e-09	cs_trend_up
GO:0050000	chromosome localization	BP	56	8.23701e-09	11	0.999909	8.23701e-09	cs_trend_up
GO:0002712	regulation of B cell mediated immunity	BP	34	8.65714e-09	6	0.993682	8.65714e-09	cs_trend_up
GO:0002889	regulation of immunoglobulin mediated immune response	BP	34	8.65714e-09	6	0.993682	8.65714e-09	cs_trend_up
GO:0006974	DNA damage response	BP	283	8.73061e-09	127	1	8.73061e-09	cs_trend_up
GO:0042060	wound healing	BP	139	9.07235e-09	71	0.945998	9.07235e-09	cs_trend_up
GO:0052372	modulation by symbiont of entry into host	BP	30	9.15181e-09	4	0.997033	9.15181e-09	cs_trend_up
GO:0022607	cellular component assembly	BP	778	9.21879e-09	499	1	9.21879e-09	cs_trend_up
GO:0033365	protein localization to organelle	BP	293	1.02528e-08	131	1	1.02528e-08	cs_trend_up
GO:0051050	positive regulation of transport	BP	242	1.04561e-08	128	0.999327	1.04561e-08	cs_trend_up
GO:0002763	positive regulation of myeloid leukocyte differentiation	BP	33	1.07434e-08	4	0.999319	1.07434e-08	cs_trend_up
GO:2000403	positive regulation of lymphocyte migration	BP	29	1.0843e-08	2	0.999862	1.0843e-08	cs_trend_up
GO:0071702	organic substance transport	BP	603	1.1328e-08	393	0.999903	1.1328e-08	cs_trend_up
GO:0043933	protein-containing complex organization	BP	642	1.14587e-08	390	1	1.14587e-08	cs_trend_up
GO:0045123	cellular extravasation	BP	38	1.22857e-08	6	0.999028	1.22857e-08	cs_trend_up
GO:0010558	negative regulation of macromolecule biosynthetic process	BP	566	1.25264e-08	374	0.999129	1.25264e-08	cs_trend_up
GO:0043368	positive T cell selection	BP	28	1.2701e-08	4	0.993309	1.2701e-08	cs_trend_up
GO:0009611	response to wounding	BP	175	1.30665e-08	101	0.861154	1.30665e-08	cs_trend_up
GO:0043903	regulation of biological process involved in symbiotic interaction	BP	32	1.32619e-08	6	0.98718	1.32619e-08	cs_trend_up
GO:0051784	negative regulation of nuclear division	BP	35	1.3543e-08	5	0.998967	1.3543e-08	cs_trend_up
GO:0060142	regulation of syncytium formation by plasma membrane fusion	BP	18	1.35871e-08	2	0.973332	1.35871e-08	cs_trend_up
GO:0045787	positive regulation of cell cycle	BP	114	1.44461e-08	50	0.989934	1.44461e-08	cs_trend_up
GO:0005634	nucleus	CC	1819	1.50687e-08	1381	1	1.50687e-08	cs_trend_up
GO:0042130	negative regulation of T cell proliferation	BP	37	1.57502e-08	7	0.995474	1.57502e-08	cs_trend_up
GO:0045071	negative regulation of viral genome replication	BP	31	1.62728e-08	2	0.99996	1.62728e-08	cs_trend_up
GO:0071103	DNA conformation change	BP	47	1.64809e-08	6	0.999991	1.64809e-08	cs_trend_up
GO:1902106	negative regulation of leukocyte differentiation	BP	47	1.64809e-08	13	0.982369	1.64809e-08	cs_trend_up
GO:0000725	recombinational repair	BP	77	1.67909e-08	16	0.999999	1.67909e-08	cs_trend_up
GO:0002827	positive regulation of T-helper 1 type immune response	BP	15	1.69511e-08	1	0.986331	1.69511e-08	cs_trend_up
GO:0043299	leukocyte degranulation	BP	39	1.72189e-08	6	0.999458	1.72189e-08	cs_trend_up
GO:0002200	somatic diversification of immune receptors	BP	41	1.79323e-08	6	0.9998	1.79323e-08	cs_trend_up
GO:0140534	endoplasmic reticulum protein-containing complex	CC	59	1.83442e-08	9	0.999999	1.83442e-08	cs_trend_up
GO:0097696	receptor signaling pathway via STAT	BP	63	1.87885e-08	22	0.973801	1.87885e-08	cs_trend_up
GO:0001782	B cell homeostasis	BP	24	2.03707e-08	0	1	2.03707e-08	cs_trend_up
GO:0045589	regulation of regulatory T cell differentiation	BP	24	2.03707e-08	6	0.822443	2.03707e-08	cs_trend_up
GO:0071347	cellular response to interleukin-1	BP	46	2.17226e-08	11	0.995107	2.17226e-08	cs_trend_up
GO:1901222	regulation of non-canonical NF-kappaB signal transduction	BP	46	2.17226e-08	13	0.977123	2.17226e-08	cs_trend_up
GO:0035456	response to interferon-beta	BP	22	2.2219e-08	3	0.979806	2.2219e-08	cs_trend_up
GO:0051171	regulation of nitrogen compound metabolic process	BP	1303	2.55665e-08	1022	0.965854	2.55665e-08	cs_trend_up
GO:0001912	positive regulation of leukocyte mediated cytotoxicity	BP	35	2.57134e-08	6	0.996963	2.57134e-08	cs_trend_up
GO:0050688	regulation of defense response to virus	BP	35	2.57134e-08	4	0.999815	2.57134e-08	cs_trend_up
GO:0006508	proteolysis	BP	430	2.64159e-08	276	0.996357	2.64159e-08	cs_trend_up
GO:0007186	G protein-coupled receptor signaling pathway	BP	198	2.70724e-08	119	0.856756	2.70724e-08	cs_trend_up
GO:0031327	negative regulation of cellular biosynthetic process	BP	575	2.71087e-08	386	0.998456	2.71087e-08	cs_trend_up
GO:0045335	phagocytic vesicle	CC	63	2.71728e-08	15	0.999861	2.71728e-08	cs_trend_up
GO:0065003	protein-containing complex assembly	BP	447	2.72927e-08	266	0.999991	2.72927e-08	cs_trend_up
GO:0000139	Golgi membrane	CC	214	2.8674e-08	97	0.999998	2.8674e-08	cs_trend_up
GO:0016445	somatic diversification of immunoglobulins	BP	37	2.87242e-08	6	0.998821	2.87242e-08	cs_trend_up
GO:0014070	response to organic cyclic compound	BP	247	2.95485e-08	162	0.695899	2.95485e-08	cs_trend_up
GO:0002396	MHC protein complex assembly	BP	16	3.15119e-08	0	1	3.15119e-08	cs_trend_up
GO:0002501	peptide antigen assembly with MHC protein complex	BP	16	3.15119e-08	0	1	3.15119e-08	cs_trend_up
GO:0051092	positive regulation of NF-kappaB transcription factor activity	BP	61	3.2939e-08	20	0.986723	3.2939e-08	cs_trend_up
GO:0007229	integrin-mediated signaling pathway	BP	54	3.35627e-08	16	0.989531	3.35627e-08	cs_trend_up
GO:0140513	nuclear protein-containing complex	CC	381	3.63141e-08	181	1	3.63141e-08	cs_trend_up
GO:0004386	helicase activity	MF	67	3.65964e-08	7	1	3.65964e-08	cs_trend_up
GO:0002673	regulation of acute inflammatory response	BP	26	3.99223e-08	4	0.987883	3.99223e-08	cs_trend_up
GO:0097028	dendritic cell differentiation	BP	26	3.99223e-08	2	0.999528	3.99223e-08	cs_trend_up
GO:0046596	regulation of viral entry into host cell	BP	26	3.99223e-08	4	0.987883	3.99223e-08	cs_trend_up
GO:0001913	T cell mediated cytotoxicity	BP	33	4.15363e-08	5	0.998119	4.15363e-08	cs_trend_up
GO:0045930	negative regulation of mitotic cell cycle	BP	91	4.20088e-08	32	0.999229	4.20088e-08	cs_trend_up
GO:0030316	osteoclast differentiation	BP	47	4.23516e-08	13	0.986494	4.23516e-08	cs_trend_up
GO:0080090	regulation of primary metabolic process	BP	1330	4.43597e-08	1051	0.954543	4.43597e-08	cs_trend_up
GO:0002716	negative regulation of natural killer cell mediated immunity	BP	17	4.55581e-08	0	1	4.55581e-08	cs_trend_up
GO:0032733	positive regulation of interleukin-10 production	BP	25	4.60965e-08	3	0.995431	4.60965e-08	cs_trend_up
GO:0051306	mitotic sister chromatid separation	BP	35	4.75983e-08	7	0.992396	4.75983e-08	cs_trend_up
GO:1903707	negative regulation of hemopoiesis	BP	48	5.03278e-08	14	0.981642	5.03278e-08	cs_trend_up
GO:0045639	positive regulation of myeloid cell differentiation	BP	48	5.03278e-08	20	0.69536	5.03278e-08	cs_trend_up
GO:0051129	negative regulation of cellular component organization	BP	224	5.0544e-08	136	0.918335	5.0544e-08	cs_trend_up
GO:0000724	double-strand break repair via homologous recombination	BP	74	5.21317e-08	16	0.999999	5.21317e-08	cs_trend_up
GO:0008009	chemokine activity	MF	24	5.23145e-08	4	0.973921	5.23145e-08	cs_trend_up
GO:0032731	positive regulation of interleukin-1 beta production	BP	32	5.254e-08	6	0.990971	5.254e-08	cs_trend_up
GO:0009968	negative regulation of signal transduction	BP	363	5.29485e-08	231	0.989228	5.29485e-08	cs_trend_up
GO:0009890	negative regulation of biosynthetic process	BP	576	5.51868e-08	390	0.998013	5.51868e-08	cs_trend_up
GO:0002675	positive regulation of acute inflammatory response	BP	18	5.66289e-08	1	0.99727	5.66289e-08	cs_trend_up
GO:0042470	melanosome	CC	52	5.89973e-08	11	0.99974	5.89973e-08	cs_trend_up
GO:0048770	pigment granule	CC	52	5.89973e-08	11	0.99974	5.89973e-08	cs_trend_up
GO:2000516	positive regulation of CD4-positive, alpha-beta T cell activation	BP	28	6.21385e-08	3	0.999032	6.21385e-08	cs_trend_up
GO:0050817	coagulation	BP	80	6.24374e-08	38	0.824051	6.24374e-08	cs_trend_up
GO:0036336	dendritic cell migration	BP	22	6.29934e-08	2	0.996738	6.29934e-08	cs_trend_up
GO:0002862	negative regulation of inflammatory response to antigenic stimulus	BP	19	6.36491e-08	4	0.850485	6.36491e-08	cs_trend_up
GO:0045069	regulation of viral genome replication	BP	42	6.54276e-08	4	0.999997	6.54276e-08	cs_trend_up
GO:0046638	positive regulation of alpha-beta T cell differentiation	BP	31	6.62125e-08	5	0.995888	6.62125e-08	cs_trend_up
GO:0051984	positive regulation of chromosome segregation	BP	20	6.66061e-08	5	0.766569	6.66061e-08	cs_trend_up
GO:0098857	membrane microdomain	CC	103	6.78736e-08	40	0.998849	6.78736e-08	cs_trend_up
GO:1901699	cellular response to nitrogen compound	BP	195	6.79192e-08	107	0.987498	6.79192e-08	cs_trend_up
GO:0009057	macromolecule catabolic process	BP	400	7.26002e-08	239	0.999938	7.26002e-08	cs_trend_up
GO:1901991	negative regulation of mitotic cell cycle phase transition	BP	75	7.33185e-08	25	0.997983	7.33185e-08	cs_trend_up
GO:0007088	regulation of mitotic nuclear division	BP	54	7.5079e-08	18	0.971397	7.5079e-08	cs_trend_up
GO:0072538	T-helper 17 type immune response	BP	27	7.53074e-08	1	0.999983	7.53074e-08	cs_trend_up
GO:0002455	humoral immune response mediated by circulating immunoglobulin	BP	27	7.53074e-08	5	0.978159	7.53074e-08	cs_trend_up
GO:0002381	immunoglobulin production involved in immunoglobulin-mediated immune response	BP	33	7.82308e-08	6	0.994728	7.82308e-08	cs_trend_up
GO:1903556	negative regulation of tumor necrosis factor superfamily cytokine production	BP	33	7.82308e-08	8	0.964464	7.82308e-08	cs_trend_up
GO:0002220	innate immune response activating cell surface receptor signaling pathway	BP	43	8.07916e-08	11	0.989693	8.07916e-08	cs_trend_up
GO:0032392	DNA geometric change	BP	43	8.07916e-08	5	0.999992	8.07916e-08	cs_trend_up
GO:0050920	regulation of chemotaxis	BP	83	8.74429e-08	38	0.907085	8.74429e-08	cs_trend_up
GO:0051091	positive regulation of DNA-binding transcription factor activity	BP	84	8.85531e-08	35	0.97597	8.85531e-08	cs_trend_up
GO:0043086	negative regulation of catalytic activity	BP	137	8.88896e-08	67	0.988646	8.88896e-08	cs_trend_up
GO:0046640	regulation of alpha-beta T cell proliferation	BP	26	9.0406e-08	2	0.999631	9.0406e-08	cs_trend_up
GO:0009620	response to fungus	BP	26	9.0406e-08	5	0.968987	9.0406e-08	cs_trend_up
GO:0045622	regulation of T-helper cell differentiation	BP	26	9.0406e-08	3	0.997634	9.0406e-08	cs_trend_up
GO:0051310	metaphase chromosome alignment	BP	49	9.05795e-08	10	0.999701	9.05795e-08	cs_trend_up
GO:0052548	regulation of endopeptidase activity	BP	96	9.14021e-08	46	0.918263	9.14021e-08	cs_trend_up
GO:0044389	ubiquitin-like protein ligase binding	MF	118	1.02178e-07	55	0.987057	1.02178e-07	cs_trend_up
GO:0007596	blood coagulation	BP	79	1.08552e-07	38	0.813494	1.08552e-07	cs_trend_up
GO:0005794	Golgi apparatus	CC	444	1.0996e-07	280	0.999632	1.0996e-07	cs_trend_up
GO:0045121	membrane raft	CC	102	1.10282e-07	40	0.99872	1.10282e-07	cs_trend_up
GO:0019722	calcium-mediated signaling	BP	81	1.12214e-07	25	0.99983	1.12214e-07	cs_trend_up
GO:0007599	hemostasis	BP	81	1.12214e-07	38	0.870526	1.12214e-07	cs_trend_up
GO:0070227	lymphocyte apoptotic process	BP	40	1.13386e-07	8	0.998076	1.13386e-07	cs_trend_up
GO:0051303	establishment of chromosome localization	BP	51	1.17582e-07	11	0.999691	1.17582e-07	cs_trend_up
GO:0034612	response to tumor necrosis factor	BP	90	1.19407e-07	37	0.989576	1.19407e-07	cs_trend_up
GO:0050856	regulation of T cell receptor signaling pathway	BP	28	1.28916e-07	3	0.999227	1.28916e-07	cs_trend_up
GO:0044786	cell cycle DNA replication	BP	28	1.28916e-07	2	0.999892	1.28916e-07	cs_trend_up
GO:0001784	phosphotyrosine residue binding	MF	28	1.28916e-07	7	0.92013	1.28916e-07	cs_trend_up
GO:0000977	RNA polymerase II transcription regulatory region sequence-specific DNA binding	MF	203	1	323	1.33107e-07	1.33107e-07	cs_trend_down
GO:0045953	negative regulation of natural killer cell mediated cytotoxicity	BP	16	1.51514e-07	0	1	1.51514e-07	cs_trend_up
GO:0002834	regulation of response to tumor cell	BP	16	1.51514e-07	1	0.993891	1.51514e-07	cs_trend_up
GO:0060760	positive regulation of response to cytokine stimulus	BP	35	1.52015e-07	8	0.985743	1.52015e-07	cs_trend_up
GO:0007093	mitotic cell cycle checkpoint signaling	BP	63	1.55363e-07	16	0.999839	1.55363e-07	cs_trend_up
GO:0006302	double-strand break repair	BP	113	1.76244e-07	35	1	1.76244e-07	cs_trend_up
GO:0019956	chemokine binding	MF	21	1.81298e-07	0	1	1.81298e-07	cs_trend_up
GO:0042611	MHC protein complex	CC	17	1.81435e-07	0	1	1.81435e-07	cs_trend_up
GO:0032508	DNA duplex unwinding	BP	40	1.85713e-07	5	0.999971	1.85713e-07	cs_trend_up
GO:0005768	endosome	CC	312	1.85715e-07	184	0.999198	1.85715e-07	cs_trend_up
GO:0051656	establishment of organelle localization	BP	156	1.88705e-07	75	0.998587	1.88705e-07	cs_trend_up
GO:2000316	regulation of T-helper 17 type immune response	BP	20	1.94488e-07	0	1	1.94488e-07	cs_trend_up
GO:0048020	CCR chemokine receptor binding	MF	20	1.94488e-07	2	0.993358	1.94488e-07	cs_trend_up
GO:0002418	immune response to tumor cell	BP	18	1.97457e-07	1	0.997913	1.97457e-07	cs_trend_up
GO:0046641	positive regulation of alpha-beta T cell proliferation	BP	18	1.97457e-07	1	0.997913	1.97457e-07	cs_trend_up
GO:1901224	positive regulation of non-canonical NF-kappaB signal transduction	BP	34	1.97721e-07	8	0.980526	1.97721e-07	cs_trend_up
GO:0002710	negative regulation of T cell mediated immunity	BP	19	2.00893e-07	3	0.954663	2.00893e-07	cs_trend_up
GO:0005766	primary lysosome	CC	62	2.04835e-07	17	0.999468	2.04835e-07	cs_trend_up
GO:0042582	azurophil granule	CC	62	2.04835e-07	17	0.999468	2.04835e-07	cs_trend_up
GO:0071705	nitrogen compound transport	BP	503	2.14075e-07	307	0.999999	2.14075e-07	cs_trend_up
GO:0045807	positive regulation of endocytosis	BP	59	2.39979e-07	15	0.999692	2.39979e-07	cs_trend_up
GO:0051235	maintenance of location	BP	108	2.44916e-07	47	0.995292	2.44916e-07	cs_trend_up
GO:0000082	G1/S transition of mitotic cell cycle	BP	81	2.54037e-07	29	0.998193	2.54037e-07	cs_trend_up
GO:0140110	transcription regulator activity	MF	316	1	447	2.56593e-07	2.56593e-07	cs_trend_down
GO:0045670	regulation of osteoclast differentiation	BP	33	2.5685e-07	6	0.996345	2.5685e-07	cs_trend_up
GO:0002639	positive regulation of immunoglobulin production	BP	28	2.57484e-07	3	0.999384	2.57484e-07	cs_trend_up
GO:0002711	positive regulation of T cell mediated immunity	BP	35	2.62936e-07	9	0.971636	2.62936e-07	cs_trend_up
GO:0150076	neuroinflammatory response	BP	35	2.62936e-07	5	0.999628	2.62936e-07	cs_trend_up
GO:0006913	nucleocytoplasmic transport	BP	120	2.72037e-07	49	0.999708	2.72037e-07	cs_trend_up
GO:0051169	nuclear transport	BP	120	2.72037e-07	49	0.999708	2.72037e-07	cs_trend_up
GO:0042277	peptide binding	MF	102	2.76361e-07	46	0.985187	2.76361e-07	cs_trend_up
GO:2000406	positive regulation of T cell migration	BP	24	2.85066e-07	2	0.999232	2.85066e-07	cs_trend_up
GO:0002204	somatic recombination of immunoglobulin genes involved in immune response	BP	30	3.04639e-07	5	0.995888	3.04639e-07	cs_trend_up
GO:0002208	somatic diversification of immunoglobulins involved in immune response	BP	30	3.04639e-07	5	0.995888	3.04639e-07	cs_trend_up
GO:0045190	isotype switching	BP	30	3.04639e-07	5	0.995888	3.04639e-07	cs_trend_up
GO:0045860	positive regulation of protein kinase activity	BP	93	3.15443e-07	30	0.999968	3.15443e-07	cs_trend_up
GO:0070672	response to interleukin-15	BP	11	3.21853e-07	0	1	3.21853e-07	cs_trend_up
GO:0009100	glycoprotein metabolic process	BP	121	3.22134e-07	57	0.991566	3.22134e-07	cs_trend_up
GO:0006816	calcium ion transport	BP	121	3.22134e-07	46	0.999969	3.22134e-07	cs_trend_up
GO:0062207	regulation of pattern recognition receptor signaling pathway	BP	65	3.24676e-07	28	0.897698	3.24676e-07	cs_trend_up
GO:0051321	meiotic cell cycle	BP	88	3.28727e-07	38	0.980536	3.28727e-07	cs_trend_up
GO:0010638	positive regulation of organelle organization	BP	166	3.34717e-07	88	0.990028	3.34717e-07	cs_trend_up
GO:0030168	platelet activation	BP	54	3.38547e-07	21	0.914938	3.38547e-07	cs_trend_up
GO:0000981	DNA-binding transcription factor activity, RNA polymerase II-specific	MF	185	1	307	3.38783e-07	3.38783e-07	cs_trend_down
GO:0032689	negative regulation of type II interferon production	BP	23	3.38879e-07	4	0.973921	3.38879e-07	cs_trend_up
GO:0043372	positive regulation of CD4-positive, alpha-beta T cell differentiation	BP	23	3.38879e-07	3	0.99296	3.38879e-07	cs_trend_up
GO:0006487	protein N-linked glycosylation	BP	36	3.39215e-07	6	0.999199	3.39215e-07	cs_trend_up
GO:0006873	intracellular monoatomic ion homeostasis	BP	151	3.85e-07	77	0.992395	3.85e-07	cs_trend_up
GO:0032743	positive regulation of interleukin-2 production	BP	22	3.97127e-07	1	0.999814	3.97127e-07	cs_trend_up
GO:0032715	negative regulation of interleukin-6 production	BP	26	4.02504e-07	4	0.993309	4.02504e-07	cs_trend_up
GO:0042169	SH2 domain binding	MF	26	4.02504e-07	4	0.993309	4.02504e-07	cs_trend_up
GO:0051254	positive regulation of RNA metabolic process	BP	484	4.14714e-07	328	0.99375	4.14714e-07	cs_trend_up
GO:0016757	glycosyltransferase activity	MF	89	4.16878e-07	38	0.986352	4.16878e-07	cs_trend_up
GO:2000106	regulation of leukocyte apoptotic process	BP	42	4.24016e-07	10	0.996278	4.24016e-07	cs_trend_up
GO:0007091	metaphase/anaphase transition of mitotic cell cycle	BP	45	4.26195e-07	10	0.999	4.26195e-07	cs_trend_up
GO:0034113	heterotypic cell-cell adhesion	BP	31	4.31576e-07	8	0.952572	4.31576e-07	cs_trend_up
GO:0032720	negative regulation of tumor necrosis factor production	BP	31	4.31576e-07	8	0.952572	4.31576e-07	cs_trend_up
GO:0016447	somatic recombination of immunoglobulin gene segments	BP	33	4.49096e-07	5	0.999156	4.49096e-07	cs_trend_up
GO:0005788	endoplasmic reticulum lumen	CC	99	4.57018e-07	42	0.995198	4.57018e-07	cs_trend_up
GO:0045184	establishment of protein localization	BP	469	4.70829e-07	275	1	4.70829e-07	cs_trend_up
GO:0006631	fatty acid metabolic process	BP	67	0.988155	116	4.84789e-07	4.84789e-07	cs_trend_down
GO:0001914	regulation of T cell mediated cytotoxicity	BP	28	4.96576e-07	5	0.991215	4.96576e-07	cs_trend_up
GO:0090329	regulation of DNA-templated DNA replication	BP	28	4.96576e-07	6	0.974717	4.96576e-07	cs_trend_up
GO:0050691	regulation of defense response to virus by host	BP	25	4.98667e-07	4	0.990042	4.98667e-07	cs_trend_up
GO:0002837	regulation of immune response to tumor cell	BP	15	4.99339e-07	1	0.99201	4.99339e-07	cs_trend_up
GO:0030003	intracellular monoatomic cation homeostasis	BP	148	5.15278e-07	74	0.995241	5.15278e-07	cs_trend_up
GO:0044843	cell cycle G1/S phase transition	BP	88	5.35448e-07	34	0.997751	5.35448e-07	cs_trend_up
GO:0051604	protein maturation	BP	166	5.37884e-07	88	0.99185	5.37884e-07	cs_trend_up
GO:0031663	lipopolysaccharide-mediated signaling pathway	BP	30	5.58021e-07	6	0.989232	5.58021e-07	cs_trend_up
GO:0032757	positive regulation of interleukin-8 production	BP	30	5.58021e-07	7	0.971793	5.58021e-07	cs_trend_up
GO:0038093	Fc receptor signaling pathway	BP	30	5.58021e-07	7	0.971793	5.58021e-07	cs_trend_up
GO:0030522	intracellular receptor signaling pathway	BP	122	5.58945e-07	55	0.997828	5.58945e-07	cs_trend_up
GO:0002562	somatic diversification of immune receptors via germline recombination within a single locus	BP	36	5.62114e-07	5	0.999839	5.62114e-07	cs_trend_up
GO:0016444	somatic cell DNA recombination	BP	36	5.62114e-07	5	0.999839	5.62114e-07	cs_trend_up
GO:0002507	tolerance induction	BP	19	5.65386e-07	2	0.991599	5.65386e-07	cs_trend_up
GO:0045649	regulation of macrophage differentiation	BP	16	5.75336e-07	1	0.99533	5.75336e-07	cs_trend_up
GO:1901623	regulation of lymphocyte chemotaxis	BP	18	5.98881e-07	2	0.986608	5.98881e-07	cs_trend_up
GO:0032753	positive regulation of interleukin-4 production	BP	18	5.98881e-07	4	0.850485	5.98881e-07	cs_trend_up
GO:0002407	dendritic cell chemotaxis	BP	18	5.98881e-07	2	0.986608	5.98881e-07	cs_trend_up
GO:0090594	inflammatory response to wounding	BP	18	5.98881e-07	3	0.944826	5.98881e-07	cs_trend_up
GO:0098553	lumenal side of endoplasmic reticulum membrane	CC	18	5.98881e-07	2	0.986608	5.98881e-07	cs_trend_up
GO:0023026	MHC class II protein complex binding	MF	18	5.98881e-07	0	1	5.98881e-07	cs_trend_up
GO:0033045	regulation of sister chromatid segregation	BP	48	6.01999e-07	14	0.991692	6.01999e-07	cs_trend_up
GO:0000976	transcription cis-regulatory region binding	MF	231	0.999999	342	6.04704e-07	6.04704e-07	cs_trend_down
GO:0032727	positive regulation of interferon-alpha production	BP	17	6.05775e-07	1	0.99727	6.05775e-07	cs_trend_up
GO:0035173	histone kinase activity	MF	17	6.05775e-07	1	0.99727	6.05775e-07	cs_trend_up
GO:0005635	nuclear envelope	CC	163	6.13928e-07	75	0.999906	6.13928e-07	cs_trend_up
GO:0034504	protein localization to nucleus	BP	112	6.28123e-07	41	0.999975	6.28123e-07	cs_trend_up
GO:0043030	regulation of macrophage activation	BP	27	6.30774e-07	3	0.999227	6.30774e-07	cs_trend_up
GO:0061900	glial cell activation	BP	27	6.30774e-07	4	0.996356	6.30774e-07	cs_trend_up
GO:0001772	immunological synapse	CC	27	6.30774e-07	5	0.987284	6.30774e-07	cs_trend_up
GO:0002181	cytoplasmic translation	BP	17	0.999999	64	6.36158e-07	6.36158e-07	cs_trend_down
GO:0031625	ubiquitin protein ligase binding	MF	110	6.65189e-07	53	0.97875	6.65189e-07	cs_trend_up
GO:0006811	monoatomic ion transport	BP	293	6.68059e-07	191	0.944688	6.68059e-07	cs_trend_up
GO:0007275	multicellular organism development	BP	1063	6.77643e-07	803	0.998064	6.77643e-07	cs_trend_up
GO:0032637	interleukin-8 production	BP	37	6.92265e-07	9	0.990057	6.92265e-07	cs_trend_up
GO:0032677	regulation of interleukin-8 production	BP	37	6.92265e-07	9	0.990057	6.92265e-07	cs_trend_up
GO:0001618	virus receptor activity	MF	37	6.92265e-07	10	0.977296	6.92265e-07	cs_trend_up
GO:0140272	exogenous protein binding	MF	37	6.92265e-07	10	0.977296	6.92265e-07	cs_trend_up
GO:0052547	regulation of peptidase activity	BP	100	6.95037e-07	53	0.844747	6.95037e-07	cs_trend_up
GO:0001067	transcription regulatory region nucleic acid binding	MF	233	0.999999	342	7.24439e-07	7.24439e-07	cs_trend_down
GO:0007204	positive regulation of cytosolic calcium ion concentration	BP	55	7.29463e-07	17	0.994969	7.29463e-07	cs_trend_up
GO:0019207	kinase regulator activity	MF	96	7.5536e-07	40	0.996416	7.5536e-07	cs_trend_up
GO:0007264	small GTPase-mediated signal transduction	BP	164	8.01981e-07	83	0.998089	8.01981e-07	cs_trend_up
GO:0051897	positive regulation of phosphatidylinositol 3-kinase/protein kinase B signal transduction	BP	65	8.05223e-07	18	0.999821	8.05223e-07	cs_trend_up
GO:0043491	phosphatidylinositol 3-kinase/protein kinase B signal transduction	BP	99	8.82106e-07	39	0.999268	8.82106e-07	cs_trend_up
GO:0051347	positive regulation of transferase activity	BP	125	8.83312e-07	45	0.999998	8.83312e-07	cs_trend_up
GO:0051640	organelle localization	BP	190	9.051e-07	102	0.99747	9.051e-07	cs_trend_up
GO:2000116	regulation of cysteine-type endopeptidase activity	BP	72	9.06803e-07	31	0.953487	9.06803e-07	cs_trend_up
GO:0030100	regulation of endocytosis	BP	97	9.22008e-07	44	0.984785	9.22008e-07	cs_trend_up
GO:0044784	metaphase/anaphase transition of cell cycle	BP	45	9.5421e-07	11	0.998084	9.5421e-07	cs_trend_up
GO:0032608	interferon-beta production	BP	32	1.00757e-06	5	0.998967	1.00757e-06	cs_trend_up
GO:0032648	regulation of interferon-beta production	BP	32	1.00757e-06	5	0.998967	1.00757e-06	cs_trend_up
GO:0002335	mature B cell differentiation	BP	21	1.0732e-06	3	0.986684	1.0732e-06	cs_trend_up
GO:0030101	natural killer cell activation	BP	37	1.10604e-06	7	0.998933	1.10604e-06	cs_trend_up
GO:0051783	regulation of nuclear division	BP	57	1.12542e-06	23	0.931271	1.12542e-06	cs_trend_up
GO:0050878	regulation of body fluid levels	BP	110	1.21169e-06	63	0.746643	1.21169e-06	cs_trend_up
GO:0071417	cellular response to organonitrogen compound	BP	174	1.24943e-06	102	0.944863	1.24943e-06	cs_trend_up
GO:0035723	interleukin-15-mediated signaling pathway	BP	10	1.25387e-06	0	1	1.25387e-06	cs_trend_up
GO:0071350	cellular response to interleukin-15	BP	10	1.25387e-06	0	1	1.25387e-06	cs_trend_up
GO:0001774	microglial cell activation	BP	24	1.25816e-06	3	0.99705	1.25816e-06	cs_trend_up
GO:0030889	negative regulation of B cell proliferation	BP	13	1.29208e-06	0	1	1.29208e-06	cs_trend_up
GO:0045579	positive regulation of B cell differentiation	BP	13	1.29208e-06	1	0.982122	1.29208e-06	cs_trend_up
GO:0045576	mast cell activation	BP	31	1.32071e-06	5	0.998458	1.32071e-06	cs_trend_up
GO:0051896	regulation of phosphatidylinositol 3-kinase/protein kinase B signal transduction	BP	85	1.43005e-06	30	0.999658	1.43005e-06	cs_trend_up
GO:0002224	toll-like receptor signaling pathway	BP	36	1.46521e-06	7	0.998457	1.46521e-06	cs_trend_up
GO:1902494	catalytic complex	CC	488	1.49579e-06	290	1	1.49579e-06	cs_trend_up
GO:0048002	antigen processing and presentation of peptide antigen	BP	34	1.59919e-06	6	0.998821	1.59919e-06	cs_trend_up
GO:0010818	T cell chemotaxis	BP	18	1.62228e-06	4	0.87269	1.62228e-06	cs_trend_up
GO:0060143	positive regulation of syncytium formation by plasma membrane fusion	BP	14	1.62907e-06	2	0.934839	1.62907e-06	cs_trend_up
GO:0032693	negative regulation of interleukin-10 production	BP	14	1.62907e-06	0	1	1.62907e-06	cs_trend_up
GO:0006874	intracellular calcium ion homeostasis	BP	89	1.68397e-06	34	0.999082	1.68397e-06	cs_trend_up
GO:0004175	endopeptidase activity	MF	105	1.72037e-06	55	0.915875	1.72037e-06	cs_trend_up
GO:0032787	monocarboxylic acid metabolic process	BP	119	0.908676	166	1.74633e-06	1.74633e-06	cs_trend_down
GO:0033674	positive regulation of kinase activity	BP	103	1.82547e-06	39	0.999885	1.82547e-06	cs_trend_up
GO:0001637	G protein-coupled chemoattractant receptor activity	MF	16	1.83582e-06	0	1	1.83582e-06	cs_trend_up
GO:0004950	chemokine receptor activity	MF	16	1.83582e-06	0	1	1.83582e-06	cs_trend_up
GO:0055074	calcium ion homeostasis	BP	95	1.84013e-06	39	0.998069	1.84013e-06	cs_trend_up
GO:0055080	monoatomic cation homeostasis	BP	162	1.87317e-06	89	0.984626	1.87317e-06	cs_trend_up
GO:0044089	positive regulation of cellular component biogenesis	BP	158	1.9336e-06	88	0.974331	1.9336e-06	cs_trend_up
GO:0002269	leukocyte activation involved in inflammatory response	BP	25	1.94577e-06	4	0.993309	1.94577e-06	cs_trend_up
GO:0061756	leukocyte adhesion to vascular endothelial cell	BP	25	1.94577e-06	4	0.993309	1.94577e-06	cs_trend_up
GO:0046983	protein dimerization activity	MF	279	2.05905e-06	171	0.994957	2.05905e-06	cs_trend_up
GO:0009719	response to endogenous stimulus	BP	422	2.0673e-06	312	0.700088	2.0673e-06	cs_trend_up
GO:1902680	positive regulation of RNA biosynthetic process	BP	441	2.10877e-06	304	0.982182	2.10877e-06	cs_trend_up
GO:0140374	antiviral innate immune response	BP	27	2.17711e-06	6	0.974717	2.17711e-06	cs_trend_up
GO:0045620	negative regulation of lymphocyte differentiation	BP	27	2.17711e-06	6	0.974717	2.17711e-06	cs_trend_up
GO:0009101	glycoprotein biosynthetic process	BP	103	2.22914e-06	40	0.999809	2.22914e-06	cs_trend_up
GO:0002534	cytokine production involved in inflammatory response	BP	31	2.23161e-06	9	0.935236	2.23161e-06	cs_trend_up
GO:1900015	regulation of cytokine production involved in inflammatory response	BP	31	2.23161e-06	9	0.935236	2.23161e-06	cs_trend_up
GO:0045309	protein phosphorylated amino acid binding	MF	31	2.23161e-06	9	0.935236	2.23161e-06	cs_trend_up
GO:0030071	regulation of mitotic metaphase/anaphase transition	BP	42	2.23213e-06	9	0.999308	2.23213e-06	cs_trend_up
GO:0015026	coreceptor activity	MF	29	2.26371e-06	8	0.93725	2.26371e-06	cs_trend_up
GO:0050801	monoatomic ion homeostasis	BP	164	2.2951e-06	92	0.977887	2.2951e-06	cs_trend_up
GO:0051052	regulation of DNA metabolic process	BP	167	2.30976e-06	75	0.99999	2.30976e-06	cs_trend_up
GO:0002714	positive regulation of B cell mediated immunity	BP	24	2.47335e-06	4	0.990042	2.47335e-06	cs_trend_up
GO:0002891	positive regulation of immunoglobulin mediated immune response	BP	24	2.47335e-06	4	0.990042	2.47335e-06	cs_trend_up
GO:0032728	positive regulation of interferon-beta production	BP	24	2.47335e-06	4	0.990042	2.47335e-06	cs_trend_up
GO:0006281	DNA repair	BP	191	2.55956e-06	82	1	2.55956e-06	cs_trend_up
GO:0140894	endolysosomal toll-like receptor signaling pathway	BP	26	2.81593e-06	3	0.999227	2.81593e-06	cs_trend_up
GO:0050858	negative regulation of antigen receptor-mediated signaling pathway	BP	20	2.85936e-06	2	0.996738	2.85936e-06	cs_trend_up
GO:0045893	positive regulation of DNA-templated transcription	BP	439	2.95975e-06	304	0.980109	2.95975e-06	cs_trend_up
GO:0010639	negative regulation of organelle organization	BP	121	3.00901e-06	63	0.971357	3.00901e-06	cs_trend_up
GO:0071356	cellular response to tumor necrosis factor	BP	79	3.12405e-06	33	0.989434	3.12405e-06	cs_trend_up
GO:0051924	regulation of calcium ion transport	BP	76	3.23336e-06	25	0.999777	3.23336e-06	cs_trend_up
GO:0033218	amide binding	MF	118	3.37785e-06	59	0.985887	3.37785e-06	cs_trend_up
GO:0008285	negative regulation of cell population proliferation	BP	203	3.5143e-06	118	0.990175	3.5143e-06	cs_trend_up
GO:0004715	non-membrane spanning protein tyrosine kinase activity	MF	25	3.6337e-06	3	0.998787	3.6337e-06	cs_trend_up
GO:0051208	sequestering of calcium ion	BP	48	3.64613e-06	10	0.999915	3.64613e-06	cs_trend_up
GO:0070231	T cell apoptotic process	BP	29	3.86344e-06	7	0.975901	3.86344e-06	cs_trend_up
GO:0035580	specific granule lumen	CC	27	3.86455e-06	6	0.978603	3.86455e-06	cs_trend_up
GO:0032813	tumor necrosis factor receptor superfamily binding	MF	27	3.86455e-06	7	0.948161	3.86455e-06	cs_trend_up
GO:0006270	DNA replication initiation	BP	22	3.93806e-06	3	0.994324	3.93806e-06	cs_trend_up
GO:0002478	antigen processing and presentation of exogenous peptide antigen	BP	22	3.93806e-06	3	0.994324	3.93806e-06	cs_trend_up
GO:0001530	lipopolysaccharide binding	MF	18	4.00028e-06	4	0.891985	4.00028e-06	cs_trend_up
GO:1990837	sequence-specific double-stranded DNA binding	MF	250	0.999989	349	4.07413e-06	4.07413e-06	cs_trend_down
GO:0042803	protein homodimerization activity	MF	205	4.08577e-06	133	0.841713	4.08577e-06	cs_trend_up
GO:1903046	meiotic cell cycle process	BP	66	4.32056e-06	27	0.976514	4.32056e-06	cs_trend_up
GO:0061702	canonical inflammasome complex	CC	12	4.38004e-06	1	0.976617	4.38004e-06	cs_trend_up
GO:0042613	MHC class II protein complex	CC	12	4.38004e-06	0	1	4.38004e-06	cs_trend_up
GO:0033691	sialic acid binding	MF	12	4.38004e-06	0	1	4.38004e-06	cs_trend_up
GO:0018279	protein N-linked glycosylation via asparagine	BP	17	4.58904e-06	3	0.944826	4.58904e-06	cs_trend_up
GO:0001562	response to protozoan	BP	17	4.58904e-06	3	0.944826	4.58904e-06	cs_trend_up
GO:0019887	protein kinase regulator activity	MF	83	4.60213e-06	36	0.98849	4.60213e-06	cs_trend_up
GO:0033260	nuclear DNA replication	BP	24	4.67624e-06	2	0.999711	4.67624e-06	cs_trend_up
GO:1902099	regulation of metaphase/anaphase transition of cell cycle	BP	42	4.7806e-06	10	0.998601	4.7806e-06	cs_trend_up
GO:0097191	extrinsic apoptotic signaling pathway	BP	81	4.78466e-06	37	0.969774	4.78466e-06	cs_trend_up
GO:0001961	positive regulation of cytokine-mediated signaling pathway	BP	30	4.87651e-06	8	0.964464	4.87651e-06	cs_trend_up
GO:0043539	protein serine/threonine kinase activator activity	MF	30	4.87651e-06	8	0.964464	4.87651e-06	cs_trend_up
GO:0043380	regulation of memory T cell differentiation	BP	9	4.88394e-06	0	1	4.88394e-06	cs_trend_up
GO:0070669	response to interleukin-2	BP	9	4.88394e-06	0	1	4.88394e-06	cs_trend_up
GO:0042105	alpha-beta T cell receptor complex	CC	9	4.88394e-06	0	1	4.88394e-06	cs_trend_up
GO:0007015	actin filament organization	BP	144	4.91785e-06	91	0.701932	4.91785e-06	cs_trend_up
GO:0002920	regulation of humoral immune response	BP	21	4.92335e-06	5	0.916119	4.92335e-06	cs_trend_up
GO:0002369	T cell cytokine production	BP	21	4.92335e-06	4	0.968573	4.92335e-06	cs_trend_up
GO:0002724	regulation of T cell cytokine production	BP	21	4.92335e-06	4	0.968573	4.92335e-06	cs_trend_up
GO:0042832	defense response to protozoan	BP	16	5.11593e-06	2	0.978771	5.11593e-06	cs_trend_up
GO:0045954	positive regulation of natural killer cell mediated cytotoxicity	BP	16	5.11593e-06	2	0.978771	5.11593e-06	cs_trend_up
GO:0045591	positive regulation of regulatory T cell differentiation	BP	16	5.11593e-06	4	0.796187	5.11593e-06	cs_trend_up
GO:0043373	CD4-positive, alpha-beta T cell lineage commitment	BP	16	5.11593e-06	1	0.99727	5.11593e-06	cs_trend_up
GO:0035458	cellular response to interferon-beta	BP	16	5.11593e-06	3	0.918952	5.11593e-06	cs_trend_up
GO:0098771	inorganic ion homeostasis	BP	143	5.14351e-06	81	0.952128	5.14351e-06	cs_trend_up
GO:0030001	metal ion transport	BP	210	5.20177e-06	128	0.972477	5.20177e-06	cs_trend_up
GO:1901739	regulation of myoblast fusion	BP	13	5.25462e-06	2	0.918988	5.25462e-06	cs_trend_up
GO:0015711	organic anion transport	BP	115	5.39084e-06	67	0.806268	5.39084e-06	cs_trend_up
GO:0048771	tissue remodeling	BP	60	5.40571e-06	20	0.997317	5.40571e-06	cs_trend_up
GO:0140131	positive regulation of lymphocyte chemotaxis	BP	15	5.48874e-06	2	0.966559	5.48874e-06	cs_trend_up
GO:0032695	negative regulation of interleukin-12 production	BP	14	5.58314e-06	2	0.947717	5.58314e-06	cs_trend_up
GO:0005839	proteasome core complex	CC	14	5.58314e-06	0	1	5.58314e-06	cs_trend_up
GO:0055085	transmembrane transport	BP	348	5.65539e-06	236	0.967028	5.65539e-06	cs_trend_up
GO:0006812	monoatomic cation transport	BP	247	5.82652e-06	157	0.967851	5.82652e-06	cs_trend_up
GO:0071407	cellular response to organic cyclic compound	BP	153	5.90078e-06	97	0.745604	5.90078e-06	cs_trend_up
GO:0030890	positive regulation of B cell proliferation	BP	23	5.99882e-06	3	0.99705	5.99882e-06	cs_trend_up
GO:0050798	activated T cell proliferation	BP	23	5.99882e-06	7	0.823718	5.99882e-06	cs_trend_up
GO:0002347	response to tumor cell	BP	23	5.99882e-06	7	0.823718	5.99882e-06	cs_trend_up
GO:0046636	negative regulation of alpha-beta T cell activation	BP	23	5.99882e-06	2	0.999528	5.99882e-06	cs_trend_up
GO:0045581	negative regulation of T cell differentiation	BP	23	5.99882e-06	6	0.911396	5.99882e-06	cs_trend_up
GO:0140694	non-membrane-bounded organelle assembly	BP	132	6.12751e-06	64	0.998132	6.12751e-06	cs_trend_up
GO:0034976	response to endoplasmic reticulum stress	BP	95	6.28099e-06	36	0.999835	6.28099e-06	cs_trend_up
GO:0002886	regulation of myeloid leukocyte mediated immunity	BP	29	6.44154e-06	6	0.992441	6.44154e-06	cs_trend_up
GO:0000768	syncytium formation by plasma membrane fusion	BP	25	6.56287e-06	7	0.908218	6.56287e-06	cs_trend_up
GO:0140253	cell-cell fusion	BP	25	6.56287e-06	7	0.908218	6.56287e-06	cs_trend_up
GO:0006956	complement activation	BP	25	6.56287e-06	4	0.995532	6.56287e-06	cs_trend_up
GO:0031640	killing of cells of another organism	BP	27	6.67352e-06	8	0.906167	6.67352e-06	cs_trend_up
GO:0141061	disruption of cell in another organism	BP	27	6.67352e-06	8	0.906167	6.67352e-06	cs_trend_up
GO:0010332	response to gamma radiation	BP	27	6.67352e-06	2	0.99996	6.67352e-06	cs_trend_up
GO:0035861	site of double-strand break	CC	42	6.88619e-06	7	0.999968	6.88619e-06	cs_trend_up
GO:0050848	regulation of calcium-mediated signaling	BP	38	6.94942e-06	11	0.984164	6.94942e-06	cs_trend_up
GO:0038094	Fc-gamma receptor signaling pathway	BP	19	7.50262e-06	3	0.979806	7.50262e-06	cs_trend_up
GO:0072539	T-helper 17 cell differentiation	BP	19	7.50262e-06	1	0.999584	7.50262e-06	cs_trend_up
GO:0006958	complement activation, classical pathway	BP	19	7.50262e-06	2	0.995862	7.50262e-06	cs_trend_up
GO:2000515	negative regulation of CD4-positive, alpha-beta T cell activation	BP	19	7.50262e-06	0	1	7.50262e-06	cs_trend_up
GO:0045730	respiratory burst	BP	22	7.66669e-06	6	0.881893	7.66669e-06	cs_trend_up
GO:0101003	ficolin-1-rich granule membrane	CC	30	7.92832e-06	11	0.798125	7.92832e-06	cs_trend_up
GO:0003678	DNA helicase activity	MF	30	7.92832e-06	4	0.999713	7.92832e-06	cs_trend_up
GO:0005765	lysosomal membrane	CC	146	8.15005e-06	69	0.999777	8.15005e-06	cs_trend_up
GO:0098852	lytic vacuole membrane	CC	146	8.15005e-06	69	0.999777	8.15005e-06	cs_trend_up
GO:0006470	protein dephosphorylation	BP	75	8.35986e-06	30	0.99493	8.35986e-06	cs_trend_up
GO:0038024	cargo receptor activity	MF	33	8.4037e-06	8	0.991182	8.4037e-06	cs_trend_up
GO:0039531	regulation of cytoplasmic pattern recognition receptor signaling pathway	BP	45	8.41042e-06	16	0.964854	8.41042e-06	cs_trend_up
GO:0051283	negative regulation of sequestering of calcium ion	BP	45	8.41042e-06	9	0.999922	8.41042e-06	cs_trend_up
GO:0060338	regulation of type I interferon-mediated signaling pathway	BP	24	8.53103e-06	4	0.993309	8.53103e-06	cs_trend_up
GO:0030666	endocytic vesicle membrane	CC	72	8.74948e-06	26	0.998718	8.74948e-06	cs_trend_up
GO:0032880	regulation of protein localization	BP	247	8.936e-06	138	0.999879	8.936e-06	cs_trend_up
GO:0015031	protein transport	BP	389	8.94448e-06	234	0.999995	8.94448e-06	cs_trend_up
GO:0002717	positive regulation of natural killer cell mediated immunity	BP	18	9.10832e-06	3	0.96961	9.10832e-06	cs_trend_up
GO:0097553	calcium ion transmembrane import into cytosol	BP	58	9.15854e-06	15	0.999928	9.15854e-06	cs_trend_up
GO:0045104	intermediate filament cytoskeleton organization	BP	19	0.57424	35	9.2356e-06	9.2356e-06	cs_trend_down
GO:0010950	positive regulation of endopeptidase activity	BP	59	9.24054e-06	28	0.841287	9.24054e-06	cs_trend_up
GO:0018193	peptidyl-amino acid modification	BP	239	9.61096e-06	146	0.991667	9.61096e-06	cs_trend_up
GO:0002752	cell surface pattern recognition receptor signaling pathway	BP	34	9.68083e-06	11	0.940535	9.68083e-06	cs_trend_up
GO:0006139	nucleobase-containing compound metabolic process	BP	1328	9.86548e-06	1037	0.999278	9.86548e-06	cs_trend_up
GO:0001933	negative regulation of protein phosphorylation	BP	97	1.04748e-05	52	0.903806	1.04748e-05	cs_trend_up
GO:0060623	regulation of chromosome condensation	BP	10	1.0574e-05	1	0.947694	1.0574e-05	cs_trend_up
GO:0031334	positive regulation of protein-containing complex assembly	BP	74	1.06731e-05	33	0.97312	1.06731e-05	cs_trend_up
GO:0045936	negative regulation of phosphate metabolic process	BP	119	1.0684e-05	72	0.760272	1.0684e-05	cs_trend_up
GO:0060333	type II interferon-mediated signaling pathway	BP	17	1.08934e-05	3	0.954663	1.08934e-05	cs_trend_up
GO:0036037	CD8-positive, alpha-beta T cell activation	BP	17	1.08934e-05	2	0.989386	1.08934e-05	cs_trend_up
GO:0030865	cortical cytoskeleton organization	BP	27	1.12317e-05	7	0.961595	1.12317e-05	cs_trend_up
GO:1904813	ficolin-1-rich granule lumen	CC	53	1.12513e-05	21	0.960431	1.12513e-05	cs_trend_up
GO:0060627	regulation of vesicle-mediated transport	BP	157	1.13768e-05	91	0.966062	1.13768e-05	cs_trend_up
GO:0016054	organic acid catabolic process	BP	40	0.991053	77	1.14623e-05	1.14623e-05	cs_trend_down
GO:0046395	carboxylic acid catabolic process	BP	40	0.991053	77	1.14623e-05	1.14623e-05	cs_trend_down
GO:0019884	antigen processing and presentation of exogenous antigen	BP	25	1.1493e-05	4	0.996356	1.1493e-05	cs_trend_up
GO:0010952	positive regulation of peptidase activity	BP	63	1.2079e-05	30	0.878276	1.2079e-05	cs_trend_up
GO:0030134	COPII-coated ER to Golgi transport vesicle	CC	40	1.21048e-05	11	0.994305	1.21048e-05	cs_trend_up
GO:0070670	response to interleukin-4	BP	20	1.23453e-05	4	0.962215	1.23453e-05	cs_trend_up
GO:0043436	oxoacid metabolic process	BP	183	0.811694	226	1.23599e-05	1.23599e-05	cs_trend_down
GO:0010563	negative regulation of phosphorus metabolic process	BP	119	1.25752e-05	72	0.769607	1.25752e-05	cs_trend_up
GO:0097159	organic cyclic compound binding	MF	1419	1.26179e-05	1081	0.999998	1.26179e-05	cs_trend_up
GO:0006082	organic acid metabolic process	BP	185	0.787602	227	1.26455e-05	1.26455e-05	cs_trend_down
GO:2001252	positive regulation of chromosome organization	BP	47	1.27772e-05	11	0.999781	1.27772e-05	cs_trend_up
GO:0046629	gamma-delta T cell activation	BP	16	1.27805e-05	1	0.997913	1.27805e-05	cs_trend_up
GO:0045061	thymic T cell selection	BP	16	1.27805e-05	4	0.825078	1.27805e-05	cs_trend_up
GO:0070588	calcium ion transmembrane transport	BP	91	1.28084e-05	33	0.999933	1.28084e-05	cs_trend_up
GO:0051219	phosphoprotein binding	MF	41	1.30055e-05	15	0.938941	1.30055e-05	cs_trend_up
GO:0008233	peptidase activity	MF	148	1.31786e-05	90	0.883122	1.31786e-05	cs_trend_up
GO:0045103	intermediate filament-based process	BP	19	0.600327	35	1.32723e-05	1.32723e-05	cs_trend_down
GO:0044087	regulation of cellular component biogenesis	BP	276	1.34129e-05	175	0.991349	1.34129e-05	cs_trend_up
GO:0048646	anatomical structure formation involved in morphogenesis	BP	309	1.35136e-05	222	0.751057	1.35136e-05	cs_trend_up
GO:0034220	monoatomic ion transmembrane transport	BP	236	1.37742e-05	151	0.963275	1.37742e-05	cs_trend_up
GO:0002548	monocyte chemotaxis	BP	28	1.39244e-05	8	0.945385	1.39244e-05	cs_trend_up
GO:0017124	SH3 domain binding	MF	50	1.40652e-05	21	0.914938	1.40652e-05	cs_trend_up
GO:0003724	RNA helicase activity	MF	34	1.46036e-05	1	1	1.46036e-05	cs_trend_up
GO:0033630	positive regulation of cell adhesion mediated by integrin	BP	15	1.4621e-05	1	0.996429	1.4621e-05	cs_trend_up
GO:0002438	acute inflammatory response to antigenic stimulus	BP	15	1.4621e-05	3	0.902211	1.4621e-05	cs_trend_up
GO:0061982	meiosis I cell cycle process	BP	43	1.46811e-05	17	0.909321	1.46811e-05	cs_trend_up
GO:0002864	regulation of acute inflammatory response to antigenic stimulus	BP	11	1.46914e-05	2	0.847038	1.46914e-05	cs_trend_up
GO:0002399	MHC class II protein complex assembly	BP	11	1.46914e-05	0	1	1.46914e-05	cs_trend_up
GO:0002503	peptide antigen assembly with MHC class II protein complex	BP	11	1.46914e-05	0	1	1.46914e-05	cs_trend_up
GO:0007010	cytoskeleton organization	BP	397	1.49526e-05	287	0.886085	1.49526e-05	cs_trend_up
GO:0051209	release of sequestered calcium ion into cytosol	BP	44	1.5446e-05	9	0.999906	1.5446e-05	cs_trend_up
GO:0032633	interleukin-4 production	BP	19	1.55228e-05	5	0.867184	1.55228e-05	cs_trend_up
GO:0032673	regulation of interleukin-4 production	BP	19	1.55228e-05	5	0.867184	1.55228e-05	cs_trend_up
GO:0032692	negative regulation of interleukin-1 production	BP	19	1.55228e-05	6	0.741379	1.55228e-05	cs_trend_up
GO:0051282	regulation of sequestering of calcium ion	BP	45	1.61573e-05	10	0.999825	1.61573e-05	cs_trend_up
GO:0043032	positive regulation of macrophage activation	BP	14	1.61656e-05	1	0.993891	1.61656e-05	cs_trend_up
GO:0016493	C-C chemokine receptor activity	MF	14	1.61656e-05	0	1	1.61656e-05	cs_trend_up
GO:0006725	cellular aromatic compound metabolic process	BP	1368	1.63788e-05	1078	0.998839	1.63788e-05	cs_trend_up
GO:0072594	establishment of protein localization to organelle	BP	143	1.6652e-05	64	0.999972	1.6652e-05	cs_trend_up
GO:0034501	protein localization to kinetochore	BP	12	1.67319e-05	1	0.982122	1.67319e-05	cs_trend_up
GO:1903083	protein localization to condensed chromosome	BP	12	1.67319e-05	1	0.982122	1.67319e-05	cs_trend_up
GO:0031589	cell-substrate adhesion	BP	116	1.67997e-05	50	0.999827	1.67997e-05	cs_trend_up
GO:0002281	macrophage activation involved in immune response	BP	13	1.70377e-05	0	1	1.70377e-05	cs_trend_up
GO:0062197	cellular response to chemical stress	BP	103	1.73072e-05	58	0.87045	1.73072e-05	cs_trend_up
GO:0009056	catabolic process	BP	657	1.73265e-05	516	0.727949	1.73265e-05	cs_trend_up
GO:0071495	cellular response to endogenous stimulus	BP	360	1.78023e-05	266	0.716738	1.78023e-05	cs_trend_up
GO:0001525	angiogenesis	BP	164	1.80764e-05	89	0.99681	1.80764e-05	cs_trend_up
GO:0005769	early endosome	CC	138	1.82182e-05	76	0.980975	1.82182e-05	cs_trend_up
GO:0097193	intrinsic apoptotic signaling pathway	BP	106	1.82572e-05	47	0.998999	1.82572e-05	cs_trend_up
GO:0042326	negative regulation of phosphorylation	BP	101	1.87069e-05	56	0.890393	1.87069e-05	cs_trend_up
GO:0061695	transferase complex, transferring phosphorus-containing groups	CC	101	1.87069e-05	47	0.995292	1.87069e-05	cs_trend_up
GO:0038110	interleukin-2-mediated signaling pathway	BP	8	1.90201e-05	0	1	1.90201e-05	cs_trend_up
GO:0071352	cellular response to interleukin-2	BP	8	1.90201e-05	0	1	1.90201e-05	cs_trend_up
GO:0035747	natural killer cell chemotaxis	BP	8	1.90201e-05	0	1	1.90201e-05	cs_trend_up
GO:0042824	MHC class I peptide loading complex	CC	8	1.90201e-05	0	1	1.90201e-05	cs_trend_up
GO:0002230	positive regulation of defense response to virus by host	BP	18	1.93629e-05	3	0.975202	1.93629e-05	cs_trend_up
GO:0034508	centromere complex assembly	BP	18	1.93629e-05	4	0.92301	1.93629e-05	cs_trend_up
GO:0050901	leukocyte tethering or rolling	BP	18	1.93629e-05	3	0.975202	1.93629e-05	cs_trend_up
GO:0038187	pattern recognition receptor activity	MF	18	1.93629e-05	5	0.822579	1.93629e-05	cs_trend_up
GO:0043029	T cell homeostasis	BP	25	1.95594e-05	8	0.862879	1.95594e-05	cs_trend_up
GO:0006949	syncytium formation	BP	25	1.95594e-05	8	0.862879	1.95594e-05	cs_trend_up
GO:0050850	positive regulation of calcium-mediated signaling	BP	23	1.97126e-05	4	0.991831	1.97126e-05	cs_trend_up
GO:0030280	structural constituent of skin epidermis	MF	5	0.916378	18	2.0324e-05	2.0324e-05	cs_trend_down
GO:0016071	mRNA metabolic process	BP	221	2.08369e-05	94	1	2.08369e-05	cs_trend_up
GO:0055082	intracellular chemical homeostasis	BP	183	2.19661e-05	106	0.991684	2.19661e-05	cs_trend_up
GO:0090304	nucleic acid metabolic process	BP	1197	2.23553e-05	905	0.999982	2.23553e-05	cs_trend_up
GO:1901135	carbohydrate derivative metabolic process	BP	294	2.30171e-05	210	0.779243	2.30171e-05	cs_trend_up
GO:1902624	positive regulation of neutrophil migration	BP	20	2.37638e-05	4	0.968573	2.37638e-05	cs_trend_up
GO:0098576	lumenal side of membrane	CC	20	2.37638e-05	4	0.968573	2.37638e-05	cs_trend_up
GO:0043369	CD4-positive or CD8-positive, alpha-beta T cell lineage commitment	BP	17	2.39137e-05	2	0.991599	2.39137e-05	cs_trend_up
GO:0150077	regulation of neuroinflammatory response	BP	17	2.39137e-05	2	0.991599	2.39137e-05	cs_trend_up
GO:0070498	interleukin-1-mediated signaling pathway	BP	17	2.39137e-05	4	0.891985	2.39137e-05	cs_trend_up
GO:0010876	lipid localization	BP	132	2.40396e-05	82	0.794496	2.40396e-05	cs_trend_up
GO:0005882	intermediate filament	CC	19	0.870552	39	2.54009e-05	2.54009e-05	cs_trend_down
GO:0006606	protein import into nucleus	BP	61	2.57101e-05	23	0.99372	2.57101e-05	cs_trend_up
GO:0006275	regulation of DNA replication	BP	52	2.57564e-05	24	0.857781	2.57564e-05	cs_trend_up
GO:1905521	regulation of macrophage migration	BP	22	2.57647e-05	3	0.99705	2.57647e-05	cs_trend_up
GO:0019814	immunoglobulin complex	CC	22	2.57647e-05	0	1	2.57647e-05	cs_trend_up
GO:0140895	cell surface toll-like receptor signaling pathway	BP	32	2.58663e-05	11	0.914759	2.58663e-05	cs_trend_up
GO:0012507	ER to Golgi transport vesicle membrane	CC	29	2.63014e-05	7	0.987402	2.63014e-05	cs_trend_up
GO:0060341	regulation of cellular localization	BP	271	2.74597e-05	160	0.999757	2.74597e-05	cs_trend_up
GO:1900017	positive regulation of cytokine production involved in inflammatory response	BP	16	2.91635e-05	2	0.986608	2.91635e-05	cs_trend_up
GO:0051315	attachment of mitotic spindle microtubules to kinetochore	BP	16	2.91635e-05	2	0.986608	2.91635e-05	cs_trend_up
GO:0002363	alpha-beta T cell lineage commitment	BP	16	2.91635e-05	1	0.998405	2.91635e-05	cs_trend_up
GO:0002726	positive regulation of T cell cytokine production	BP	16	2.91635e-05	3	0.944826	2.91635e-05	cs_trend_up
GO:1905523	positive regulation of macrophage migration	BP	16	2.91635e-05	2	0.986608	2.91635e-05	cs_trend_up
GO:0043269	regulation of monoatomic ion transport	BP	121	2.94982e-05	70	0.913521	2.94982e-05	cs_trend_up
GO:0141060	disruption of anatomical structure in another organism	BP	27	2.96447e-05	9	0.878726	2.96447e-05	cs_trend_up
GO:1905517	macrophage migration	BP	27	2.96447e-05	7	0.971793	2.96447e-05	cs_trend_up
GO:0098636	protein complex involved in cell adhesion	CC	27	2.96447e-05	3	0.999845	2.96447e-05	cs_trend_up
GO:0006022	aminoglycan metabolic process	BP	45	3.00382e-05	15	0.988585	3.00382e-05	cs_trend_up
GO:0004725	protein tyrosine phosphatase activity	MF	38	3.02314e-05	12	0.980774	3.02314e-05	cs_trend_up
GO:0010035	response to inorganic substance	BP	145	3.02402e-05	99	0.509397	3.02402e-05	cs_trend_up
GO:0071353	cellular response to interleukin-4	BP	19	3.04312e-05	4	0.954679	3.04312e-05	cs_trend_up
GO:0002431	Fc receptor mediated stimulatory signaling pathway	BP	19	3.04312e-05	4	0.954679	3.04312e-05	cs_trend_up
GO:0002360	T cell lineage commitment	BP	19	3.04312e-05	3	0.986684	3.04312e-05	cs_trend_up
GO:0008305	integrin complex	CC	19	3.04312e-05	2	0.997432	3.04312e-05	cs_trend_up
GO:0005164	tumor necrosis factor receptor binding	MF	19	3.04312e-05	2	0.997432	3.04312e-05	cs_trend_up
GO:0045109	intermediate filament organization	BP	13	0.687285	27	3.09734e-05	3.09734e-05	cs_trend_down
GO:1902850	microtubule cytoskeleton organization involved in mitosis	BP	64	3.14421e-05	27	0.980719	3.14421e-05	cs_trend_up
GO:0043565	sequence-specific DNA binding	MF	268	0.999996	365	3.16278e-05	3.16278e-05	cs_trend_down
GO:0006457	protein folding	BP	74	3.16683e-05	32	0.989425	3.16683e-05	cs_trend_up
GO:0008186	ATP-dependent activity, acting on RNA	MF	34	3.18612e-05	1	1	3.18612e-05	cs_trend_up
GO:0006887	exocytosis	BP	108	3.2655e-05	57	0.971704	3.2655e-05	cs_trend_up
GO:0000723	telomere maintenance	BP	61	3.27263e-05	15	0.999993	3.27263e-05	cs_trend_up
GO:0006469	negative regulation of protein kinase activity	BP	61	3.27263e-05	19	0.999688	3.27263e-05	cs_trend_up
GO:0003697	single-stranded DNA binding	MF	49	3.27646e-05	10	0.999987	3.27646e-05	cs_trend_up
GO:2001233	regulation of apoptotic signaling pathway	BP	122	3.27748e-05	54	0.99988	3.27748e-05	cs_trend_up
GO:0001533	cornified envelope	CC	9	0.97823	28	3.28215e-05	3.28215e-05	cs_trend_down
GO:0000781	chromosome, telomeric region	CC	60	3.30746e-05	17	0.999916	3.30746e-05	cs_trend_up
GO:0051651	maintenance of location in cell	BP	72	3.33274e-05	24	0.999864	3.33274e-05	cs_trend_up
GO:0031400	negative regulation of protein modification process	BP	131	3.35836e-05	86	0.615874	3.35836e-05	cs_trend_up
GO:0044839	cell cycle G2/M phase transition	BP	58	3.36257e-05	24	0.973813	3.36257e-05	cs_trend_up
GO:0051248	negative regulation of protein metabolic process	BP	230	3.43507e-05	163	0.671015	3.43507e-05	cs_trend_up
GO:1901652	response to peptide	BP	145	3.45861e-05	86	0.944052	3.45861e-05	cs_trend_up
GO:0015931	nucleobase-containing compound transport	BP	78	3.47081e-05	25	0.99998	3.47081e-05	cs_trend_up
GO:0000978	RNA polymerase II cis-regulatory region sequence-specific DNA binding	MF	184	0.999992	269	3.47181e-05	3.47181e-05	cs_trend_down
GO:1903902	positive regulation of viral life cycle	BP	15	3.49891e-05	3	0.918952	3.49891e-05	cs_trend_up
GO:0045063	T-helper 1 cell differentiation	BP	15	3.49891e-05	1	0.99727	3.49891e-05	cs_trend_up
GO:0045005	DNA-templated DNA replication maintenance of fidelity	BP	28	3.50112e-05	5	0.998119	3.50112e-05	cs_trend_up
GO:0046903	secretion	BP	241	3.67273e-05	157	0.963262	3.67273e-05	cs_trend_up
GO:0000987	cis-regulatory region sequence-specific DNA binding	MF	189	0.999991	274	3.7059e-05	3.7059e-05	cs_trend_down
GO:0030670	phagocytic vesicle membrane	CC	36	3.74647e-05	8	0.998869	3.74647e-05	cs_trend_up
GO:0001915	negative regulation of T cell mediated cytotoxicity	BP	9	3.75546e-05	0	1	3.75546e-05	cs_trend_up
GO:0043379	memory T cell differentiation	BP	9	3.75546e-05	1	0.931595	3.75546e-05	cs_trend_up
GO:0034154	toll-like receptor 7 signaling pathway	BP	9	3.75546e-05	0	1	3.75546e-05	cs_trend_up
GO:0002361	CD4-positive, CD25-positive, alpha-beta regulatory T cell differentiation	BP	9	3.75546e-05	1	0.931595	3.75546e-05	cs_trend_up
GO:0034663	endoplasmic reticulum chaperone complex	CC	9	3.75546e-05	0	1	3.75546e-05	cs_trend_up
GO:0001846	opsonin binding	MF	9	3.75546e-05	0	1	3.75546e-05	cs_trend_up
GO:1901137	carbohydrate derivative biosynthetic process	BP	193	3.80928e-05	120	0.965296	3.80928e-05	cs_trend_up
GO:1901653	cellular response to peptide	BP	108	3.83534e-05	59	0.950414	3.83534e-05	cs_trend_up
GO:0003690	double-stranded DNA binding	MF	275	0.999932	362	3.8384e-05	3.8384e-05	cs_trend_down
GO:0071459	protein localization to chromosome, centromeric region	BP	18	3.87706e-05	2	0.995862	3.87706e-05	cs_trend_up
GO:0019752	carboxylic acid metabolic process	BP	181	0.746922	218	3.99498e-05	3.99498e-05	cs_trend_down
GO:0044183	protein folding chaperone	MF	29	4.04545e-05	9	0.943267	4.04545e-05	cs_trend_up
GO:0030036	actin cytoskeleton organization	BP	203	4.04664e-05	130	0.943918	4.04664e-05	cs_trend_up
GO:1904996	positive regulation of leukocyte adhesion to vascular endothelial cell	BP	14	4.10783e-05	1	0.99533	4.10783e-05	cs_trend_up
GO:0019957	C-C chemokine binding	MF	14	4.10783e-05	0	1	4.10783e-05	cs_trend_up
GO:0030295	protein kinase activator activity	MF	47	4.21338e-05	20	0.913467	4.21338e-05	cs_trend_up
GO:0071900	regulation of protein serine/threonine kinase activity	BP	89	4.21609e-05	34	0.999866	4.21609e-05	cs_trend_up
GO:0032940	secretion by cell	BP	215	4.25862e-05	133	0.986144	4.25862e-05	cs_trend_up
GO:0140013	meiotic nuclear division	BP	57	4.33339e-05	25	0.949114	4.33339e-05	cs_trend_up
GO:0032620	interleukin-17 production	BP	20	4.37766e-05	3	0.99296	4.37766e-05	cs_trend_up
GO:0032660	regulation of interleukin-17 production	BP	20	4.37766e-05	3	0.99296	4.37766e-05	cs_trend_up
GO:0010212	response to ionizing radiation	BP	55	4.38683e-05	20	0.993506	4.38683e-05	cs_trend_up
GO:0007052	mitotic spindle organization	BP	54	4.40137e-05	20	0.990667	4.40137e-05	cs_trend_up
GO:1901360	organic cyclic compound metabolic process	BP	1411	4.48742e-05	1140	0.98901	4.48742e-05	cs_trend_up
GO:1900182	positive regulation of protein localization to nucleus	BP	40	4.67767e-05	14	0.969746	4.67767e-05	cs_trend_up
GO:0002643	regulation of tolerance induction	BP	13	4.68194e-05	1	0.99201	4.68194e-05	cs_trend_up
GO:0035455	response to interferon-alpha	BP	13	4.68194e-05	2	0.947717	4.68194e-05	cs_trend_up
GO:0050765	negative regulation of phagocytosis	BP	13	4.68194e-05	1	0.99201	4.68194e-05	cs_trend_up
GO:1903975	regulation of glial cell migration	BP	13	4.68194e-05	0	1	4.68194e-05	cs_trend_up
GO:0042288	MHC class I protein binding	MF	13	4.68194e-05	1	0.99201	4.68194e-05	cs_trend_up
GO:0015629	actin cytoskeleton	CC	149	4.82081e-05	93	0.880938	4.82081e-05	cs_trend_up
GO:0032200	telomere organization	BP	65	4.85655e-05	18	0.999986	4.85655e-05	cs_trend_up
GO:2001198	regulation of dendritic cell differentiation	BP	10	4.86761e-05	0	1	4.86761e-05	cs_trend_up
GO:0002863	positive regulation of inflammatory response to antigenic stimulus	BP	10	4.86761e-05	1	0.960005	4.86761e-05	cs_trend_up
GO:0043383	negative T cell selection	BP	10	4.86761e-05	1	0.960005	4.86761e-05	cs_trend_up
GO:1901575	organic substance catabolic process	BP	540	4.93065e-05	427	0.578547	4.93065e-05	cs_trend_up
GO:0016758	hexosyltransferase activity	MF	63	5.05141e-05	28	0.965947	5.05141e-05	cs_trend_up
GO:0023035	CD40 signaling pathway	BP	12	5.11638e-05	1	0.986331	5.11638e-05	cs_trend_up
GO:0010959	regulation of metal ion transport	BP	105	5.12203e-05	60	0.895206	5.12203e-05	cs_trend_up
GO:0051259	protein complex oligomerization	BP	78	5.14796e-05	48	0.526202	5.14796e-05	cs_trend_up
GO:0032604	granulocyte macrophage colony-stimulating factor production	BP	11	5.24999e-05	2	0.875838	5.24999e-05	cs_trend_up
GO:0032645	regulation of granulocyte macrophage colony-stimulating factor production	BP	11	5.24999e-05	2	0.875838	5.24999e-05	cs_trend_up
GO:0045651	positive regulation of macrophage differentiation	BP	11	5.24999e-05	1	0.976617	5.24999e-05	cs_trend_up
GO:0046007	negative regulation of activated T cell proliferation	BP	11	5.24999e-05	2	0.875838	5.24999e-05	cs_trend_up
GO:2000318	positive regulation of T-helper 17 type immune response	BP	11	5.24999e-05	0	1	5.24999e-05	cs_trend_up
GO:0051082	unfolded protein binding	MF	44	5.30531e-05	14	0.993689	5.30531e-05	cs_trend_up
GO:1903510	mucopolysaccharide metabolic process	BP	36	5.30735e-05	11	0.984164	5.30735e-05	cs_trend_up
GO:0048661	positive regulation of smooth muscle cell proliferation	BP	36	5.30735e-05	16	0.755127	5.30735e-05	cs_trend_up
GO:0031965	nuclear membrane	CC	104	5.34832e-05	39	0.999993	5.34832e-05	cs_trend_up
GO:0009628	response to abiotic stimulus	BP	291	5.37154e-05	205	0.875708	5.37154e-05	cs_trend_up
GO:0043281	regulation of cysteine-type endopeptidase activity involved in apoptotic process	BP	59	5.39092e-05	26	0.958155	5.39092e-05	cs_trend_up
GO:1905369	endopeptidase complex	CC	37	5.62003e-05	6	0.999961	5.62003e-05	cs_trend_up
GO:0045944	positive regulation of transcription by RNA polymerase II	BP	319	5.62708e-05	229	0.85596	5.62708e-05	cs_trend_up
GO:0019209	kinase activator activity	MF	49	5.67339e-05	21	0.929159	5.67339e-05	cs_trend_up
GO:0043303	mast cell degranulation	BP	23	5.69265e-05	5	0.981727	5.69265e-05	cs_trend_up
GO:0043433	negative regulation of DNA-binding transcription factor activity	BP	51	5.70873e-05	20	0.976676	5.70873e-05	cs_trend_up
GO:0046483	heterocycle metabolic process	BP	1355	5.8044e-05	1081	0.996895	5.8044e-05	cs_trend_up
GO:0007051	spindle organization	BP	74	5.84116e-05	30	0.997386	5.84116e-05	cs_trend_up
GO:0002701	negative regulation of production of molecular mediator of immune response	BP	21	5.89453e-05	6	0.897552	5.89453e-05	cs_trend_up
GO:0140352	export from cell	BP	227	5.92368e-05	144	0.981763	5.92368e-05	cs_trend_up
GO:0016604	nuclear body	CC	249	5.92865e-05	145	0.99979	5.92865e-05	cs_trend_up
GO:0006401	RNA catabolic process	BP	101	6.08502e-05	42	0.999839	6.08502e-05	cs_trend_up
GO:0006613	cotranslational protein targeting to membrane	BP	16	6.16437e-05	2	0.989386	6.16437e-05	cs_trend_up
GO:0045672	positive regulation of osteoclast differentiation	BP	16	6.16437e-05	1	0.99878	6.16437e-05	cs_trend_up
GO:0001676	long-chain fatty acid metabolic process	BP	20	0.853809	39	6.18708e-05	6.18708e-05	cs_trend_down
GO:0033673	negative regulation of kinase activity	BP	63	6.31619e-05	23	0.998143	6.31619e-05	cs_trend_up
GO:0006403	RNA localization	BP	71	6.3862e-05	18	1	6.3862e-05	cs_trend_up
GO:0030029	actin filament-based process	BP	221	6.48954e-05	144	0.953131	6.48954e-05	cs_trend_up
GO:0004930	G protein-coupled receptor activity	MF	87	6.50278e-05	51	0.757295	6.50278e-05	cs_trend_up
GO:0005657	replication fork	CC	34	6.59732e-05	8	0.997709	6.59732e-05	cs_trend_up
GO:0002279	mast cell activation involved in immune response	BP	24	6.96978e-05	5	0.989422	6.96978e-05	cs_trend_up
GO:0002448	mast cell mediated immunity	BP	24	6.96978e-05	6	0.970186	6.96978e-05	cs_trend_up
GO:0048878	chemical homeostasis	BP	245	7.17228e-05	166	0.919927	7.17228e-05	cs_trend_up
GO:0000003	reproduction	BP	319	7.17444e-05	215	0.985998	7.17444e-05	cs_trend_up
GO:0007265	Ras protein signal transduction	BP	46	7.27205e-05	18	0.964346	7.27205e-05	cs_trend_up
GO:2001187	positive regulation of CD8-positive, alpha-beta T cell activation	BP	7	7.40591e-05	0	1	7.40591e-05	cs_trend_up
GO:0043382	positive regulation of memory T cell differentiation	BP	7	7.40591e-05	0	1	7.40591e-05	cs_trend_up
GO:0060558	regulation of calcidiol 1-monooxygenase activity	BP	7	7.40591e-05	0	1	7.40591e-05	cs_trend_up
GO:0038113	interleukin-9-mediated signaling pathway	BP	7	7.40591e-05	0	1	7.40591e-05	cs_trend_up
GO:0071104	response to interleukin-9	BP	7	7.40591e-05	0	1	7.40591e-05	cs_trend_up
GO:0071355	cellular response to interleukin-9	BP	7	7.40591e-05	0	1	7.40591e-05	cs_trend_up
GO:0070106	interleukin-27-mediated signaling pathway	BP	7	7.40591e-05	0	1	7.40591e-05	cs_trend_up
GO:0032396	inhibitory MHC class I receptor activity	MF	7	7.40591e-05	0	1	7.40591e-05	cs_trend_up
GO:0031730	CCR5 chemokine receptor binding	MF	7	7.40591e-05	0	1	7.40591e-05	cs_trend_up
GO:0046977	TAP binding	MF	7	7.40591e-05	0	1	7.40591e-05	cs_trend_up
GO:0006458	'de novo' protein folding	BP	22	7.54304e-05	5	0.973946	7.54304e-05	cs_trend_up
GO:0045055	regulated exocytosis	BP	72	7.57875e-05	41	0.723838	7.57875e-05	cs_trend_up
GO:0006886	intracellular protein transport	BP	203	7.62547e-05	109	0.999938	7.62547e-05	cs_trend_up
GO:0001773	myeloid dendritic cell activation	BP	15	7.66302e-05	1	0.997913	7.66302e-05	cs_trend_up
GO:0050860	negative regulation of T cell receptor signaling pathway	BP	15	7.66302e-05	2	0.983126	7.66302e-05	cs_trend_up
GO:0046006	regulation of activated T cell proliferation	BP	20	7.75057e-05	7	0.748952	7.75057e-05	cs_trend_up
GO:0045191	regulation of isotype switching	BP	20	7.75057e-05	2	0.999021	7.75057e-05	cs_trend_up
GO:0042554	superoxide anion generation	BP	20	7.75057e-05	7	0.748952	7.75057e-05	cs_trend_up
GO:0030246	carbohydrate binding	MF	77	7.81141e-05	47	0.576789	7.81141e-05	cs_trend_up
GO:0005856	cytoskeleton	CC	580	8.14548e-05	451	0.815294	8.14548e-05	cs_trend_up
GO:0071260	cellular response to mechanical stimulus	BP	32	8.1491e-05	10	0.969993	8.1491e-05	cs_trend_up
GO:0034142	toll-like receptor 4 signaling pathway	BP	28	8.15198e-05	9	0.935236	8.15198e-05	cs_trend_up
GO:0005774	vacuolar membrane	CC	151	8.19458e-05	82	0.997141	8.19458e-05	cs_trend_up
GO:0051170	import into nucleus	BP	61	8.21677e-05	26	0.9807	8.21677e-05	cs_trend_up
GO:0031967	organelle envelope	CC	359	8.24914e-05	218	0.999994	8.24914e-05	cs_trend_up
GO:0031975	envelope	CC	359	8.24914e-05	218	0.999994	8.24914e-05	cs_trend_up
GO:0061082	myeloid leukocyte cytokine production	BP	25	8.27764e-05	7	0.95533	8.27764e-05	cs_trend_up
GO:0030135	coated vesicle	CC	101	8.36971e-05	52	0.982811	8.36971e-05	cs_trend_up
GO:0051172	negative regulation of nitrogen compound metabolic process	BP	536	8.38778e-05	417	0.75909	8.38778e-05	cs_trend_up
GO:0007127	meiosis I	BP	39	8.43129e-05	16	0.898576	8.43129e-05	cs_trend_up
GO:1901342	regulation of vasculature development	BP	93	8.5384e-05	55	0.791244	8.5384e-05	cs_trend_up
GO:0046425	regulation of receptor signaling pathway via JAK-STAT	BP	33	8.75708e-05	8	0.996764	8.75708e-05	cs_trend_up
GO:0022414	reproductive process	BP	316	8.90552e-05	215	0.980232	8.90552e-05	cs_trend_up
GO:0030203	glycosaminoglycan metabolic process	BP	41	8.91464e-05	13	0.992208	8.91464e-05	cs_trend_up
GO:1903034	regulation of response to wounding	BP	56	8.99026e-05	29	0.785626	8.99026e-05	cs_trend_up
GO:0000794	condensed nuclear chromosome	CC	29	9.08919e-05	7	0.992396	9.08919e-05	cs_trend_up
GO:1902622	regulation of neutrophil migration	BP	23	9.27278e-05	7	0.908218	9.27278e-05	cs_trend_up
GO:0051383	kinetochore organization	BP	14	9.39928e-05	2	0.973332	9.39928e-05	cs_trend_up
GO:0098581	detection of external biotic stimulus	BP	14	9.39928e-05	2	0.973332	9.39928e-05	cs_trend_up
GO:0051988	regulation of attachment of spindle microtubules to kinetochore	BP	14	9.39928e-05	3	0.902211	9.39928e-05	cs_trend_up
GO:1903169	regulation of calcium ion transmembrane transport	BP	50	9.54725e-05	11	0.999988	9.54725e-05	cs_trend_up
GO:0090734	site of DNA damage	CC	50	9.54725e-05	11	0.999988	9.54725e-05	cs_trend_up
GO:0098655	monoatomic cation transmembrane transport	BP	196	9.65404e-05	127	0.937312	9.65404e-05	cs_trend_up
GO:0046942	carboxylic acid transport	BP	90	9.67229e-05	54	0.743112	9.67229e-05	cs_trend_up
GO:0005819	spindle	CC	137	9.77666e-05	84	0.907224	9.77666e-05	cs_trend_up
GO:0035023	regulation of Rho protein signal transduction	BP	35	9.83902e-05	12	0.963096	9.83902e-05	cs_trend_up
GO:0044319	wound healing, spreading of cells	BP	21	9.99332e-05	3	0.99705	9.99332e-05	cs_trend_up
GO:0090505	epiboly involved in wound healing	BP	21	9.99332e-05	3	0.99705	9.99332e-05	cs_trend_up
GO:0006486	protein glycosylation	BP	75	0.000101132	29	0.999309	0.000101132	cs_trend_up
GO:0043413	macromolecule glycosylation	BP	75	0.000101132	29	0.999309	0.000101132	cs_trend_up
GO:0042770	signal transduction in response to DNA damage	BP	69	0.000101431	22	0.999953	0.000101431	cs_trend_up
GO:0140662	ATP-dependent protein folding chaperone	MF	19	0.000101787	3	0.99128	0.000101787	cs_trend_up
GO:0035770	ribonucleoprotein granule	CC	88	0.000105021	39	0.997856	0.000105021	cs_trend_up
GO:0140640	catalytic activity, acting on a nucleic acid	MF	181	0.000106104	78	1	0.000106104	cs_trend_up
GO:0034109	homotypic cell-cell adhesion	BP	37	0.000107277	16	0.838557	0.000107277	cs_trend_up
GO:0099080	supramolecular complex	CC	336	0.000107731	247	0.815572	0.000107731	cs_trend_up
GO:0019725	cellular homeostasis	BP	204	0.000109182	127	0.984985	0.000109182	cs_trend_up
GO:0036498	IRE1-mediated unfolded protein response	BP	13	0.000113236	0	1	0.000113236	cs_trend_up
GO:0072677	eosinophil migration	BP	13	0.000113236	3	0.859091	0.000113236	cs_trend_up
GO:0046597	negative regulation of viral entry into host cell	BP	13	0.000113236	1	0.993891	0.000113236	cs_trend_up
GO:0002295	T-helper cell lineage commitment	BP	13	0.000113236	1	0.993891	0.000113236	cs_trend_up
GO:2000319	regulation of T-helper 17 cell differentiation	BP	13	0.000113236	0	1	0.000113236	cs_trend_up
GO:0043371	negative regulation of CD4-positive, alpha-beta T cell differentiation	BP	13	0.000113236	0	1	0.000113236	cs_trend_up
GO:0015849	organic acid transport	BP	90	0.000114257	55	0.703399	0.000114257	cs_trend_up
GO:0048471	perinuclear region of cytoplasm	CC	205	0.000114989	129	0.98022	0.000114989	cs_trend_up
GO:0051348	negative regulation of transferase activity	BP	71	0.00011584	29	0.997134	0.00011584	cs_trend_up
GO:0031570	DNA integrity checkpoint signaling	BP	52	0.000120117	14	0.9999	0.000120117	cs_trend_up
GO:0002313	mature B cell differentiation involved in immune response	BP	16	0.000122012	3	0.962838	0.000122012	cs_trend_up
GO:0071624	positive regulation of granulocyte chemotaxis	BP	16	0.000122012	3	0.962838	0.000122012	cs_trend_up
GO:0032703	negative regulation of interleukin-2 production	BP	16	0.000122012	6	0.596752	0.000122012	cs_trend_up
GO:0032691	negative regulation of interleukin-1 beta production	BP	16	0.000122012	5	0.766569	0.000122012	cs_trend_up
GO:0010922	positive regulation of phosphatase activity	BP	16	0.000122012	3	0.962838	0.000122012	cs_trend_up
GO:0019886	antigen processing and presentation of exogenous peptide antigen via MHC class II	BP	16	0.000122012	3	0.962838	0.000122012	cs_trend_up
GO:0030866	cortical actin cytoskeleton organization	BP	22	0.000123402	6	0.943617	0.000123402	cs_trend_up
GO:0032480	negative regulation of type I interferon production	BP	22	0.000123402	3	0.998483	0.000123402	cs_trend_up
GO:0016042	lipid catabolic process	BP	67	0.642821	90	0.000123539	0.000123539	cs_trend_down
GO:0070828	heterochromatin organization	BP	45	0.000124071	9	0.999986	0.000124071	cs_trend_up
GO:0043022	ribosome binding	MF	45	0.000124071	10	0.999951	0.000124071	cs_trend_up
GO:0010631	epithelial cell migration	BP	102	0.000127186	43	0.999883	0.000127186	cs_trend_up
GO:0071214	cellular response to abiotic stimulus	BP	102	0.000127186	51	0.992909	0.000127186	cs_trend_up
GO:0104004	cellular response to environmental stimulus	BP	102	0.000127186	51	0.992909	0.000127186	cs_trend_up
GO:0002420	natural killer cell mediated cytotoxicity directed against tumor cell target	BP	8	0.000132109	1	0.910543	0.000132109	cs_trend_up
GO:0035771	interleukin-4-mediated signaling pathway	BP	8	0.000132109	0	1	0.000132109	cs_trend_up
GO:0019763	immunoglobulin receptor activity	MF	8	0.000132109	1	0.910543	0.000132109	cs_trend_up
GO:0015036	disulfide oxidoreductase activity	MF	20	0.000132365	4	0.982154	0.000132365	cs_trend_up
GO:0000502	proteasome complex	CC	29	0.000132999	3	0.999981	0.000132999	cs_trend_up
GO:0033631	cell-cell adhesion mediated by integrin	BP	12	0.000133066	2	0.934839	0.000133066	cs_trend_up
GO:0033623	regulation of integrin activation	BP	12	0.000133066	0	1	0.000133066	cs_trend_up
GO:0002922	positive regulation of humoral immune response	BP	12	0.000133066	3	0.80011	0.000133066	cs_trend_up
GO:0030261	chromosome condensation	BP	18	0.000133473	6	0.770985	0.000133473	cs_trend_up
GO:0043254	regulation of protein-containing complex assembly	BP	130	0.000137006	80	0.892869	0.000137006	cs_trend_up
GO:0016740	transferase activity	MF	563	0.000141153	409	0.995596	0.000141153	cs_trend_up
GO:0008544	epidermis development	BP	83	0.626686	107	0.000142216	0.000142216	cs_trend_down
GO:0031424	keratinization	BP	11	0.948369	28	0.000143994	0.000143994	cs_trend_down
GO:0070527	platelet aggregation	BP	30	0.000144102	10	0.948739	0.000144102	cs_trend_up
GO:0043021	ribonucleoprotein complex binding	MF	64	0.000144102	18	0.99999	0.000144102	cs_trend_up
GO:0045453	bone resorption	BP	26	0.000145123	8	0.945385	0.000145123	cs_trend_up
GO:0090132	epithelium migration	BP	102	0.000147817	44	0.99981	0.000147817	cs_trend_up
GO:0072540	T-helper 17 cell lineage commitment	BP	11	0.000150862	0	1	0.000150862	cs_trend_up
GO:0002524	hypersensitivity	BP	11	0.000150862	3	0.721672	0.000150862	cs_trend_up
GO:0045059	positive thymic T cell selection	BP	11	0.000150862	2	0.899556	0.000150862	cs_trend_up
GO:0043027	cysteine-type endopeptidase inhibitor activity involved in apoptotic process	MF	11	0.000150862	3	0.721672	0.000150862	cs_trend_up
GO:0007266	Rho protein signal transduction	BP	51	0.000154413	16	0.999133	0.000154413	cs_trend_up
GO:2000108	positive regulation of leukocyte apoptotic process	BP	15	0.000155741	1	0.998405	0.000155741	cs_trend_up
GO:0090023	positive regulation of neutrophil chemotaxis	BP	15	0.000155741	2	0.986608	0.000155741	cs_trend_up
GO:0090025	regulation of monocyte chemotaxis	BP	15	0.000155741	4	0.850485	0.000155741	cs_trend_up
GO:0045765	regulation of angiogenesis	BP	90	0.00015836	53	0.818921	0.00015836	cs_trend_up
GO:0034116	positive regulation of heterotypic cell-cell adhesion	BP	9	0.000158967	1	0.947694	0.000158967	cs_trend_up
GO:0090715	immunological memory formation process	BP	9	0.000158967	1	0.947694	0.000158967	cs_trend_up
GO:0045060	negative thymic T cell selection	BP	9	0.000158967	1	0.947694	0.000158967	cs_trend_up
GO:0002430	complement receptor mediated signaling pathway	BP	9	0.000158967	1	0.947694	0.000158967	cs_trend_up
GO:1903977	positive regulation of glial cell migration	BP	9	0.000158967	0	1	0.000158967	cs_trend_up
GO:0071162	CMG complex	CC	9	0.000158967	0	1	0.000158967	cs_trend_up
GO:0042608	T cell receptor binding	MF	9	0.000158967	0	1	0.000158967	cs_trend_up
GO:0051053	negative regulation of DNA metabolic process	BP	48	0.000159296	20	0.960304	0.000159296	cs_trend_up
GO:0006805	xenobiotic metabolic process	BP	18	0.886563	36	0.000161453	0.000161453	cs_trend_down
GO:0002467	germinal center formation	BP	10	0.000161958	0	1	0.000161958	cs_trend_up
GO:1900103	positive regulation of endoplasmic reticulum unfolded protein response	BP	10	0.000161958	1	0.969419	0.000161958	cs_trend_up
GO:0098883	synapse pruning	BP	10	0.000161958	1	0.969419	0.000161958	cs_trend_up
GO:0044771	meiotic cell cycle phase transition	BP	10	0.000161958	1	0.969419	0.000161958	cs_trend_up
GO:0046598	positive regulation of viral entry into host cell	BP	10	0.000161958	1	0.969419	0.000161958	cs_trend_up
GO:0075294	positive regulation by symbiont of entry into host	BP	10	0.000161958	1	0.969419	0.000161958	cs_trend_up
GO:0043374	CD8-positive, alpha-beta T cell differentiation	BP	10	0.000161958	0	1	0.000161958	cs_trend_up
GO:0001787	natural killer cell proliferation	BP	10	0.000161958	1	0.969419	0.000161958	cs_trend_up
GO:0071639	positive regulation of monocyte chemotactic protein-1 production	BP	10	0.000161958	1	0.969419	0.000161958	cs_trend_up
GO:0044322	endoplasmic reticulum quality control compartment	CC	10	0.000161958	0	1	0.000161958	cs_trend_up
GO:0050135	NADP+ nucleosidase activity	MF	10	0.000161958	2	0.847038	0.000161958	cs_trend_up
GO:0061809	NAD+ nucleotidase, cyclic ADP-ribose generating	MF	10	0.000161958	2	0.847038	0.000161958	cs_trend_up
GO:0045236	CXCR chemokine receptor binding	MF	10	0.000161958	0	1	0.000161958	cs_trend_up
GO:0090504	epiboly	BP	21	0.000164272	4	0.990042	0.000164272	cs_trend_up
GO:0043596	nuclear replication fork	CC	21	0.000164272	5	0.968987	0.000164272	cs_trend_up
GO:0003735	structural constituent of ribosome	MF	22	0.999862	57	0.000165624	0.000165624	cs_trend_down
GO:0051056	regulation of small GTPase mediated signal transduction	BP	99	0.000169415	58	0.877171	0.000169415	cs_trend_up
GO:0061097	regulation of protein tyrosine kinase activity	BP	24	0.000170861	4	0.99804	0.000170861	cs_trend_up
GO:0071622	regulation of granulocyte chemotaxis	BP	24	0.000170861	7	0.948161	0.000170861	cs_trend_up
GO:0031297	replication fork processing	BP	24	0.000170861	4	0.99804	0.000170861	cs_trend_up
GO:0046849	bone remodeling	BP	33	0.000172277	12	0.939743	0.000172277	cs_trend_up
GO:0008625	extrinsic apoptotic signaling pathway via death domain receptors	BP	33	0.000172277	14	0.830189	0.000172277	cs_trend_up
GO:1903829	positive regulation of protein localization	BP	143	0.000173896	77	0.99775	0.000173896	cs_trend_up
GO:0072329	monocarboxylic acid catabolic process	BP	16	0.999048	44	0.000174856	0.000174856	cs_trend_down
GO:0007520	myoblast fusion	BP	19	0.000175267	6	0.844492	0.000175267	cs_trend_up
GO:0051098	regulation of binding	BP	79	0.000179417	40	0.963349	0.000179417	cs_trend_up
GO:1904892	regulation of receptor signaling pathway via STAT	BP	34	0.00017983	10	0.990555	0.00017983	cs_trend_up
GO:1900180	regulation of protein localization to nucleus	BP	54	0.000185025	20	0.995526	0.000185025	cs_trend_up
GO:0046907	intracellular transport	BP	375	0.000185741	216	1	0.000185741	cs_trend_up
GO:0008360	regulation of cell shape	BP	52	0.000192094	20	0.990667	0.000192094	cs_trend_up
GO:0045624	positive regulation of T-helper cell differentiation	BP	14	0.000197249	2	0.978771	0.000197249	cs_trend_up
GO:0017056	structural constituent of nuclear pore	MF	14	0.000197249	1	0.99727	0.000197249	cs_trend_up
GO:0072562	blood microparticle	CC	38	0.000200931	12	0.991651	0.000200931	cs_trend_up
GO:2001056	positive regulation of cysteine-type endopeptidase activity	BP	48	0.000203466	24	0.80919	0.000203466	cs_trend_up
GO:0010008	endosome membrane	CC	171	0.000213569	92	0.999717	0.000213569	cs_trend_up
GO:0070228	regulation of lymphocyte apoptotic process	BP	26	0.000215659	7	0.979452	0.000215659	cs_trend_up
GO:0035577	azurophil granule membrane	CC	26	0.000215659	6	0.992441	0.000215659	cs_trend_up
GO:0000307	cyclin-dependent protein kinase holoenzyme complex	CC	26	0.000215659	5	0.997708	0.000215659	cs_trend_up
GO:0001960	negative regulation of cytokine-mediated signaling pathway	BP	31	0.000217157	11	0.940535	0.000217157	cs_trend_up
GO:0032088	negative regulation of NF-kappaB transcription factor activity	BP	31	0.000217157	14	0.737834	0.000217157	cs_trend_up
GO:0048514	blood vessel morphogenesis	BP	179	0.000219829	103	0.997994	0.000219829	cs_trend_up
GO:1904018	positive regulation of vasculature development	BP	56	0.000220393	28	0.880974	0.000220393	cs_trend_up
GO:0051054	positive regulation of DNA metabolic process	BP	99	0.000228056	42	0.999873	0.000228056	cs_trend_up
GO:0035335	peptidyl-tyrosine dephosphorylation	BP	16	0.00022809	3	0.96961	0.00022809	cs_trend_up
GO:1902911	protein kinase complex	CC	54	0.000231007	22	0.986289	0.000231007	cs_trend_up
GO:0009595	detection of biotic stimulus	BP	18	0.00023197	5	0.901926	0.00023197	cs_trend_up
GO:0016712	oxidoreductase activity, acting on paired donors, with incorporation or reduction of molecular oxygen, reduced flavin or flavoprotein as one donor, and incorporation of one atom of oxygen	MF	6	0.794113	16	0.00023269	0.00023269	cs_trend_down
GO:2001236	regulation of extrinsic apoptotic signaling pathway	BP	53	0.000236122	19	0.9971	0.000236122	cs_trend_up
GO:0019373	epoxygenase P450 pathway	BP	2	0.854546	9	0.000236595	0.000236595	cs_trend_down
GO:0001726	ruffle	CC	66	0.000244011	27	0.996555	0.000244011	cs_trend_up
GO:0000086	G2/M transition of mitotic cell cycle	BP	51	0.000245806	22	0.964369	0.000245806	cs_trend_up
GO:0017171	serine hydrolase activity	MF	51	0.000245806	28	0.685751	0.000245806	cs_trend_up
GO:0006925	inflammatory cell apoptotic process	BP	13	0.000247243	2	0.966559	0.000247243	cs_trend_up
GO:0090231	regulation of spindle checkpoint	BP	13	0.000247243	0	1	0.000247243	cs_trend_up
GO:0002888	positive regulation of myeloid leukocyte mediated immunity	BP	13	0.000247243	2	0.966559	0.000247243	cs_trend_up
GO:0035739	CD4-positive, alpha-beta T cell proliferation	BP	13	0.000247243	0	1	0.000247243	cs_trend_up
GO:2000561	regulation of CD4-positive, alpha-beta T cell proliferation	BP	13	0.000247243	0	1	0.000247243	cs_trend_up
GO:0043393	regulation of protein binding	BP	49	0.000254511	25	0.801433	0.000254511	cs_trend_up
GO:0006869	lipid transport	BP	114	0.000259378	70	0.869902	0.000259378	cs_trend_up
GO:0051402	neuron apoptotic process	BP	86	0.000259456	49	0.883201	0.000259456	cs_trend_up
GO:0140104	molecular carrier activity	MF	37	0.00026326	12	0.98891	0.00026326	cs_trend_up
GO:0090130	tissue migration	BP	102	0.000264769	44	0.99988	0.000264769	cs_trend_up
GO:2000045	regulation of G1/S transition of mitotic cell cycle	BP	57	0.000265378	24	0.985995	0.000265378	cs_trend_up
GO:0016311	dephosphorylation	BP	95	0.000274143	58	0.797472	0.000274143	cs_trend_up
GO:0007160	cell-matrix adhesion	BP	77	0.000274243	33	0.998019	0.000274243	cs_trend_up
GO:0005178	integrin binding	MF	55	0.000279902	18	0.999492	0.000279902	cs_trend_up
GO:0034655	nucleobase-containing compound catabolic process	BP	154	0.000284972	90	0.990428	0.000284972	cs_trend_up
GO:0098660	inorganic ion transmembrane transport	BP	204	0.000287127	143	0.795677	0.000287127	cs_trend_up
GO:0098662	inorganic cation transmembrane transport	BP	188	0.000287138	125	0.911708	0.000287138	cs_trend_up
GO:2000117	negative regulation of cysteine-type endopeptidase activity	BP	25	0.000287946	6	0.989232	0.000287946	cs_trend_up
GO:0006024	glycosaminoglycan biosynthetic process	BP	30	0.000287951	11	0.924244	0.000287951	cs_trend_up
GO:0072679	thymocyte migration	BP	6	0.000288315	0	1	0.000288315	cs_trend_up
GO:0008315	G2/MI transition of meiotic cell cycle	BP	6	0.000288315	0	1	0.000288315	cs_trend_up
GO:0032747	positive regulation of interleukin-23 production	BP	6	0.000288315	0	1	0.000288315	cs_trend_up
GO:0090674	endothelial cell-matrix adhesion via fibronectin	BP	6	0.000288315	0	1	0.000288315	cs_trend_up
GO:1904904	regulation of endothelial cell-matrix adhesion via fibronectin	BP	6	0.000288315	0	1	0.000288315	cs_trend_up
GO:0002397	MHC class I protein complex assembly	BP	6	0.000288315	0	1	0.000288315	cs_trend_up
GO:0002502	peptide antigen assembly with MHC class I protein complex	BP	6	0.000288315	0	1	0.000288315	cs_trend_up
GO:2000501	regulation of natural killer cell chemotaxis	BP	6	0.000288315	0	1	0.000288315	cs_trend_up
GO:0023029	MHC class Ib protein binding	MF	6	0.000288315	0	1	0.000288315	cs_trend_up
GO:0004576	oligosaccharyl transferase activity	MF	6	0.000288315	0	1	0.000288315	cs_trend_up
GO:0001875	lipopolysaccharide immune receptor activity	MF	6	0.000288315	0	1	0.000288315	cs_trend_up
GO:0032814	regulation of natural killer cell activation	BP	19	0.000291357	4	0.978404	0.000291357	cs_trend_up
GO:0061081	positive regulation of myeloid leukocyte cytokine production involved in immune response	BP	19	0.000291357	4	0.978404	0.000291357	cs_trend_up
GO:0050857	positive regulation of antigen receptor-mediated signaling pathway	BP	15	0.000296888	1	0.99878	0.000296888	cs_trend_up
GO:0050839	cell adhesion molecule binding	MF	162	0.000297352	84	0.999897	0.000297352	cs_trend_up
GO:1904645	response to amyloid-beta	BP	22	0.000305267	9	0.71179	0.000305267	cs_trend_up
GO:0007076	mitotic chromosome condensation	BP	12	0.000305561	4	0.641583	0.000305561	cs_trend_up
GO:0002755	MyD88-dependent toll-like receptor signaling pathway	BP	12	0.000305561	0	1	0.000305561	cs_trend_up
GO:0090026	positive regulation of monocyte chemotaxis	BP	12	0.000305561	3	0.831815	0.000305561	cs_trend_up
GO:0050855	regulation of B cell receptor signaling pathway	BP	12	0.000305561	0	1	0.000305561	cs_trend_up
GO:0140517	protein-RNA adaptor activity	MF	12	0.000305561	3	0.831815	0.000305561	cs_trend_up
GO:0000979	RNA polymerase II core promoter sequence-specific DNA binding	MF	12	0.000305561	0	1	0.000305561	cs_trend_up
GO:0080135	regulation of cellular response to stress	BP	157	0.00030611	80	0.999922	0.00030611	cs_trend_up
GO:0050832	defense response to fungus	BP	17	0.000306834	5	0.867184	0.000306834	cs_trend_up
GO:0002495	antigen processing and presentation of peptide antigen via MHC class II	BP	17	0.000306834	3	0.983587	0.000306834	cs_trend_up
GO:0022411	cellular component disassembly	BP	159	0.000309236	88	0.998701	0.000309236	cs_trend_up
GO:0019213	deacetylase activity	MF	4	0.989271	18	0.000309287	0.000309287	cs_trend_down
GO:0051225	spindle assembly	BP	50	0.000314227	15	0.99964	0.000314227	cs_trend_up
GO:1902554	serine/threonine protein kinase complex	CC	50	0.000314227	19	0.991972	0.000314227	cs_trend_up
GO:1903035	negative regulation of response to wounding	BP	33	0.000323877	14	0.859418	0.000323877	cs_trend_up
GO:0070085	glycosylation	BP	77	0.000324543	30	0.999734	0.000324543	cs_trend_up
GO:0016772	transferase activity, transferring phosphorus-containing groups	MF	248	0.000329846	171	0.935602	0.000329846	cs_trend_up
GO:0004672	protein kinase activity	MF	164	0.000333072	100	0.9815	0.000333072	cs_trend_up
GO:0030371	translation repressor activity	MF	5	0.981356	19	0.000338658	0.000338658	cs_trend_down
GO:0070851	growth factor receptor binding	MF	45	0.000341296	20	0.928165	0.000341296	cs_trend_up
GO:0031329	regulation of cellular catabolic process	BP	196	0.000348034	126	0.972615	0.000348034	cs_trend_up
GO:0031507	heterochromatin formation	BP	38	0.000351464	9	0.999661	0.000351464	cs_trend_up
GO:1901989	positive regulation of cell cycle phase transition	BP	41	0.00035254	15	0.983248	0.00035254	cs_trend_up
GO:0019080	viral gene expression	BP	40	0.000353242	8	0.999968	0.000353242	cs_trend_up
GO:0051015	actin filament binding	MF	66	0.000354549	38	0.754275	0.000354549	cs_trend_up
GO:0010819	regulation of T cell chemotaxis	BP	11	0.000370198	2	0.918988	0.000370198	cs_trend_up
GO:0034134	toll-like receptor 2 signaling pathway	BP	11	0.000370198	1	0.986331	0.000370198	cs_trend_up
GO:0002544	chronic inflammatory response	BP	11	0.000370198	0	1	0.000370198	cs_trend_up
GO:0033003	regulation of mast cell activation	BP	11	0.000370198	1	0.986331	0.000370198	cs_trend_up
GO:0002223	stimulatory C-type lectin receptor signaling pathway	BP	11	0.000370198	0	1	0.000370198	cs_trend_up
GO:1990840	response to lectin	BP	11	0.000370198	0	1	0.000370198	cs_trend_up
GO:1990858	cellular response to lectin	BP	11	0.000370198	0	1	0.000370198	cs_trend_up
GO:0002371	dendritic cell cytokine production	BP	11	0.000370198	2	0.918988	0.000370198	cs_trend_up
GO:0002730	regulation of dendritic cell cytokine production	BP	11	0.000370198	2	0.918988	0.000370198	cs_trend_up
GO:0045111	intermediate filament cytoskeleton	CC	29	0.738215	46	0.000372689	0.000372689	cs_trend_down
GO:0016667	oxidoreductase activity, acting on a sulfur group of donors	MF	24	0.000384699	7	0.961595	0.000384699	cs_trend_up
GO:1903901	negative regulation of viral life cycle	BP	14	0.000384879	3	0.933033	0.000384879	cs_trend_up
GO:0046639	negative regulation of alpha-beta T cell differentiation	BP	14	0.000384879	1	0.997913	0.000384879	cs_trend_up
GO:0017116	single-stranded DNA helicase activity	MF	14	0.000384879	0	1	0.000384879	cs_trend_up
GO:0097242	amyloid-beta clearance	BP	18	0.00038819	5	0.916119	0.00038819	cs_trend_up
GO:0034641	cellular nitrogen compound metabolic process	BP	1443	0.000390917	1167	0.997873	0.000390917	cs_trend_up
GO:0051236	establishment of RNA localization	BP	57	0.000399402	16	0.999977	0.000399402	cs_trend_up
GO:0061572	actin filament bundle organization	BP	57	0.000399402	31	0.797899	0.000399402	cs_trend_up
GO:0008236	serine-type peptidase activity	MF	49	0.000401281	26	0.765195	0.000401281	cs_trend_up
GO:1905820	positive regulation of chromosome separation	BP	16	0.000405524	5	0.822579	0.000405524	cs_trend_up
GO:0002719	negative regulation of cytokine production involved in immune response	BP	16	0.000405524	5	0.822579	0.000405524	cs_trend_up
GO:1901976	regulation of cell cycle checkpoint	BP	21	0.000408482	0	1	0.000408482	cs_trend_up
GO:0006911	phagocytosis, engulfment	BP	21	0.000408482	5	0.978159	0.000408482	cs_trend_up
GO:0043300	regulation of leukocyte degranulation	BP	21	0.000408482	3	0.998483	0.000408482	cs_trend_up
GO:0006023	aminoglycan biosynthetic process	BP	31	0.000414188	12	0.914681	0.000414188	cs_trend_up
GO:0050830	defense response to Gram-positive bacterium	BP	31	0.000414188	11	0.953693	0.000414188	cs_trend_up
GO:0051046	regulation of secretion	BP	155	0.000417672	103	0.850368	0.000417672	cs_trend_up
GO:0045814	negative regulation of gene expression, epigenetic	BP	47	0.000417928	15	0.998778	0.000417928	cs_trend_up
GO:0035306	positive regulation of dephosphorylation	BP	25	0.000420189	11	0.707501	0.000420189	cs_trend_up
GO:0007062	sister chromatid cohesion	BP	25	0.000420189	4	0.999319	0.000420189	cs_trend_up
GO:0045638	negative regulation of myeloid cell differentiation	BP	32	0.000426754	16	0.647389	0.000426754	cs_trend_up
GO:0001540	amyloid-beta binding	MF	32	0.000426754	14	0.830189	0.000426754	cs_trend_up
GO:1903894	regulation of IRE1-mediated unfolded protein response	BP	10	0.000435604	0	1	0.000435604	cs_trend_up
GO:0002679	respiratory burst involved in defense response	BP	10	0.000435604	2	0.875838	0.000435604	cs_trend_up
GO:0036005	response to macrophage colony-stimulating factor	BP	10	0.000435604	1	0.976617	0.000435604	cs_trend_up
GO:0001931	uropod	CC	10	0.000435604	0	1	0.000435604	cs_trend_up
GO:0044194	cytolytic granule	CC	10	0.000435604	0	1	0.000435604	cs_trend_up
GO:0035578	azurophil granule lumen	CC	33	0.000437056	10	0.990555	0.000437056	cs_trend_up
GO:0045766	positive regulation of angiogenesis	BP	54	0.000437253	28	0.852021	0.000437253	cs_trend_up
GO:1901992	positive regulation of mitotic cell cycle phase transition	BP	35	0.000451365	12	0.980774	0.000451365	cs_trend_up
GO:0031252	cell leading edge	CC	128	0.00045806	69	0.996812	0.00045806	cs_trend_up
GO:1905821	positive regulation of chromosome condensation	BP	7	0.000459332	1	0.883014	0.000459332	cs_trend_up
GO:0072423	response to DNA damage checkpoint signaling	BP	7	0.000459332	1	0.883014	0.000459332	cs_trend_up
GO:2000425	regulation of apoptotic cell clearance	BP	7	0.000459332	0	1	0.000459332	cs_trend_up
GO:0002858	regulation of natural killer cell mediated cytotoxicity directed against tumor cell target	BP	7	0.000459332	1	0.883014	0.000459332	cs_trend_up
GO:0035744	T-helper 1 cell cytokine production	BP	7	0.000459332	1	0.883014	0.000459332	cs_trend_up
GO:2000554	regulation of T-helper 1 cell cytokine production	BP	7	0.000459332	1	0.883014	0.000459332	cs_trend_up
GO:2000556	positive regulation of T-helper 1 cell cytokine production	BP	7	0.000459332	1	0.883014	0.000459332	cs_trend_up
GO:0097527	necroptotic signaling pathway	BP	7	0.000459332	0	1	0.000459332	cs_trend_up
GO:0032621	interleukin-18 production	BP	7	0.000459332	1	0.883014	0.000459332	cs_trend_up
GO:0032661	regulation of interleukin-18 production	BP	7	0.000459332	1	0.883014	0.000459332	cs_trend_up
GO:0002676	regulation of chronic inflammatory response	BP	7	0.000459332	0	1	0.000459332	cs_trend_up
GO:0034342	response to type III interferon	BP	7	0.000459332	1	0.883014	0.000459332	cs_trend_up
GO:0002424	T cell mediated immune response to tumor cell	BP	7	0.000459332	0	1	0.000459332	cs_trend_up
GO:0106015	negative regulation of inflammatory response to wounding	BP	7	0.000459332	1	0.883014	0.000459332	cs_trend_up
GO:0032627	interleukin-23 production	BP	7	0.000459332	0	1	0.000459332	cs_trend_up
GO:0032667	regulation of interleukin-23 production	BP	7	0.000459332	0	1	0.000459332	cs_trend_up
GO:0000796	condensin complex	CC	7	0.000459332	1	0.883014	0.000459332	cs_trend_up
GO:0072559	NLRP3 inflammasome complex	CC	7	0.000459332	0	1	0.000459332	cs_trend_up
GO:0030061	mitochondrial crista	CC	7	0.000459332	0	1	0.000459332	cs_trend_up
GO:0004875	complement receptor activity	MF	7	0.000459332	0	1	0.000459332	cs_trend_up
GO:0004726	non-membrane spanning protein tyrosine phosphatase activity	MF	7	0.000459332	0	1	0.000459332	cs_trend_up
GO:0046461	neutral lipid catabolic process	BP	5	0.809063	14	0.000467725	0.000467725	cs_trend_down
GO:0046464	acylglycerol catabolic process	BP	5	0.809063	14	0.000467725	0.000467725	cs_trend_down
GO:0001916	positive regulation of T cell mediated cytotoxicity	BP	19	0.000469055	5	0.948408	0.000469055	cs_trend_up
GO:0051084	'de novo' post-translational protein folding	BP	19	0.000469055	5	0.948408	0.000469055	cs_trend_up
GO:0006397	mRNA processing	BP	146	0.000469173	58	1	0.000469173	cs_trend_up
GO:1902806	regulation of cell cycle G1/S phase transition	BP	63	0.000476385	29	0.980831	0.000476385	cs_trend_up
GO:0062208	positive regulation of pattern recognition receptor signaling pathway	BP	27	0.000481204	9	0.95041	0.000481204	cs_trend_up
GO:1901361	organic cyclic compound catabolic process	BP	171	0.00048325	111	0.940147	0.00048325	cs_trend_up
GO:0030662	coated vesicle membrane	CC	67	0.000488655	34	0.948015	0.000488655	cs_trend_up
GO:0008514	organic anion transmembrane transporter activity	MF	67	0.000488655	38	0.813494	0.000488655	cs_trend_up
GO:0032725	positive regulation of granulocyte macrophage colony-stimulating factor production	BP	9	0.000489841	2	0.812275	0.000489841	cs_trend_up
GO:1901741	positive regulation of myoblast fusion	BP	9	0.000489841	2	0.812275	0.000489841	cs_trend_up
GO:0071888	macrophage apoptotic process	BP	9	0.000489841	1	0.960005	0.000489841	cs_trend_up
GO:0002836	positive regulation of response to tumor cell	BP	9	0.000489841	1	0.960005	0.000489841	cs_trend_up
GO:0002839	positive regulation of immune response to tumor cell	BP	9	0.000489841	1	0.960005	0.000489841	cs_trend_up
GO:0043301	negative regulation of leukocyte degranulation	BP	9	0.000489841	1	0.960005	0.000489841	cs_trend_up
GO:0000727	double-strand break repair via break-induced replication	BP	9	0.000489841	1	0.960005	0.000489841	cs_trend_up
GO:0031261	DNA replication preinitiation complex	CC	9	0.000489841	0	1	0.000489841	cs_trend_up
GO:0001848	complement binding	MF	9	0.000489841	1	0.960005	0.000489841	cs_trend_up
GO:0050664	oxidoreductase activity, acting on NAD(P)H, oxygen as acceptor	MF	9	0.000489841	2	0.812275	0.000489841	cs_trend_up
GO:0030695	GTPase regulator activity	MF	145	0.000492575	101	0.659747	0.000492575	cs_trend_up
GO:0060589	nucleoside-triphosphatase regulator activity	MF	145	0.000492575	101	0.659747	0.000492575	cs_trend_up
GO:0032770	positive regulation of monooxygenase activity	BP	13	0.000496274	3	0.902211	0.000496274	cs_trend_up
GO:0006490	oligosaccharide-lipid intermediate biosynthetic process	BP	13	0.000496274	1	0.996429	0.000496274	cs_trend_up
GO:0060339	negative regulation of type I interferon-mediated signaling pathway	BP	13	0.000496274	2	0.973332	0.000496274	cs_trend_up
GO:0032740	positive regulation of interleukin-17 production	BP	13	0.000496274	2	0.973332	0.000496274	cs_trend_up
GO:0006268	DNA unwinding involved in DNA replication	BP	13	0.000496274	1	0.996429	0.000496274	cs_trend_up
GO:0048660	regulation of smooth muscle cell proliferation	BP	49	0.000499921	28	0.632091	0.000499921	cs_trend_up
GO:0051017	actin filament bundle assembly	BP	56	0.000503134	31	0.771891	0.000503134	cs_trend_up
GO:0048524	positive regulation of viral process	BP	28	0.000506519	7	0.994612	0.000506519	cs_trend_up
GO:0033089	positive regulation of T cell differentiation in thymus	BP	8	0.000510328	0	1	0.000510328	cs_trend_up
GO:0031055	chromatin remodeling at centromere	BP	8	0.000510328	1	0.931595	0.000510328	cs_trend_up
GO:0034080	CENP-A containing chromatin assembly	BP	8	0.000510328	1	0.931595	0.000510328	cs_trend_up
GO:0002423	natural killer cell mediated immune response to tumor cell	BP	8	0.000510328	1	0.931595	0.000510328	cs_trend_up
GO:0002291	T cell activation via T cell receptor contact with antigen bound to MHC molecule on antigen presenting cell	BP	8	0.000510328	1	0.931595	0.000510328	cs_trend_up
GO:0002883	regulation of hypersensitivity	BP	8	0.000510328	2	0.721073	0.000510328	cs_trend_up
GO:0032817	regulation of natural killer cell proliferation	BP	8	0.000510328	1	0.931595	0.000510328	cs_trend_up
GO:0106014	regulation of inflammatory response to wounding	BP	8	0.000510328	1	0.931595	0.000510328	cs_trend_up
GO:1903238	positive regulation of leukocyte tethering or rolling	BP	8	0.000510328	1	0.931595	0.000510328	cs_trend_up
GO:0034975	protein folding in endoplasmic reticulum	BP	8	0.000510328	0	1	0.000510328	cs_trend_up
GO:0060397	growth hormone receptor signaling pathway via JAK-STAT	BP	8	0.000510328	0	1	0.000510328	cs_trend_up
GO:0019774	proteasome core complex, beta-subunit complex	CC	8	0.000510328	0	1	0.000510328	cs_trend_up
GO:0140142	nucleocytoplasmic carrier activity	MF	17	0.000517343	3	0.986684	0.000517343	cs_trend_up
GO:0005096	GTPase activator activity	MF	84	0.000526929	54	0.630915	0.000526929	cs_trend_up
GO:0000018	regulation of DNA recombination	BP	46	0.000534736	16	0.996381	0.000534736	cs_trend_up
GO:0033622	integrin activation	BP	15	0.000535356	1	0.999068	0.000535356	cs_trend_up
GO:0016485	protein processing	BP	73	0.000535756	42	0.832927	0.000535756	cs_trend_up
GO:0022627	cytosolic small ribosomal subunit	CC	3	0.999556	20	0.000539242	0.000539242	cs_trend_down
GO:0071375	cellular response to peptide hormone stimulus	BP	86	0.000557914	44	0.984785	0.000557914	cs_trend_up
GO:0035825	homologous recombination	BP	24	0.000560919	6	0.98718	0.000560919	cs_trend_up
GO:0000079	regulation of cyclin-dependent protein serine/threonine kinase activity	BP	31	0.000562204	6	0.999701	0.000562204	cs_trend_up
GO:0046503	glycerolipid catabolic process	BP	13	0.46861	22	0.000562985	0.000562985	cs_trend_down
GO:0043588	skin development	BP	72	0.523141	90	0.000566316	0.000566316	cs_trend_down
GO:0061041	regulation of wound healing	BP	42	0.000573136	20	0.865825	0.000573136	cs_trend_up
GO:0008037	cell recognition	BP	42	0.000573136	24	0.559284	0.000573136	cs_trend_up
GO:1904029	regulation of cyclin-dependent protein kinase activity	BP	32	0.000574462	6	0.999837	0.000574462	cs_trend_up
GO:0019915	lipid storage	BP	34	0.000590618	18	0.604711	0.000590618	cs_trend_up
GO:0034599	cellular response to oxidative stress	BP	78	0.000593025	46	0.822916	0.000593025	cs_trend_up
GO:1990823	response to leukemia inhibitory factor	BP	38	0.000595206	11	0.998084	0.000595206	cs_trend_up
GO:1903530	regulation of secretion by cell	BP	143	0.000604726	93	0.886064	0.000604726	cs_trend_up
GO:0009593	detection of chemical stimulus	BP	18	0.000627729	7	0.719549	0.000627729	cs_trend_up
GO:0002577	regulation of antigen processing and presentation	BP	12	0.00063526	1	0.993891	0.00063526	cs_trend_up
GO:0090266	regulation of mitotic cell cycle spindle assembly checkpoint	BP	12	0.00063526	0	1	0.00063526	cs_trend_up
GO:1903504	regulation of mitotic spindle checkpoint	BP	12	0.00063526	0	1	0.00063526	cs_trend_up
GO:2001185	regulation of CD8-positive, alpha-beta T cell activation	BP	12	0.00063526	2	0.958144	0.00063526	cs_trend_up
GO:0060396	growth hormone receptor signaling pathway	BP	12	0.00063526	2	0.958144	0.00063526	cs_trend_up
GO:0046700	heterocycle catabolic process	BP	161	0.000640781	102	0.961438	0.000640781	cs_trend_up
GO:0030162	regulation of proteolysis	BP	165	0.000644318	108	0.926323	0.000644318	cs_trend_up
GO:0031072	heat shock protein binding	MF	46	0.000668109	19	0.976894	0.000668109	cs_trend_up
GO:0007080	mitotic metaphase chromosome alignment	BP	27	0.000671944	7	0.992396	0.000671944	cs_trend_up
GO:0036230	granulocyte activation	BP	22	0.00068807	5	0.989422	0.00068807	cs_trend_up
GO:0042446	hormone biosynthetic process	BP	22	0.00068807	9	0.763728	0.00068807	cs_trend_up
GO:0050673	epithelial cell proliferation	BP	122	0.000690332	72	0.969444	0.000690332	cs_trend_up
GO:0030212	hyaluronan metabolic process	BP	14	0.000705671	2	0.986608	0.000705671	cs_trend_up
GO:0000910	cytokinesis	BP	62	0.000710842	30	0.966705	0.000710842	cs_trend_up
GO:0007411	axon guidance	BP	36	0.964441	61	0.000717927	0.000717927	cs_trend_down
GO:0097485	neuron projection guidance	BP	36	0.964441	61	0.000717927	0.000717927	cs_trend_down
GO:0045132	meiotic chromosome segregation	BP	29	0.000722071	14	0.693044	0.000722071	cs_trend_up
GO:0034762	regulation of transmembrane transport	BP	116	0.000731317	68	0.966601	0.000731317	cs_trend_up
GO:0045095	keratin filament	CC	7	0.874291	18	0.000735895	0.000735895	cs_trend_down
GO:0043270	positive regulation of monoatomic ion transport	BP	61	0.000739269	29	0.97197	0.000739269	cs_trend_up
GO:0033209	tumor necrosis factor-mediated signaling pathway	BP	40	0.00074835	15	0.983248	0.00074835	cs_trend_up
GO:0060761	negative regulation of response to cytokine stimulus	BP	31	0.00075483	14	0.81396	0.00075483	cs_trend_up
GO:0003333	amino acid transmembrane transport	BP	31	0.00075483	10	0.982941	0.00075483	cs_trend_up
GO:0090398	cellular senescence	BP	39	0.000757835	14	0.987572	0.000757835	cs_trend_up
GO:0070161	anchoring junction	CC	247	0.000764627	184	0.702705	0.000764627	cs_trend_up
GO:0050657	nucleic acid transport	BP	55	0.000768092	16	0.999962	0.000768092	cs_trend_up
GO:0050658	RNA transport	BP	55	0.000768092	16	0.999962	0.000768092	cs_trend_up
GO:0051168	nuclear export	BP	60	0.000768579	22	0.999386	0.000768579	cs_trend_up
GO:1904062	regulation of monoatomic cation transmembrane transport	BP	79	0.000770332	42	0.961837	0.000770332	cs_trend_up
GO:0036464	cytoplasmic ribonucleoprotein granule	CC	79	0.000770332	38	0.992896	0.000770332	cs_trend_up
GO:0044242	cellular lipid catabolic process	BP	40	0.938588	64	0.000770667	0.000770667	cs_trend_down
GO:1990830	cellular response to leukemia inhibitory factor	BP	37	0.000771742	10	0.999	0.000771742	cs_trend_up
GO:0005643	nuclear pore	CC	37	0.000771742	7	0.999974	0.000771742	cs_trend_up
GO:0003158	endothelium development	BP	48	0.000786388	13	0.99993	0.000786388	cs_trend_up
GO:0030057	desmosome	CC	1	0.999563	14	0.000794988	0.000794988	cs_trend_down
GO:0034399	nuclear periphery	CC	54	0.000795333	26	0.945112	0.000795333	cs_trend_up
GO:0045862	positive regulation of proteolysis	BP	104	0.000804124	58	0.979171	0.000804124	cs_trend_up
GO:1902969	mitotic DNA replication	BP	11	0.000804939	1	0.989549	0.000804939	cs_trend_up
GO:0048535	lymph node development	BP	11	0.000804939	0	1	0.000804939	cs_trend_up
GO:0071634	regulation of transforming growth factor beta production	BP	20	0.000831623	2	0.999711	0.000831623	cs_trend_up
GO:0070266	necroptotic process	BP	20	0.000831623	3	0.998105	0.000831623	cs_trend_up
GO:0009725	response to hormone	BP	215	0.00083255	152	0.858619	0.00083255	cs_trend_up
GO:0045124	regulation of bone resorption	BP	17	0.000840765	4	0.962215	0.000840765	cs_trend_up
GO:0002504	antigen processing and presentation of peptide or polysaccharide antigen via MHC class II	BP	17	0.000840765	3	0.989216	0.000840765	cs_trend_up
GO:0005198	structural molecule activity	MF	117	0.999828	173	0.000848971	0.000848971	cs_trend_down
GO:0051087	protein-folding chaperone binding	MF	45	0.000851617	23	0.83008	0.000851617	cs_trend_up
GO:0044282	small molecule catabolic process	BP	75	0.740607	97	0.000863665	0.000863665	cs_trend_down
GO:0045931	positive regulation of mitotic cell cycle	BP	44	0.000872538	18	0.97718	0.000872538	cs_trend_up
GO:0043547	positive regulation of GTPase activity	BP	69	0.000883201	46	0.454833	0.000883201	cs_trend_up
GO:0007260	tyrosine phosphorylation of STAT protein	BP	26	0.000891539	11	0.817213	0.000891539	cs_trend_up
GO:0043087	regulation of GTPase activity	BP	88	0.000899819	55	0.781283	0.000899819	cs_trend_up
GO:0036408	histone H3K14 acetyltransferase activity	MF	0	1	7	0.000902078	0.000902078	cs_trend_down
GO:0045446	endothelial cell differentiation	BP	42	0.00091226	11	0.999816	0.00091226	cs_trend_up
GO:0035590	purinergic nucleotide receptor signaling pathway	BP	15	0.000919439	2	0.993358	0.000919439	cs_trend_up
GO:0035872	nucleotide-binding domain, leucine rich repeat containing receptor signaling pathway	BP	15	0.000919439	5	0.796083	0.000919439	cs_trend_up
GO:0071604	transforming growth factor beta production	BP	21	0.000921282	3	0.999032	0.000921282	cs_trend_up
GO:0010543	regulation of platelet activation	BP	21	0.000921282	5	0.984743	0.000921282	cs_trend_up
GO:0043154	negative regulation of cysteine-type endopeptidase activity involved in apoptotic process	BP	21	0.000921282	4	0.995532	0.000921282	cs_trend_up
GO:0042531	positive regulation of tyrosine phosphorylation of STAT protein	BP	21	0.000921282	9	0.71179	0.000921282	cs_trend_up
GO:0001885	endothelial cell development	BP	27	0.00092552	4	0.999881	0.00092552	cs_trend_up
GO:1904356	regulation of telomere maintenance via telomere lengthening	BP	27	0.00092552	6	0.997912	0.00092552	cs_trend_up
GO:1903306	negative regulation of regulated secretory pathway	BP	13	0.0009282	3	0.918952	0.0009282	cs_trend_up
GO:1990391	DNA repair complex	CC	13	0.0009282	1	0.99727	0.0009282	cs_trend_up
GO:0005730	nucleolus	CC	283	0.000932088	173	0.999957	0.000932088	cs_trend_up
GO:0014059	regulation of dopamine secretion	BP	4	0.827804	12	0.000940254	0.000940254	cs_trend_down
GO:0001944	vasculature development	BP	205	0.000942713	125	0.998365	0.000942713	cs_trend_up
GO:0034765	regulation of monoatomic ion transmembrane transport	BP	87	0.000943801	49	0.94539	0.000943801	cs_trend_up
GO:0071897	DNA biosynthetic process	BP	63	0.000967037	26	0.997643	0.000967037	cs_trend_up
GO:0001568	blood vessel development	BP	197	0.000971023	120	0.997793	0.000971023	cs_trend_up
GO:0120254	olefinic compound metabolic process	BP	31	0.544419	44	0.000975607	0.000975607	cs_trend_down
GO:0051702	biological process involved in interaction with symbiont	BP	38	0.000977823	14	0.983858	0.000977823	cs_trend_up
GO:0070330	aromatase activity	MF	2	0.943851	10	0.000983424	0.000983424	cs_trend_down
GO:0002691	regulation of cellular extravasation	BP	18	0.000983887	5	0.93917	0.000983887	cs_trend_up
GO:1904646	cellular response to amyloid-beta	BP	18	0.000983887	8	0.60194	0.000983887	cs_trend_up
GO:0010934	macrophage cytokine production	BP	18	0.000983887	5	0.93917	0.000983887	cs_trend_up
GO:0010935	regulation of macrophage cytokine production	BP	18	0.000983887	5	0.93917	0.000983887	cs_trend_up
GO:0002088	lens development in camera-type eye	BP	12	0.905397	26	0.000989985	0.000989985	cs_trend_down
GO:1902532	negative regulation of intracellular signal transduction	BP	156	0.000991402	99	0.962842	0.000991402	cs_trend_up
GO:0061077	chaperone-mediated protein folding	BP	30	0.000991491	10	0.977296	0.000991491	cs_trend_up
GO:0010810	regulation of cell-substrate adhesion	BP	70	0.00099206	34	0.984576	0.00099206	cs_trend_up
GO:0044270	cellular nitrogen compound catabolic process	BP	160	0.000993199	102	0.963422	0.000993199	cs_trend_up
GO:0005793	endoplasmic reticulum-Golgi intermediate compartment	CC	47	0.000996738	25	0.801433	0.000996738	cs_trend_up
GO:0070230	positive regulation of lymphocyte apoptotic process	BP	10	0.00100509	1	0.982122	0.00100509	cs_trend_up
GO:0010820	positive regulation of T cell chemotaxis	BP	10	0.00100509	2	0.899556	0.00100509	cs_trend_up
GO:0001768	establishment of T cell polarity	BP	10	0.00100509	1	0.982122	0.00100509	cs_trend_up
GO:0090713	immunological memory process	BP	10	0.00100509	1	0.982122	0.00100509	cs_trend_up
GO:0031254	cell trailing edge	CC	10	0.00100509	0	1	0.00100509	cs_trend_up
GO:0000077	DNA damage checkpoint signaling	BP	46	0.00102612	12	0.999944	0.00102612	cs_trend_up
GO:0014074	response to purine-containing compound	BP	45	0.00105533	26	0.627136	0.00105533	cs_trend_up
GO:0140098	catalytic activity, acting on RNA	MF	118	0.00105699	45	1	0.00105699	cs_trend_up
GO:0022617	extracellular matrix disassembly	BP	23	0.0010717	3	0.999753	0.0010717	cs_trend_up
GO:0019083	viral transcription	BP	23	0.0010717	4	0.998712	0.0010717	cs_trend_up
GO:1905368	peptidase complex	CC	44	0.00108421	11	0.999947	0.00108421	cs_trend_up
GO:0043167	ion binding	MF	1371	0.00108548	1164	0.756891	0.00108548	cs_trend_up
GO:0046822	regulation of nucleocytoplasmic transport	BP	43	0.00111261	21	0.879505	0.00111261	cs_trend_up
GO:0004252	serine-type endopeptidase activity	MF	43	0.00111261	24	0.680351	0.00111261	cs_trend_up
GO:0045047	protein targeting to ER	BP	19	0.0011158	3	0.99705	0.0011158	cs_trend_up
GO:0043277	apoptotic cell clearance	BP	19	0.0011158	6	0.911396	0.0011158	cs_trend_up
GO:0042119	neutrophil activation	BP	19	0.0011158	3	0.99705	0.0011158	cs_trend_up
GO:0032741	positive regulation of interleukin-18 production	BP	5	0.00112223	0	1	0.00112223	cs_trend_up
GO:0140639	positive regulation of pyroptosis	BP	5	0.00112223	0	1	0.00112223	cs_trend_up
GO:0140970	AIM2 inflammasome complex assembly	BP	5	0.00112223	0	1	0.00112223	cs_trend_up
GO:0034155	regulation of toll-like receptor 7 signaling pathway	BP	5	0.00112223	0	1	0.00112223	cs_trend_up
GO:0034158	toll-like receptor 8 signaling pathway	BP	5	0.00112223	0	1	0.00112223	cs_trend_up
GO:1903969	regulation of response to macrophage colony-stimulating factor	BP	5	0.00112223	0	1	0.00112223	cs_trend_up
GO:1903972	regulation of cellular response to macrophage colony-stimulating factor stimulus	BP	5	0.00112223	0	1	0.00112223	cs_trend_up
GO:0045590	negative regulation of regulatory T cell differentiation	BP	5	0.00112223	0	1	0.00112223	cs_trend_up
GO:0002835	negative regulation of response to tumor cell	BP	5	0.00112223	0	1	0.00112223	cs_trend_up
GO:0002838	negative regulation of immune response to tumor cell	BP	5	0.00112223	0	1	0.00112223	cs_trend_up
GO:0002322	B cell proliferation involved in immune response	BP	5	0.00112223	0	1	0.00112223	cs_trend_up
GO:0032497	detection of lipopolysaccharide	BP	5	0.00112223	0	1	0.00112223	cs_trend_up
GO:1904906	positive regulation of endothelial cell-matrix adhesion via fibronectin	BP	5	0.00112223	0	1	0.00112223	cs_trend_up
GO:0002238	response to molecule of fungal origin	BP	5	0.00112223	0	1	0.00112223	cs_trend_up
GO:2000503	positive regulation of natural killer cell chemotaxis	BP	5	0.00112223	0	1	0.00112223	cs_trend_up
GO:0046696	lipopolysaccharide receptor complex	CC	5	0.00112223	0	1	0.00112223	cs_trend_up
GO:0071746	IgA immunoglobulin complex, circulating	CC	5	0.00112223	0	1	0.00112223	cs_trend_up
GO:0071749	polymeric IgA immunoglobulin complex	CC	5	0.00112223	0	1	0.00112223	cs_trend_up
GO:0071751	secretory IgA immunoglobulin complex	CC	5	0.00112223	0	1	0.00112223	cs_trend_up
GO:0033018	sarcoplasmic reticulum lumen	CC	5	0.00112223	0	1	0.00112223	cs_trend_up
GO:0019960	C-X3-C chemokine binding	MF	5	0.00112223	0	1	0.00112223	cs_trend_up
GO:0004579	dolichyl-diphosphooligosaccharide-protein glycotransferase activity	MF	5	0.00112223	0	1	0.00112223	cs_trend_up
GO:0031726	CCR1 chemokine receptor binding	MF	5	0.00112223	0	1	0.00112223	cs_trend_up
GO:0045569	TRAIL binding	MF	5	0.00112223	0	1	0.00112223	cs_trend_up
GO:0019369	arachidonic acid metabolic process	BP	10	0.80431	21	0.00112386	0.00112386	cs_trend_down
GO:0019883	antigen processing and presentation of endogenous antigen	BP	16	0.0011271	4	0.945776	0.0011271	cs_trend_up
GO:0071007	U2-type catalytic step 2 spliceosome	CC	16	0.0011271	3	0.983587	0.0011271	cs_trend_up
GO:0015035	protein-disulfide reductase activity	MF	16	0.0011271	3	0.983587	0.0011271	cs_trend_up
GO:2000107	negative regulation of leukocyte apoptotic process	BP	24	0.00113217	8	0.945385	0.00113217	cs_trend_up
GO:0030374	nuclear receptor coactivator activity	MF	24	0.00113217	7	0.975901	0.00113217	cs_trend_up
GO:0061013	regulation of mRNA catabolic process	BP	63	0.00114482	28	0.993152	0.00114482	cs_trend_up
GO:0048659	smooth muscle cell proliferation	BP	49	0.00114572	29	0.625342	0.00114572	cs_trend_up
GO:0043523	regulation of neuron apoptotic process	BP	70	0.00116098	43	0.725933	0.00116098	cs_trend_up
GO:0033559	unsaturated fatty acid metabolic process	BP	23	0.669477	36	0.00116785	0.00116785	cs_trend_down
GO:0043542	endothelial cell migration	BP	73	0.00118051	35	0.991333	0.00118051	cs_trend_up
GO:0030163	protein catabolic process	BP	274	0.00118669	189	0.981019	0.00118669	cs_trend_up
GO:0007254	JNK cascade	BP	58	0.00118803	29	0.947664	0.00118803	cs_trend_up
GO:0051020	GTPase binding	MF	101	0.00119519	55	0.988038	0.00119519	cs_trend_up
GO:0006488	dolichol-linked oligosaccharide biosynthetic process	BP	12	0.00121729	1	0.99533	0.00121729	cs_trend_up
GO:0071378	cellular response to growth hormone stimulus	BP	12	0.00121729	2	0.966559	0.00121729	cs_trend_up
GO:0036120	cellular response to platelet-derived growth factor stimulus	BP	12	0.00121729	4	0.726988	0.00121729	cs_trend_up
GO:0006760	folic acid-containing compound metabolic process	BP	14	0.00122594	1	0.99878	0.00122594	cs_trend_up
GO:1904994	regulation of leukocyte adhesion to vascular endothelial cell	BP	14	0.00122594	3	0.954663	0.00122594	cs_trend_up
GO:0072672	neutrophil extravasation	BP	9	0.00122758	2	0.847038	0.00122758	cs_trend_up
GO:0002517	T cell tolerance induction	BP	9	0.00122758	1	0.969419	0.00122758	cs_trend_up
GO:0002468	dendritic cell antigen processing and presentation	BP	9	0.00122758	1	0.969419	0.00122758	cs_trend_up
GO:0090232	positive regulation of spindle checkpoint	BP	9	0.00122758	0	1	0.00122758	cs_trend_up
GO:0030214	hyaluronan catabolic process	BP	9	0.00122758	1	0.969419	0.00122758	cs_trend_up
GO:0007100	mitotic centrosome separation	BP	9	0.00122758	0	1	0.00122758	cs_trend_up
GO:0048291	isotype switching to IgG isotypes	BP	9	0.00122758	0	1	0.00122758	cs_trend_up
GO:0008250	oligosaccharyltransferase complex	CC	9	0.00122758	0	1	0.00122758	cs_trend_up
GO:0036094	small molecule binding	MF	1410	0.00123048	1202	0.729325	0.00123048	cs_trend_up
GO:0072599	establishment of protein localization to endoplasmic reticulum	BP	20	0.00123462	3	0.998483	0.00123462	cs_trend_up
GO:0043331	response to dsRNA	BP	20	0.00123462	5	0.978159	0.00123462	cs_trend_up
GO:0002762	negative regulation of myeloid leukocyte differentiation	BP	20	0.00123462	7	0.879784	0.00123462	cs_trend_up
GO:0004532	RNA exonuclease activity	MF	20	0.00123462	5	0.978159	0.00123462	cs_trend_up
GO:0044391	ribosomal subunit	CC	30	0.99931	62	0.00123549	0.00123549	cs_trend_down
GO:0010721	negative regulation of cell development	BP	75	0.00124967	50	0.53323	0.00124967	cs_trend_up
GO:0016811	hydrolase activity, acting on carbon-nitrogen (but not peptide) bonds, in linear amides	MF	13	0.899439	27	0.00125255	0.00125255	cs_trend_down
GO:0001667	ameboidal-type cell migration	BP	128	0.0012549	72	0.995088	0.0012549	cs_trend_up
GO:0071013	catalytic step 2 spliceosome	CC	36	0.00127867	8	0.999877	0.00127867	cs_trend_up
GO:0033002	muscle cell proliferation	BP	64	0.00129321	37	0.819089	0.00129321	cs_trend_up
GO:0032993	protein-DNA complex	CC	320	0.0013026	221	0.993542	0.0013026	cs_trend_up
GO:0070167	regulation of biomineral tissue development	BP	34	0.00130642	17	0.763081	0.00130642	cs_trend_up
GO:0042982	amyloid precursor protein metabolic process	BP	30	0.00131346	14	0.796622	0.00131346	cs_trend_up
GO:0006402	mRNA catabolic process	BP	80	0.00131768	37	0.997899	0.00131768	cs_trend_up
GO:0061515	myeloid cell development	BP	32	0.00131943	13	0.931897	0.00131943	cs_trend_up
GO:0019730	antimicrobial humoral response	BP	32	0.00131943	15	0.818967	0.00131943	cs_trend_up
GO:0002474	antigen processing and presentation of peptide antigen via MHC class I	BP	17	0.00132162	3	0.99128	0.00132162	cs_trend_up
GO:0141085	regulation of inflammasome-mediated signaling pathway	BP	17	0.00132162	5	0.916119	0.00132162	cs_trend_up
GO:0045943	positive regulation of transcription by RNA polymerase I	BP	17	0.00132162	5	0.916119	0.00132162	cs_trend_up
GO:1903311	regulation of mRNA metabolic process	BP	91	0.00133203	36	0.999987	0.00133203	cs_trend_up
GO:0008094	ATP-dependent activity, acting on DNA	MF	44	0.00133977	8	0.999999	0.00133977	cs_trend_up
GO:1990234	transferase complex	CC	241	0.00134409	146	0.999846	0.00134409	cs_trend_up
GO:0071855	neuropeptide receptor binding	MF	1	0.984445	9	0.00134627	0.00134627	cs_trend_down
GO:0001503	ossification	BP	117	0.00139008	77	0.819137	0.00139008	cs_trend_up
GO:1902749	regulation of cell cycle G2/M phase transition	BP	42	0.00141696	17	0.980032	0.00141696	cs_trend_up
GO:2001238	positive regulation of extrinsic apoptotic signaling pathway	BP	22	0.00143008	4	0.99804	0.00143008	cs_trend_up
GO:0033632	regulation of cell-cell adhesion mediated by integrin	BP	8	0.00144729	2	0.770606	0.00144729	cs_trend_up
GO:0033625	positive regulation of integrin activation	BP	8	0.00144729	0	1	0.00144729	cs_trend_up
GO:0002645	positive regulation of tolerance induction	BP	8	0.00144729	0	1	0.00144729	cs_trend_up
GO:0098712	L-glutamate import across plasma membrane	BP	8	0.00144729	1	0.947694	0.00144729	cs_trend_up
GO:0051177	meiotic sister chromatid cohesion	BP	8	0.00144729	1	0.947694	0.00144729	cs_trend_up
GO:0150078	positive regulation of neuroinflammatory response	BP	8	0.00144729	1	0.947694	0.00144729	cs_trend_up
GO:0061760	antifungal innate immune response	BP	8	0.00144729	1	0.947694	0.00144729	cs_trend_up
GO:0042555	MCM complex	CC	8	0.00144729	0	1	0.00144729	cs_trend_up
GO:0032393	MHC class I receptor activity	MF	8	0.00144729	0	1	0.00144729	cs_trend_up
GO:1990247	N6-methyladenosine-containing RNA reader activity	MF	8	0.00144729	2	0.770606	0.00144729	cs_trend_up
GO:0140996	histone H3 kinase activity	MF	8	0.00144729	0	1	0.00144729	cs_trend_up
GO:0006979	response to oxidative stress	BP	116	0.00145985	80	0.669585	0.00145985	cs_trend_up
GO:0000922	spindle pole	CC	61	0.00147364	28	0.988382	0.00147364	cs_trend_up
GO:1901981	phosphatidylinositol phosphate binding	MF	57	0.00147372	35	0.63976	0.00147372	cs_trend_up
GO:0050771	negative regulation of axonogenesis	BP	11	0.855432	23	0.00147893	0.00147893	cs_trend_down
GO:0018209	peptidyl-serine modification	BP	86	0.00148905	53	0.836447	0.00148905	cs_trend_up
GO:0007173	epidermal growth factor receptor signaling pathway	BP	40	0.00149149	12	0.99901	0.00149149	cs_trend_up
GO:0015934	large ribosomal subunit	CC	18	0.995505	41	0.00149642	0.00149642	cs_trend_down
GO:0070232	regulation of T cell apoptotic process	BP	18	0.00149872	6	0.881893	0.00149872	cs_trend_up
GO:0014911	positive regulation of smooth muscle cell migration	BP	18	0.00149872	7	0.776088	0.00149872	cs_trend_up
GO:0051233	spindle midzone	CC	18	0.00149872	6	0.881893	0.00149872	cs_trend_up
GO:0006953	acute-phase response	BP	15	0.00151242	3	0.975202	0.00151242	cs_trend_up
GO:0070198	protein localization to chromosome, telomeric region	BP	15	0.00151242	0	1	0.00151242	cs_trend_up
GO:0035303	regulation of dephosphorylation	BP	39	0.00152708	22	0.637497	0.00152708	cs_trend_up
GO:0021700	developmental maturation	BP	88	0.00154151	54	0.856497	0.00154151	cs_trend_up
GO:0034446	substrate adhesion-dependent cell spreading	BP	38	0.00156112	15	0.975723	0.00156112	cs_trend_up
GO:1903896	positive regulation of IRE1-mediated unfolded protein response	BP	6	0.00157385	0	1	0.00157385	cs_trend_up
GO:0044528	regulation of mitochondrial mRNA stability	BP	6	0.00157385	0	1	0.00157385	cs_trend_up
GO:0002866	positive regulation of acute inflammatory response to antigenic stimulus	BP	6	0.00157385	1	0.847016	0.00157385	cs_trend_up
GO:1904124	microglial cell migration	BP	6	0.00157385	0	1	0.00157385	cs_trend_up
GO:1904139	regulation of microglial cell migration	BP	6	0.00157385	0	1	0.00157385	cs_trend_up
GO:1904141	positive regulation of microglial cell migration	BP	6	0.00157385	0	1	0.00157385	cs_trend_up
GO:0060556	regulation of vitamin D biosynthetic process	BP	6	0.00157385	0	1	0.00157385	cs_trend_up
GO:0038196	type III interferon-mediated signaling pathway	BP	6	0.00157385	1	0.847016	0.00157385	cs_trend_up
GO:0071358	cellular response to type III interferon	BP	6	0.00157385	1	0.847016	0.00157385	cs_trend_up
GO:0010911	regulation of isomerase activity	BP	6	0.00157385	1	0.847016	0.00157385	cs_trend_up
GO:0010912	positive regulation of isomerase activity	BP	6	0.00157385	1	0.847016	0.00157385	cs_trend_up
GO:0046654	tetrahydrofolate biosynthetic process	BP	6	0.00157385	0	1	0.00157385	cs_trend_up
GO:0002840	regulation of T cell mediated immune response to tumor cell	BP	6	0.00157385	0	1	0.00157385	cs_trend_up
GO:0001794	type IIa hypersensitivity	BP	6	0.00157385	0	1	0.00157385	cs_trend_up
GO:0002445	type II hypersensitivity	BP	6	0.00157385	0	1	0.00157385	cs_trend_up
GO:0090673	endothelial cell-matrix adhesion	BP	6	0.00157385	0	1	0.00157385	cs_trend_up
GO:0032829	regulation of CD4-positive, CD25-positive, alpha-beta regulatory T cell differentiation	BP	6	0.00157385	1	0.847016	0.00157385	cs_trend_up
GO:0032831	positive regulation of CD4-positive, CD25-positive, alpha-beta regulatory T cell differentiation	BP	6	0.00157385	1	0.847016	0.00157385	cs_trend_up
GO:0002826	negative regulation of T-helper 1 type immune response	BP	6	0.00157385	0	1	0.00157385	cs_trend_up
GO:0097179	protease inhibitor complex	CC	6	0.00157385	0	1	0.00157385	cs_trend_up
GO:0071745	IgA immunoglobulin complex	CC	6	0.00157385	0	1	0.00157385	cs_trend_up
GO:0071753	IgM immunoglobulin complex	CC	6	0.00157385	0	1	0.00157385	cs_trend_up
GO:0019773	proteasome core complex, alpha-subunit complex	CC	6	0.00157385	0	1	0.00157385	cs_trend_up
GO:0016175	superoxide-generating NAD(P)H oxidase activity	MF	6	0.00157385	1	0.847016	0.00157385	cs_trend_up
GO:0050862	positive regulation of T cell receptor signaling pathway	BP	11	0.00158968	1	0.99201	0.00158968	cs_trend_up
GO:1901978	positive regulation of cell cycle checkpoint	BP	11	0.00158968	0	1	0.00158968	cs_trend_up
GO:0071605	monocyte chemotactic protein-1 production	BP	11	0.00158968	1	0.99201	0.00158968	cs_trend_up
GO:0071637	regulation of monocyte chemotactic protein-1 production	BP	11	0.00158968	1	0.99201	0.00158968	cs_trend_up
GO:0071800	podosome assembly	BP	11	0.00158968	0	1	0.00158968	cs_trend_up
GO:0042542	response to hydrogen peroxide	BP	37	0.00159323	22	0.505002	0.00159323	cs_trend_up
GO:0072396	response to cell cycle checkpoint signaling	BP	7	0.00160461	1	0.910543	0.00160461	cs_trend_up
GO:0072402	response to DNA integrity checkpoint signaling	BP	7	0.00160461	1	0.910543	0.00160461	cs_trend_up
GO:2000109	regulation of macrophage apoptotic process	BP	7	0.00160461	1	0.910543	0.00160461	cs_trend_up
GO:0009396	folic acid-containing compound biosynthetic process	BP	7	0.00160461	0	1	0.00160461	cs_trend_up
GO:0002855	regulation of natural killer cell mediated immune response to tumor cell	BP	7	0.00160461	1	0.910543	0.00160461	cs_trend_up
GO:0097021	lymphocyte migration into lymphoid organs	BP	7	0.00160461	1	0.910543	0.00160461	cs_trend_up
GO:0032819	positive regulation of natural killer cell proliferation	BP	7	0.00160461	1	0.910543	0.00160461	cs_trend_up
GO:2000104	negative regulation of DNA-templated DNA replication	BP	7	0.00160461	2	0.662781	0.00160461	cs_trend_up
GO:1904090	peptidase inhibitor complex	CC	7	0.00160461	1	0.910543	0.00160461	cs_trend_up
GO:0032059	bleb	CC	7	0.00160461	0	1	0.00160461	cs_trend_up
GO:0002483	antigen processing and presentation of endogenous peptide antigen	BP	13	0.00163452	3	0.933033	0.00163452	cs_trend_up
GO:0051051	negative regulation of transport	BP	109	0.00164333	65	0.959425	0.00164333	cs_trend_up
GO:0048534	hematopoietic or lymphoid organ development	BP	35	0.00164995	13	0.979901	0.00164995	cs_trend_up
GO:0046850	regulation of bone remodeling	BP	19	0.00165611	6	0.923585	0.00165611	cs_trend_up
GO:0036297	interstrand cross-link repair	BP	19	0.00165611	6	0.923585	0.00165611	cs_trend_up
GO:0016896	RNA exonuclease activity, producing 5'-phosphomonoesters	MF	19	0.00165611	5	0.968987	0.00165611	cs_trend_up
GO:0070059	intrinsic apoptotic signaling pathway in response to endoplasmic reticulum stress	BP	26	0.00166063	5	0.999312	0.00166063	cs_trend_up
GO:0042058	regulation of epidermal growth factor receptor signaling pathway	BP	26	0.00166063	2	0.999997	0.00166063	cs_trend_up
GO:0009612	response to mechanical stimulus	BP	62	0.00166138	39	0.632852	0.00166138	cs_trend_up
GO:0010469	regulation of signaling receptor activity	BP	33	0.00169325	11	0.989693	0.00169325	cs_trend_up
GO:1902117	positive regulation of organelle assembly	BP	33	0.00169325	13	0.957336	0.00169325	cs_trend_up
GO:1905897	regulation of response to endoplasmic reticulum stress	BP	33	0.00169325	13	0.957336	0.00169325	cs_trend_up
GO:0051851	modulation by host of symbiont process	BP	32	0.0017084	12	0.967499	0.0017084	cs_trend_up
GO:0030330	DNA damage response, signal transduction by p53 class mediator	BP	30	0.00172221	11	0.964213	0.00172221	cs_trend_up
GO:0090307	mitotic spindle assembly	BP	30	0.00172221	8	0.997275	0.00172221	cs_trend_up
GO:0018105	peptidyl-serine phosphorylation	BP	83	0.00172238	53	0.747791	0.00172238	cs_trend_up
GO:0010634	positive regulation of epithelial cell migration	BP	53	0.00173495	23	0.988879	0.00173495	cs_trend_up
GO:0035966	response to topologically incorrect protein	BP	53	0.00173495	23	0.988879	0.00173495	cs_trend_up
GO:0006612	protein targeting to membrane	BP	42	0.00175051	22	0.811688	0.00175051	cs_trend_up
GO:0090022	regulation of neutrophil chemotaxis	BP	16	0.00177751	4	0.954679	0.00177751	cs_trend_up
GO:0007064	mitotic sister chromatid cohesion	BP	16	0.00177751	2	0.997432	0.00177751	cs_trend_up
GO:0051099	positive regulation of binding	BP	41	0.00180218	17	0.974771	0.00180218	cs_trend_up
GO:0019439	aromatic compound catabolic process	BP	161	0.00181195	106	0.944547	0.00181195	cs_trend_up
GO:1901566	organonitrogen compound biosynthetic process	BP	442	0.00182253	334	0.954647	0.00182253	cs_trend_up
GO:0071695	anatomical structure maturation	BP	70	0.00183075	39	0.921068	0.00183075	cs_trend_up
GO:0048668	collateral sprouting	BP	5	0.809063	13	0.00186169	0.00186169	cs_trend_down
GO:0014046	dopamine secretion	BP	5	0.809063	13	0.00186169	0.00186169	cs_trend_down
GO:0034764	positive regulation of transmembrane transport	BP	59	0.00189636	28	0.980763	0.00189636	cs_trend_up
GO:0034767	positive regulation of monoatomic ion transmembrane transport	BP	45	0.00194542	19	0.981573	0.00194542	cs_trend_up
GO:0098754	detoxification	BP	30	0.410919	40	0.00196343	0.00196343	cs_trend_down
GO:0016773	phosphotransferase activity, alcohol group as acceptor	MF	187	0.001969	132	0.85446	0.001969	cs_trend_up
GO:0051353	positive regulation of oxidoreductase activity	BP	17	0.00201552	7	0.719549	0.00201552	cs_trend_up
GO:0043330	response to exogenous dsRNA	BP	17	0.00201552	4	0.973921	0.00201552	cs_trend_up
GO:0046427	positive regulation of receptor signaling pathway via JAK-STAT	BP	17	0.00201552	3	0.99296	0.00201552	cs_trend_up
GO:0001649	osteoblast differentiation	BP	71	0.00202143	41	0.887648	0.00202143	cs_trend_up
GO:0030970	retrograde protein transport, ER to cytosol	BP	14	0.00203162	3	0.962838	0.00203162	cs_trend_up
GO:1903513	endoplasmic reticulum to cytosol transport	BP	14	0.00203162	3	0.962838	0.00203162	cs_trend_up
GO:0034138	toll-like receptor 3 signaling pathway	BP	14	0.00203162	2	0.991599	0.00203162	cs_trend_up
GO:0070741	response to interleukin-6	BP	14	0.00203162	2	0.991599	0.00203162	cs_trend_up
GO:0045830	positive regulation of isotype switching	BP	14	0.00203162	1	0.999068	0.00203162	cs_trend_up
GO:0051928	positive regulation of calcium ion transport	BP	36	0.00204503	11	0.997753	0.00204503	cs_trend_up
GO:0002523	leukocyte migration involved in inflammatory response	BP	10	0.00206324	0	1	0.00206324	cs_trend_up
GO:0048245	eosinophil chemotaxis	BP	10	0.00206324	3	0.763528	0.00206324	cs_trend_up
GO:0007252	I-kappaB phosphorylation	BP	10	0.00206324	1	0.986331	0.00206324	cs_trend_up
GO:0001767	establishment of lymphocyte polarity	BP	10	0.00206324	1	0.986331	0.00206324	cs_trend_up
GO:0097396	response to interleukin-17	BP	10	0.00206324	0	1	0.00206324	cs_trend_up
GO:0097398	cellular response to interleukin-17	BP	10	0.00206324	0	1	0.00206324	cs_trend_up
GO:0045342	MHC class II biosynthetic process	BP	10	0.00206324	2	0.918988	0.00206324	cs_trend_up
GO:0045623	negative regulation of T-helper cell differentiation	BP	10	0.00206324	0	1	0.00206324	cs_trend_up
GO:0003756	protein disulfide isomerase activity	MF	10	0.00206324	3	0.763528	0.00206324	cs_trend_up
GO:0016864	intramolecular oxidoreductase activity, transposing S-S bonds	MF	10	0.00206324	3	0.763528	0.00206324	cs_trend_up
GO:0003688	DNA replication origin binding	MF	10	0.00206324	1	0.986331	0.00206324	cs_trend_up
GO:0004659	prenyltransferase activity	MF	10	0.00206324	0	1	0.00206324	cs_trend_up
GO:0006820	monoatomic anion transport	BP	43	0.00208143	24	0.733531	0.00208143	cs_trend_up
GO:0010718	positive regulation of epithelial to mesenchymal transition	BP	23	0.00208449	3	0.999845	0.00208449	cs_trend_up
GO:0043434	response to peptide hormone	BP	113	0.00210592	66	0.980899	0.00210592	cs_trend_up
GO:0090575	RNA polymerase II transcription regulator complex	CC	76	0.00211034	36	0.996483	0.00211034	cs_trend_up
GO:0010494	cytoplasmic stress granule	CC	34	0.00212676	10	0.997706	0.00212676	cs_trend_up
GO:0035091	phosphatidylinositol binding	MF	84	0.00213435	59	0.470494	0.00213435	cs_trend_up
GO:0042987	amyloid precursor protein catabolic process	BP	24	0.0021457	10	0.848894	0.0021457	cs_trend_up
GO:0031100	animal organ regeneration	BP	24	0.0021457	10	0.848894	0.0021457	cs_trend_up
GO:0042509	regulation of tyrosine phosphorylation of STAT protein	BP	24	0.0021457	11	0.755681	0.0021457	cs_trend_up
GO:0010921	regulation of phosphatase activity	BP	24	0.0021457	10	0.848894	0.0021457	cs_trend_up
GO:0051346	negative regulation of hydrolase activity	BP	56	0.00216138	34	0.693962	0.00216138	cs_trend_up
GO:0005876	spindle microtubule	CC	33	0.00216202	10	0.996278	0.00216202	cs_trend_up
GO:0016301	kinase activity	MF	199	0.00217466	145	0.77824	0.00217466	cs_trend_up
GO:0060706	cell differentiation involved in embryonic placenta development	BP	12	0.00217863	1	0.996429	0.00217863	cs_trend_up
GO:0071359	cellular response to dsRNA	BP	12	0.00217863	3	0.902211	0.00217863	cs_trend_up
GO:0032816	positive regulation of natural killer cell activation	BP	12	0.00217863	4	0.763559	0.00217863	cs_trend_up
GO:0006829	zinc ion transport	BP	12	0.00217863	1	0.996429	0.00217863	cs_trend_up
GO:0071577	zinc ion transmembrane transport	BP	12	0.00217863	1	0.996429	0.00217863	cs_trend_up
GO:0007202	activation of phospholipase C activity	BP	12	0.00217863	2	0.973332	0.00217863	cs_trend_up
GO:0035304	regulation of protein dephosphorylation	BP	31	0.00221753	15	0.802488	0.00221753	cs_trend_up
GO:0034605	cellular response to heat	BP	26	0.00222277	11	0.866325	0.00222277	cs_trend_up
GO:0014910	regulation of smooth muscle cell migration	BP	26	0.00222277	12	0.784197	0.00222277	cs_trend_up
GO:0045685	regulation of glial cell differentiation	BP	26	0.00222277	10	0.924999	0.00222277	cs_trend_up
GO:0051279	regulation of release of sequestered calcium ion into cytosol	BP	26	0.00222277	4	0.999881	0.00222277	cs_trend_up
GO:0141084	inflammasome-mediated signaling pathway	BP	18	0.00222388	6	0.897552	0.00222388	cs_trend_up
GO:1904894	positive regulation of receptor signaling pathway via STAT	BP	18	0.00222388	4	0.985281	0.00222388	cs_trend_up
GO:0015872	dopamine transport	BP	8	0.678026	16	0.0022262	0.0022262	cs_trend_down
GO:1902807	negative regulation of cell cycle G1/S phase transition	BP	29	0.00224695	13	0.856593	0.00224695	cs_trend_up
GO:0009888	tissue development	BP	459	0.00225503	370	0.652047	0.00225503	cs_trend_up
GO:0043280	positive regulation of cysteine-type endopeptidase activity involved in apoptotic process	BP	40	0.00228893	21	0.806041	0.00228893	cs_trend_up
GO:1901565	organonitrogen compound catabolic process	BP	368	0.00230914	288	0.744538	0.00230914	cs_trend_up
GO:0030215	semaphorin receptor binding	MF	3	0.919752	11	0.00233463	0.00233463	cs_trend_down
GO:0022603	regulation of anatomical structure morphogenesis	BP	218	0.00234238	162	0.745263	0.00234238	cs_trend_up
GO:0009062	fatty acid catabolic process	BP	12	0.999453	35	0.00237829	0.00237829	cs_trend_down
GO:2000273	positive regulation of signaling receptor activity	BP	15	0.00239398	3	0.979806	0.00239398	cs_trend_up
GO:1900101	regulation of endoplasmic reticulum unfolded protein response	BP	15	0.00239398	4	0.935297	0.00239398	cs_trend_up
GO:0072498	embryonic skeletal joint development	BP	1	0.948872	7	0.00239406	0.00239406	cs_trend_down
GO:1903231	mRNA base-pairing translational repressor activity	MF	0	1	7	0.00239406	0.00239406	cs_trend_down
GO:0045687	positive regulation of glial cell differentiation	BP	19	0.00240208	8	0.756432	0.00240208	cs_trend_up
GO:0005813	centrosome	CC	207	0.00241986	108	1	0.00241986	cs_trend_up
GO:0031331	positive regulation of cellular catabolic process	BP	101	0.00243553	61	0.942872	0.00243553	cs_trend_up
GO:0071559	response to transforming growth factor beta	BP	81	0.00247228	44	0.975106	0.00247228	cs_trend_up
GO:0007098	centrosome cycle	BP	48	0.00253614	18	0.997609	0.00253614	cs_trend_up
GO:0006986	response to unfolded protein	BP	48	0.00253614	20	0.990667	0.00253614	cs_trend_up
GO:0043039	tRNA aminoacylation	BP	20	0.00255094	3	0.999032	0.00255094	cs_trend_up
GO:0009295	nucleoid	CC	20	0.00255094	7	0.908218	0.00255094	cs_trend_up
GO:0042645	mitochondrial nucleoid	CC	20	0.00255094	7	0.908218	0.00255094	cs_trend_up
GO:0097435	supramolecular fiber organization	BP	221	0.00256108	168	0.643806	0.00256108	cs_trend_up
GO:0031267	small GTPase binding	MF	90	0.00262093	51	0.970282	0.00262093	cs_trend_up
GO:2000278	regulation of DNA biosynthetic process	BP	42	0.00262709	18	0.974434	0.00262709	cs_trend_up
GO:0006865	amino acid transport	BP	42	0.00262709	21	0.889302	0.00262709	cs_trend_up
GO:0030174	regulation of DNA-templated DNA replication initiation	BP	9	0.00265313	2	0.875838	0.00265313	cs_trend_up
GO:0051299	centrosome separation	BP	9	0.00265313	1	0.976617	0.00265313	cs_trend_up
GO:0000712	resolution of meiotic recombination intermediates	BP	9	0.00265313	0	1	0.00265313	cs_trend_up
GO:0061450	trophoblast cell migration	BP	9	0.00265313	2	0.875838	0.00265313	cs_trend_up
GO:0043020	NADPH oxidase complex	CC	9	0.00265313	3	0.674239	0.00265313	cs_trend_up
GO:0043138	3'-5' DNA helicase activity	MF	9	0.00265313	3	0.674239	0.00265313	cs_trend_up
GO:0021904	dorsal/ventral neural tube patterning	BP	2	0.9284	9	0.00266469	0.00266469	cs_trend_down
GO:0010484	histone H3 acetyltransferase activity	MF	2	0.9284	9	0.00266469	0.00266469	cs_trend_down
GO:0001659	temperature homeostasis	BP	55	0.00266571	31	0.84366	0.00266571	cs_trend_up
GO:0050829	defense response to Gram-negative bacterium	BP	21	0.00267209	6	0.974717	0.00267209	cs_trend_up
GO:0039532	negative regulation of cytoplasmic pattern recognition receptor signaling pathway	BP	21	0.00267209	7	0.93998	0.00267209	cs_trend_up
GO:0031023	microtubule organizing center organization	BP	51	0.00267684	20	0.997317	0.00267684	cs_trend_up
GO:0032970	regulation of actin filament-based process	BP	108	0.00269065	76	0.617096	0.00269065	cs_trend_up
GO:0034110	regulation of homotypic cell-cell adhesion	BP	16	0.00271425	4	0.962215	0.00271425	cs_trend_up
GO:0016093	polyprenol metabolic process	BP	13	0.00273224	1	0.998405	0.00273224	cs_trend_up
GO:0031664	regulation of lipopolysaccharide-mediated signaling pathway	BP	13	0.00273224	4	0.850485	0.00273224	cs_trend_up
GO:0060907	positive regulation of macrophage cytokine production	BP	13	0.00273224	3	0.944826	0.00273224	cs_trend_up
GO:0030204	chondroitin sulfate metabolic process	BP	13	0.00273224	4	0.850485	0.00273224	cs_trend_up
GO:0009063	amino acid catabolic process	BP	21	0.714517	33	0.00276866	0.00276866	cs_trend_down
GO:0032465	regulation of cytokinesis	BP	32	0.00279003	13	0.951915	0.00279003	cs_trend_up
GO:0007179	transforming growth factor beta receptor signaling pathway	BP	64	0.00281607	32	0.979314	0.00281607	cs_trend_up
GO:0035295	tube development	BP	274	0.00282122	197	0.951177	0.00282122	cs_trend_up
GO:0014812	muscle cell migration	BP	31	0.00283622	16	0.735474	0.00283622	cs_trend_up
GO:0016363	nuclear matrix	CC	45	0.00285187	22	0.930198	0.00285187	cs_trend_up
GO:0019001	guanyl nucleotide binding	MF	113	0.00289727	58	0.999423	0.00289727	cs_trend_up
GO:0032561	guanyl ribonucleotide binding	MF	113	0.00289727	58	0.999423	0.00289727	cs_trend_up
GO:0046931	pore complex assembly	BP	11	0.002902	2	0.958144	0.002902	cs_trend_up
GO:0000076	DNA replication checkpoint signaling	BP	11	0.002902	1	0.993891	0.002902	cs_trend_up
GO:0034358	plasma lipoprotein particle	CC	11	0.002902	2	0.958144	0.002902	cs_trend_up
GO:1990777	lipoprotein particle	CC	11	0.002902	2	0.958144	0.002902	cs_trend_up
GO:0034250	positive regulation of amide metabolic process	BP	53	0.00291081	25	0.976365	0.00291081	cs_trend_up
GO:0005775	vacuolar lumen	CC	53	0.00291081	26	0.961862	0.00291081	cs_trend_up
GO:0034103	regulation of tissue remodeling	BP	25	0.00292337	9	0.95041	0.00292337	cs_trend_up
GO:0016796	exonuclease activity, active with either ribo- or deoxyribonucleic acids and producing 5'-phosphomonoesters	MF	25	0.00292337	7	0.990987	0.00292337	cs_trend_up
GO:0006835	dicarboxylic acid transport	BP	27	0.00294064	10	0.955031	0.00294064	cs_trend_up
GO:0051057	positive regulation of small GTPase mediated signal transduction	BP	27	0.00294064	13	0.771031	0.00294064	cs_trend_up
GO:0015807	L-amino acid transport	BP	27	0.00294064	10	0.955031	0.00294064	cs_trend_up
GO:0032091	negative regulation of protein binding	BP	27	0.00294064	13	0.771031	0.00294064	cs_trend_up
GO:1905039	carboxylic acid transmembrane transport	BP	44	0.00296276	20	0.964214	0.00296276	cs_trend_up
GO:0010389	regulation of G2/M transition of mitotic cell cycle	BP	38	0.00299553	16	0.968663	0.00299553	cs_trend_up
GO:0009653	anatomical structure morphogenesis	BP	600	0.00301573	489	0.74823	0.00301573	cs_trend_up
GO:0048672	positive regulation of collateral sprouting	BP	1	0.907316	6	0.00301865	0.00301865	cs_trend_down
GO:0070775	H3 histone acetyltransferase complex	CC	0	1	6	0.00301865	0.00301865	cs_trend_down
GO:0004090	carbonyl reductase (NADPH) activity	MF	1	0.907316	6	0.00301865	0.00301865	cs_trend_down
GO:1990948	ubiquitin ligase inhibitor activity	MF	1	0.907316	6	0.00301865	0.00301865	cs_trend_down
GO:0051493	regulation of cytoskeleton organization	BP	148	0.00304534	105	0.762105	0.00304534	cs_trend_up
GO:1990523	bone regeneration	BP	0	1	4	0.00305682	0.00305682	cs_trend_down
GO:0005861	troponin complex	CC	0	1	4	0.00305682	0.00305682	cs_trend_down
GO:2001234	negative regulation of apoptotic signaling pathway	BP	71	0.00308581	34	0.994755	0.00308581	cs_trend_up
GO:0051100	negative regulation of binding	BP	37	0.00308781	17	0.925576	0.00308781	cs_trend_up
GO:0015630	microtubule cytoskeleton	CC	360	0.00310769	255	0.995381	0.00310769	cs_trend_up
GO:0035239	tube morphogenesis	BP	228	0.00312217	160	0.95154	0.00312217	cs_trend_up
GO:0001890	placenta development	BP	47	0.0031611	23	0.942739	0.0031611	cs_trend_up
GO:0051048	negative regulation of secretion	BP	47	0.0031611	31	0.44038	0.0031611	cs_trend_up
GO:1904951	positive regulation of establishment of protein localization	BP	93	0.00322278	51	0.988283	0.00322278	cs_trend_up
GO:0006026	aminoglycan catabolic process	BP	14	0.00322936	4	0.908663	0.00322936	cs_trend_up
GO:0070566	adenylyltransferase activity	MF	14	0.00322936	6	0.636705	0.00322936	cs_trend_up
GO:0001968	fibronectin binding	MF	14	0.00322936	3	0.96961	0.00322936	cs_trend_up
GO:0001701	in utero embryonic development	BP	115	0.00323033	63	0.997339	0.00323033	cs_trend_up
GO:0010951	negative regulation of endopeptidase activity	BP	35	0.00326899	16	0.916846	0.00326899	cs_trend_up
GO:0001837	epithelial to mesenchymal transition	BP	54	0.00328198	24	0.990972	0.00328198	cs_trend_up
GO:0016874	ligase activity	MF	54	0.00328198	27	0.958644	0.00328198	cs_trend_up
GO:0002020	protease binding	MF	46	0.00329251	24	0.887617	0.00329251	cs_trend_up
GO:0048670	regulation of collateral sprouting	BP	3	0.878813	10	0.00335373	0.00335373	cs_trend_down
GO:0019433	triglyceride catabolic process	BP	4	0.71819	10	0.00335373	0.00335373	cs_trend_down
GO:0000041	transition metal ion transport	BP	34	0.00335652	11	0.995802	0.00335652	cs_trend_up
GO:0046330	positive regulation of JNK cascade	BP	34	0.00335652	17	0.828549	0.00335652	cs_trend_up
GO:0070234	positive regulation of T cell apoptotic process	BP	8	0.00336219	1	0.960005	0.00336219	cs_trend_up
GO:0030656	regulation of vitamin metabolic process	BP	8	0.00336219	1	0.960005	0.00336219	cs_trend_up
GO:0030852	regulation of granulocyte differentiation	BP	8	0.00336219	0	1	0.00336219	cs_trend_up
GO:0002664	regulation of T cell tolerance induction	BP	8	0.00336219	1	0.960005	0.00336219	cs_trend_up
GO:0090267	positive regulation of mitotic cell cycle spindle assembly checkpoint	BP	8	0.00336219	0	1	0.00336219	cs_trend_up
GO:0051132	NK T cell activation	BP	8	0.00336219	2	0.812275	0.00336219	cs_trend_up
[truncated: 19,045 more rows]

## Sheet: kegg
pathway_id	pathway	cs_trend_up_nr	cs_trend_up_pvalue	cs_trend_down_nr	cs_trend_down_pvalue	min_PValue	most_sig_comp
hsa04060	Cytokine-cytokine receptor interaction	133	8.90505e-32	31	0.999082	8.90505e-32	cs_trend_up
hsa05169	Epstein-Barr virus infection	104	9.27706e-21	13	1	9.27706e-21	cs_trend_up
hsa04061	Viral protein interaction with cytokine and cytokine receptor	58	2.1119e-20	9	0.996405	2.1119e-20	cs_trend_up
hsa05164	Influenza A	86	4.54255e-19	10	1	4.54255e-19	cs_trend_up
hsa04659	Th17 cell differentiation	65	1.99375e-17	9	0.999924	1.99375e-17	cs_trend_up
hsa04640	Hematopoietic cell lineage	56	3.10456e-17	9	0.997809	3.10456e-17	cs_trend_up
hsa05166	Human T-cell leukemia virus 1 infection	109	7.14077e-17	18	1	7.14077e-17	cs_trend_up
hsa04062	Chemokine signaling pathway	90	1.82764e-16	19	0.999937	1.82764e-16	cs_trend_up
hsa04380	Osteoclast differentiation	74	7.20946e-16	14	0.999805	7.20946e-16	cs_trend_up
hsa04612	Antigen processing and presentation	45	1.24664e-15	5	0.999375	1.24664e-15	cs_trend_up
hsa04650	Natural killer cell mediated cytotoxicity	60	2.39078e-15	10	0.999421	2.39078e-15	cs_trend_up
hsa05140	Leishmaniasis	49	2.66179e-15	7	0.998566	2.66179e-15	cs_trend_up
hsa05162	Measles	70	6.70144e-15	13	0.999807	6.70144e-15	cs_trend_up
hsa04668	TNF signaling pathway	66	1.8207e-14	10	0.999972	1.8207e-14	cs_trend_up
hsa05163	Human cytomegalovirus infection	98	3.56703e-14	22	0.999993	3.56703e-14	cs_trend_up
hsa05323	Rheumatoid arthritis	52	5.14896e-14	7	0.99978	5.14896e-14	cs_trend_up
hsa05170	Human immunodeficiency virus 1 infection	94	7.35189e-14	21	0.999989	7.35189e-14	cs_trend_up
hsa05152	Tuberculosis	81	1.26353e-13	18	0.999882	1.26353e-13	cs_trend_up
hsa04110	Cell cycle	82	1.53296e-13	14	0.999999	1.53296e-13	cs_trend_up
hsa04064	NF-kappa B signaling pathway	59	6.66742e-13	8	0.999983	6.66742e-13	cs_trend_up
hsa05330	Allograft rejection	27	9.15459e-13	1	0.999738	9.15459e-13	cs_trend_up
hsa05332	Graft-versus-host disease	27	9.15459e-13	0	1	9.15459e-13	cs_trend_up
hsa04621	NOD-like receptor signaling pathway	78	1.20831e-12	18	0.999814	1.20831e-12	cs_trend_up
hsa04630	JAK-STAT signaling pathway	67	1.37899e-12	19	0.983569	1.37899e-12	cs_trend_up
hsa05320	Autoimmune thyroid disease	26	3.14586e-12	1	0.999658	3.14586e-12	cs_trend_up
hsa05321	Inflammatory bowel disease	39	5.02068e-12	7	0.986361	5.02068e-12	cs_trend_up
hsa05167	Kaposi sarcoma-associated herpesvirus infection	83	9.1034e-12	18	0.999989	9.1034e-12	cs_trend_up
hsa04141	Protein processing in endoplasmic reticulum	80	9.45478e-12	21	0.999479	9.45478e-12	cs_trend_up
hsa05150	Staphylococcus aureus infection	40	5.08356e-11	13	0.693362	5.08356e-11	cs_trend_up
hsa04145	Phagosome	68	5.16235e-11	19	0.995074	5.16235e-11	cs_trend_up
hsa04658	Th1 and Th2 cell differentiation	48	1.22671e-10	11	0.990151	1.22671e-10	cs_trend_up
hsa05145	Toxoplasmosis	58	1.2973e-10	12	0.999491	1.2973e-10	cs_trend_up
hsa05203	Viral carcinogenesis	81	1.65005e-10	17	0.999997	1.65005e-10	cs_trend_up
hsa04672	Intestinal immune network for IgA production	27	2.23391e-10	3	0.993933	2.23391e-10	cs_trend_up
hsa05417	Lipid and atherosclerosis	86	2.38866e-10	28	0.997345	2.38866e-10	cs_trend_up
hsa05200	Pathways in cancer	176	3.12763e-10	82	0.997943	3.12763e-10	cs_trend_up
hsa04210	Apoptosis	64	3.93198e-10	13	0.999929	3.93198e-10	cs_trend_up
hsa04940	Type I diabetes mellitus	27	6.75541e-10	2	0.999169	6.75541e-10	cs_trend_up
hsa05135	Yersinia infection	66	7.92501e-10	19	0.99566	7.92501e-10	cs_trend_up
hsa04662	B cell receptor signaling pathway	44	2.02736e-09	5	0.999978	2.02736e-09	cs_trend_up
hsa04660	T cell receptor signaling pathway	57	4.50298e-09	17	0.986197	4.50298e-09	cs_trend_up
hsa05160	Hepatitis C	63	6.24427e-09	12	0.999989	6.24427e-09	cs_trend_up
hsa05161	Hepatitis B	68	6.73445e-09	13	0.999997	6.73445e-09	cs_trend_up
hsa04217	Necroptosis	62	8.31849e-09	15	0.999635	8.31849e-09	cs_trend_up
hsa05133	Pertussis	39	1.34676e-08	8	0.994082	1.34676e-08	cs_trend_up
hsa04620	Toll-like receptor signaling pathway	46	1.65267e-08	11	0.994538	1.65267e-08	cs_trend_up
hsa05340	Primary immunodeficiency	23	1.82908e-08	2	0.997256	1.82908e-08	cs_trend_up
hsa04810	Regulation of actin cytoskeleton	84	1.9219e-08	33	0.983609	1.9219e-08	cs_trend_up
hsa04625	C-type lectin receptor signaling pathway	49	2.86786e-08	11	0.998655	2.86786e-08	cs_trend_up
hsa05416	Viral myocarditis	36	2.94275e-08	6	0.998089	2.94275e-08	cs_trend_up
hsa05235	PD-L1 expression and PD-1 checkpoint pathway in cancer	45	3.55574e-08	8	0.9997	3.55574e-08	cs_trend_up
hsa05142	Chagas disease	48	3.81788e-08	10	0.999313	3.81788e-08	cs_trend_up
hsa04514	Cell adhesion molecules	61	4.95542e-08	11	0.999997	4.95542e-08	cs_trend_up
hsa05134	Legionellosis	31	1.94691e-07	10	0.804394	1.94691e-07	cs_trend_up
hsa04148	Efferocytosis	65	3.21503e-07	30	0.802353	3.21503e-07	cs_trend_up
hsa03010	Ribosome	15	0.999961	55	4.81082e-07	4.81082e-07	cs_trend_down
hsa04670	Leukocyte transendothelial migration	46	5.58869e-07	12	0.996115	5.58869e-07	cs_trend_up
hsa05131	Shigellosis	90	5.71899e-07	37	0.994238	5.71899e-07	cs_trend_up
hsa04613	Neutrophil extracellular trap formation	57	6.10934e-07	15	0.999504	6.10934e-07	cs_trend_up
hsa05130	Pathogenic Escherichia coli infection	73	6.54153e-07	26	0.996856	6.54153e-07	cs_trend_up
hsa05310	Asthma	15	1.61069e-06	1	0.993601	1.61069e-06	cs_trend_up
hsa05202	Transcriptional misregulation in cancer	65	1.85659e-06	21	0.998663	1.85659e-06	cs_trend_up
hsa04623	Cytosolic DNA-sensing pathway	34	2.10611e-06	7	0.996493	2.10611e-06	cs_trend_up
hsa04610	Complement and coagulation cascades	29	3.23467e-06	7	0.974152	3.23467e-06	cs_trend_up
hsa04657	IL-17 signaling pathway	39	4.22306e-06	9	0.997809	4.22306e-06	cs_trend_up
hsa00510	N-Glycan biosynthesis	28	4.27603e-06	2	0.999973	4.27603e-06	cs_trend_up
hsa04611	Platelet activation	50	4.36439e-06	20	0.921778	4.36439e-06	cs_trend_up
hsa05322	Systemic lupus erythematosus	37	5.05535e-06	4	0.999994	5.05535e-06	cs_trend_up
hsa04218	Cellular senescence	63	5.43299e-06	18	0.99984	5.43299e-06	cs_trend_up
hsa05144	Malaria	25	5.60213e-06	5	0.983681	5.60213e-06	cs_trend_up
hsa04666	Fc gamma R-mediated phagocytosis	43	5.92021e-06	19	0.747669	5.92021e-06	cs_trend_up
hsa03050	Proteasome	25	9.83612e-06	0	1	9.83612e-06	cs_trend_up
hsa00980	Metabolism of xenobiotics by cytochrome P450	5	0.992714	23	1.77582e-05	1.77582e-05	cs_trend_down
hsa05206	MicroRNAs in cancer	63	3.87697e-05	36	0.578864	3.87697e-05	cs_trend_up
hsa05220	Chronic myeloid leukemia	34	7.81537e-05	10	0.986048	7.81537e-05	cs_trend_up
hsa03013	Nucleocytoplasmic transport	43	0.000100089	9	0.999948	0.000100089	cs_trend_up
hsa05143	African trypanosomiasis	16	0.000109736	2	0.99113	0.000109736	cs_trend_up
hsa04622	RIG-I-like receptor signaling pathway	27	0.000139302	9	0.92173	0.000139302	cs_trend_up
hsa00513	Various types of N-glycan biosynthesis	21	0.000144824	3	0.997447	0.000144824	cs_trend_up
hsa05165	Human papillomavirus infection	102	0.000221277	60	0.893037	0.000221277	cs_trend_up
hsa05100	Bacterial invasion of epithelial cells	32	0.000267214	11	0.961322	0.000267214	cs_trend_up
hsa04010	MAPK signaling pathway	92	0.000270602	51	0.93985	0.000270602	cs_trend_up
hsa05204	Chemical carcinogenesis	6	0.913478	18	0.000278249	0.000278249	cs_trend_down
hsa05146	Amoebiasis	38	0.000294408	15	0.946829	0.000294408	cs_trend_up
hsa05222	Small cell lung cancer	38	0.000294408	12	0.993023	0.000294408	cs_trend_up
hsa05205	Proteoglycans in cancer	68	0.000306711	39	0.767662	0.000306711	cs_trend_up
hsa04510	Focal adhesion	67	0.000382823	28	0.996667	0.000382823	cs_trend_up
hsa03460	Fanconi anemia pathway	23	0.000453064	3	0.999571	0.000453064	cs_trend_up
hsa00982	Drug metabolism	5	0.983619	19	0.000463423	0.000463423	cs_trend_down
hsa04144	Endocytosis	84	0.000465016	47	0.920541	0.000465016	cs_trend_up
hsa03030	DNA replication	18	0.000564016	3	0.992493	0.000564016	cs_trend_up
hsa05017	Spinocerebellar ataxia	47	0.000824841	11	0.999988	0.000824841	cs_trend_up
hsa01523	Antifolate resistance	15	0.00083778	2	0.99297	0.00083778	cs_trend_up
hsa04142	Lysosome	48	0.000979655	24	0.887402	0.000979655	cs_trend_up
hsa04215	Apoptosis	16	0.00102388	1	0.999658	0.00102388	cs_trend_up
hsa05221	Acute myeloid leukemia	27	0.00110126	10	0.929421	0.00110126	cs_trend_up
hsa00650	Butanoate metabolism	1	0.996292	11	0.00124152	0.00124152	cs_trend_down
hsa05418	Fluid shear stress and atherosclerosis	48	0.00145441	28	0.667954	0.00145441	cs_trend_up
hsa00670	One carbon pool by folate	16	0.00161872	3	0.985902	0.00161872	cs_trend_up
hsa05110	Vibrio cholerae infection	21	0.00170895	10	0.62716	0.00170895	cs_trend_up
hsa05168	Herpes simplex virus 1 infection	114	0.697124	135	0.0021314	0.0021314	cs_trend_down
hsa00970	Aminoacyl-tRNA biosynthesis	20	0.00229555	3	0.998945	0.00229555	cs_trend_up
hsa00590	Arachidonic acid metabolism	13	0.521948	21	0.00259142	0.00259142	cs_trend_down
hsa03060	Protein export	15	0.00336034	4	0.943231	0.00336034	cs_trend_up
hsa04981	Folate transport and metabolism	12	0.00341677	1	0.99712	0.00341677	cs_trend_up
hsa04014	Ras signaling pathway	66	0.00367934	44	0.582736	0.00367934	cs_trend_up
hsa03040	Spliceosome	47	0.00378196	13	0.99997	0.00378196	cs_trend_up
hsa04722	Neurotrophin signaling pathway	42	0.0039635	24	0.73497	0.0039635	cs_trend_up
hsa05132	Salmonella infection	77	0.00399837	45	0.927244	0.00399837	cs_trend_up
hsa04115	p53 signaling pathway	30	0.00406821	10	0.989603	0.00406821	cs_trend_up
hsa03440	Homologous recombination	18	0.0041505	2	0.999598	0.0041505	cs_trend_up
hsa04151	PI3K-Akt signaling pathway	94	0.00418486	60	0.867906	0.00418486	cs_trend_up
hsa03260	Virion	4	0.0042259	0	1	0.0042259	cs_trend_up
hsa03267	Virion	4	0.0042259	0	1	0.0042259	cs_trend_up
hsa05120	Epithelial cell signaling in Helicobacter pylori infection	27	0.00434306	12	0.874325	0.00434306	cs_trend_up
hsa00591	Linoleic acid metabolism	5	0.554866	10	0.00526912	0.00526912	cs_trend_down
hsa04216	Ferroptosis	17	0.00558744	4	0.984336	0.00558744	cs_trend_up
hsa05211	Renal cell carcinoma	26	0.00718394	9	0.98015	0.00718394	cs_trend_up
hsa00830	Retinol metabolism	7	0.826042	15	0.00820773	0.00820773	cs_trend_down
hsa00604	Glycosphingolipid biosynthesis	7	0.00848188	1	0.946271	0.00848188	cs_trend_up
hsa05223	Non-small cell lung cancer	27	0.00874353	14	0.767257	0.00874353	cs_trend_up
hsa00020	Citrate cycle (TCA cycle)	13	0.00922407	2	0.99297	0.00922407	cs_trend_up
hsa04114	Oocyte meiosis	39	0.00924105	21	0.859221	0.00924105	cs_trend_up
hsa04935	Growth hormone synthesis, secretion and action	35	0.00938111	14	0.986191	0.00938111	cs_trend_up
hsa05410	Hypertrophic cardiomyopathy	28	0.0104387	13	0.898824	0.0104387	cs_trend_up
hsa05214	Glioma	27	0.0108422	14	0.78619	0.0108422	cs_trend_up
hsa00480	Glutathione metabolism	9	0.909279	19	0.0111427	0.0111427	cs_trend_down
hsa00603	Glycosphingolipid biosynthesis	8	0.0116584	0	1	0.0116584	cs_trend_up
hsa04936	Alcoholic liver disease	40	0.0121991	21	0.907573	0.0121991	cs_trend_up
hsa03410	Base excision repair	18	0.0139067	10	0.56388	0.0139067	cs_trend_up
hsa04350	TGF-beta signaling pathway	34	0.0140114	13	0.992428	0.0140114	cs_trend_up
hsa04371	Apelin signaling pathway	40	0.0142642	23	0.818061	0.0142642	cs_trend_up
hsa04146	Peroxisome	19	0.530997	26	0.0143168	0.0143168	cs_trend_down
hsa05212	Pancreatic cancer	28	0.0155494	11	0.977181	0.0155494	cs_trend_up
hsa05014	Amyotrophic lateral sclerosis	100	0.0162611	58	0.993117	0.0162611	cs_trend_up
hsa00051	Fructose and mannose metabolism	7	0.710751	13	0.0165151	0.0165151	cs_trend_down
hsa00400	Phenylalanine, tyrosine and tryptophan biosynthesis	3	0.0165788	0	1	0.0165788	cs_trend_up
hsa04918	Thyroid hormone synthesis	21	0.0166386	8	0.949465	0.0166386	cs_trend_up
hsa04742	Taste transduction	4	0.951145	12	0.0173289	0.0173289	cs_trend_down
hsa04933	AGE-RAGE signaling pathway in diabetic complications	33	0.0174602	16	0.93395	0.0174602	cs_trend_up
hsa04924	Renin secretion	22	0.0200525	13	0.588712	0.0200525	cs_trend_up
hsa04914	Progesterone-mediated oocyte maturation	30	0.0203302	13	0.967821	0.0203302	cs_trend_up
hsa01524	Platinum drug resistance	25	0.0216001	14	0.726061	0.0216001	cs_trend_up
hsa00983	Drug metabolism	12	0.706284	19	0.0219279	0.0219279	cs_trend_down
hsa05414	Dilated cardiomyopathy	28	0.0224809	14	0.888727	0.0224809	cs_trend_up
hsa04917	Prolactin signaling pathway	22	0.0247117	14	0.493086	0.0247117	cs_trend_up
hsa04071	Sphingolipid signaling pathway	39	0.0269831	22	0.882816	0.0269831	cs_trend_up
hsa05217	Basal cell carcinoma	10	0.94245	20	0.029761	0.029761	cs_trend_down
hsa04921	Oxytocin signaling pathway	42	0.0297926	30	0.484203	0.0297926	cs_trend_up
hsa04024	cAMP signaling pathway	49	0.0328004	32	0.762211	0.0328004	cs_trend_up
hsa04120	Ubiquitin mediated proteolysis	45	0.036453	14	0.999981	0.036453	cs_trend_up
hsa05207	Chemical carcinogenesis	47	0.0366364	35	0.441074	0.0366364	cs_trend_up
hsa04972	Pancreatic secretion	21	0.0383497	9	0.939535	0.0383497	cs_trend_up
hsa00270	Cysteine and methionine metabolism	16	0.0393195	9	0.64253	0.0393195	cs_trend_up
hsa00120	Primary bile acid biosynthesis	3	0.624825	6	0.0398521	0.0398521	cs_trend_down
hsa04015	Rap1 signaling pathway	57	0.0403127	42	0.545564	0.0403127	cs_trend_up
hsa03022	Basal transcription factors	15	0.0408491	3	0.996824	0.0408491	cs_trend_up
hsa03250	Viral life cycle	22	0.0436816	11	0.873306	0.0436816	cs_trend_up
hsa04920	Adipocytokine signaling pathway	21	0.0460902	11	0.826619	0.0460902	cs_trend_up
hsa04140	Autophagy	50	0.048015	32	0.84502	0.048015	cs_trend_up
hsa00760	Nicotinate and nicotinamide metabolism	7	0.743632	12	0.0508878	0.0508878	cs_trend_down
hsa05215	Prostate cancer	30	0.0515738	14	0.970669	0.0515738	cs_trend_up
hsa03266	Virion	5	0.0529028	0	1	0.0529028	cs_trend_up
hsa00290	Valine, leucine and isoleucine biosynthesis	3	0.0536377	1	0.654563	0.0536377	cs_trend_up
hsa04068	FoxO signaling pathway	38	0.0540964	24	0.79609	0.0540964	cs_trend_up
hsa00040	Pentose and glucuronate interconversions	5	0.554866	8	0.0542015	0.0542015	cs_trend_down
hsa04520	Adherens junction	29	0.0546637	13	0.977924	0.0546637	cs_trend_up
hsa03450	Non-homologous end-joining	6	0.0593308	1	0.958816	0.0593308	cs_trend_up
hsa00910	Nitrogen metabolism	1	0.947402	5	0.0601063	0.0601063	cs_trend_down
hsa05219	Bladder cancer	15	0.063212	5	0.972329	0.063212	cs_trend_up
hsa04926	Relaxin signaling pathway	35	0.0642776	17	0.980257	0.0642776	cs_trend_up
hsa03271	Virion	2	0.0650298	0	1	0.0650298	cs_trend_up
hsa04928	Parathyroid hormone synthesis, secretion and action	32	0.0678526	20	0.787865	0.0678526	cs_trend_up
hsa01522	Endocrine resistance	29	0.0810256	18	0.792072	0.0810256	cs_trend_up
hsa00280	Valine, leucine and isoleucine degradation	7	0.962108	15	0.0826488	0.0826488	cs_trend_down
hsa03430	Mismatch repair	9	0.0829191	2	0.977801	0.0829191	cs_trend_up
hsa03265	Virion	5	0.0840796	1	0.929905	0.0840796	cs_trend_up
hsa00470	D-Amino acid metabolism	1	0.770597	3	0.0866969	0.0866969	cs_trend_down
hsa03273	Virion	6	0.0870653	1	0.968433	0.0870653	cs_trend_up
hsa05412	Arrhythmogenic right ventricular cardiomyopathy	22	0.0956178	14	0.703823	0.0956178	cs_trend_up
hsa00534	Glycosaminoglycan biosynthesis	7	0.150693	5	0.414617	0.100187	ns
hsa04919	Thyroid hormone signaling pathway	33	0.101134	24	0.583926	0.101134	ns
hsa04213	Longevity regulating pathway	17	0.172278	14	0.347151	0.10184	ns
hsa04150	mTOR signaling pathway	32	0.818339	40	0.10394	0.10394	ns
hsa01521	EGFR tyrosine kinase inhibitor resistance	24	0.109794	18	0.464758	0.105701	ns
hsa04720	Long-term potentiation	18	0.106458	10	0.823614	0.106458	ns
hsa00140	Steroid hormone biosynthesis	10	0.182803	8	0.360686	0.107142	ns
hsa04137	Mitophagy	30	0.162458	25	0.362437	0.107366	ns
hsa05020	Prion disease	70	0.109086	41	0.992979	0.109086	ns
hsa04330	Notch signaling pathway	13	0.751145	18	0.110785	0.110785	ns
hsa00532	Glycosaminoglycan biosynthesis	8	0.111778	3	0.878655	0.111778	ns
hsa00790	Folate biosynthesis	8	0.111778	3	0.878655	0.111778	ns
hsa04932	Non-alcoholic fatty liver disease	43	0.113335	23	0.985844	0.113335	ns
hsa04912	GnRH signaling pathway	23	0.337221	23	0.187652	0.113525	ns
hsa04744	Phototransduction	3	0.77736	6	0.11407	0.11407	ns
hsa04915	Estrogen signaling pathway	33	0.210817	29	0.311749	0.116545	ns
hsa00531	Glycosaminoglycan degradation	7	0.116638	4	0.585697	0.116638	ns
hsa00563	Glycosylphosphatidylinositol (GPI)-anchor biosynthesis	6	0.786772	10	0.117183	0.117183	ns
hsa04721	Synaptic vesicle cycle	11	0.864196	17	0.122414	0.122414	ns
hsa03083	Polycomb repressive complex	26	0.123176	14	0.934186	0.123176	ns
hsa04971	Gastric acid secretion	18	0.123231	10	0.84136	0.123231	ns
hsa05032	Morphine addiction	20	0.124239	13	0.693362	0.124239	ns
hsa04740	Olfactory transduction	12	0.158482	9	0.433211	0.124309	ns
hsa04930	Type II diabetes mellitus	12	0.158482	9	0.433211	0.124309	ns
hsa01210	2-Oxocarboxylic acid metabolism	10	0.125651	6	0.628092	0.125651	ns
hsa04723	Retrograde endocannabinoid signaling	21	0.949787	31	0.125924	0.125924	ns
hsa04916	Melanogenesis	18	0.865372	25	0.129612	0.129612	ns
hsa00410	beta-Alanine metabolism	4	0.927996	9	0.130858	0.130858	ns
hsa01040	Biosynthesis of unsaturated fatty acids	9	0.133593	5	0.690539	0.133593	ns
hsa04725	Cholinergic synapse	27	0.144182	16	0.891273	0.144182	ns
hsa04022	cGMP-PKG signaling pathway	38	0.148351	21	0.976372	0.148351	ns
hsa04152	AMPK signaling pathway	25	0.728734	30	0.1495	0.1495	ns
hsa05010	Alzheimer disease	96	0.149808	68	0.94605	0.149808	ns
hsa05210	Colorectal cancer	26	0.153155	11	0.993657	0.153155	ns
hsa00920	Sulfur metabolism	3	0.489493	4	0.186514	0.153385	ns
hsa04530	Tight junction	43	0.157593	27	0.934661	0.157593	ns
hsa00601	Glycosphingolipid biosynthesis	9	0.163796	4	0.868222	0.163796	ns
hsa04261	Adrenergic signaling in cardiomyocytes	33	0.164252	21	0.880494	0.164252	ns
hsa00350	Tyrosine metabolism	4	0.789919	7	0.164723	0.164723	ns
hsa00900	Terpenoid backbone biosynthesis	5	0.605411	7	0.164723	0.164723	ns
hsa04727	GABAergic synapse	18	0.228124	15	0.400635	0.168093	ns
hsa04080	Neuroactive ligand-receptor interaction	43	0.356024	41	0.25784	0.175539	ns
hsa00062	Fatty acid elongation	7	0.462211	8	0.210465	0.179608	ns
hsa04976	Bile secretion	14	0.268867	12	0.383636	0.185039	ns
hsa03015	mRNA surveillance pathway	26	0.186901	10	0.998134	0.186901	ns
hsa04966	Collecting duct acid secretion	7	0.188754	4	0.679546	0.188754	ns
hsa04550	Signaling pathways regulating pluripotency of stem cells	29	0.626392	32	0.191797	0.191797	ns
hsa00511	Other glycan degradation	5	0.38798	5	0.310618	0.199717	ns
hsa00785	Lipoic acid metabolism	5	0.38798	5	0.310618	0.199717	ns
hsa00770	Pantothenate and CoA biosynthesis	5	0.501301	6	0.227171	0.210256	ns
hsa02010	ABC transporters	12	0.214384	5	0.953966	0.214384	ns
hsa03008	Ribosome biogenesis in eukaryotes	22	0.216409	5	0.999958	0.216409	ns
hsa03018	RNA degradation	22	0.216409	10	0.986048	0.216409	ns
hsa04512	ECM-receptor interaction	22	0.216409	16	0.657083	0.216409	ns
hsa00640	Propanoate metabolism	6	0.786772	9	0.218271	0.218271	ns
hsa00533	Glycosaminoglycan biosynthesis	5	0.218795	1	0.968433	0.218795	ns
hsa00220	Arginine biosynthesis	7	0.230203	5	0.515792	0.219247	ns
hsa00600	Sphingolipid metabolism	15	0.223435	9	0.820867	0.223435	ns
hsa00520	Amino sugar and nucleotide sugar metabolism	13	0.354013	12	0.352058	0.225599	ns
hsa00514	Other types of O-glycan biosynthesis	13	0.227701	5	0.976749	0.227701	ns
hsa04913	Ovarian steroidogenesis	9	0.627448	11	0.228903	0.228903	ns
hsa00330	Arginine and proline metabolism	11	0.621156	13	0.23537	0.23537	ns
hsa01200	Carbon metabolism	29	0.242219	22	0.661817	0.242219	ns
hsa04814	Motor proteins	40	0.364727	37	0.345255	0.242772	ns
hsa04370	VEGF signaling pathway	17	0.243753	13	0.560264	0.243753	ns
hsa00730	Thiamine metabolism	4	0.300601	3	0.492176	0.248728	ns
hsa04136	Autophagy	10	0.249521	7	0.608631	0.249521	ns
hsa04066	HIF-1 signaling pathway	27	0.291293	23	0.459272	0.261329	ns
hsa03420	Nucleotide excision repair	17	0.269913	8	0.971603	0.269913	ns
hsa00061	Fatty acid biosynthesis	5	0.273322	3	0.668298	0.273322	ns
hsa00010	Glycolysis / Gluconeogenesis	14	0.394439	13	0.379804	0.277645	ns
hsa00740	Riboflavin metabolism	2	0.645388	3	0.280449	0.280449	ns
hsa04122	Sulfur relay system	1	0.905191	3	0.280449	0.280449	ns
hsa04975	Fat digestion and absorption	6	0.454794	6	0.362925	0.293534	ns
hsa04934	Cushing syndrome	33	0.463548	32	0.323281	0.297788	ns
hsa04925	Aldosterone synthesis and secretion	21	0.300668	16	0.657083	0.300668	ns
hsa04960	Aldosterone-regulated sodium reabsorption	8	0.38044	7	0.447691	0.306354	ns
hsa00512	Mucin type O-glycan biosynthesis	9	0.309571	5	0.840701	0.309571	ns
hsa01250	Biosynthesis of nucleotide sugars	10	0.4003	9	0.433211	0.316888	ns
hsa00240	Pyrimidine metabolism	13	0.488795	13	0.349621	0.326502	ns
hsa00052	Galactose metabolism	8	0.33661	4	0.887942	0.33661	ns
hsa01212	Fatty acid metabolism	15	0.338704	11	0.696575	0.338704	ns
hsa05031	Amphetamine addiction	15	0.338704	9	0.886698	0.338704	ns
hsa04979	Cholesterol metabolism	10	0.361435	5	0.92507	0.361435	ns
hsa04340	Hedgehog signaling pathway	14	0.362142	8	0.913139	0.362142	ns
hsa04728	Dopaminergic synapse	29	0.365523	25	0.513365	0.365523	ns
hsa00100	Steroid biosynthesis	6	0.40323	5	0.515792	0.371383	ns
hsa04310	Wnt signaling pathway	33	0.897661	38	0.376451	0.376451	ns
hsa04713	Circadian entrainment	21	0.37675	17	0.623009	0.37675	ns
hsa04730	Long-term depression	13	0.521948	13	0.379804	0.379432	ns
hsa01240	Biosynthesis of cofactors	30	0.683332	31	0.382142	0.382142	ns
hsa04927	Cortisol synthesis and secretion	13	0.387556	9	0.778428	0.387556	ns
hsa05012	Parkinson disease	64	0.391409	44	0.978825	0.391409	ns
hsa04961	Endocrine and other factor-regulated calcium reabsorption	9	0.661999	10	0.391707	0.391707	ns
hsa00860	Porphyrin metabolism	6	0.684187	7	0.404986	0.404986	ns
hsa04929	GnRH secretion	13	0.421367	10	0.685286	0.421367	ns
hsa04973	Carbohydrate digestion and absorption	8	0.424524	5	0.816617	0.424524	ns
hsa05226	Gastric cancer	30	0.645604	30	0.424971	0.424971	ns
hsa00561	Glycerolipid metabolism	14	0.426956	12	0.541105	0.426956	ns
hsa05218	Melanoma	16	0.436692	12	0.753119	0.436692	ns
hsa05208	Chemical carcinogenesis	49	0.654691	48	0.438688	0.438688	ns
hsa00380	Tryptophan metabolism	8	0.55311	8	0.440103	0.440103	ns
hsa05230	Central carbon metabolism in cancer	17	0.440985	11	0.898393	0.440985	ns
hsa00230	Purine metabolism	28	0.451401	24	0.604579	0.451401	ns
hsa05225	Hepatocellular carcinoma	36	0.693932	36	0.454776	0.454776	ns
hsa05224	Breast cancer	33	0.463548	27	0.726194	0.463548	ns
hsa00340	Histidine metabolism	3	0.897648	5	0.465945	0.465945	ns
hsa00360	Phenylalanine metabolism	3	0.560328	3	0.492176	0.468534	ns
hsa03320	PPAR signaling pathway	14	0.643627	14	0.493086	0.493086	ns
hsa04820	Cytoskeleton in muscle cells	39	0.884707	42	0.496214	0.496214	ns
hsa01230	Biosynthesis of amino acids	16	0.497066	13	0.693362	0.497066	ns
hsa05022	Pathways of neurodegeneration	107	0.501164	91	0.794122	0.501164	ns
hsa00071	Fatty acid degradation	9	0.627448	9	0.506713	0.506713	ns
hsa04962	Vasopressin-regulated water reabsorption	6	0.937767	9	0.506713	0.506713	ns
hsa04392	Hippo signaling pathway	7	0.508486	3	0.961116	0.508486	ns
hsa00515	Mannose type O-glycan biosynthesis	1	0.997239	5	0.515792	0.515792	ns
hsa05033	Nicotine addiction	1	0.991023	4	0.533192	0.533192	ns
hsa04390	Hippo signaling pathway	36	0.548851	32	0.621599	0.548851	ns
hsa00780	Biotin metabolism	0	1	1	0.549402	0.549402	ns
hsa00500	Starch and sucrose metabolism	7	0.553302	6	0.628092	0.553302	ns
hsa00053	Ascorbate and aldarate metabolism	3	0.624825	3	0.556137	0.556137	ns
hsa04540	Gap junction	18	0.557152	16	0.609015	0.557152	ns
hsa04964	Proximal tubule bicarbonate reclamation	4	0.664635	4	0.585697	0.585697	ns
hsa04020	Calcium signaling pathway	43	0.589657	37	0.741956	0.589657	ns
hsa05216	Thyroid cancer	9	0.591095	7	0.768243	0.591095	ns
hsa04710	Circadian rhythm	8	0.593322	7	0.644807	0.593322	ns
hsa04980	Cobalamin transport and metabolism	4	0.613045	2	0.916488	0.613045	ns
hsa00310	Lysine degradation	14	0.643627	13	0.616337	0.616337	ns
hsa04922	Glucagon signaling pathway	19	0.847361	20	0.617137	0.617137	ns
hsa04270	Vascular smooth muscle contraction	25	0.628608	22	0.70023	0.628608	ns
hsa04130	SNARE interactions in vesicular transport	8	0.631666	7	0.678942	0.631666	ns
hsa03264	Virion	1	0.692038	1	0.654563	0.654563	ns
hsa00450	Selenocompound metabolism	4	0.664635	3	0.795127	0.664635	ns
hsa04977	Vitamin digestion and absorption	4	0.664635	3	0.795127	0.664635	ns
hsa04974	Protein digestion and absorption	15	0.667961	10	0.945106	0.667961	ns
hsa05415	Diabetic cardiomyopathy	45	0.671387	36	0.912146	0.671387	ns
hsa05034	Alcoholism	28	0.68598	20	0.960422	0.68598	ns
hsa05016	Huntington disease	65	0.703925	49	0.981645	0.703925	ns
hsa03082	ATP-dependent chromatin remodeling	23	0.714487	17	0.940483	0.714487	ns
hsa00130	Ubiquinone and other terpenoid-quinone biosynthesis	1	0.947402	2	0.716418	0.716418	ns
hsa04211	Longevity regulating pathway	18	0.728888	16	0.762047	0.728888	ns
hsa04911	Insulin secretion	12	0.839832	12	0.73073	0.73073	ns
hsa00524	Neomycin, kanamycin and gentamicin biosynthesis	1	0.770597	1	0.735185	0.735185	ns
hsa00190	Oxidative phosphorylation	25	0.925968	26	0.750024	0.750024	ns
hsa00030	Pentose phosphate pathway	3	0.97734	5	0.759762	0.759762	ns
hsa04978	Mineral absorption	10	0.771347	9	0.778428	0.771347	ns
hsa03020	RNA polymerase	7	0.773776	5	0.912332	0.773776	ns
hsa05213	Endometrial cancer	12	0.780152	10	0.857683	0.780152	ns
hsa04714	Thermogenesis	47	0.878453	44	0.825829	0.825829	ns
hsa05030	Cocaine addiction	7	0.826042	6	0.858681	0.826042	ns
hsa00750	Vitamin B6 metabolism	1	0.82912	0	1	0.82912	ns
hsa04950	Maturity onset diabetes of the young	1	0.872716	1	0.844381	0.844381	ns
hsa04614	Renin-angiotensin system	3	0.84756	2	0.932669	0.84756	ns
hsa04260	Cardiac muscle contraction	11	0.864196	8	0.961963	0.864196	ns
hsa03272	Virion	6	0.881324	5	0.912332	0.881324	ns

## Sheet: wiki
pathway_id	pathway	cs_trend_up_nr	cs_trend_up_pvalue	cs_trend_down_nr	cs_trend_down_pvalue	min_PValue	most_sig_comp
WP5115	Network map of SARS CoV 2 signaling	118	8.82629e-30	18	1	8.82629e-30	cs_trend_up
WP5473	Cytokine cytokine receptor interaction	109	4.01603e-29	28	0.994492	4.01603e-29	cs_trend_up
WP5218	Extrafollicular and follicular B cell activation by SARS CoV 2	46	3.12669e-18	5	0.999508	3.12669e-18	cs_trend_up
WP4630	Measles virus infection	67	3.46421e-18	12	0.999704	3.46421e-18	cs_trend_up
WP3945	TYROBP causal network in microglia	43	1.21492e-17	3	0.999948	1.21492e-17	cs_trend_up
WP2446	Retinoblastoma gene in cancer	54	1.66109e-15	6	0.999988	1.66109e-15	cs_trend_up
WP3888	VEGFA VEGFR2 signaling	160	1.95143e-15	55	0.999999	1.95143e-15	cs_trend_up
WP619	Type II interferon signaling	27	7.16291e-15	0	1	7.16291e-15	cs_trend_up
WP2328	Allograft rejection	40	1.1248e-14	3	0.999948	1.1248e-14	cs_trend_up
WP477	Cytoplasmic ribosomal proteins	3	0.999999	50	2.10171e-14	2.10171e-14	cs_trend_down
WP5095	Overview of proinflammatory and profibrotic mediators	45	2.1797e-14	8	0.995145	2.1797e-14	cs_trend_up
WP3929	Chemokine signaling	72	2.221e-14	16	0.999844	2.221e-14	cs_trend_up
WP69	T cell receptor signaling	45	1.06917e-13	7	0.998849	1.06917e-13	cs_trend_up
WP5090	Complement system in neuronal development and plasticity	49	1.35251e-13	11	0.988991	1.35251e-13	cs_trend_up
WP5434	Cancer pathways	165	1.46487e-13	80	0.994417	1.46487e-13	cs_trend_up
WP179	Cell cycle	61	4.43873e-13	7	1	4.43873e-13	cs_trend_up
WP4016	DNA IR damage and cellular response via ATR	46	7.03022e-13	3	0.999999	7.03022e-13	cs_trend_up
WP3937	Microglia pathogen phagocytosis pathway	29	3.34881e-12	3	0.996902	3.34881e-12	cs_trend_up
WP5098	T cell activation SARS CoV 2	45	3.75536e-12	11	0.977831	3.75536e-12	cs_trend_up
WP5130	Th17 cell differentiation pathway	38	1.72475e-11	7	0.993203	1.72475e-11	cs_trend_up
WP455	GPCRs class A rhodopsin like	55	2.9933e-11	12	0.999428	2.9933e-11	cs_trend_up
WP5088	Prostaglandin signaling	23	4.13103e-11	1	0.99943	4.13103e-11	cs_trend_up
WP254	Apoptosis	45	4.52286e-11	7	0.999789	4.52286e-11	cs_trend_up
WP2806	Complement system	36	6.6092e-11	7	0.988739	6.6092e-11	cs_trend_up
WP5039	SARS CoV 2 innate immunity evasion and cell specific immune response	35	8.92669e-11	2	0.999993	8.92669e-11	cs_trend_up
WP2374	Oncostatin M signaling	34	2.53272e-10	6	0.993319	2.53272e-10	cs_trend_up
WP4754	IL18 signaling	31	2.80103e-10	6	0.977623	2.80103e-10	cs_trend_up
WP3863	T cell antigen receptor TCR pathway during Staphylococcus aureus infection	33	3.43025e-10	6	0.990482	3.43025e-10	cs_trend_up
WP1772	Apoptosis modulation and signaling	44	3.52058e-10	6	0.999957	3.52058e-10	cs_trend_up
WP4659	Gastrin signaling	51	8.54071e-10	14	0.99405	8.54071e-10	cs_trend_up
WP4197	Immune response to tuberculosis	17	1.13271e-09	0	1	1.13271e-09	cs_trend_up
WP4494	Selective expression of chemokine receptors during T cell polarization	18	1.56262e-09	1	0.996306	1.56262e-09	cs_trend_up
WP23	B cell receptor signaling	44	1.68718e-09	10	0.997084	1.68718e-09	cs_trend_up
WP3959	DNA IR double strand breaks and cellular response via ATM	32	1.97478e-09	3	0.999868	1.97478e-09	cs_trend_up
WP4341	Non genomic actions of 1 25 dihydroxyvitamin D3	37	2.43762e-09	11	0.920955	2.43762e-09	cs_trend_up
WP4585	Cancer immunotherapy by PD 1 blockade	16	4.49294e-09	0	1	4.49294e-09	cs_trend_up
WP2877	Vitamin D receptor pathway	58	5.59443e-09	27	0.731807	5.59443e-09	cs_trend_up
WP395	IL4 signaling	29	1.03703e-08	6	0.977623	1.03703e-08	cs_trend_up
WP4462	Platelet mediated interactions with vascular and circulating cells	14	1.09711e-08	0	1	1.09711e-08	cs_trend_up
WP5033	Genes associated with the development of rheumatoid arthritis	14	1.09711e-08	0	1	1.09711e-08	cs_trend_up
WP4666	Hepatitis B infection	57	1.15349e-08	13	0.999944	1.15349e-08	cs_trend_up
WP585	Interferon type I signaling	30	1.4705e-08	6	0.986529	1.4705e-08	cs_trend_up
WP5083	Neuroinflammation and glutamatergic signaling	52	1.62327e-08	21	0.893006	1.62327e-08	cs_trend_up
WP4884	Pathogenesis of SARS CoV 2 mediated by nsp9 nsp10 complex	12	1.81304e-08	0	1	1.81304e-08	cs_trend_up
WP2865	IL1 and megakaryocytes in obesity	17	2.45575e-08	2	0.972581	2.45575e-08	cs_trend_up
WP466	DNA replication	26	2.6555e-08	2	0.99976	2.6555e-08	cs_trend_up
WP49	IL2 signaling	23	2.80244e-08	7	0.713941	2.80244e-08	cs_trend_up
WP4880	Host pathogen interaction of human coronaviruses interferon induction	22	3.5861e-08	2	0.997885	3.5861e-08	cs_trend_up
WP2516	ATM signaling	25	3.59133e-08	2	0.999609	3.59133e-08	cs_trend_up
WP5072	Modulators of TCR signaling and T cell activation	31	3.64389e-08	7	0.981621	3.64389e-08	cs_trend_up
WP4298	Acute viral myocarditis	38	4.10487e-08	11	0.970996	4.10487e-08	cs_trend_up
WP2263	Androgen receptor network in prostate cancer	46	4.54522e-08	13	0.994497	4.54522e-08	cs_trend_up
WP2363	Gastric cancer network 2	20	5.55161e-08	1	0.99943	5.55161e-08	cs_trend_up
WP5198	Inflammatory bowel disease signaling	23	6.41525e-08	7	0.743582	6.41525e-08	cs_trend_up
WP286	IL3 signaling	25	7.51141e-08	4	0.991446	7.51141e-08	cs_trend_up
WP5078	T cell modulation in pancreatic cancer	25	7.51141e-08	4	0.991446	7.51141e-08	cs_trend_up
WP45	G1 to S cell cycle control	32	7.98563e-08	4	0.9998	7.98563e-08	cs_trend_up
WP4217	Ebola virus infection in host	45	9.75293e-08	13	0.993658	9.75293e-08	cs_trend_up
WP1530	miRNA regulation of DNA damage response	35	1.24423e-07	5	0.999858	1.24423e-07	cs_trend_up
WP707	DNA damage response	35	1.24423e-07	5	0.999858	1.24423e-07	cs_trend_up
WP5153	N glycan biosynthesis	29	1.33438e-07	3	0.999833	1.33438e-07	cs_trend_up
WP5063	FOXP3 in COVID 19	12	1.86495e-07	0	1	1.86495e-07	cs_trend_up
WP2037	Prolactin signaling	35	2.00656e-07	10	0.97245	2.00656e-07	cs_trend_up
WP2324	AGE RAGE pathway	33	2.60808e-07	7	0.995953	2.60808e-07	cs_trend_up
WP5284	Cell interactions of the pancreatic cancer microenvironment	16	2.92278e-07	0	1	2.92278e-07	cs_trend_up
WP3617	Photodynamic therapy induced NF kB survival signaling	20	3.31617e-07	2	0.996597	3.31617e-07	cs_trend_up
WP3892	Development of pulmonary dendritic cells and macrophage subsets	10	3.54351e-07	0	1	3.54351e-07	cs_trend_up
WP3896	Dengue 2 interactions with complement and coagulation cascades	22	3.97504e-07	5	0.937187	3.97504e-07	cs_trend_up
WP558	Complement and coagulation cascades	22	3.97504e-07	5	0.937187	3.97504e-07	cs_trend_up
WP51	Regulation of actin cytoskeleton	52	5.10249e-07	24	0.850561	5.10249e-07	cs_trend_up
WP4136	Fibrin complement receptor 3 signaling	21	5.42574e-07	0	1	5.42574e-07	cs_trend_up
WP231	TNF alpha signaling	38	8.66657e-07	9	0.998217	8.66657e-07	cs_trend_up
WP4559	Interactions between immune cells and microRNAs in tumor microenvironment	19	9.8588e-07	4	0.933417	9.8588e-07	cs_trend_up
WP530	Cytokines and inflammatory response	12	1.03338e-06	1	0.976087	1.03338e-06	cs_trend_up
WP437	EGF EGFR signaling	59	1.11668e-06	29	0.867807	1.11668e-06	cs_trend_up
WP75	Toll like receptor signaling	34	1.11745e-06	9	0.989431	1.11745e-06	cs_trend_up
WP5146	Lung pathology of COVID 19	13	1.13343e-06	2	0.91736	1.13343e-06	cs_trend_up
WP3611	Photodynamic therapy induced AP 1 survival signaling	26	1.22296e-06	4	0.997924	1.22296e-06	cs_trend_up
WP4868	Type I interferon induction and signaling during SARS CoV 2 infection	18	1.30718e-06	1	0.999255	1.30718e-06	cs_trend_up
WP382	MAPK signaling	75	1.39714e-06	32	0.996181	1.39714e-06	cs_trend_up
WP2864	Apoptosis related network due to altered Notch3 in ovarian cancer	27	1.44801e-06	6	0.986529	1.44801e-06	cs_trend_up
WP366	TGF beta signaling pathway	52	1.69296e-06	10	0.999999	1.69296e-06	cs_trend_up
WP3646	Hepatitis C and hepatocellular carcinoma	25	1.76061e-06	3	0.999346	1.76061e-06	cs_trend_up
WP4946	DNA repair pathways full network	47	2.15197e-06	12	0.99975	2.15197e-06	cs_trend_up
WP5353	Macrophage stimulating protein MSP signaling	40	2.6438e-06	14	0.971548	2.6438e-06	cs_trend_up
WP560	TGF beta receptor signaling	25	3.02743e-06	5	0.99077	3.02743e-06	cs_trend_up
WP4223	Ras signaling	60	3.74306e-06	31	0.855494	3.74306e-06	cs_trend_up
WP4493	Cells and molecules involved in local acute inflammatory response	11	3.93044e-06	0	1	3.93044e-06	cs_trend_up
WP304	Kit receptor signaling	25	5.07797e-06	11	0.556172	5.07797e-06	cs_trend_up
WP314	Fas ligand pathway and stress induction of heat shock proteins	22	5.23838e-06	3	0.997511	5.23838e-06	cs_trend_up
WP5347	IL26 signaling	22	5.23838e-06	5	0.967778	5.23838e-06	cs_trend_up
WP306	Focal adhesion	64	5.50979e-06	28	0.988437	5.50979e-06	cs_trend_up
WP3995	Prion disease pathway	19	8.33883e-06	2	0.997885	8.33883e-06	cs_trend_up
WP524	G13 signaling	19	8.33883e-06	2	0.997885	8.33883e-06	cs_trend_up
WP411	mRNA processing	47	9.26024e-06	14	0.999234	9.26024e-06	cs_trend_up
WP1971	Integrated cancer pathway	23	1.06952e-05	3	0.998974	1.06952e-05	cs_trend_up
WP4329	miRNA role in immune response in sepsis	20	1.07983e-05	5	0.937187	1.07983e-05	cs_trend_up
WP5087	Pleural mesothelioma	120	1.13939e-05	70	0.986571	1.13939e-05	cs_trend_up
WP5420	ADHD and autism ASD pathways	84	1.18573e-05	55	0.622834	1.18573e-05	cs_trend_up
WP4558	Interferon mediated signaling	12	1.29664e-05	2	0.91736	1.29664e-05	cs_trend_up
WP5092	Interactions of natural killer cells in pancreatic cancer	12	1.29664e-05	0	1	1.29664e-05	cs_trend_up
WP4172	PI3K Akt signaling	90	1.3293e-05	55	0.856966	1.3293e-05	cs_trend_up
WP3893	Development and heterogeneity of the ILC family	15	1.5415e-05	3	0.931329	1.5415e-05	cs_trend_up
WP453	Inflammatory response pathway	15	1.5415e-05	3	0.931329	1.5415e-05	cs_trend_up
WP3932	Focal adhesion PI3K Akt mTOR signaling	86	1.64911e-05	59	0.50874	1.64911e-05	cs_trend_up
WP4538	Regulatory circuits of STAT3 signaling	30	1.66648e-05	15	0.545615	1.66648e-05	cs_trend_up
WP183	Proteasome degradation	24	1.94355e-05	0	1	1.94355e-05	cs_trend_up
WP4658	Small cell lung cancer	37	2.08309e-05	11	0.995471	2.08309e-05	cs_trend_up
WP4816	TGF beta receptor signaling in skeletal dysplasias	25	2.09635e-05	6	0.986529	2.09635e-05	cs_trend_up
WP313	Hepatocyte growth factor receptor signaling	18	2.21576e-05	3	0.986172	2.21576e-05	cs_trend_up
WP15	Selenium micronutrient network	29	2.41359e-05	12	0.815673	2.41359e-05	cs_trend_up
WP2036	TNF related weak inducer of apoptosis TWEAK signaling	19	2.76374e-05	2	0.99869	2.76374e-05	cs_trend_up
WP185	Integrin mediated cell adhesion	37	2.83921e-05	12	0.991039	2.83921e-05	cs_trend_up
WP2853	Endoderm differentiation	45	3.08789e-05	22	0.865713	3.08789e-05	cs_trend_up
WP2361	Gastric cancer network 1	15	3.24742e-05	1	0.998342	3.24742e-05	cs_trend_up
WP2431	Spinal cord injury	37	3.8379e-05	18	0.779716	3.8379e-05	cs_trend_up
WP176	Folate metabolism	22	4.1314e-05	7	0.905169	4.1314e-05	cs_trend_up
WP2849	Hematopoietic stem cell differentiation	22	4.1314e-05	9	0.705384	4.1314e-05	cs_trend_up
WP4655	Cytosolic DNA sensing pathway	24	4.70665e-05	6	0.984017	4.70665e-05	cs_trend_up
WP2203	Thymic stromal lymphopoietin TSLP signaling	19	4.76338e-05	6	0.860623	4.76338e-05	cs_trend_up
WP4484	Control of immune tolerance by vasoactive intestinal peptide	8	4.97579e-05	1	0.909251	4.97579e-05	cs_trend_up
WP2332	IL11 signaling	20	5.4485e-05	6	0.908617	5.4485e-05	cs_trend_up
WP4963	p53 transcriptional gene network	35	5.71693e-05	15	0.902579	5.71693e-05	cs_trend_up
WP2507	Nanomaterial induced apoptosis	13	6.15378e-05	0	1	6.15378e-05	cs_trend_up
WP241	One carbon metabolism	15	6.41585e-05	3	0.953364	6.41585e-05	cs_trend_up
WP4521	Glycosylation and related congenital defects	15	6.41585e-05	2	0.989017	6.41585e-05	cs_trend_up
WP236	Adipogenesis	41	6.8918e-05	19	0.907317	6.8918e-05	cs_trend_up
WP5461	Primary ovarian insufficiency	41	6.8918e-05	19	0.907317	6.8918e-05	cs_trend_up
WP2880	Glucocorticoid receptor pathway	28	7.26471e-05	13	0.720883	7.26471e-05	cs_trend_up
WP5222	2q13 copy number variation syndrome	25	7.27331e-05	8	0.950538	7.27331e-05	cs_trend_up
WP384	Apoptosis modulation by HSP70	12	8.31228e-05	1	0.991775	8.31228e-05	cs_trend_up
WP3998	Prader Willi and Angelman syndrome	31	9.31303e-05	10	0.984346	9.31303e-05	cs_trend_up
WP3613	Photodynamic therapy induced unfolded protein response	15	0.000119884	0	1	0.000119884	cs_trend_up
WP4240	Regulation of sister chromatid separation at the metaphase anaphase transition	10	0.0001417	1	0.976087	0.0001417	cs_trend_up
WP4478	LTF danger signal response pathway	10	0.0001417	0	1	0.0001417	cs_trend_up
WP4255	Non small cell lung cancer	28	0.000143386	14	0.660703	0.000143386	cs_trend_up
WP127	IL5 signaling	17	0.000169659	6	0.793461	0.000169659	cs_trend_up
WP2583	T cell receptor and co stimulatory signaling	14	0.000172562	2	0.986165	0.000172562	cs_trend_up
WP5285	Immune infiltration in pancreatic cancer	14	0.000172562	4	0.847294	0.000172562	cs_trend_up
WP4582	Cancer immunotherapy by CTLA4 blockade	9	0.000174363	1	0.959231	0.000174363	cs_trend_up
WP481	Insulin signaling	53	0.000185597	31	0.787878	0.000185597	cs_trend_up
WP5293	Acute myeloid leukemia	26	0.000212414	10	0.911819	0.000212414	cs_trend_up
WP2038	Microtubule cytoskeleton regulation	20	0.000213598	5	0.977235	0.000213598	cs_trend_up
WP3877	MYD88 distinct input output pathway	11	0.000247898	2	0.933425	0.000247898	cs_trend_up
WP1433	Nucleotide binding oligomerization domain NOD pathway	17	0.000276334	6	0.818214	0.000276334	cs_trend_up
WP2034	Leptin signaling	27	0.000282797	13	0.743076	0.000282797	cs_trend_up
WP3865	Novel intracellular components of RIG I like receptor pathway	23	0.000321131	7	0.970497	0.000321131	cs_trend_up
WP3624	Lung fibrosis	20	0.000321453	7	0.891479	0.000321453	cs_trend_up
WP2453	TCA cycle and deficiency of pyruvate dehydrogenase complex PDHc	10	0.000338456	0	1	0.000338456	cs_trend_up
WP3972	PDGFR beta pathway	15	0.000363488	3	0.974371	0.000363488	cs_trend_up
WP289	Myometrial relaxation and contraction pathways	45	0.000391096	23	0.920223	0.000391096	cs_trend_up
WP2572	Primary focal segmental glomerulosclerosis FSGS	26	0.000403925	11	0.875676	0.000403925	cs_trend_up
WP24	Peptide GPCRs	17	0.000436584	5	0.92625	0.000436584	cs_trend_up
WP3614	Photodynamic therapy induced HIF 1 survival signaling	17	0.000436584	8	0.559152	0.000436584	cs_trend_up
WP3594	Circadian rhythm genes	51	0.00047901	26	0.95889	0.00047901	cs_trend_up
WP5142	Calcium mediated T cell apoptosis involved in inclusion body myositis	11	0.000506831	1	0.991775	0.000506831	cs_trend_up
WP4891	COVID 19 adverse outcome pathway	8	0.000583529	0	1	0.000583529	cs_trend_up
WP3596	miR 517 relationship with ARCN1 and USP1	5	0.000596578	0	1	0.000596578	cs_trend_up
WP5117	Cohesin complex Cornelia de Lange syndrome	16	0.000641328	6	0.793461	0.000641328	cs_trend_up
WP5283	Chronic hyperglycemia impairment of neuron function	16	0.000641328	4	0.960936	0.000641328	cs_trend_up
WP2355	Corticotropin releasing hormone signaling	31	0.000674121	19	0.489053	0.000674121	cs_trend_up
WP4912	SARS coronavirus and innate immunity	10	0.000719045	1	0.985975	0.000719045	cs_trend_up
WP5485	Post COVID neuroinflammation	10	0.000719045	2	0.91736	0.000719045	cs_trend_up
WP4673	Male infertility	35	0.000779986	16	0.942137	0.000779986	cs_trend_up
WP4496	Signal transduction through IL1R	14	0.00087717	2	0.993104	0.00087717	cs_trend_up
WP4541	Hippo Merlin signaling dysregulation	38	0.000919458	12	0.999327	0.000919458	cs_trend_up
WP5366	NF1 copy number variation syndrome	30	0.000937183	10	0.99255	0.000937183	cs_trend_up
WP205	IL7 signaling	11	0.000957613	4	0.681927	0.000957613	cs_trend_up
WP364	IL6 signaling	18	0.00100712	5	0.967778	0.00100712	cs_trend_up
WP2059	Alzheimer 39 s disease and miRNA effects	70	0.00106113	44	0.901081	0.00106113	cs_trend_up
WP5124	Alzheimer 39 s disease	70	0.00106113	44	0.901081	0.00106113	cs_trend_up
WP4906	3q29 copy number variation syndrome	24	0.00110484	9	0.948195	0.00110484	cs_trend_up
WP5158	Urotensin II mediated signaling	23	0.0011721	7	0.984362	0.0011721	cs_trend_up
WP4205	MET in type 1 papillary renal cell carcinoma	21	0.00130097	10	0.740989	0.00130097	cs_trend_up
WP710	DNA damage response only ATM dependent	36	0.00136418	22	0.647367	0.00136418	cs_trend_up
WP3858	Toll like receptor signaling related to MyD88	14	0.00139085	1	0.99943	0.00139085	cs_trend_up
WP4790	FGF23 signaling in hypophosphatemic rickets and related disorders	10	0.00139211	4	0.588195	0.00139211	cs_trend_up
WP3941	Oxidative damage response	16	0.0014722	5	0.92625	0.0014722	cs_trend_up
WP405	Eukaryotic transcription initiation	16	0.0014722	6	0.840559	0.0014722	cs_trend_up
WP536	Calcium regulation in cardiac cells	40	0.00167592	23	0.822222	0.00167592	cs_trend_up
WP5118	SMC1 SMC3 role in DNA damage Cornelia de Lange Syndrome	7	0.00189801	0	1	0.00189801	cs_trend_up
WP5191	Resolvin E1 and resolvin D1 signaling decrease inflammation	7	0.00189801	1	0.930496	0.00189801	cs_trend_up
WP545	Complement activation	7	0.00189801	1	0.930496	0.00189801	cs_trend_up
WP3851	TLR4 signaling and tolerance	12	0.00191209	1	0.997834	0.00191209	cs_trend_up
WP247	Small ligand GPCRs	9	0.00202005	1	0.981687	0.00202005	cs_trend_up
WP3287	Overview of nanoparticle effects	9	0.00202005	3	0.717978	0.00202005	cs_trend_up
WP98	Prostaglandin synthesis and regulation	18	0.00203889	7	0.876158	0.00203889	cs_trend_up
WP4838	Regucalcin in proximal tubule epithelial kidney cells	13	0.00205437	2	0.991292	0.00205437	cs_trend_up
WP5358	JAK STAT signaling in the regulation of beta cells	14	0.00213281	4	0.933417	0.00213281	cs_trend_up
WP1533	Vitamin B12 metabolism	15	0.0021599	5	0.899188	0.0021599	cs_trend_up
WP2289	Drug induction of bile acid pathway	6	0.0024597	1	0.881515	0.0024597	cs_trend_up
WP4146	Macrophage markers	6	0.0024597	1	0.881515	0.0024597	cs_trend_up
WP391	Mitochondrial gene expression	10	0.00249871	1	0.991775	0.00249871	cs_trend_up
WP4961	STING pathway in Kawasaki like disease and COVID 19	10	0.00249871	2	0.946499	0.00249871	cs_trend_up
WP5303	Lacto series sphingolipid metabolism	4	0.00263443	0	1	0.00263443	cs_trend_up
WP5431	FLT3 p Gln640SerfsTer8 signaling	4	0.00263443	0	1	0.00263443	cs_trend_up
WP2272	Pathogenic Escherichia coli infection	19	0.00267806	6	0.968919	0.00267806	cs_trend_up
WP3878	ATM signaling in development and disease	19	0.00267806	7	0.928158	0.00267806	cs_trend_up
WP5424	Omega 6 fatty acids in senescence	18	0.00282141	10	0.534655	0.00282141	cs_trend_up
WP2113	Type III interferon signaling	5	0.0029041	1	0.798029	0.0029041	cs_trend_up
WP4153	Degradation pathway of sphingolipids including diseases	8	0.00292132	0	1	0.00292132	cs_trend_up
WP4723	Omega 3 omega 6 fatty acid synthesis	8	0.00292132	2	0.844683	0.00292132	cs_trend_up
WP5174	Ulcerative colitis signaling	8	0.00292132	3	0.617121	0.00292132	cs_trend_up
WP5182	Pro survival signaling of neuroprotectin D1	8	0.00292132	0	1	0.00292132	cs_trend_up
WP53	ID signaling	8	0.00292132	1	0.968776	0.00292132	cs_trend_up
WP5300	TROP2 regulatory signaling	17	0.00295162	5	0.967778	0.00295162	cs_trend_up
WP581	EPO receptor signaling	12	0.00304174	5	0.693166	0.00304174	cs_trend_up
WP5395	Glycosaminoglycan synthesis in fibroblasts	15	0.0031391	5	0.913648	0.0031391	cs_trend_up
WP5321	Prostaglandin and leukotriene metabolism in senescence	14	0.00317337	6	0.736335	0.00317337	cs_trend_up
WP4932	7q11 23 copy number variation syndrome	33	0.00332368	18	0.852957	0.00332368	cs_trend_up
WP4720	Eicosanoid metabolism via cytochrome P450 monooxygenases pathway	0	1	5	0.00338328	0.00338328	cs_trend_down
WP2018	RANKL RANK signaling	19	0.00360649	8	0.874965	0.00360649	cs_trend_up
WP4747	Netrin UNC5B signaling	19	0.00360649	6	0.973601	0.00360649	cs_trend_up
WP2916	Interactome of polycomb repressive complex 2 PRC2	9	0.00369277	1	0.985975	0.00369277	cs_trend_up
WP4560	MFAP5 effect on permeability and motility of endothelial cells via cytoskeleton rearrangement	9	0.00369277	2	0.91736	0.00369277	cs_trend_up
WP4313	Ferroptosis	22	0.00379667	7	0.986718	0.00379667	cs_trend_up
WP2380	Brain derived neurotrophic factor BDNF signaling	40	0.00404293	26	0.689645	0.00404293	cs_trend_up
WP4495	IL10 anti inflammatory signaling	7	0.00419835	2	0.767776	0.00419835	cs_trend_up
WP262	Ebstein Barr virus LMP1 signaling	10	0.00421104	0	1	0.00421104	cs_trend_up
WP4545	Oxysterols derived from cholesterol	8	0.589766	16	0.00430685	0.00430685	cs_trend_down
WP5269	Genetic causes of porto sinusoidal vascular disease	14	0.00459421	3	0.986172	0.00459421	cs_trend_up
WP5121	Sphingolipid metabolism in senescence	12	0.00465535	2	0.989017	0.00465535	cs_trend_up
WP1601	Fluoropyrimidine activity	13	0.0046699	6	0.668751	0.0046699	cs_trend_up
WP34	Ovarian infertility	13	0.0046699	7	0.493099	0.0046699	cs_trend_up
WP4752	Base excision repair	13	0.0046699	7	0.493099	0.0046699	cs_trend_up
WP4190	Mevalonate arm of cholesterol biosynthesis pathway	1	0.940843	7	0.0050904	0.0050904	cs_trend_down
WP22	IL9 signaling	8	0.00546829	3	0.670381	0.00546829	cs_trend_up
WP4337	ncRNAs involved in STAT3 signaling in hepatocellular carcinoma	8	0.00546829	3	0.670381	0.00546829	cs_trend_up
WP5433	PGK1 PKM2 KHKC KHKA acting as protein kinases	8	0.00546829	1	0.976087	0.00546829	cs_trend_up
WP4846	SARS CoV 2 and COVID 19 pathway	6	0.00596183	1	0.909251	0.00596183	cs_trend_up
WP4396	Nonalcoholic fatty liver disease	42	0.00620745	18	0.997357	0.00620745	cs_trend_up
WP734	Serotonin receptor 4 6 7 and NR3C signaling	9	0.00628101	4	0.588195	0.00628101	cs_trend_up
WP5055	Burn wound healing	24	0.00647292	7	0.997156	0.00647292	cs_trend_up
WP3925	Amino acid metabolism	26	0.00660021	10	0.984346	0.00660021	cs_trend_up
WP4900	Purinergic signaling	12	0.00688476	3	0.961714	0.00688476	cs_trend_up
WP3872	Regulation of apoptosis by parathyroid hormone related protein	11	0.00690356	3	0.931329	0.00690356	cs_trend_up
WP531	DNA mismatch repair	11	0.00690356	2	0.982595	0.00690356	cs_trend_up
WP4157	GABA metabolism aka GHB	1	0.901068	6	0.00706007	0.00706007	cs_trend_down
WP117	GPCRs other	17	0.00731816	6	0.949934	0.00731816	cs_trend_up
WP1982	Sterol regulatory element binding proteins SREBP signaling	22	0.00782115	12	0.756756	0.00782115	cs_trend_up
WP4685	Melanoma	22	0.00782115	10	0.911819	0.00782115	cs_trend_up
WP5205	Clock controlled autophagy in bone metabolism	24	0.00802712	12	0.876775	0.00802712	cs_trend_up
WP1434	Osteopontin signaling	7	0.00811344	1	0.959231	0.00811344	cs_trend_up
WP1423	Ganglio sphingolipid metabolism	5	0.00825921	0	1	0.00825921	cs_trend_up
WP5119	NIPBL role in DNA damage Cornelia de Lange syndrome	5	0.00825921	1	0.845304	0.00825921	cs_trend_up
WP5148	Complement mediated inflammation of pulmonary alveolus in COVID 19 hypothetical pathway	5	0.00825921	0	1	0.00825921	cs_trend_up
WP5414	IDO metabolic pathway	5	0.00825921	1	0.845304	0.00825921	cs_trend_up
WP2571	Polycystic kidney disease pathway	16	0.556427	26	0.00829353	0.00829353	cs_trend_down
WP5316	Primary ovarian insufficiency	39	0.00840634	24	0.839047	0.00840634	cs_trend_up
WP4331	Neovascularization processes	15	0.00841841	2	0.999191	0.00841841	cs_trend_up
WP4758	Nephrotic syndrome	15	0.00841841	5	0.946645	0.00841841	cs_trend_up
WP5474	Catabolism of skeletal muscle in cachexia	15	0.00841841	4	0.981433	0.00841841	cs_trend_up
WP4263	Pancreatic adenocarcinoma pathway	29	0.00872751	15	0.911952	0.00872751	cs_trend_up
WP3303	RAC1 PAK1 p38 MMP2 pathway	23	0.00885087	7	0.995953	0.00885087	cs_trend_up
WP5064	7 oxo C and 7 beta HC pathways	4	0.799507	11	0.00889259	0.00889259	cs_trend_down
WP5356	Affected pathways in Duchenne muscular dystrophy	20	0.00942923	7	0.978439	0.00942923	cs_trend_up
WP3963	Mevalonate pathway	1	0.83456	5	0.00955023	0.00955023	cs_trend_down
WP3391	Senescence associated secretory phenotype SASP	26	0.00982896	7	0.999453	0.00982896	cs_trend_up
WP5122	Prostaglandin and leukotriene metabolism in senescence	12	0.00987458	5	0.791921	0.00987458	cs_trend_up
WP129	Matrix metalloproteinases	9	0.0100633	3	0.828837	0.0100633	cs_trend_up
WP3982	miRNA regulation of p53 pathway in prostate cancer	11	0.0101713	4	0.847294	0.0101713	cs_trend_up
WP5422	IL19 signaling	11	0.0101713	4	0.847294	0.0101713	cs_trend_up
WP5272	LDL influence on CD14 and TLR4	10	0.0102689	3	0.90003	0.0102689	cs_trend_up
WP28	Selenium metabolism and selenoproteins	16	0.0104029	6	0.932009	0.0104029	cs_trend_up
WP3890	Nanomaterial induced inflammasome activation	4	0.0107858	0	1	0.0107858	cs_trend_up
WP5256	COVID 19 and endothelial cell senescence	4	0.0107858	1	0.736311	0.0107858	cs_trend_up
WP5258	ROS in COVID 19 endothelial dysfunction	4	0.0107858	0	1	0.0107858	cs_trend_up
WP2513	Nanoparticle triggered regulated necrosis	6	0.0120576	0	1	0.0120576	cs_trend_up
WP2815	Mammary gland development pathway Involution Stage 4 of 4	6	0.0120576	0	1	0.0120576	cs_trend_up
WP5166	Glyoxylate metabolism	1	0.723358	4	0.0121733	0.0121733	cs_trend_down
WP5190	Creatine pathway	0	1	4	0.0121733	0.0121733	cs_trend_down
WP699	Aflatoxin B1 metabolism	0	1	4	0.0121733	0.0121733	cs_trend_down
WP2826	Cocaine metabolism	0	1	3	0.0128056	0.0128056	cs_trend_down
WP4931	Direct reversal repair	0	1	3	0.0128056	0.0128056	cs_trend_down
WP400	p38 MAPK signaling	13	0.0129605	3	0.986172	0.0129605	cs_trend_up
WP722	Serotonin HTR1 group and FOS pathway	13	0.0129605	4	0.953217	0.0129605	cs_trend_up
WP5362	TAR syndrome	19	0.0130513	10	0.786784	0.0130513	cs_trend_up
WP5470	Effect of omega 3 PUFA on Huntington 39 s disease pathways	33	0.0133332	25	0.41142	0.0133332	cs_trend_up
WP12	Osteoclast signaling	7	0.0141709	1	0.968776	0.0141709	cs_trend_up
WP4919	Neuroinflammation	7	0.0141709	3	0.617121	0.0141709	cs_trend_up
WP4806	EGFR tyrosine kinase inhibitor resistance	26	0.014237	19	0.413968	0.014237	cs_trend_up
WP195	IL1 signaling	18	0.0143673	9	0.823549	0.0143673	cs_trend_up
WP2526	PDGF pathway	15	0.0147627	5	0.961789	0.0147627	cs_trend_up
WP1528	Physiological and pathological hypertrophy of the heart	10	0.0150627	2	0.978137	0.0150627	cs_trend_up
WP4553	FBXL10 enhancement of MAP ERK signaling in diffuse large B cell lymphoma	10	0.0150627	2	0.978137	0.0150627	cs_trend_up
WP465	Tryptophan metabolism	10	0.0150627	5	0.611585	0.0150627	cs_trend_up
WP4259	Disorders of folate metabolism and transport	8	0.0151255	0	1	0.0151255	cs_trend_up
WP516	Hypertrophy model	8	0.0151255	1	0.985975	0.0151255	cs_trend_up
WP3915	Angiopoietin like protein 8 regulatory pathway	36	0.0152712	24	0.740195	0.0152712	cs_trend_up
WP357	Fatty acid biosynthesis	9	0.0153304	3	0.856382	0.0153304	cs_trend_up
WP2371	Parkinson 39 s disease pathway	14	0.0160504	5	0.937187	0.0160504	cs_trend_up
WP2118	Arrhythmogenic right ventricular cardiomyopathy	19	0.016292	12	0.575572	0.016292	cs_trend_up
WP5426	HDAC6 interactions in the central nervous system	31	0.016397	18	0.876434	0.016397	cs_trend_up
WP35	G protein signaling	26	0.0169678	10	0.99255	0.0169678	cs_trend_up
WP1541	Energy metabolism	16	0.0173722	7	0.891479	0.0173722	cs_trend_up
WP5402	10q22q23 copy number variation	16	0.0173722	8	0.799551	0.0173722	cs_trend_up
WP1559	Transcription factors regulate miRNAs related to cardiac hypertrophy	5	0.0179251	0	1	0.0179251	cs_trend_up
WP1589	Folate alcohol and cancer pathway hypotheses	5	0.0179251	0	1	0.0179251	cs_trend_up
WP3926	ApoE and miR 146 in inflammation and atherosclerosis	5	0.0179251	0	1	0.0179251	cs_trend_up
WP4562	Canonical NF kB pathway	5	0.0179251	0	1	0.0179251	cs_trend_up
WP5120	Inclusion body myositis	5	0.0179251	1	0.881515	0.0179251	cs_trend_up
WP5336	Induction of autophagy and toll like receptor signaling by graphene oxide	5	0.0179251	1	0.881515	0.0179251	cs_trend_up
WP5396	Enterohepatic circulation of bile acids	5	0.0179251	1	0.881515	0.0179251	cs_trend_up
WP5440	EPAC1 and PKA reduction of retinal inflammation	5	0.0179251	0	1	0.0179251	cs_trend_up
WP2032	Thyroid stimulating hormone TSH signaling	18	0.0180065	10	0.740989	0.0180065	cs_trend_up
WP5193	Cholesterol synthesis disorders	3	0.738155	8	0.0183398	0.0183398	cs_trend_down
WP4290	Metabolic reprogramming in colon cancer	15	0.0190723	3	0.997511	0.0190723	cs_trend_up
WP2857	Mesodermal commitment pathway	37	0.0207759	26	0.689645	0.0207759	cs_trend_up
WP4925	Unfolded protein response	10	0.0213389	1	0.997834	0.0213389	cs_trend_up
WP5199	PtdIns 4 5 P2 in cytokinesis pathway	6	0.0214886	1	0.946768	0.0214886	cs_trend_up
WP4864	Host pathogen interaction of human coronaviruses apoptosis	9	0.0223685	3	0.879962	0.0223685	cs_trend_up
WP534	Glycolysis and gluconeogenesis	13	0.0228718	7	0.682073	0.0228718	cs_trend_up
WP4962	Airway smooth muscle cell contraction	7	0.0228735	1	0.976087	0.0228735	cs_trend_up
WP5345	1p36 copy number variation syndrome	21	0.503084	30	0.0238225	0.0238225	cs_trend_down
WP5373	Osteoarthritic chondrocyte hypertrophy	15	0.024274	5	0.972887	0.024274	cs_trend_up
WP244	Alpha 6 beta 4 signaling	12	0.0249524	6	0.736335	0.0249524	cs_trend_up
WP3930	EDA signaling in hair follicle development	2	0.750045	6	0.0250679	0.0250679	cs_trend_down
WP5333	Enterocyte cholesterol metabolism	4	0.87234	11	0.025279	0.025279	cs_trend_down
WP2253	Pilocytic astrocytoma	4	0.0265493	1	0.798029	0.0265493	cs_trend_up
WP4904	LDLRAD4 and what we know about it	4	0.0265493	0	1	0.0265493	cs_trend_up
WP2112	IL17 signaling	11	0.027119	3	0.968641	0.027119	cs_trend_up
WP3996	Ethanol effects on histone modifications	11	0.027119	6	0.631111	0.027119	cs_trend_up
WP474	Endochondral ossification	18	0.027373	10	0.786784	0.027373	cs_trend_up
WP4808	Endochondral ossification with skeletal dysplasias	18	0.027373	10	0.786784	0.027373	cs_trend_up
WP4239	Epithelial to mesenchymal transition in colorectal cancer	38	0.0274575	24	0.890495	0.0274575	cs_trend_up
WP1544	MicroRNAs in cardiomyocyte hypertrophy	24	0.0292698	14	0.839484	0.0292698	cs_trend_up
WP4564	Neural crest cell migration during development	13	0.0295372	4	0.972953	0.0295372	cs_trend_up
WP5265	Neurogenesis regulation in the olfactory epithelium	17	0.0304489	8	0.90288	0.0304489	cs_trend_up
WP4288	MTHFR deficiency	9	0.0314433	4	0.759559	0.0314433	cs_trend_up
WP4357	NRF2 ARE regulation	9	0.0314433	4	0.759559	0.0314433	cs_trend_up
WP4483	Relationship between inflammation COX 2 and EGFR	9	0.0314433	4	0.759559	0.0314433	cs_trend_up
WP4542	Leukocyte intrinsic Hippo pathway functions	12	0.0325263	4	0.953217	0.0325263	cs_trend_up
WP4871	Kisspeptin kisspeptin receptor system in the ovary	12	0.0325263	5	0.882669	0.0325263	cs_trend_up
WP2333	Trans sulfuration pathway	5	0.0328791	2	0.659624	0.0328791	cs_trend_up
WP288	Nod like receptor NLR signaling	5	0.0328791	0	1	0.0328791	cs_trend_up
WP5187	mRNA vaccine activation of dendritic cell and induction of IFN 1	5	0.0328791	1	0.909251	0.0328791	cs_trend_up
WP1742	TP53 network	8	0.0333264	1	0.991775	0.0333264	cs_trend_up
WP5046	NAD metabolism in oncogene induced senescence and mitochondrial dysfunction associated senescence	8	0.0333264	1	0.991775	0.0333264	cs_trend_up
WP5103	Progeria associated lipodystrophy	8	0.0333264	0	1	0.0333264	cs_trend_up
WP78	TCA cycle aka Krebs or citric acid cycle	8	0.0333264	1	0.991775	0.0333264	cs_trend_up
WP4753	Nucleotide excision repair	14	0.0338035	5	0.961789	0.0338035	cs_trend_up
WP2637	Interleukin 1 IL 1 structural pathway	16	0.033889	7	0.928158	0.033889	cs_trend_up
WP4018	Clear cell renal cell carcinoma pathways	24	0.0342722	14	0.853894	0.0342722	cs_trend_up
WP732	Serotonin receptor 2 and ELK SRF GATA4 signaling	7	0.0346549	2	0.897695	0.0346549	cs_trend_up
WP4262	Breast cancer pathway	38	0.0347829	26	0.811375	0.0347829	cs_trend_up
WP3301	MFAP5 mediated ovarian cancer cell motility and invasiveness	6	0.0348637	3	0.558288	0.0348637	cs_trend_up
WP4705	Pathways of nucleic acid metabolism and innate immune sensing	6	0.0348637	2	0.809673	0.0348637	cs_trend_up
WP4724	Omega 9 fatty acid synthesis	6	0.0348637	1	0.959231	0.0348637	cs_trend_up
WP5381	Smith Magenis and Potocki Lupski syndrome copy number variation	39	0.0353805	26	0.857761	0.0353805	cs_trend_up
WP4879	Overlap between signal transduction pathways contributing to LMNA laminopathies	17	0.0370589	8	0.914734	0.0370589	cs_trend_up
WP5324	Octadecanoid formation from linoleic acid	0	1	5	0.0374691	0.0374691	cs_trend_down
WP2359	Parkin ubiquitin proteasomal system pathway	20	0.0382388	7	0.993203	0.0382388	cs_trend_up
WP4315	Malate aspartate shuttle	3	0.038622	0	1	0.038622	cs_trend_up
WP496	Steroid biosynthesis	3	0.038622	0	1	0.038622	cs_trend_up
WP5315	Sebaleic acid formation and metabolism	3	0.038622	0	1	0.038622	cs_trend_up
WP5352	10q11 21q11 23 copy number variation syndrome	16	0.0413508	5	0.99077	0.0413508	cs_trend_up
WP4861	Endoplasmic reticulum stress response in coronavirus infection	14	0.042053	7	0.840127	0.042053	cs_trend_up
WP5175	Disorders in ketone body synthesis	0	1	3	0.0422375	0.0422375	cs_trend_down
WP5195	Disorders in ketolysis	0	1	3	0.0422375	0.0422375	cs_trend_down
WP3680	Physico chemical features and toxicity associated pathways	20	0.0451426	13	0.697517	0.0451426	cs_trend_up
WP3414	Initiation of transcription and translation elongation at the HIV 1 LTR	11	0.0461398	5	0.842624	0.0461398	cs_trend_up
WP3670	Interactions between LOXL4 and oxidative stress pathway	7	0.0498444	2	0.91736	0.0498444	cs_trend_up
WP4815	Glycosaminoglycan degradation	7	0.0498444	4	0.535688	0.0498444	cs_trend_up
WP5292	Glycosphingolipid metabolism	7	0.0498444	1	0.985975	0.0498444	cs_trend_up
WP4480	Altered glycosylation of MUC1 in tumor microenvironment	4	0.050936	0	1	0.050936	cs_trend_up
WP4876	Activation of NLRP3 inflammasome by SARS CoV 2	4	0.050936	0	1	0.050936	cs_trend_up
WP1495	Glycine metabolism	2	0.0513446	0	1	0.0513446	cs_trend_up
WP2943	Hypoxia mediated EMT and stemness	2	0.0513446	0	1	0.0513446	cs_trend_up
WP3302	eIF5A regulation in response to inhibition of the nuclear export system	2	0.0513446	0	1	0.0513446	cs_trend_up
WP4397	Model for regulation of MSMP expression in cancer cells and its proangiogenic role in ovarian tumors	2	0.0513446	0	1	0.0513446	cs_trend_up
WP4150	Wnt signaling in kidney disease	5	0.881371	12	0.051897	0.051897	cs_trend_down
WP186	Homologous recombination	6	0.0526004	2	0.844683	0.0526004	cs_trend_up
WP5192	Modulation of PI3K Akt mTOR signaling by bioactive sphingolipids	6	0.0526004	2	0.844683	0.0526004	cs_trend_up
WP1425	Bone morphogenic protein signaling and regulation	5	0.0537006	2	0.71805	0.0537006	cs_trend_up
WP3630	NAD metabolism sirtuins and aging	5	0.0537006	2	0.71805	0.0537006	cs_trend_up
WP438	Non homologous end joining	5	0.0537006	1	0.930496	0.0537006	cs_trend_up
WP4788	Autosomal recessive osteopetrosis pathways	5	0.0537006	0	1	0.0537006	cs_trend_up
WP5299	Ganglio series sphingolipid metabolism	5	0.0537006	1	0.930496	0.0537006	cs_trend_up
WP58	Monoamine GPCRs	5	0.0537006	1	0.930496	0.0537006	cs_trend_up
WP2491	Diclofenac metabolic pathway	0	1	2	0.0547443	0.0547443	cs_trend_down
WP2645	Heroin metabolism	0	1	2	0.0547443	0.0547443	cs_trend_down
WP4174	Metabolism of tetrahydrocannabinol THC	0	1	2	0.0547443	0.0547443	cs_trend_down
WP4189	Mevalonate arm of cholesterol biosynthesis pathway with inhibitors	0	1	2	0.0547443	0.0547443	cs_trend_down
WP4674	Head and neck squamous cell carcinoma	21	0.0551668	11	0.929792	0.0551668	cs_trend_up
WP61	Notch signaling	15	0.0558647	8	0.840766	0.0558647	cs_trend_up
WP5400	6q16 copy number variation	1	0.83456	4	0.0566909	0.0566909	cs_trend_down
WP4565	Neural crest cell migration in cancer	13	0.0577769	4	0.984662	0.0577769	cs_trend_up
WP5114	Nucleotide excision repair in xeroderma pigmentosum	19	0.0590822	7	0.991944	0.0590822	cs_trend_up
WP197	Cholesterol biosynthesis pathway	2	0.829787	6	0.0604783	0.0604783	cs_trend_down
WP5178	Disorders of fructose metabolism	1	0.923498	5	0.0607671	0.0607671	cs_trend_down
WP4224	Purine metabolism and related disorders	8	0.062445	1	0.995177	0.062445	cs_trend_up
WP5176	Disorders of bile acid synthesis and biliary transport	8	0.062445	5	0.518589	0.062445	cs_trend_up
WP2636	Common pathways underlying drug addiction	10	0.0652455	4	0.906294	0.0652455	cs_trend_up
WP4784	Proteoglycan biosynthesis	7	0.0686444	3	0.79687	0.0686444	cs_trend_up
WP5331	Autophagy in pancreatic ductal adenocarcinoma	7	0.0686444	2	0.933425	0.0686444	cs_trend_up
WP5053	Development of ureteric derived collecting system	6	0.984716	17	0.0691134	0.0691134	cs_trend_down
WP3	Transcriptional activation by NRF2 in response to phytochemicals	6	0.0748956	3	0.670381	0.0748956	cs_trend_up
WP3678	Amplification and expansion of oncogenic pathways as metastatic traits	6	0.0748956	1	0.976087	0.0748956	cs_trend_up
WP3935	Leptin insulin signaling overlap	6	0.0748956	2	0.873733	0.0748956	cs_trend_up
WP4657	22q11 2 copy number variation syndrome	15	0.966492	29	0.0751246	0.0751246	cs_trend_down
WP100	Glutathione metabolism	4	0.559625	7	0.0795836	0.0795836	cs_trend_down
WP4586	Metabolism of alpha linolenic acid	3	0.0803762	1	0.736311	0.0803762	cs_trend_up
WP4853	Linoleic acid metabolism affected by SARS CoV 2	3	0.0803762	0	1	0.0803762	cs_trend_up
WP528	Acetylcholine synthesis	3	0.0803762	0	1	0.0803762	cs_trend_up
WP4792	Purine metabolism	5	0.080544	1	0.946768	0.080544	cs_trend_up
WP4941	GPR143 in melanocytes and retinal pigment epithelium cells	8	0.0815231	3	0.90003	0.0815231	cs_trend_up
WP712	Estrogen signaling	8	0.0815231	4	0.759559	0.0815231	cs_trend_up
WP4204	Tumor suppressor activity of SMARCB1	10	0.0816312	5	0.818698	0.0816312	cs_trend_up
WP5038	Mitochondrial immune response to SARS CoV 2	10	0.0816312	4	0.920894	0.0816312	cs_trend_up
WP4949	16p11 2 proximal deletion syndrome	20	0.0816909	15	0.572551	0.0816909	cs_trend_up
WP322	Osteoblast signaling	4	0.0839469	0	1	0.0839469	cs_trend_up
WP4297	Thiamine metabolic pathways	4	0.0839469	2	0.591826	0.0839469	cs_trend_up
WP4479	Suppression of HMGB1 mediated inflammation by THBD	4	0.0839469	0	1	0.0839469	cs_trend_up
WP5171	Leukotriene metabolic pathway	4	0.0839469	1	0.881515	0.0839469	cs_trend_up
WP80	Nucleotide GPCRs	4	0.0839469	1	0.881515	0.0839469	cs_trend_up
WP3891	Benzene metabolism	1	0.723358	3	0.0873337	0.0873337	cs_trend_down
WP4518	Gamma glutamyl cycle for the biosynthesis and degradation of glutathione including diseases	0	1	3	0.0873337	0.0873337	cs_trend_down
WP1591	Heart development	11	0.0888947	4	0.960936	0.0888947	cs_trend_up
WP5287	17q12 copy number variation syndrome	11	0.0888947	8	0.482966	0.0888947	cs_trend_up
WP3871	Valproic acid pathway	1	0.940843	5	0.0905163	0.0905163	cs_trend_down
WP3971	OSX and miRNAs in tooth development	2	0.750045	5	0.0905163	0.0905163	cs_trend_down
WP4583	Biomarkers for urea cycle disorders	2	0.750045	5	0.0905163	0.0905163	cs_trend_down
WP5052	Nephrogenesis	0	1	5	0.0905163	0.0905163	cs_trend_down
WP697	Estrogen metabolism	2	0.750045	5	0.0905163	0.0905163	cs_trend_down
WP2895	Differentiation of white and brown adipocyte	7	0.0911195	4	0.637034	0.0911195	cs_trend_up
WP4533	Transcription co factors SKI and SKIL protein partners	7	0.0911195	2	0.946499	0.0911195	cs_trend_up
WP2643	Nanoparticle mediated activation of receptor signaling	9	0.0918964	4	0.86978	0.0918964	cs_trend_up
WP3529	Zinc homeostasis	9	0.0918964	6	0.548854	0.0918964	cs_trend_up
WP4950	16p11 2 distal deletion syndrome	9	0.0918964	6	0.548854	0.0918964	cs_trend_up
WP2436	Dopamine metabolism	1	0.872065	4	0.0928067	0.0928067	cs_trend_down
WP2456	HIF1A and PPARG in cardiac hypertropthy	1	0.872065	4	0.0928067	0.0928067	cs_trend_down
WP2854	Gene regulatory network modeling somitogenesis	1	0.872065	4	0.0928067	0.0928067	cs_trend_down
WP706	Sudden infant death syndrome SIDS susceptibility pathways	30	0.0934495	20	0.881171	0.0934495	cs_trend_up
WP2828	Bladder cancer	12	0.0949768	5	0.946645	0.0949768	cs_trend_up
WP4008	NO cGMP PKG mediated neuroprotection	12	0.0949768	9	0.473972	0.0949768	cs_trend_up
WP4577	Neurodegeneration with brain iron accumulation NBIA subtypes pathway	13	0.100088	9	0.614223	0.100088	ns
WP5231	Hippocampal synaptogenesis and neurogenesis	7	0.117198	5	0.468687	0.102925	ns
WP5346	8p23 1 copy number variation syndrome	8	0.10366	5	0.611585	0.10366	ns
WP3845	Canonical and non canonical Notch signaling	6	0.334981	7	0.202221	0.107901	ns
WP2795	Cardiac hypertrophic response	15	0.108034	7	0.953495	0.108034	ns
WP716	Vitamin A and carotenoid metabolism	5	0.69986	9	0.108191	0.108191	ns
WP138	Androgen receptor signaling	23	0.109794	16	0.784106	0.109794	ns
WP3584	MECP2 and associated Rett syndrome	16	0.111109	6	0.990482	0.111109	ns
WP3869	Cannabinoid receptor signaling	6	0.425356	8	0.148388	0.112048	ns
WP4969	RAS and bradykinin pathways in COVID 19	7	0.252058	7	0.280744	0.112048	ns
WP2586	Aryl hydrocarbon receptor pathway	12	0.112833	7	0.796166	0.112833	ns
WP430	Statin inhibition of cholesterol production	5	0.113173	2	0.809673	0.113173	ns
WP4318	Mitochondrial fission and fusion	5	0.113173	3	0.558288	0.113173	ns
WP5061	Fatty acid transporters	5	0.113173	3	0.558288	0.113173	ns
WP5113	Antiviral and anti inflammatory effects of Nrf2 on SARS CoV 2 pathway	9	0.113481	5	0.762142	0.113481	ns
WP4970	Galanin receptor pathway	4	0.172202	3	0.425923	0.114765	ns
WP3591	Sleep regulation	7	0.117198	4	0.681927	0.117198	ns
WP3657	Hematopoietic stem cell gene regulation by GABP alpha beta complex	7	0.117198	4	0.681927	0.117198	ns
WP5102	Familial partial lipodystrophy	8	0.254638	8	0.285817	0.118404	ns
WP4830	GDNF RET signaling axis	1	0.996507	8	0.120277	0.120277	ns
WP4905	1q21 1 copy number variation syndrome	3	0.904504	8	0.120277	0.120277	ns
WP5221	2q11 2 copy number variation syndrome	8	0.328193	9	0.220866	0.120818	ns
WP4540	Hippo signaling regulation	24	0.123144	11	0.993877	0.123144	ns
WP5144	NRP1 triggered signaling in pancreatic cancer	15	0.124547	4	0.998631	0.124547	ns
WP2840	Hair follicle development cytodifferentiation stage 3 of 3	20	0.282309	21	0.247486	0.124568	ns
WP2881	Estrogen receptor pathway	4	0.124801	2	0.659624	0.124801	ns
WP5302	Neolacto series sphingolipid metabolism	4	0.124801	1	0.909251	0.124801	ns
WP4336	ncRNAs in Wnt signaling in hepatocellular carcinoma	15	0.730895	22	0.126086	0.126086	ns
WP272	Blood clotting cascade	4	0.28028	4	0.302273	0.126667	ns
WP4504	Cysteine and methionine catabolism	4	0.28028	4	0.302273	0.126667	ns
WP5329	Cholesterol biosynthesis pathway in hepatocytes	9	0.467571	12	0.135651	0.12696	ns
WP2447	Amyotrophic lateral sclerosis ALS	11	0.127485	8	0.559152	0.127485	ns
WP2848	Pluripotent stem cell differentiation pathway	11	0.127485	7	0.713941	0.127485	ns
WP4877	Host pathogen interaction of human coronaviruses MAPK signaling	11	0.127485	6	0.840559	0.127485	ns
WP5220	Metabolic reprogramming in pancreatic cancer	12	0.15389	10	0.430735	0.127846	ns
WP4316	miRNA degrading enzymes	2	0.130771	0	1	0.130771	ns
WP5029	Amino acid transport defects IEMs	2	0.130771	0	1	0.130771	ns
WP5428	FGFR4 p G388R signaling	2	0.130771	0	1	0.130771	ns
WP5446	GLP 1 secretion from intestine to portal vein	2	0.130771	0	1	0.130771	ns
WP2858	Ectoderm differentiation	23	0.811918	33	0.131771	0.131771	ns
WP4539	Synaptic signaling associated with autism spectrum disorder	12	0.13249	9	0.546202	0.13249	ns
WP3413	NOTCH1 regulation of endothelial cell calcification	6	0.13285	0	1	0.13285	ns
WP4300	Extracellular vesicles in the crosstalk of cardiac cells	6	0.13285	2	0.91736	0.13285	ns
WP4301	Inhibition of exosome biogenesis and secretion by Manumycin A in CRPC cells	6	0.13285	3	0.760045	0.13285	ns
WP5101	Congenital generalized lipodystrophy	6	0.13285	4	0.535688	0.13285	ns
WP3672	lncRNA mediated mechanisms of therapeutic resistance	3	0.134203	1	0.798029	0.134203	ns
WP4228	Vitamin B6 dependent and responsive disorders	3	0.134203	0	1	0.134203	ns
WP5368	Sulfatase and aromatase pathway	3	0.134203	1	0.798029	0.134203	ns
WP4534	Mechanoregulation and pathology of YAP TAZ via Hippo and non Hippo mechanisms	13	0.136531	7	0.891479	0.136531	ns
WP4535	Envelope proteins and their potential roles in EDMD physiopathology	13	0.136531	10	0.534655	0.136531	ns
WP5233	Arsenic metabolism and reactive oxygen species generation	2	0.640035	4	0.137077	0.137077	ns
WP691	Tamoxifen metabolism	2	0.640035	4	0.137077	0.137077	ns
WP5323	Fatty acids and lipoproteins transport in hepatocytes	9	0.137599	4	0.906294	0.137599	ns
WP4787	Osteoblast differentiation and related diseases	25	0.247346	25	0.305742	0.139217	ns
WP3595	mir 124 predicted interactions with cell cycle and differentiation	2	0.31795	2	0.333454	0.142096	ns
WP4225	Pyrimidine metabolism and related diseases	5	0.287439	5	0.312917	0.14266	ns
WP4321	Thermogenesis	24	0.180749	22	0.401246	0.143589	ns
WP4241	Type 2 papillary renal cell carcinoma	10	0.144417	4	0.953217	0.144417	ns
WP5408	15q25 copy number variation	10	0.144417	6	0.766193	0.144417	ns
WP229	Irinotecan pathway	1	0.786065	3	0.144914	0.144914	ns
WP2874	Liver X receptor pathway	1	0.786065	3	0.144914	0.144914	ns
WP4523	Classical pathway of steroidogenesis with glucocorticoid and mineralocorticoid metabolism	1	0.786065	3	0.144914	0.144914	ns
WP678	Arachidonate epoxygenase epoxide hydrolase	0	1	3	0.144914	0.144914	ns
WP4304	Oligodendrocyte specification and differentiation leading to myelin components for CNS	7	0.14668	3	0.879962	0.14668	ns
WP2035	Follicle stimulating hormone FSH signaling	6	0.206247	5	0.417258	0.148072	ns
WP4216	Chromosomal and microsatellite instability in colorectal cancer	20	0.149312	8	0.996532	0.149312	ns
WP1584	Type II diabetes mellitus	5	0.15103	3	0.617121	0.15103	ns
WP3873	RIOK1 and RIOK2 in EGFR and PI3K mediated tumorigenesis	5	0.15103	2	0.844683	0.15103	ns
WP4584	Biomarkers for pyrimidine metabolism disorders	5	0.15103	2	0.844683	0.15103	ns
WP5367	Rubinstein Taybi syndrome 1	5	0.15103	1	0.968776	0.15103	ns
WP3879	4 hydroxytamoxifen dexamethasone and retinoic acids regulation of p27 expression	8	0.156701	6	0.504763	0.156701	ns
WP4698	Vitamin D sensitive calcium signaling in depression	8	0.156701	4	0.847294	0.156701	ns
WP2873	Aryl hydrocarbon receptor pathway	10	0.169655	8	0.482966	0.16357	ns
WP4923	Autophagy	9	0.164111	6	0.668751	0.164111	ns
WP1531	Vitamin D metabolism	3	0.196653	2	0.514381	0.167086	ns
WP3593	MicroRNA for targeting cancer growth and vascularization in glioblastoma	2	0.495092	3	0.211081	0.167086	ns
WP3634	Insulin signaling in adipocytes normal condition	3	0.196653	2	0.514381	0.167086	ns
WP3635	Insulin signaling in adipocytes diabetic condition	3	0.196653	2	0.514381	0.167086	ns
WP5031	Biotin metabolism including IMDs	2	0.495092	3	0.211081	0.167086	ns
WP106	Alanine and aspartate metabolism	4	0.172202	2	0.71805	0.172202	ns
WP1992	Genes targeted by miRNAs in adipocytes	4	0.172202	1	0.930496	0.172202	ns
WP410	Exercise induced circadian regulation	13	0.179268	4	0.99616	0.179268	ns
WP4746	Thyroid hormones production and peripheral downstream signaling effects	17	0.443568	20	0.206341	0.182459	ns
WP5180	DYRK1A involvement regarding cell proliferation in brain development	16	0.182903	13	0.564827	0.182903	ns
WP4829	mBDNF and proBDNF regulation of GABA neurotransmission	8	0.187197	6	0.548854	0.187197	ns
WP5036	Angiotensin II receptor type 1 pathway	8	0.187197	4	0.86978	0.187197	ns
WP5343	Abnormal calcium handling and its effects on muscle contraction in DMD	1	0.923498	4	0.18795	0.18795	ns
WP2817	Mammary gland development pregnancy and lactation stage 3 of 4	6	0.634633	9	0.189238	0.189238	ns
WP143	Fatty acid beta oxidation	9	0.19282	7	0.534206	0.19282	ns
WP3981	miRNA regulation of prostate cancer signaling	9	0.19282	6	0.703849	0.19282	ns
WP2813	Mammary gland development pathway Embryonic development Stage 1 of 4	5	0.193328	3	0.670381	0.193328	ns
WP5360	KCNQ2 related epilepsies	5	0.193328	2	0.873733	0.193328	ns
WP1991	SRF and miRs in smooth muscle differentiation and proliferation	3	0.196653	1	0.845304	0.196653	ns
WP2942	DDX1 as a regulatory component of the Drosha microprocessor	3	0.196653	1	0.845304	0.196653	ns
WP3655	Hypothetical craniofacial development pathway	3	0.196653	0	1	0.196653	ns
WP4249	Hedgehog signaling	11	0.199626	6	0.894497	0.199626	ns
WP3933	Kennedy pathway from sphingolipids	4	0.337724	4	0.362177	0.199927	ns
WP3599	Transcription factor regulation in adipogenesis	5	0.23913	4	0.479995	0.204716	ns
WP4928	MAPK pathway in congenital thyroid cancer	5	0.23913	4	0.479995	0.204716	ns
WP2064	Neural crest differentiation	14	0.681194	19	0.204828	0.204828	ns
WP206	Fatty acid omega oxidation	1	0.83456	3	0.211081	0.211081	ns
WP2879	Farnesoid X receptor pathway	1	0.83456	3	0.211081	0.211081	ns
WP4507	Molybdenum cofactor Moco biosynthesis	1	0.83456	3	0.211081	0.211081	ns
WP2839	Hair follicle development organogenesis part 2 of 3	8	0.404679	9	0.289286	0.21131	ns
WP2816	Felbamate metabolism	1	0.401882	1	0.413245	0.212147	ns
WP3633	Caffeine and theobromine metabolism	1	0.401882	1	0.413245	0.212147	ns
WP5154	Docosahexaenoic acid oxylipin metabolism	1	0.401882	1	0.413245	0.212147	ns
WP5445	Hunger and satiety	1	0.401882	1	0.413245	0.212147	ns
WP5145	COVID 19 structural coverage map	7	0.214537	3	0.917017	0.214537	ns
WP1941	Peroxisomal beta oxidation of tetracosanoyl CoA	2	0.222921	0	1	0.222921	ns
WP4918	Cellular proteostasis	2	0.222921	0	1	0.222921	ns
WP5313	Carnosine metabolism of glial cells	2	0.222921	1	0.65574	0.222921	ns
WP688	Catalytic cycle of mammalian flavin containing monooxygenases FMOs	2	0.222921	1	0.65574	0.222921	ns
WP4149	White fat cell differentiation	9	0.223488	5	0.863882	0.223488	ns
WP4844	Influence of laminopathies on Wnt signaling	9	0.223488	7	0.573908	0.223488	ns
WP2290	RalA downstream regulated genes	4	0.224577	1	0.946768	0.224577	ns
WP2855	Dopaminergic neurogenesis	4	0.224577	1	0.946768	0.224577	ns
WP3849	MAPK and NFkB signaling inhibited by Yersinia YopJ	4	0.224577	0	1	0.224577	ns
WP3875	ATR signaling	4	0.224577	0	1	0.224577	ns
WP5380	5q35 copy number variation	23	0.312515	23	0.374838	0.224661	ns
WP3527	Pre implantation embryo	10	0.225703	8	0.559152	0.225703	ns
WP3627	Gut liver indole metabolism	1	0.226613	0	1	0.226613	ns
WP3666	Metabolism of dichloroethylene by CYP450	1	0.226613	0	1	0.226613	ns
WP4233	Acrylamide biotransformation and exposure biomarkers	1	0.226613	0	1	0.226613	ns
WP4400	FABP4 in ovarian cancer	1	0.226613	0	1	0.226613	ns
WP4927	COVID 19 thrombosis and anticoagulation	1	0.226613	0	1	0.226613	ns
WP5093	Opioid receptor pathways	1	0.226613	0	1	0.226613	ns
WP5156	SARS CoV 2 replication organelle formation	1	0.226613	0	1	0.226613	ns
WP4917	Proximal tubule transport	11	0.226977	9	0.546202	0.226977	ns
WP3931	Embryonic stem cell pluripotency pathways	24	0.231736	21	0.56968	0.231736	ns
WP2536	Colchicine metabolic pathway	0	1	1	0.233995	0.233995	ns
WP2646	Lidocaine metabolism	0	1	1	0.233995	0.233995	ns
WP4238	Flavan 3 ol metabolic pathway	0	1	1	0.233995	0.233995	ns
WP5405	13q12 or CRYL1 copy number variation	0	1	1	0.233995	0.233995	ns
WP3299	let 7 inhibition of ES cell reprogramming	1	0.642276	2	0.235006	0.235006	ns
WP3938	miR 222 in exercise induced cardiac growth	0	1	2	0.235006	0.235006	ns
WP501	GPCRs class C metabotropic glutamate pheromone	0	1	2	0.235006	0.235006	ns
WP5089	Kinin Kallikrein pathway	1	0.642276	2	0.235006	0.235006	ns
WP4566	Translation inhibitors in chronically activated PDGFRA cells	9	0.603754	12	0.23571	0.23571	ns
WP4686	Leucine isoleucine and valine metabolism	3	0.904504	7	0.240462	0.240462	ns
WP5304	Cholesterol metabolism	11	0.56976	14	0.241094	0.241094	ns
WP1946	Cori cycle	0	1	4	0.243626	0.243626	ns
WP4628	Aerobic glycolysis augmented	2	0.750045	4	0.243626	0.243626	ns
WP5314	Lactate shuttle in glial cells	2	0.750045	4	0.243626	0.243626	ns
WP3640	Imatinib and chronic myeloid leukemia	6	0.247346	4	0.681927	0.247346	ns
WP5194	Synthesis of ceramides and 1 deoxyceramides	6	0.247346	1	0.993701	0.247346	ns
WP3668	Hypothesized pathways in pathogenesis of cardiovascular disease	7	0.252058	4	0.821606	0.252058	ns
WP4936	Perturbations to host cell autophagy induced by SARS CoV 2 proteins	11	0.25569	8	0.723466	0.25569	ns
WP1995	Effects of nitric oxide	3	0.264277	2	0.591826	0.264277	ns
WP5104	Acquired partial lipodystrophy Barraquer Simons syndrome	3	0.264277	0	1	0.264277	ns
WP3850	Factors and pathways affecting insulin like growth factor IGF1 Akt signaling	9	0.289558	8	0.482966	0.265416	ns
WP5211	Glucose metabolism in triple negative breast cancer cells	2	0.409824	2	0.427724	0.273056	ns
WP4722	Glycerolipids and glycerophospholipids	4	0.654363	6	0.273257	0.273257	ns
WP5401	7q11 23 distal copy number variation	2	0.950313	6	0.273257	0.273257	ns
WP5028	Glycine metabolism including IMDs	4	0.28028	1	0.959231	0.28028	ns
WP4875	Disruption of postsynaptic signaling by CNV	4	0.799507	7	0.280744	0.280744	ns
WP727	Monoamine transport	6	0.290489	5	0.518589	0.280853	ns
WP4942	15q13 3 copy number variation syndrome	2	0.57203	3	0.282046	0.280968	ns
WP5280	Glucocorticoid biosynthesis	2	0.57203	3	0.282046	0.280968	ns
WP4519	Cerebral organic acidurias including diseases	1	0.872065	3	0.282046	0.282046	ns
WP5169	Hemesynthesis defects and porphyrias	0	1	3	0.282046	0.282046	ns
WP561	Heme biosynthesis	0	1	3	0.282046	0.282046	ns
WP2435	Quercetin and Nf kB AP 1 induced apoptosis	5	0.287439	4	0.535688	0.284503	ns
WP5394	UDP derived sugars synthesis in fibroblasts	3	0.403364	3	0.425923	0.284533	ns
WP3874	Canonical and non canonical TGF B signaling	5	0.287439	2	0.91736	0.287439	ns
WP5074	Kallmann syndrome	5	0.287439	2	0.91736	0.287439	ns
WP4482	Vitamin D in inflammatory diseases	6	0.290489	2	0.965671	0.290489	ns
WP5200	Dravet syndrome	7	0.291323	5	0.693166	0.291323	ns
WP2267	Synaptic vesicle pathway	6	0.837105	10	0.291637	0.291637	ns
WP5289	Axon guidance	16	0.296808	12	0.797327	0.296808	ns
WP4258	lncRNA in canonical Wnt signaling and colorectal cancer	18	0.648241	22	0.31079	0.31079	ns
WP363	Wnt signaling	12	0.312359	7	0.928158	0.312359	ns
WP2878	PPAR alpha pathway	2	0.906911	5	0.312917	0.312917	ns
WP2805	exRNA mechanism of action and biogenesis	2	0.31795	1	0.736311	0.31795	ns
WP2868	TCA cycle nutrient use and invasiveness of ovarian cancer	2	0.31795	1	0.736311	0.31795	ns
WP5065	SARS CoV 2 altering angiogenesis via NRP1	2	0.31795	0	1	0.31795	ns
WP5097	CCL18 signaling	2	0.31795	0	1	0.31795	ns
WP5235	Estradiol regulation in porto sinusoidal vascular disease	2	0.31795	1	0.736311	0.31795	ns
WP1471	Target of rapamycin signaling	9	0.395757	9	0.436884	0.318971	ns
WP4532	Intraflagellar transport proteins binding to dynein	1	0.997912	7	0.322495	0.322495	ns
WP5390	Pancreatic cancer subtypes	8	0.481043	9	0.362251	0.323796	ns
WP4524	Alternative pathway of fetal androgen synthesis	1	0.723358	2	0.333454	0.333454	ns
WP5397	Vitamin A1 and A5 X pathways	0	1	2	0.333454	0.333454	ns
WP3844	PI3K AKT mTOR signaling and therapeutic opportunities in prostate cancer	7	0.496226	8	0.363908	0.333992	ns
WP3656	Interleukin 1 induced activation of NF kB	3	0.334015	2	0.659624	0.334015	ns
WP4522	Metabolic pathway of LDL HDL and TG including diseases	3	0.334015	1	0.909251	0.334015	ns
WP3612	Photodynamic therapy induced NFE2L2 NRF2 survival signaling	6	0.334981	5	0.566371	0.334981	ns
WP368	Mitochondrial long chain fatty acid beta oxidation	5	0.337259	4	0.588195	0.337259	ns
WP1539	Angiogenesis	6	0.425356	6	0.459196	0.350943	ns
WP623	Oxidative phosphorylation	10	0.792469	14	0.351435	0.351435	ns
WP698	Glucuronidation	2	0.640035	3	0.354531	0.354531	ns
WP399	Wnt signaling and pluripotency	22	0.360195	21	0.523727	0.360195	ns
WP4148	Splicing factor NOVA regulated synaptic proteins	7	0.645588	9	0.362251	0.362251	ns
WP4823	Genes controlling nephrogenesis	4	0.960012	9	0.362251	0.362251	ns
WP5123	Mitochondrial fatty acid oxidation disorders	5	0.437757	5	0.468687	0.363671	ns
WP5312	Metabolic pathways of fibroblasts	1	0.999423	8	0.363908	0.363908	ns
WP5275	Ether lipid biosynthesis	4	0.559625	5	0.365041	0.365041	ns
WP2870	Extracellular vesicle mediated signaling in recipient cells	7	0.373026	5	0.762142	0.373026	ns
WP2011	SREBF and miR33 in cholesterol and lipid homeostasis	4	0.452338	4	0.479995	0.377957	ns
WP5372	Involvement of secretase in neurodegenerative diseases	4	0.452338	4	0.479995	0.377957	ns
WP4537	Hippo YAP signaling	6	0.380148	3	0.917017	0.380148	ns
WP500	Glycogen synthesis and degradation	10	0.387525	8	0.723466	0.387525	ns
WP4142	Metabolism of sphingolipids in ER and Golgi apparatus	5	0.387649	1	0.991775	0.387649	ns
WP5085	Vasopressin regulated water reabsorption	6	0.815241	9	0.399534	0.399534	ns
WP2366	Butyrate induced histone acetylation	1	0.401882	0	1	0.401882	ns
WP4030	SCFA and skeletal muscle substrate metabolism	1	0.401882	0	1	0.401882	ns
WP5076	Soluble ACE2 mediated cell entry of SARS CoV 2	1	0.401882	0	1	0.401882	ns
WP5239	Lac Phe pathway	1	0.401882	0	1	0.401882	ns
WP1455	Serotonin transporter activity	3	0.403364	2	0.71805	0.403364	ns
WP4236	Krebs cycle disorders	3	0.403364	2	0.71805	0.403364	ns
WP5049	Glycolysis in senescence	3	0.403364	2	0.71805	0.403364	ns
WP5318	Female steroid hormones in cardiomyocyte energy metabolism	3	0.403364	2	0.71805	0.403364	ns
WP4856	Intracellular trafficking proteins involved in CMT neuropathy	3	0.954302	7	0.408128	0.408128	ns
WP2249	Metastatic brain tumor	2	0.409824	1	0.798029	0.409824	ns
WP2338	miRNA biogenesis	2	0.409824	1	0.798029	0.409824	ns
WP3924	Hfe effect on hepcidin production	2	0.409824	1	0.798029	0.409824	ns
WP4940	15q11 2 copy number variation syndrome	2	0.409824	0	1	0.409824	ns
WP5279	Mineralocorticoid biosynthesis	2	0.409824	1	0.798029	0.409824	ns
WP1600	Nicotine metabolism in liver cells	0	1	1	0.413245	0.413245	ns
WP4194	Hormonal control of pubertal growth spurt	0	1	1	0.413245	0.413245	ns
WP4506	Tyrosine metabolism and related disorders	0	1	1	0.413245	0.413245	ns
WP4751	HIPK2 in kidney fibrosis	0	1	1	0.413245	0.413245	ns
WP5136	ALA oxylipin metabolism	0	1	1	0.413245	0.413245	ns
WP5137	Linoleic acid oxylipin metabolism	0	1	1	0.413245	0.413245	ns
WP5213	Amino acid metabolism in triple negative breast cancer cells	2	0.495092	2	0.514381	0.41435	ns
WP696	Benzo a pyrene metabolism	2	0.495092	2	0.514381	0.41435	ns
WP3298	Melatonin metabolism and effects	7	0.414462	5	0.791921	0.414462	ns
WP4320	Effect of progerin on genes involved in progeria	7	0.414462	6	0.631111	0.414462	ns
WP497	Urea cycle and metabolism of amino groups	2	0.938608	5	0.417258	0.417258	ns
WP2291	Deregulation of Rab and Rab effector genes in bladder cancer	3	0.646364	4	0.421833	0.421833	ns
WP3644	NAD metabolism	3	0.646364	4	0.421833	0.421833	ns
WP47	Hedgehog signaling	2	0.860357	4	0.421833	0.421833	ns
WP5276	Estrogen metabolism	3	0.646364	4	0.421833	0.421833	ns
WP4767	FGFR3 signaling in chondrocyte proliferation and terminal differentiation	6	0.470034	6	0.504763	0.425771	ns
WP4629	Aerobic glycolysis	2	0.699202	3	0.425923	0.425923	ns
WP5186	Vitamin K metabolism and activation of dependent proteins	1	0.923498	3	0.425923	0.425923	ns
WP4147	PTF1A related regulatory pathway	0	1	2	0.427724	0.427724	ns
WP4389	Bile acid synthesis and enterohepatic circulation	0	1	2	0.427724	0.427724	ns
WP4742	Ketogenesis and ketolysis	1	0.786065	2	0.427724	0.427724	ns
WP4785	Somitogenesis in the context of spondylocostal dysostosis	1	0.786065	2	0.427724	0.427724	ns
WP4804	Cholesterol biosynthesis with skeletal dysplasias	1	0.786065	2	0.427724	0.427724	ns
WP5133	Non classical role of vitamin D	1	0.786065	2	0.427724	0.427724	ns
WP5234	Bardet Biedl syndrome	7	0.999754	20	0.433955	0.433955	ns
WP3580	Methionine de novo and salvage pathway	5	0.437757	3	0.856382	0.437757	ns
WP3927	BMP signaling in eyelid development	5	0.437757	4	0.681927	0.437757	ns
WP5294	Sildenafil treatment	5	0.437757	3	0.856382	0.437757	ns
WP4342	Vitamins A and D action mechanisms	1	0.537437	1	0.550556	0.441031	ns
WP5452	GLP 1 from intestine and pancreas and role in glucose homeostasis	1	0.537437	1	0.550556	0.441031	ns
WP690	Polyol pathway	1	0.537437	1	0.550556	0.441031	ns
WP5202	Alstrom syndrome	7	0.574015	8	0.44357	0.44357	ns
WP3942	PPAR signaling	10	0.673604	12	0.451617	0.451617	ns
WP325	Triacylglyceride synthesis	4	0.452338	3	0.717978	0.452338	ns
WP3853	ERK pathway in Huntington 39 s disease	4	0.452338	3	0.717978	0.452338	ns
WP5152	Iron sulfur cluster biogenesis	4	0.452338	1	0.981687	0.452338	ns
WP5172	Iron metabolism disorders	4	0.452338	2	0.897695	0.452338	ns
WP2533	Glycerophospholipid biosynthetic pathway	7	0.455666	6	0.668751	0.455666	ns
WP4222	Phosphodiesterases in neuronal function	9	0.467571	6	0.894497	0.467571	ns
WP2007	Iron metabolism in placenta	3	0.470409	1	0.946768	0.470409	ns
WP3876	BMP2 WNT4 FOXO1 pathway in primary endometrial stromal cell differentiation	3	0.470409	2	0.767776	0.470409	ns
WP5399	NPHP1 deletion syndrome	3	0.470409	1	0.946768	0.470409	ns
WP3664	Regulation of Wnt B catenin signaling by small molecule compounds	1	0.978852	4	0.479995	0.479995	ns
WP428	Wnt signaling	22	0.601687	24	0.482181	0.482181	ns
WP2369	Histone modifications	8	0.831493	11	0.491589	0.491589	ns
WP4191	Caloric restriction and aging	2	0.495092	1	0.845304	0.495092	ns
WP334	GPCRs class B secretin like	3	0.533785	3	0.558288	0.503121	ns
WP4589	Major receptors targeted by epinephrine and norepinephrine	3	0.533785	3	0.558288	0.503121	ns
WP5173	Disorders of galactose metabolism	3	0.533785	3	0.558288	0.503121	ns
WP5223	2q21 1 copy number variation syndrome	3	0.533785	3	0.558288	0.503121	ns
WP2911	miRNA targets in ECM and membrane receptors	4	0.826884	6	0.504763	0.504763	ns
WP3651	Pathways affected in adenoid cystic carcinoma	13	0.512568	12	0.686198	0.512568	ns
WP4155	Endometrial cancer	13	0.512568	11	0.792094	0.512568	ns
WP2197	Endothelin pathways	6	0.513682	2	0.989017	0.513682	ns
WP5443	Effects of MFN2 mutation	4	0.696242	5	0.518589	0.518589	ns
WP4271	Vitamin B12 disorders	3	0.533785	2	0.809673	0.533785	ns
WP5382	TGFB Smad signaling	3	0.533785	2	0.809673	0.533785	ns
WP5437	GNAQ pathways in port wine stain	5	0.534304	4	0.759559	0.534304	ns
WP4159	GABA receptor signaling	0	1	4	0.535688	0.535688	ns
WP4299	Lamin A processing pathway	1	0.537437	0	1	0.537437	ns
WP4399	MicroRNA network associated with chronic lymphocytic leukemia	1	0.537437	0	1	0.537437	ns
WP5219	Diet dependent trimethylamine trimethylamine N oxide metabolism	1	0.537437	0	1	0.537437	ns
WP5441	Artemisinin inhibition of uveal melanoma	1	0.537437	0	1	0.537437	ns
WP4312	Rett syndrome	9	0.537518	7	0.840127	0.537518	ns
WP4156	Biosynthesis and regeneration of tetrahydrobiopterin and catabolism of phenylalanine	2	0.57203	2	0.591826	0.547732	ns
WP4292	Methionine metabolism leading to sulfur amino acids and related disorders	2	0.57203	2	0.591826	0.547732	ns
WP704	Methylation pathways	2	0.57203	2	0.591826	0.547732	ns
WP1603	Nicotine effect on chromaffin cells	0	1	1	0.550556	0.550556	ns
WP4220	Neurotransmitter disorders	0	1	1	0.550556	0.550556	ns
WP5183	SARS CoV 2 mitochondrial chronic oxidative stress and endothelial dysfunction	2	0.967644	5	0.566371	0.566371	ns
WP3300	Dual hijack model of Vif in HIV infection	2	0.57203	1	0.881515	0.57203	ns
WP3585	Cytosine methylation	2	0.57203	0	1	0.57203	ns
WP4860	Hijack of ubiquitination by SARS CoV 2	2	0.57203	1	0.881515	0.57203	ns
WP4920	Mitochondrial complex II assembly	2	0.57203	1	0.881515	0.57203	ns
WP5108	Familial hyperlipidemia type 1	2	0.57203	1	0.881515	0.57203	ns
WP5116	SARS CoV 2 B 1 1 7 variant antagonises innate immune activation	2	0.57203	1	0.881515	0.57203	ns
WP5342	Pathophysiological roles of DUX4 in FSHD1	2	0.57203	1	0.881515	0.57203	ns
WP170	Nuclear receptors	5	0.842596	7	0.573908	0.573908	ns
WP422	MAPK cascade	7	0.574015	7	0.611924	0.574015	ns
WP5216	Warburg effect modulated by deubiquitinating enzymes and their substrates	5	0.579643	2	0.978137	0.579643	ns
WP4206	Hereditary leiomyomatosis and renal cell carcinoma pathway	3	0.776412	4	0.588195	0.588195	ns
WP2814	Mammary gland development pathway Puberty Stage 2 of 4	3	0.592604	3	0.617121	0.592604	ns
WP4211	Transcriptional cascade regulating adipogenesis	3	0.592604	3	0.617121	0.592604	ns
WP4760	PKC gamma calcium signaling in ataxia	3	0.592604	3	0.617121	0.592604	ns
WP5406	13q12 12 copy number variation	6	0.596283	5	0.791921	0.596283	ns
WP5037	Riboflavin and CoQ disorders	2	0.829787	3	0.617121	0.617121	ns
WP26	S1P receptor signal transduction	5	0.622501	4	0.821606	0.622501	ns
WP4352	Ciliary landscape	44	0.630634	40	0.898188	0.630634	ns
WP1422	Sphingolipid pathway	6	0.634633	4	0.920894	0.634633	ns
WP4786	Type I collagen synthesis in the context of osteogenesis imperfecta	6	0.634633	2	0.994545	0.634633	ns
WP383	Striated muscle contraction pathway	2	0.938608	4	0.637034	0.637034	ns
WP3679	Cell type dependent selectivity of CCK2R signaling	2	0.640035	1	0.909251	0.640035	ns
WP4269	Ethanol metabolism production of ROS by CYP2E1	2	0.640035	1	0.909251	0.640035	ns
WP5398	NRXN1 deletion syndrome	2	0.640035	0	1	0.640035	ns
WP692	Sulfation biotransformation reaction	2	0.640035	2	0.659624	0.640035	ns
WP3297	EV release from cardiac cells and their functional effects	1	0.642276	0	1	0.642276	ns
WP4317	Mitochondrial fatty acid synthesis pathway	1	0.642276	0	1	0.642276	ns
WP4661	Amino acid metabolism pathway excerpt histidine catabolism extension	1	0.642276	0	1	0.642276	ns
WP5320	Male steroid hormones in cardiomyocyte energy metabolism	1	0.642276	0	1	0.642276	ns
WP4324	Mitochondrial complex I assembly model OXPHOS system	8	0.907029	11	0.646276	0.646276	ns
WP3969	H19 Rb E2F1 and CDK beta catenin in colorectal cancer	3	0.646364	3	0.670381	0.646364	ns
WP5412	8q11 23 RB1CC1 copy number variation	3	0.646364	3	0.670381	0.646364	ns
WP4789	Multiple epiphyseal dysplasia and pseudoachondroplasia genes	0	1	1	0.65574	0.65574	ns
WP4818	Conversion of angiotensinogen to angiotensin II	0	1	1	0.65574	0.65574	ns
WP5189	Copper metabolism	0	1	1	0.65574	0.65574	ns
WP5109	Familial hyperlipidemia type 2	1	0.901068	2	0.659624	0.659624	ns
WP5241	Mitochondrial beta oxidation	1	0.901068	2	0.659624	0.659624	ns
WP5417	Cell lineage map for neuronal differentiation	15	0.71033	16	0.661866	0.661866	ns
WP4725	Sphingolipid metabolism overview	5	0.662624	5	0.693166	0.662624	ns
WP4726	Sphingolipid metabolism integrated pathway	5	0.662624	5	0.693166	0.662624	ns
WP5409	PAFAH1B1 copy number variation	2	0.699202	1	0.930496	0.699202	ns
WP4842	Mammalian disorder of sexual development	0	1	3	0.717978	0.717978	ns
WP4872	MAP3K1 role in promoting and blocking gonadal determination	1	0.978852	3	0.717978	0.717978	ns
WP136	Phase I biotransformations non P450	1	0.723358	1	0.736311	0.723358	ns
WP2276	Glial cell differentiation	1	0.723358	1	0.736311	0.723358	ns
WP3674	Tgif disruption of Shh signaling	1	0.723358	1	0.736311	0.723358	ns
WP4186	Somatroph axis GH and its relationship to dietary restriction and aging	1	0.723358	0	1	0.723358	ns
WP550	Biogenic amine synthesis	1	0.723358	1	0.736311	0.723358	ns
WP5236	Markers of kidney cell lineage	3	0.998842	9	0.732467	0.732467	ns
WP4883	SARS CoV 2 and ACE2 receptor molecular mechanisms	0	1	1	0.736311	0.736311	ns
WP5026	Proline and hydroxyproline pathways	0	1	1	0.736311	0.736311	ns
WP5442	Wnt Beta catenin signaling inhibitors in current and past clinical trials	0	1	1	0.736311	0.736311	ns
WP5027	nsp1 from SARS CoV 2 inhibits translation initiation in the host cell	3	0.738155	1	0.985975	0.738155	ns
WP1602	Nicotine effect on dopaminergic neurons	2	0.750045	0	1	0.750045	ns
WP554	ACE inhibitor pathway	2	0.750045	2	0.767776	0.750045	ns
WP4921	Mitochondrial complex III assembly	2	0.906911	3	0.760045	0.760045	ns
WP5385	Growth factors and hormones in beta cell proliferation	4	0.768723	4	0.792442	0.768723	ns
WP111	Electron transport chain OXPHOS system in mitochondria	17	0.862309	19	0.769561	0.769561	ns
WP3859	TGF beta signaling in thyroid cells for epithelial mesenchymal transition	3	0.776412	2	0.933425	0.776412	ns
WP5376	17p13 3 YWHAE copy number variation	3	0.776412	1	0.98926	0.776412	ns
WP4656	Joubert syndrome	14	0.783634	12	0.936835	0.783634	ns
WP3407	FTO obesity variant mechanism	1	0.786065	0	1	0.786065	ns
WP3934	Leptin and adiponectin	1	0.786065	0	1	0.786065	ns
WP4966	Fluoroacetic acid toxicity	1	0.786065	1	0.798029	0.786065	ns
WP5111	Familial hyperlipidemia type 4	2	0.793297	2	0.809673	0.793297	ns
WP4922	Mitochondrial complex IV assembly	5	0.881371	6	0.793461	0.793461	ns
WP3953	mRNA protein and metabolite inducation pathway by cyclosporin A	1	0.83456	0	1	0.83456	ns
WP5110	Familial hyperlipidemia type 3	1	0.83456	0	1	0.83456	ns
WP5112	Familial hyperlipidemia type 5	1	0.83456	1	0.845304	0.83456	ns
WP5179	Biosynthesis and turnover of 1 deoxy sphingoid bases	1	0.83456	0	1	0.83456	ns
WP107	Translation factors	5	0.982535	8	0.840766	0.840766	ns
WP3658	Wnt beta catenin signaling in leukemia	3	0.933593	4	0.847294	0.847294	ns
WP4803	Ciliopathies	19	0.999635	31	0.855494	0.855494	ns
WP5351	Kleefstra syndrome	4	0.87234	4	0.88935	0.87234	ns
WP4814	Somatic sex determination	0	1	1	0.881515	0.881515	ns
WP3967	miR 509 3p alteration of YAP1 ECM axis	2	0.885817	1	0.981687	0.885817	ns
WP4536	Genes related to primary cilium development based on CRISPR	13	0.995627	19	0.888992	0.888992	ns
WP134	Pentose phosphate metabolism	0	1	0	1	1	ns
WP1438	Influenza A virus infection	0	1	0	1	1	ns
WP2542	Sulindac metabolic pathway	0	1	0	1	1	ns
WP2846	PCSK9 mediated LDL receptor degradation	0	1	0	1	1	ns
WP3408	Evolocumab mechanism to reduce LDL cholesterol	0	1	0	1	1	ns
WP3601	Lipid particles composition	0	1	0	1	1	ns
WP3943	ROBO4 and VEGF signaling crosstalk	0	1	0	1	1	ns
WP4284	Ultraconserved region 339 modulation of tumor suppressor microRNAs in cancer	0	1	0	1	1	ns
WP4799	Downregulation of ACE2 by SARS CoV 2 spike protein	0	1	0	1	1	ns
WP5043	Pentose phosphate pathway in senescent cells	0	1	0	1	1	ns
WP5143	GDNF signaling	0	1	0	1	1	ns
WP521	Amino acid conjugation of benzoic acid	0	1	0	1	1	ns
WP5229	Nephrotoxcicity adverse outcome pathway	0	1	0	1	1	ns
WP5277	Steroid hormone precursor biosynthesis	0	1	0	1	1	ns
WP5311	Isoglobo series sphingolipids	0	1	0	1	1	ns
WP5447	GLP 1 in pancreatic islet cells	0	1	0	1	1	ns

## Sheet: reactome
pathway_id	pathway	cs_trend_up_nr	cs_trend_up_pvalue	cs_trend_down_nr	cs_trend_down_pvalue	min_PValue	most_sig_comp
R-HSA-168256	Immune System	760	1.24558e-123	223	1	1.24558e-123	cs_trend_up
R-HSA-1280215	Cytokine Signaling in Immune system	322	2.53937e-70	66	1	2.53937e-70	cs_trend_up
R-HSA-168249	Innate Immune System	391	1.69563e-61	113	1	1.69563e-61	cs_trend_up
R-HSA-162582	Signal Transduction	711	2.98545e-42	381	1	2.98545e-42	cs_trend_up
R-HSA-449147	Signaling by Interleukins	202	1.4571e-39	45	1	1.4571e-39	cs_trend_up
R-HSA-69278	Cell Cycle, Mitotic	231	1.0498e-35	48	1	1.0498e-35	cs_trend_up
R-HSA-1640170	Cell Cycle	267	2.16652e-35	58	1	2.16652e-35	cs_trend_up
R-HSA-1280218	Adaptive Immune System	274	2.77026e-35	76	1	2.77026e-35	cs_trend_up
R-HSA-1643685	Disease	483	2.4078e-32	255	0.999925	2.4078e-32	cs_trend_up
R-HSA-913531	Interferon Signaling	102	1.50108e-30	14	0.999999	1.50108e-30	cs_trend_up
R-HSA-6798695	Neutrophil degranulation	193	2.07737e-30	56	0.999999	2.07737e-30	cs_trend_up
R-HSA-909733	Interferon alpha/beta signaling	45	6.70946e-26	1	0.999997	6.70946e-26	cs_trend_up
R-HSA-109582	Hemostasis	208	7.74577e-25	75	0.999989	7.74577e-25	cs_trend_up
R-HSA-69620	Cell Cycle Checkpoints	130	4.63736e-24	15	1	4.63736e-24	cs_trend_up
R-HSA-194315	Signaling by Rho GTPases	240	1.21102e-21	101	0.999983	1.21102e-21	cs_trend_up
R-HSA-9716542	Signaling by Rho GTPases, Miro GTPases and RHOBTB3	244	1.91576e-21	102	0.999993	1.91576e-21	cs_trend_up
R-HSA-68886	M Phase	155	1.22454e-20	36	1	1.22454e-20	cs_trend_up
R-HSA-2555396	Mitotic Metaphase and Anaphase	108	4.0375e-20	19	1	4.0375e-20	cs_trend_up
R-HSA-68882	Mitotic Anaphase	107	9.36611e-20	19	1	9.36611e-20	cs_trend_up
R-HSA-392499	Metabolism of proteins	508	1.17944e-19	299	0.999997	1.17944e-19	cs_trend_up
R-HSA-597592	Post-translational protein modification	392	2.67822e-19	198	1	2.67822e-19	cs_trend_up
R-HSA-5663205	Infectious disease	257	3.0043e-19	124	0.999739	3.0043e-19	cs_trend_up
R-HSA-198933	Immunoregulatory interactions between a Lymphoid and a non-Lymphoid cell	56	1.54036e-18	4	0.999999	1.54036e-18	cs_trend_up
R-HSA-877300	Interferon gamma signaling	48	7.26369e-18	8	0.99324	7.26369e-18	cs_trend_up
R-HSA-6783783	Interleukin-10 signaling	32	4.71339e-17	2	0.999191	4.71339e-17	cs_trend_up
R-HSA-195258	RHO GTPase Effectors	119	1.61112e-16	36	0.999965	1.61112e-16	cs_trend_up
R-HSA-2467813	Separation of Sister Chromatids	86	2.12642e-16	15	1	2.12642e-16	cs_trend_up
R-HSA-69618	Mitotic Spindle Checkpoint	62	2.64305e-16	11	0.999711	2.64305e-16	cs_trend_up
R-HSA-141424	Amplification of signal from the kinetochores	55	2.77604e-16	8	0.999802	2.77604e-16	cs_trend_up
R-HSA-141444	Amplification of signal from unattached kinetochores via a MAD2 inhibitory signal	55	2.77604e-16	8	0.999802	2.77604e-16	cs_trend_up
R-HSA-2500257	Resolution of Sister Chromatid Cohesion	64	9.22416e-16	11	0.999915	9.22416e-16	cs_trend_up
R-HSA-388396	GPCR downstream signalling	151	1.53845e-15	72	0.967346	1.53845e-15	cs_trend_up
R-HSA-372790	Signaling by GPCR	166	2.16093e-15	87	0.908056	2.16093e-15	cs_trend_up
R-HSA-373076	Class A/1 (Rhodopsin-like receptors)	82	2.3772e-15	24	0.996864	2.3772e-15	cs_trend_up
R-HSA-68877	Mitotic Prometaphase	88	3.8157e-15	17	1	3.8157e-15	cs_trend_up
R-HSA-453279	Mitotic G1 phase and G1/S transition	72	8.1594e-15	8	1	8.1594e-15	cs_trend_up
R-HSA-5663220	RHO GTPases Activate Formins	67	1.03049e-14	17	0.996765	1.03049e-14	cs_trend_up
R-HSA-69242	S Phase	77	3.75752e-14	12	1	3.75752e-14	cs_trend_up
R-HSA-156842	Eukaryotic Translation Elongation	3	1	50	4.42598e-14	4.42598e-14	cs_trend_down
R-HSA-9648025	EML4 and NUDC in mitotic spindle formation	58	4.51898e-14	11	0.999595	4.51898e-14	cs_trend_up
R-HSA-156902	Peptide chain elongation	3	0.999999	49	1.21024e-13	1.21024e-13	cs_trend_down
R-HSA-451927	Interleukin-2 family signaling	27	2.17681e-13	2	0.997885	2.17681e-13	cs_trend_up
R-HSA-69206	G1/S Transition	64	2.49875e-13	8	1	2.49875e-13	cs_trend_up
R-HSA-380108	Chemokine receptors bind chemokines	31	2.841e-13	1	0.999977	2.841e-13	cs_trend_up
R-HSA-76002	Platelet activation, signaling and aggregation	94	4.56812e-13	42	0.882421	4.56812e-13	cs_trend_up
R-HSA-9658195	Leishmania infection	84	6.37778e-13	33	0.955064	6.37778e-13	cs_trend_up
R-HSA-192823	Viral mRNA Translation	5	0.999976	48	6.60381e-13	6.60381e-13	cs_trend_down
R-HSA-5663202	Diseases of signal transduction by growth factor receptors and second messengers	148	7.26078e-13	68	0.996972	7.26078e-13	cs_trend_up
R-HSA-2408557	Selenocysteine synthesis	4	0.999998	49	9.62282e-13	9.62282e-13	cs_trend_down
R-HSA-69239	Synthesis of DNA	60	1.07129e-12	5	1	1.07129e-12	cs_trend_up
R-HSA-6785807	Interleukin-4 and Interleukin-13 signaling	52	1.20021e-12	13	0.988959	1.20021e-12	cs_trend_up
R-HSA-69306	DNA Replication	71	1.29781e-12	6	1	1.29781e-12	cs_trend_up
R-HSA-983705	Signaling by the B Cell Receptor (BCR)	55	1.30991e-12	2	1	1.30991e-12	cs_trend_up
R-HSA-202733	Cell surface interactions at the vascular wall	58	1.31538e-12	9	0.999987	1.31538e-12	cs_trend_up
R-HSA-72764	Eukaryotic Translation Termination	5	0.999989	49	1.84893e-12	1.84893e-12	cs_trend_down
R-HSA-202403	TCR signaling	52	3.81289e-12	4	1	3.81289e-12	cs_trend_up
R-HSA-975956	Nonsense Mediated Decay (NMD) independent of the Exon Junction Complex (EJC)	5	0.999993	49	6.47762e-12	6.47762e-12	cs_trend_down
R-HSA-500792	GPCR ligand binding	95	2.23678e-11	48	0.76986	2.23678e-11	cs_trend_up
R-HSA-72689	Formation of a pool of free 40S subunits	3	1	50	2.70332e-11	2.70332e-11	cs_trend_down
R-HSA-9012999	RHO GTPase cycle	150	2.8589e-11	73	0.996637	2.8589e-11	cs_trend_up
R-HSA-162906	HIV Infection	88	2.89287e-11	15	1	2.89287e-11	cs_trend_up
R-HSA-6805567	Keratinization	13	0.983418	50	8.07425e-11	8.07425e-11	cs_trend_down
R-HSA-6809371	Formation of the cornified envelope	13	0.983418	50	8.07425e-11	8.07425e-11	cs_trend_down
R-HSA-5668541	TNFR2 non-canonical NF-kB pathway	45	2.4553e-10	3	1	2.4553e-10	cs_trend_up
R-HSA-5621481	C-type lectin receptors (CLRs)	55	3.04784e-10	5	1	3.04784e-10	cs_trend_up
R-HSA-156827	L13a-mediated translational silencing of Ceruloplasmin expression	6	0.999998	52	3.10484e-10	3.10484e-10	cs_trend_down
R-HSA-162909	Host Interactions of HIV factors	57	3.46016e-10	2	1	3.46016e-10	cs_trend_up
R-HSA-9633012	Response of EIF2AK4 (GCN2) to amino acid deficiency	9	0.999361	48	4.52301e-10	4.52301e-10	cs_trend_down
R-HSA-2454202	Fc epsilon receptor (FCERI) signaling	58	5.50346e-10	12	0.999955	5.50346e-10	cs_trend_up
R-HSA-927802	Nonsense-Mediated Decay (NMD)	10	0.999821	53	5.64598e-10	5.64598e-10	cs_trend_down
R-HSA-975957	Nonsense Mediated Decay (NMD) enhanced by the Exon Junction Complex (EJC)	10	0.999821	53	5.64598e-10	5.64598e-10	cs_trend_down
R-HSA-1433557	Signaling by SCF-KIT	27	7.63413e-10	4	0.98959	7.63413e-10	cs_trend_up
R-HSA-446203	Asparagine N-linked glycosylation	103	1.09951e-09	40	0.999637	1.09951e-09	cs_trend_up
R-HSA-1169410	Antiviral mechanism by IFN-stimulated genes	42	1.24291e-09	5	0.999983	1.24291e-09	cs_trend_up
R-HSA-202433	Generation of second messenger molecules	18	1.56262e-09	1	0.996306	1.56262e-09	cs_trend_up
R-HSA-72706	GTP hydrolysis and joining of the 60S ribosomal subunit	6	0.999999	51	1.77824e-09	1.77824e-09	cs_trend_down
R-HSA-69481	G2/M Checkpoints	62	1.89093e-09	3	1	1.89093e-09	cs_trend_up
R-HSA-9662851	Anti-inflammatory response favouring Leishmania parasite infection	50	1.92916e-09	16	0.973507	1.92916e-09	cs_trend_up
R-HSA-9664433	Leishmania parasite growth and survival	50	1.92916e-09	16	0.973507	1.92916e-09	cs_trend_up
R-HSA-388841	Costimulation by the CD28 family	32	1.97478e-09	4	0.999273	1.97478e-09	cs_trend_up
R-HSA-512988	Interleukin-3, Interleukin-5 and GM-CSF signaling	26	2.35349e-09	3	0.996902	2.35349e-09	cs_trend_up
R-HSA-5653656	Vesicle-mediated transport	194	2.3579e-09	109	0.998006	2.3579e-09	cs_trend_up
R-HSA-418594	G alpha (i) signalling events	79	3.03418e-09	39	0.83851	3.03418e-09	cs_trend_up
R-HSA-72613	Eukaryotic Translation Initiation	7	0.999998	53	3.29631e-09	3.29631e-09	cs_trend_down
R-HSA-72737	Cap-dependent Translation Initiation	7	0.999998	53	3.29631e-09	3.29631e-09	cs_trend_down
R-HSA-174143	APC/C-mediated degradation of cell cycle proteins	42	3.51081e-09	3	1	3.51081e-09	cs_trend_up
R-HSA-453276	Regulation of mitotic cell cycle	42	3.51081e-09	3	1	3.51081e-09	cs_trend_up
R-HSA-375276	Peptide ligand-binding receptors	46	5.41311e-09	15	0.958675	5.41311e-09	cs_trend_up
R-HSA-9013149	RAC1 GTPase cycle	71	5.90047e-09	29	0.974648	5.90047e-09	cs_trend_up
R-HSA-2408522	Selenoamino acid metabolism	13	0.996698	51	6.58758e-09	6.58758e-09	cs_trend_down
R-HSA-76005	Response to elevated platelet cytosolic Ca2+	49	1.50676e-08	20	0.847511	1.50676e-08	cs_trend_up
R-HSA-168898	Toll-like Receptor Cascades	61	1.54181e-08	18	0.999238	1.54181e-08	cs_trend_up
R-HSA-912694	Regulation of IFNA/IFNB signaling	12	1.81304e-08	0	1	1.81304e-08	cs_trend_up
R-HSA-1799339	SRP-dependent cotranslational protein targeting to membrane	19	0.840627	49	1.99836e-08	1.99836e-08	cs_trend_down
R-HSA-1236975	Antigen processing-Cross presentation	42	2.37669e-08	7	0.999903	2.37669e-08	cs_trend_up
R-HSA-199991	Membrane Trafficking	182	2.50474e-08	105	0.996311	2.50474e-08	cs_trend_up
R-HSA-5357801	Programmed Cell Death	74	2.90275e-08	20	0.999994	2.90275e-08	cs_trend_up
R-HSA-114608	Platelet degranulation	47	3.1455e-08	20	0.792131	3.1455e-08	cs_trend_up
R-HSA-446652	Interleukin-1 family signaling	54	3.40694e-08	5	1	3.40694e-08	cs_trend_up
R-HSA-2029480	Fcgamma receptor (FCGR) dependent phagocytosis	41	3.4417e-08	15	0.881383	3.4417e-08	cs_trend_up
R-HSA-68962	Activation of the pre-replicative complex	22	3.5861e-08	0	1	3.5861e-08	cs_trend_up
R-HSA-69190	DNA strand elongation	22	3.5861e-08	2	0.997885	3.5861e-08	cs_trend_up
R-HSA-8983432	Interleukin-15 signaling	13	4.53485e-08	1	0.976087	4.53485e-08	cs_trend_up
R-HSA-69002	DNA Replication Pre-Initiation	53	4.88643e-08	4	1	4.88643e-08	cs_trend_up
R-HSA-983169	Class I MHC mediated antigen processing & presentation	114	6.3931e-08	48	0.999925	6.3931e-08	cs_trend_up
R-HSA-177243	Interactions of Rev with host cellular proteins	23	6.41525e-08	1	0.999912	6.41525e-08	cs_trend_up
R-HSA-9006934	Signaling by Receptor Tyrosine Kinases	150	6.64714e-08	90	0.957836	6.64714e-08	cs_trend_up
R-HSA-5218859	Regulated Necrosis	29	7.34646e-08	4	0.99889	7.34646e-08	cs_trend_up
R-HSA-9020558	Interleukin-2 signaling	11	8.016e-08	0	1	8.016e-08	cs_trend_up
R-HSA-2029481	FCGR activation	11	8.016e-08	0	1	8.016e-08	cs_trend_up
R-HSA-69052	Switching of origins to a post-replicative state	41	8.31442e-08	3	1	8.31442e-08	cs_trend_up
R-HSA-3108214	SUMOylation of DNA damage response and repair proteins	36	8.59609e-08	3	0.999998	8.59609e-08	cs_trend_up
R-HSA-1168372	Downstream signaling events of B Cell Receptor (BCR)	37	9.55858e-08	0	1	9.55858e-08	cs_trend_up
R-HSA-202424	Downstream TCR signaling	38	1.04631e-07	3	0.999999	1.04631e-07	cs_trend_up
R-HSA-9006925	Intracellular signaling by second messengers	97	1.09184e-07	47	0.988154	1.09184e-07	cs_trend_up
R-HSA-9013404	RAC2 GTPase cycle	40	1.20432e-07	11	0.990473	1.20432e-07	cs_trend_up
R-HSA-2980766	Nuclear Envelope Breakdown	29	1.33438e-07	4	0.999101	1.33438e-07	cs_trend_up
R-HSA-176187	Activation of ATR in response to replication stress	23	1.39454e-07	0	1	1.39454e-07	cs_trend_up
R-HSA-2172127	DAP12 interactions	19	1.76554e-07	3	0.968641	1.76554e-07	cs_trend_up
R-HSA-2990846	SUMOylation	66	1.85728e-07	16	0.999998	1.85728e-07	cs_trend_up
R-HSA-381119	Unfolded Protein Response (UPR)	41	1.91833e-07	10	0.997889	1.91833e-07	cs_trend_up
R-HSA-176814	Activation of APC/C and APC/C:Cdc20 mediated degradation of mitotic proteins	35	2.00656e-07	3	0.999997	2.00656e-07	cs_trend_up
R-HSA-453274	Mitotic G2-G2/M phases	68	2.14018e-07	14	1	2.14018e-07	cs_trend_up
R-HSA-72203	Processing of Capped Intron-Containing Pre-mRNA	84	2.15213e-07	17	1	2.15213e-07	cs_trend_up
R-HSA-180746	Nuclear import of Rev protein	21	2.51057e-07	1	0.999804	2.51057e-07	cs_trend_up
R-HSA-1433559	Regulation of KIT signaling	13	2.68801e-07	1	0.981687	2.68801e-07	cs_trend_up
R-HSA-9664407	Parasite infection	30	2.83904e-07	8	0.962825	2.83904e-07	cs_trend_up
R-HSA-9664417	Leishmania phagocytosis	30	2.83904e-07	8	0.962825	2.83904e-07	cs_trend_up
R-HSA-9664422	FCGR3A-mediated phagocytosis	30	2.83904e-07	8	0.962825	2.83904e-07	cs_trend_up
R-HSA-382551	Transport of small molecules	167	2.88366e-07	100	0.990569	2.88366e-07	cs_trend_up
R-HSA-5607764	CLEC7A (Dectin-1) signaling	42	2.9363e-07	4	1	2.9363e-07	cs_trend_up
R-HSA-69275	G2/M Transition	67	2.97739e-07	14	1	2.97739e-07	cs_trend_up
R-HSA-1257604	PIP3 activates AKT signaling	85	3.08689e-07	40	0.986265	3.08689e-07	cs_trend_up
R-HSA-1169408	ISG15 antiviral mechanism	35	3.18724e-07	5	0.999907	3.18724e-07	cs_trend_up
R-HSA-983695	Antigen activates B Cell Receptor (BCR) leading to generation of second messengers	20	3.31617e-07	2	0.996597	3.31617e-07	cs_trend_up
R-HSA-176408	Regulation of APC/C activators between G1/S and early anaphase	36	3.44043e-07	3	0.999999	3.44043e-07	cs_trend_up
R-HSA-9664323	FCGR3A-mediated IL10 synthesis	22	3.97504e-07	4	0.977568	3.97504e-07	cs_trend_up
R-HSA-68875	Mitotic Prophase	47	4.23519e-07	13	0.998547	4.23519e-07	cs_trend_up
R-HSA-69205	G1/S-Specific Transcription	19	4.3208e-07	2	0.994545	4.3208e-07	cs_trend_up
R-HSA-176409	APC/C:Cdc20 mediated degradation of mitotic proteins	34	4.62265e-07	3	0.999996	4.62265e-07	cs_trend_up
R-HSA-9711097	Cellular response to starvation	17	0.99943	59	4.85308e-07	4.85308e-07	cs_trend_down
R-HSA-3108232	SUMO E3 ligases SUMOylate target proteins	63	5.04865e-07	16	0.999993	5.04865e-07	cs_trend_up
R-HSA-166016	Toll Like Receptor 4 (TLR4) Cascade	52	5.10249e-07	15	0.999255	5.10249e-07	cs_trend_up
R-HSA-5693532	DNA Double-Strand Break Repair	58	5.17315e-07	11	1	5.17315e-07	cs_trend_up
R-HSA-165054	Rev-mediated nuclear export of HIV RNA	21	5.42574e-07	1	0.99985	5.42574e-07	cs_trend_up
R-HSA-68949	Orc1 removal from chromatin	32	6.11387e-07	0	1	6.11387e-07	cs_trend_up
R-HSA-8953854	Metabolism of RNA	185	6.29765e-07	91	1	6.29765e-07	cs_trend_up
R-HSA-2871809	FCERI mediated Ca+2 mobilization	20	7.34858e-07	4	0.953217	7.34858e-07	cs_trend_up
R-HSA-389948	PD-1 signaling	11	7.62487e-07	0	1	7.62487e-07	cs_trend_up
R-HSA-5669034	TNFs bind their physiological receptors	16	8.44826e-07	3	0.917017	8.44826e-07	cs_trend_up
R-HSA-162587	HIV Life Cycle	55	1.07917e-06	15	0.999886	1.07917e-06	cs_trend_up
R-HSA-3301854	Nuclear Pore Complex (NPC) Disassembly	21	1.1154e-06	1	0.999885	1.1154e-06	cs_trend_up
R-HSA-447115	Interleukin-12 family signaling	26	1.22296e-06	6	0.977623	1.22296e-06	cs_trend_up
R-HSA-2029482	Regulation of actin dynamics for phagocytic cup formation	30	1.28678e-06	9	0.948195	1.28678e-06	cs_trend_up
R-HSA-109581	Apoptosis	62	1.53044e-06	16	0.999994	1.53044e-06	cs_trend_up
R-HSA-9020958	Interleukin-21 signaling	9	1.56615e-06	0	1	1.56615e-06	cs_trend_up
R-HSA-166658	Complement cascade	17	1.70769e-06	2	0.989017	1.70769e-06	cs_trend_up
R-HSA-3700989	Transcriptional Regulation by TP53	111	1.76267e-06	58	0.994971	1.76267e-06	cs_trend_up
R-HSA-166166	MyD88-independent TLR4 cascade	41	1.84201e-06	11	0.997916	1.84201e-06	cs_trend_up
R-HSA-937061	TRIF(TICAM1)-mediated TLR4 signaling	41	1.84201e-06	11	0.997916	1.84201e-06	cs_trend_up
R-HSA-211859	Biological oxidations	30	0.772187	60	1.88335e-06	1.88335e-06	cs_trend_down
R-HSA-159234	Transport of Mature mRNAs Derived from Intronless Transcripts	23	2.03645e-06	3	0.998003	2.03645e-06	cs_trend_up
R-HSA-168271	Transport of Ribonucleoproteins into the Host Nucleus	19	2.11597e-06	1	0.999666	2.11597e-06	cs_trend_up
R-HSA-168274	Export of Viral Ribonucleoproteins from Nucleus	19	2.11597e-06	1	0.999666	2.11597e-06	cs_trend_up
R-HSA-168333	NEP/NS2 Interacts with the Cellular Export Machinery	19	2.11597e-06	1	0.999666	2.11597e-06	cs_trend_up
R-HSA-69273	Cyclin A/B1/B2 associated events during G2/M transition	16	2.18886e-06	2	0.982595	2.18886e-06	cs_trend_up
R-HSA-179419	APC:Cdc20 mediated degradation of cell cycle proteins prior to satisfation of the cell cycle checkpoint	32	2.35334e-06	3	0.999994	2.35334e-06	cs_trend_up
R-HSA-73894	DNA Repair	99	2.38039e-06	31	1	2.38039e-06	cs_trend_up
R-HSA-9013148	CDC42 GTPase cycle	55	2.47256e-06	26	0.902979	2.47256e-06	cs_trend_up
R-HSA-9013423	RAC3 GTPase cycle	38	2.68979e-06	14	0.94259	2.68979e-06	cs_trend_up
R-HSA-8854691	Interleukin-20 family signaling	15	2.73623e-06	4	0.759559	2.73623e-06	cs_trend_up
R-HSA-5619115	Disorders of transmembrane transporters	53	2.80482e-06	12	0.999993	2.80482e-06	cs_trend_up
R-HSA-168276	NS1 Mediated Effects on Host Pathways	22	2.90496e-06	2	0.999502	2.90496e-06	cs_trend_up
R-HSA-202427	Phosphorylation of CD3 and TCR zeta chains	10	3.09626e-06	0	1	3.09626e-06	cs_trend_up
R-HSA-5688426	Deubiquitination	83	3.56358e-06	32	0.999914	3.56358e-06	cs_trend_up
R-HSA-9669938	Signaling by KIT in disease	13	3.80986e-06	1	0.98926	3.80986e-06	cs_trend_up
R-HSA-9670439	Signaling by phosphorylated juxtamembrane, extracellular and kinase domain KIT mutants	13	3.80986e-06	1	0.98926	3.80986e-06	cs_trend_up
R-HSA-416476	G alpha (q) signalling events	52	3.9231e-06	28	0.691302	3.9231e-06	cs_trend_up
R-HSA-5693538	Homology Directed Repair	47	3.93108e-06	8	0.999999	3.93108e-06	cs_trend_up
R-HSA-5689880	Ub-specific processing proteases	62	4.07646e-06	17	0.999991	4.07646e-06	cs_trend_up
R-HSA-4615885	SUMOylation of DNA replication proteins	24	4.37758e-06	1	0.999992	4.37758e-06	cs_trend_up
R-HSA-1474244	Extracellular matrix organization	84	4.75623e-06	36	0.999362	4.75623e-06	cs_trend_up
R-HSA-168273	Influenza Viral RNA Transcription and Replication	27	0.591003	51	4.79347e-06	4.79347e-06	cs_trend_down
R-HSA-174184	Cdc20:Phospho-APC/C mediated degradation of Cyclin A	31	5.19425e-06	3	0.999992	5.19425e-06	cs_trend_up
R-HSA-159231	Transport of Mature mRNA Derived from an Intronless Transcript	22	5.23838e-06	3	0.997511	5.23838e-06	cs_trend_up
R-HSA-5683057	MAPK family signaling cascades	92	5.5289e-06	45	0.99623	5.5289e-06	cs_trend_up
R-HSA-191859	snRNP Assembly	26	5.72413e-06	3	0.99979	5.72413e-06	cs_trend_up
R-HSA-194441	Metabolism of non-coding RNA	26	5.72413e-06	3	0.99979	5.72413e-06	cs_trend_up
R-HSA-159230	Transport of the SLBP Dependant Mature mRNA	20	5.88057e-06	2	0.99869	5.88057e-06	cs_trend_up
R-HSA-5684996	MAPK1/MAPK3 signaling	83	6.29956e-06	41	0.989542	6.29956e-06	cs_trend_up
R-HSA-2424491	DAP12 signaling	15	6.78925e-06	3	0.917017	6.78925e-06	cs_trend_up
R-HSA-977606	Regulation of Complement cascade	15	6.78925e-06	2	0.978137	6.78925e-06	cs_trend_up
R-HSA-202430	Translocation of ZAP-70 to Immunological synapse	8	6.92078e-06	0	1	6.92078e-06	cs_trend_up
R-HSA-174178	APC/C:Cdh1 mediated degradation of Cdc20 and other APC/C:Cdh1 targeted proteins in late mitosis/early G1	31	7.78448e-06	3	0.999994	7.78448e-06	cs_trend_up
R-HSA-1236974	ER-Phagosome pathway	32	7.94972e-06	3	0.999997	7.94972e-06	cs_trend_up
R-HSA-9013408	RHOG GTPase cycle	32	7.94972e-06	12	0.90057	7.94972e-06	cs_trend_up
R-HSA-9615933	Postmitotic nuclear pore complex (NPC) reformation	17	8.27532e-06	0	1	8.27532e-06	cs_trend_up
R-HSA-381070	IRE1alpha activates chaperones	25	8.32173e-06	8	0.90288	8.32173e-06	cs_trend_up
R-HSA-9700206	Signaling by ALK in cancer	26	9.16686e-06	6	0.988667	9.16686e-06	cs_trend_up
R-HSA-9725370	Signaling by ALK fusions and activated point mutants	26	9.16686e-06	6	0.988667	9.16686e-06	cs_trend_up
R-HSA-1169091	Activation of NF-kappaB in B cells	28	1.0484e-05	0	1	1.0484e-05	cs_trend_up
R-HSA-168164	Toll Like Receptor 3 (TLR3) Cascade	38	1.06132e-05	11	0.996113	1.06132e-05	cs_trend_up
R-HSA-4570464	SUMOylation of RNA binding proteins	23	1.06952e-05	2	0.999853	1.06952e-05	cs_trend_up
R-HSA-9607240	FLT3 Signaling	20	1.07983e-05	6	0.860623	1.07983e-05	cs_trend_up
R-HSA-912526	Interleukin receptor SHC signaling	13	1.08518e-05	2	0.946499	1.08518e-05	cs_trend_up
R-HSA-8980692	RHOA GTPase cycle	52	1.11855e-05	28	0.754663	1.11855e-05	cs_trend_up
R-HSA-3371453	Regulation of HSF1-mediated heat shock response	30	1.1288e-05	5	0.999674	1.1288e-05	cs_trend_up
R-HSA-5685942	HDR through Homologous Recombination (HRR)	30	1.1288e-05	4	0.999933	1.1288e-05	cs_trend_up
R-HSA-5693568	Resolution of D-loop Structures through Holliday Junction Intermediates	18	1.17903e-05	2	0.996597	1.17903e-05	cs_trend_up
R-HSA-9674555	Signaling by CSF3 (G-CSF)	18	1.17903e-05	2	0.996597	1.17903e-05	cs_trend_up
R-HSA-2514853	Condensation of Prometaphase Chromosomes	9	1.24723e-05	0	1	1.24723e-05	cs_trend_up
R-HSA-210990	PECAM1 interactions	9	1.24723e-05	1	0.930496	1.24723e-05	cs_trend_up
R-HSA-877312	Regulation of IFNG signaling	11	1.4553e-05	0	1	1.4553e-05	cs_trend_up
R-HSA-9020702	Interleukin-1 signaling	38	1.46263e-05	3	1	1.46263e-05	cs_trend_up
R-HSA-5693567	HDR through Homologous Recombination (HRR) or Single Strand Annealing (SSA)	44	1.46534e-05	7	0.999999	1.46534e-05	cs_trend_up
R-HSA-176974	Unwinding of DNA	10	1.47651e-05	0	1	1.47651e-05	cs_trend_up
R-HSA-159227	Transport of the SLBP independent Mature mRNA	19	1.54792e-05	2	0.998335	1.54792e-05	cs_trend_up
R-HSA-72163	mRNA Splicing - Major Pathway	62	1.58228e-05	13	1	1.58228e-05	cs_trend_up
R-HSA-68867	Assembly of the pre-replicative complex	42	1.64176e-05	4	1	1.64176e-05	cs_trend_up
R-HSA-9010553	Regulation of expression of SLITs and ROBOs	26	0.937178	57	1.65778e-05	1.65778e-05	cs_trend_down
R-HSA-912631	Regulation of signaling by CBL	14	2.06589e-05	1	0.996306	2.06589e-05	cs_trend_up
R-HSA-9679506	SARS-CoV Infections	53	2.15304e-05	11	1	2.15304e-05	cs_trend_up
R-HSA-5693537	Resolution of D-Loop Structures	18	2.21576e-05	2	0.997316	2.21576e-05	cs_trend_up
R-HSA-69615	G1/S DNA Damage Checkpoints	28	2.37571e-05	1	1	2.37571e-05	cs_trend_up
R-HSA-2871837	FCERI mediated NF-kB activation	32	2.39527e-05	3	0.999999	2.39527e-05	cs_trend_up
R-HSA-176033	Interactions of Vpr with host cellular proteins	19	2.76374e-05	1	0.999885	2.76374e-05	cs_trend_up
R-HSA-6811558	PI5P, PP2A and IER3 Regulate PI3K/AKT Signaling	36	2.96512e-05	20	0.50689	2.96512e-05	cs_trend_up
R-HSA-8985947	Interleukin-9 signaling	7	3.05775e-05	0	1	3.05775e-05	cs_trend_up
R-HSA-73887	Death Receptor Signalling	48	3.18829e-05	24	0.871721	3.18829e-05	cs_trend_up
R-HSA-5673001	RAF/MAP kinase cascade	79	3.23121e-05	41	0.983802	3.23121e-05	cs_trend_up
R-HSA-9006335	Signaling by Erythropoietin	15	3.24742e-05	5	0.693166	3.24742e-05	cs_trend_up
R-HSA-3232142	SUMOylation of ubiquitinylation proteins	20	3.27723e-05	1	0.999948	3.27723e-05	cs_trend_up
R-HSA-162599	Late Phase of HIV Life Cycle	47	3.43996e-05	15	0.999135	3.43996e-05	cs_trend_up
R-HSA-2262752	Cellular responses to stress	188	3.65066e-05	136	0.91316	3.65066e-05	cs_trend_up
R-HSA-5693579	Homologous DNA Pairing and Strand Exchange	21	3.737e-05	1	0.999977	3.737e-05	cs_trend_up
R-HSA-180910	Vpr-mediated nuclear import of PICs	18	3.99247e-05	1	0.999804	3.99247e-05	cs_trend_up
R-HSA-72172	mRNA Splicing	63	4.0597e-05	15	1	4.0597e-05	cs_trend_up
R-HSA-381038	XBP1(S) activates chaperone genes	23	4.4549e-05	8	0.874965	4.4549e-05	cs_trend_up
R-HSA-6791312	TP53 Regulates Transcription of Cell Cycle Genes	23	4.4549e-05	5	0.99077	4.4549e-05	cs_trend_up
R-HSA-5213460	RIPK1-mediated regulated necrosis	16	4.51366e-05	1	0.999255	4.51366e-05	cs_trend_up
R-HSA-5675482	Regulation of necroptotic cell death	16	4.51366e-05	1	0.999255	4.51366e-05	cs_trend_up
R-HSA-1538133	G0 and Early G1	16	4.51366e-05	3	0.968641	4.51366e-05	cs_trend_up
R-HSA-69656	Cyclin A:Cdk2-associated events at S phase entry	33	4.56725e-05	7	0.999625	4.56725e-05	cs_trend_up
R-HSA-450531	Regulation of mRNA stability by proteins that bind AU-rich elements	33	4.56725e-05	6	0.999903	4.56725e-05	cs_trend_up
R-HSA-211945	Phase I - Functionalization of compounds	13	0.915418	34	4.64709e-05	4.64709e-05	cs_trend_down
R-HSA-8877330	RUNX1 and FOXP3 control the development of regulatory T lymphocytes (Tregs)	8	4.97579e-05	0	1	4.97579e-05	cs_trend_up
R-HSA-8983711	OAS antiviral response	8	4.97579e-05	0	1	4.97579e-05	cs_trend_up
R-HSA-166663	Initial triggering of complement	8	4.97579e-05	0	1	4.97579e-05	cs_trend_up
R-HSA-69017	CDK-mediated phosphorylation and removal of Cdc6	29	5.03646e-05	3	0.999992	5.03646e-05	cs_trend_up
R-HSA-71387	Metabolism of carbohydrates	83	5.04205e-05	48	0.942753	5.04205e-05	cs_trend_up
R-HSA-5621480	Dectin-2 family	9	5.46645e-05	1	0.946768	5.46645e-05	cs_trend_up
R-HSA-114604	GPVI-mediated activation cascade	17	5.76454e-05	4	0.944114	5.76454e-05	cs_trend_up
R-HSA-170822	Regulation of Glucokinase by Glucokinase Regulatory Protein	17	5.76454e-05	1	0.999666	5.76454e-05	cs_trend_up
R-HSA-5619107	Defective TPR may confer susceptibility towards thyroid papillary carcinoma (TPC)	17	5.76454e-05	1	0.999666	5.76454e-05	cs_trend_up
R-HSA-6783589	Interleukin-6 family signaling	13	6.15378e-05	4	0.722761	6.15378e-05	cs_trend_up
R-HSA-9705462	Inactivation of CSF3 (G-CSF) signaling	15	6.41585e-05	1	0.99873	6.41585e-05	cs_trend_up
R-HSA-166058	MyD88:MAL(TIRAP) cascade initiated on plasma membrane	38	6.44162e-05	12	0.996263	6.44162e-05	cs_trend_up
R-HSA-168188	Toll Like Receptor TLR6:TLR2 Cascade	38	6.44162e-05	12	0.996263	6.44162e-05	cs_trend_up
R-HSA-6802957	Oncogenic MAPK signaling	32	6.52352e-05	11	0.974622	6.52352e-05	cs_trend_up
R-HSA-69202	Cyclin E associated events during G1/S transition	32	6.52352e-05	7	0.999453	6.52352e-05	cs_trend_up
R-HSA-8953897	Cellular responses to stimuli	189	7.20737e-05	141	0.867788	7.20737e-05	cs_trend_up
R-HSA-983231	Factors involved in megakaryocyte development and platelet production	46	7.69727e-05	18	0.991564	7.69727e-05	cs_trend_up
R-HSA-389356	CD28 co-stimulation	16	8.31723e-05	1	0.99943	8.31723e-05	cs_trend_up
R-HSA-9675136	Diseases of DNA Double-Strand Break Repair	14	9.08442e-05	1	0.997834	9.08442e-05	cs_trend_up
R-HSA-9701192	Defective HDR through Homologous Recombination (HRR) due to BRCA1 loss-of-function	14	9.08442e-05	1	0.997834	9.08442e-05	cs_trend_up
R-HSA-9701193	Defective HDR through Homologous Recombination (HRR) due to PALB2 loss of function	14	9.08442e-05	1	0.997834	9.08442e-05	cs_trend_up
R-HSA-9704331	Defective HDR through Homologous Recombination Repair (HRR) due to PALB2 loss of BRCA1 binding function	14	9.08442e-05	1	0.997834	9.08442e-05	cs_trend_up
R-HSA-9704646	Defective HDR through Homologous Recombination Repair (HRR) due to PALB2 loss of BRCA2/RAD51/RAD51C binding function	14	9.08442e-05	1	0.997834	9.08442e-05	cs_trend_up
R-HSA-354192	Integrin signaling	14	9.08442e-05	3	0.931329	9.08442e-05	cs_trend_up
R-HSA-168181	Toll Like Receptor 7/8 (TLR7/8) Cascade	35	0.000102391	10	0.997889	0.000102391	cs_trend_up
R-HSA-69563	p53-Dependent G1 DNA Damage Response	26	0.000106098	1	1	0.000106098	cs_trend_up
R-HSA-69580	p53-Dependent G1/S DNA damage checkpoint	26	0.000106098	1	1	0.000106098	cs_trend_up
R-HSA-156711	Polo-like kinase mediated events	11	0.000110103	1	0.985975	0.000110103	cs_trend_up
R-HSA-140534	Caspase activation via Death Receptors in the presence of ligand	11	0.000110103	0	1	0.000110103	cs_trend_up
R-HSA-168179	Toll Like Receptor TLR1:TLR2 Cascade	38	0.000110639	13	0.993658	0.000110639	cs_trend_up
R-HSA-181438	Toll Like Receptor 2 (TLR2) Cascade	38	0.000110639	13	0.993658	0.000110639	cs_trend_up
R-HSA-199418	Negative regulation of the PI3K/AKT network	36	0.000126814	21	0.523727	0.000126814	cs_trend_up
R-HSA-5693616	Presynaptic phase of homologous DNA pairing and strand exchange	19	0.000128817	1	0.999948	0.000128817	cs_trend_up
R-HSA-9020591	Interleukin-12 signaling	20	0.00013882	5	0.972887	0.00013882	cs_trend_up
R-HSA-391160	Signal regulatory protein family interactions	10	0.0001417	1	0.976087	0.0001417	cs_trend_up
R-HSA-5676594	TNF receptor superfamily (TNFSF) members mediating non-canonical NF-kB pathway	10	0.0001417	0	1	0.0001417	cs_trend_up
R-HSA-73886	Chromosome Maintenance	41	0.000146247	8	0.999996	0.000146247	cs_trend_up
R-HSA-168928	DDX58/IFIH1-mediated induction of interferon-alpha/beta	27	0.000147706	4	0.999896	0.000147706	cs_trend_up
R-HSA-74160	Gene expression (Transcription)	344	0.00016215	289	0.782755	0.00016215	cs_trend_up
R-HSA-9694548	Maturation of spike protein	14	0.000172562	2	0.986165	0.000172562	cs_trend_up
R-HSA-5357769	Caspase activation via extrinsic apoptotic signalling pathway	14	0.000172562	0	1	0.000172562	cs_trend_up
R-HSA-168138	Toll Like Receptor 9 (TLR9) Cascade	35	0.000177616	10	0.998479	0.000177616	cs_trend_up
R-HSA-3781860	Diseases associated with N-glycosylation of proteins	12	0.00017899	1	0.993701	0.00017899	cs_trend_up
R-HSA-5685938	HDR through Single Strand Annealing (SSA)	18	0.00018856	2	0.99897	0.00018856	cs_trend_up
R-HSA-975138	TRAF6 mediated induction of NFkB and MAP kinases upon TLR7/8 or 9 activation	34	0.000190026	10	0.997517	0.000190026	cs_trend_up
R-HSA-975155	MyD88 dependent cascade initiated on endosome	34	0.000190026	10	0.997517	0.000190026	cs_trend_up
R-HSA-9662834	CD163 mediating an anti-inflammatory response	7	0.000196175	1	0.881515	0.000196175	cs_trend_up
R-HSA-164944	Nef and signal transduction	7	0.000196175	0	1	0.000196175	cs_trend_up
R-HSA-75158	TRAIL signaling	7	0.000196175	0	1	0.000196175	cs_trend_up
R-HSA-9694516	SARS-CoV-2 Infection	28	0.000197878	5	0.999784	0.000197878	cs_trend_up
R-HSA-8984722	Interleukin-35 Signalling	8	0.0001989	1	0.930496	0.0001989	cs_trend_up
R-HSA-9634285	Constitutive Signaling by Overexpressed ERBB2	8	0.0001989	1	0.930496	0.0001989	cs_trend_up
R-HSA-1059683	Interleukin-6 signaling	8	0.0001989	0	1	0.0001989	cs_trend_up
R-HSA-174154	APC/C:Cdc20 mediated degradation of Securin	26	0.000212414	3	0.999974	0.000212414	cs_trend_up
R-HSA-8878166	Transcriptional regulation by RUNX2	39	0.000218553	12	0.998912	0.000218553	cs_trend_up
R-HSA-187577	SCF(Skp2)-mediated degradation of p27/p21	24	0.000221973	3	0.999895	0.000221973	cs_trend_up
R-HSA-8941858	Regulation of RUNX3 expression and activity	22	0.000223558	0	1	0.000223558	cs_trend_up
R-HSA-418555	G alpha (s) signalling events	35	0.000231292	13	0.983505	0.000231292	cs_trend_up
R-HSA-8854214	TBC/RABGAPs	7	0.885097	21	0.00023614	0.00023614	cs_trend_down
R-HSA-211897	Cytochrome P450 - arranged by substrate type	10	0.522135	21	0.00023614	0.00023614	cs_trend_down
R-HSA-1222556	ROS and RNS production in phagocytes	16	0.0002482	5	0.863882	0.0002482	cs_trend_up
R-HSA-211935	Fatty acids	0	1	8	0.000252899	0.000252899	cs_trend_down
R-HSA-2995410	Nuclear Envelope (NE) Reassembly	28	0.000270028	8	0.99324	0.000270028	cs_trend_up
R-HSA-948021	Transport to the Golgi and subsequent modification	55	0.000271339	26	0.985991	0.000271339	cs_trend_up
R-HSA-4085377	SUMOylation of SUMOylation proteins	17	0.000276334	1	0.99985	0.000276334	cs_trend_up
R-HSA-9013026	RHOB GTPase cycle	26	0.000294717	11	0.861547	0.000294717	cs_trend_up
R-HSA-5693554	Resolution of D-loop Structures through Synthesis-Dependent Strand Annealing (SDSA)	14	0.00031053	1	0.99873	0.00031053	cs_trend_up
R-HSA-8957275	Post-translational protein phosphorylation	29	0.000344333	11	0.95716	0.000344333	cs_trend_up
R-HSA-3371556	Cellular response to heat stress	33	0.000347053	11	0.992895	0.000347053	cs_trend_up
R-HSA-6811434	COPI-dependent Golgi-to-ER retrograde traffic	33	0.000347053	18	0.684888	0.000347053	cs_trend_up
R-HSA-9008059	Interleukin-37 signaling	12	0.000355169	0	1	0.000355169	cs_trend_up
R-HSA-69186	Lagging Strand Synthesis	12	0.000355169	2	0.965671	0.000355169	cs_trend_up
R-HSA-112409	RAF-independent MAPK1/3 activation	12	0.000355169	2	0.965671	0.000355169	cs_trend_up
R-HSA-982772	Growth hormone receptor signaling	12	0.000355169	4	0.722761	0.000355169	cs_trend_up
R-HSA-6806834	Signaling by MET	28	0.00036454	11	0.937766	0.00036454	cs_trend_up
R-HSA-204005	COPII-mediated vesicle transport	26	0.000403925	9	0.965668	0.000403925	cs_trend_up
R-HSA-8852276	The role of GTSE1 in G2/M progression after G2 checkpoint	26	0.000403925	3	0.999984	0.000403925	cs_trend_up
R-HSA-8939902	Regulation of RUNX2 expression and activity	26	0.000403925	3	0.999984	0.000403925	cs_trend_up
R-HSA-211981	Xenobiotics	3	0.694871	10	0.00044733	0.00044733	cs_trend_down
R-HSA-382556	ABC-family proteins mediated transport	33	0.000448658	8	0.999713	0.000448658	cs_trend_up
R-HSA-6804756	Regulation of TP53 Activity through Phosphorylation	33	0.000448658	9	0.999101	0.000448658	cs_trend_up
R-HSA-1266695	Interleukin-7 signaling	13	0.000452086	3	0.931329	0.000452086	cs_trend_up
R-HSA-5620971	Pyroptosis	13	0.000452086	3	0.931329	0.000452086	cs_trend_up
R-HSA-5676590	NIK-->noncanonical NF-kB signaling	22	0.000464645	0	1	0.000464645	cs_trend_up
R-HSA-1236978	Cross-presentation of soluble exogenous antigens (endosomes)	19	0.000469545	2	0.999694	0.000469545	cs_trend_up
R-HSA-69601	Ubiquitin Mediated Degradation of Phosphorylated Cdc25A	20	0.00047388	0	1	0.00047388	cs_trend_up
R-HSA-69610	p53-Independent DNA Damage Response	20	0.00047388	0	1	0.00047388	cs_trend_up
R-HSA-69613	p53-Independent G1/S DNA damage checkpoint	20	0.00047388	0	1	0.00047388	cs_trend_up
R-HSA-446193	Biosynthesis of the N-glycan precursor (dolichol lipid-linked oligosaccharide, LLO) and transfer to a nascent protein	28	0.000487078	11	0.944944	0.000487078	cs_trend_up
R-HSA-448424	Interleukin-17 signaling	28	0.000487078	12	0.90057	0.000487078	cs_trend_up
R-HSA-376176	Signaling by ROBO receptors	45	0.349732	64	0.000490848	0.000490848	cs_trend_down
R-HSA-186763	Downstream signal transduction	14	0.000532951	4	0.88935	0.000532951	cs_trend_up
R-HSA-5619084	ABC transporter disorders	26	0.000547154	4	0.999917	0.000547154	cs_trend_up
R-HSA-389359	CD28 dependent Vav1 pathway	8	0.000583529	0	1	0.000583529	cs_trend_up
R-HSA-3371378	Regulation by c-FLIP	8	0.000583529	0	1	0.000583529	cs_trend_up
R-HSA-5218900	CASP8 activity is inhibited	8	0.000583529	0	1	0.000583529	cs_trend_up
R-HSA-69416	Dimerization of procaspase-8	8	0.000583529	0	1	0.000583529	cs_trend_up
R-HSA-5694530	Cargo concentration in the ER	15	0.000595899	4	0.933417	0.000595899	cs_trend_up
R-HSA-2871796	FCERI mediated MAPK activation	15	0.000595899	5	0.842624	0.000595899	cs_trend_up
R-HSA-9706374	FLT3 signaling through SRC family kinases	5	0.000596578	0	1	0.000596578	cs_trend_up
R-HSA-1630316	Glycosaminoglycan metabolism	38	0.0005985	17	0.962249	0.0005985	cs_trend_up
R-HSA-8878171	Transcriptional regulation by RUNX1	59	0.000613597	21	0.999964	0.000613597	cs_trend_up
R-HSA-9006936	Signaling by TGFB family members	40	0.000619817	13	0.999218	0.000619817	cs_trend_up
R-HSA-5607761	Dectin-1 mediated noncanonical NF-kB signaling	22	0.000653742	0	1	0.000653742	cs_trend_up
R-HSA-113510	E2F mediated regulation of DNA replication	12	0.000658107	2	0.972581	0.000658107	cs_trend_up
R-HSA-5362768	Hh mutants are degraded by ERAD	21	0.000672381	0	1	0.000672381	cs_trend_up
R-HSA-5387390	Hh mutants abrogate ligand secretion	21	0.000672381	0	1	0.000672381	cs_trend_up
R-HSA-9694635	Translation of Structural Proteins	20	0.000685234	2	0.999885	0.000685234	cs_trend_up
R-HSA-9013106	RHOC GTPase cycle	27	0.000688236	12	0.876775	0.000688236	cs_trend_up
R-HSA-168325	Viral Messenger RNA Synthesis	19	0.000690591	3	0.998399	0.000690591	cs_trend_up
R-HSA-199977	ER to Golgi Anterograde Transport	47	0.000704898	24	0.949688	0.000704898	cs_trend_up
R-HSA-2219530	Constitutive Signaling by Aberrant PI3K in Cancer	25	0.000777882	15	0.433705	0.000777882	cs_trend_up
R-HSA-8856828	Clathrin-mediated endocytosis	44	0.000778893	21	0.968783	0.000778893	cs_trend_up
R-HSA-418346	Platelet homeostasis	29	0.000784744	13	0.901014	0.000784744	cs_trend_up
R-HSA-4420097	VEGFA-VEGFR2 Pathway	34	0.00085102	15	0.953731	0.00085102	cs_trend_up
R-HSA-381426	Regulation of Insulin-like Growth Factor (IGF) transport and uptake by Insulin-like Growth Factor Binding Proteins (IGFBPs)	31	0.000864637	13	0.954997	0.000864637	cs_trend_up
R-HSA-168142	Toll Like Receptor 10 (TLR10) Cascade	31	0.000864637	11	0.988991	0.000864637	cs_trend_up
R-HSA-168176	Toll Like Receptor 5 (TLR5) Cascade	31	0.000864637	11	0.988991	0.000864637	cs_trend_up
R-HSA-975871	MyD88 cascade initiated on plasma membrane	31	0.000864637	11	0.988991	0.000864637	cs_trend_up
R-HSA-6803157	Antimicrobial peptides	14	0.00087717	5	0.791921	0.00087717	cs_trend_up
R-HSA-5678895	Defective CFTR causes cystic fibrosis	22	0.000906067	2	0.99998	0.000906067	cs_trend_up
R-HSA-199992	trans-Golgi Network Vesicle Budding	27	0.00090673	10	0.968405	0.00090673	cs_trend_up
R-HSA-170834	Signaling by TGF-beta Receptor Complex	33	0.000927905	11	0.996113	0.000927905	cs_trend_up
R-HSA-69541	Stabilization of p53	21	0.000942545	0	1	0.000942545	cs_trend_up
R-HSA-73893	DNA Damage Bypass	21	0.000942545	2	0.999957	0.000942545	cs_trend_up
R-HSA-111471	Apoptotic factor-mediated response	11	0.000957613	2	0.9571	0.000957613	cs_trend_up
R-HSA-389513	CTLA4 inhibitory signaling	11	0.000957613	3	0.856382	0.000957613	cs_trend_up
R-HSA-9675135	Diseases of DNA repair	16	0.000984853	4	0.967458	0.000984853	cs_trend_up
R-HSA-8950505	Gene and protein expression by JAK-STAT signaling after Interleukin-12 stimulation	16	0.000984853	4	0.967458	0.000984853	cs_trend_up
R-HSA-69231	Cyclin D associated events in G1	19	0.000995531	5	0.980924	0.000995531	cs_trend_up
R-HSA-69236	G1 Phase	19	0.000995531	5	0.980924	0.000995531	cs_trend_up
R-HSA-110313	Translesion synthesis by Y family DNA polymerases bypasses lesions on DNA template	18	0.00100712	2	0.999609	0.00100712	cs_trend_up
R-HSA-2219528	PI3K/AKT Signaling in Cancer	32	0.00101098	21	0.405327	0.00101098	cs_trend_up
R-HSA-983170	Antigen Presentation: Folding, assembly and peptide loading of class I MHC	9	0.00101109	0	1	0.00101109	cs_trend_up
R-HSA-9703648	Signaling by FLT3 ITD and TKD mutants	9	0.00101109	3	0.670381	0.00101109	cs_trend_up
R-HSA-69091	Polymerase switching	9	0.00101109	2	0.873733	0.00101109	cs_trend_up
R-HSA-69109	Leading Strand Synthesis	9	0.00101109	2	0.873733	0.00101109	cs_trend_up
R-HSA-69166	Removal of the Flap Intermediate	9	0.00101109	2	0.873733	0.00101109	cs_trend_up
R-HSA-2730905	Role of LAT2/NTAL/LAB on calcium mobilization	9	0.00101109	2	0.873733	0.00101109	cs_trend_up
R-HSA-216083	Integrin cell surface interactions	29	0.00101447	9	0.995196	0.00101447	cs_trend_up
R-HSA-6807070	PTEN Regulation	43	0.0010376	14	0.999745	0.0010376	cs_trend_up
R-HSA-983168	Antigen processing: Ubiquitination & Proteasome degradation	82	0.00107426	41	0.99948	0.00107426	cs_trend_up
R-HSA-8873719	RAB geranylgeranylation	24	0.00110484	10	0.900693	0.00110484	cs_trend_up
R-HSA-194138	Signaling by VEGF	36	0.00110596	17	0.942147	0.00110596	cs_trend_up
R-HSA-168643	Nucleotide-binding domain, leucine rich repeat containing receptor (NLR) signaling pathways	23	0.0011721	10	0.860131	0.0011721	cs_trend_up
R-HSA-5619102	SLC transporter disorders	27	0.00118309	8	0.995145	0.00118309	cs_trend_up
R-HSA-157118	Signaling by NOTCH	60	0.00120442	26	0.999393	0.00120442	cs_trend_up
R-HSA-5358346	Hedgehog ligand biogenesis	22	0.00123804	0	1	0.00123804	cs_trend_up
R-HSA-164952	The role of Nef in HIV-1 replication and disease pathogenesis	13	0.00129366	0	1	0.00129366	cs_trend_up
R-HSA-72202	Transport of Mature Transcript to Cytoplasm	29	0.00130051	5	0.999974	0.00130051	cs_trend_up
R-HSA-174113	SCF-beta-TrCP mediated degradation of Emi1	20	0.0013587	0	1	0.0013587	cs_trend_up
R-HSA-450294	MAP kinase activation	25	0.00136894	10	0.939069	0.00136894	cs_trend_up
R-HSA-5260271	Diseases of Immune System	14	0.00139085	3	0.974371	0.00139085	cs_trend_up
R-HSA-5602358	Diseases associated with the TLR signaling cascade	14	0.00139085	3	0.974371	0.00139085	cs_trend_up
R-HSA-446353	Cell-extracellular matrix interactions	10	0.00139211	0	1	0.00139211	cs_trend_up
R-HSA-5621575	CD209 (DC-SIGN) signaling	10	0.00139211	0	1	0.00139211	cs_trend_up
R-HSA-5633008	TP53 Regulates Transcription of Cell Death Genes	19	0.0014085	10	0.567876	0.0014085	cs_trend_up
R-HSA-9687139	Aberrant regulation of mitotic cell cycle due to RB1 defects	16	0.0014722	6	0.840559	0.0014722	cs_trend_up
R-HSA-5658442	Regulation of RAS by GAPs	23	0.00156756	2	0.999994	0.00156756	cs_trend_up
R-HSA-8948751	Regulation of PTEN stability and activity	23	0.00156756	4	0.999691	0.00156756	cs_trend_up
R-HSA-4551638	SUMOylation of chromatin organization proteins	23	0.00156756	4	0.999691	0.00156756	cs_trend_up
R-HSA-70326	Glucose metabolism	29	0.0016538	15	0.812356	0.0016538	cs_trend_up
R-HSA-9645723	Diseases of programmed cell death	26	0.00165483	9	0.983347	0.00165483	cs_trend_up
R-HSA-6784531	tRNA processing in the nucleus	22	0.00166901	6	0.992019	0.00166901	cs_trend_up
R-HSA-6796648	TP53 Regulates Transcription of DNA Repair Genes	22	0.00166901	7	0.978439	0.00166901	cs_trend_up
R-HSA-8856688	Golgi-to-ER retrograde transport	40	0.00167592	24	0.756288	0.00167592	cs_trend_up
R-HSA-5651801	PCNA-Dependent Long Patch Base Excision Repair	11	0.00169393	2	0.965671	0.00169393	cs_trend_up
R-HSA-196071	Metabolism of steroid hormones	11	0.00169393	5	0.518589	0.00169393	cs_trend_up
R-HSA-1500931	Cell-Cell communication	35	0.00184062	11	0.99921	0.00184062	cs_trend_up
R-HSA-180786	Extension of Telomeres	20	0.00186709	4	0.997924	0.00186709	cs_trend_up
R-HSA-6811442	Intra-Golgi and retrograde Golgi-to-ER traffic	57	0.00187356	28	0.994492	0.00187356	cs_trend_up
R-HSA-9673767	Signaling by PDGFRA transmembrane, juxtamembrane and kinase domain mutants	7	0.00189801	1	0.930496	0.00189801	cs_trend_up
R-HSA-9673770	Signaling by PDGFRA extracellular domain mutants	7	0.00189801	1	0.930496	0.00189801	cs_trend_up
R-HSA-169911	Regulation of Apoptosis	19	0.00195819	1	0.999992	0.00195819	cs_trend_up
R-HSA-2142845	Hyaluronan metabolism	9	0.00202005	1	0.981687	0.00202005	cs_trend_up
R-HSA-69183	Processive synthesis on the lagging strand	9	0.00202005	2	0.897695	0.00202005	cs_trend_up
R-HSA-1810476	RIP-mediated NFkB activation via ZBP1	9	0.00202005	0	1	0.00202005	cs_trend_up
R-HSA-211733	Regulation of activated PAK-2p34 by proteasome mediated degradation	18	0.00203889	0	1	0.00203889	cs_trend_up
R-HSA-425407	SLC-mediated transmembrane transport	53	0.00206993	34	0.792732	0.00206993	cs_trend_up
R-HSA-174084	Autodegradation of Cdh1 by Cdh1:APC/C	23	0.00207164	3	0.999959	0.00207164	cs_trend_up
R-HSA-381042	PERK regulates gene expression	14	0.00213281	1	0.999564	0.00213281	cs_trend_up
R-HSA-9675126	Diseases of mitotic cell cycle	16	0.00214705	6	0.860623	0.00214705	cs_trend_up
R-HSA-6791226	Major pathway of rRNA processing in the nucleolus and cytosol	36	0.567331	54	0.00214996	0.00214996	cs_trend_down
R-HSA-532668	N-glycan trimming in the ER and Calnexin/Calreticulin cycle	15	0.0021599	3	0.988783	0.0021599	cs_trend_up
R-HSA-5656169	Termination of translesion DNA synthesis	15	0.0021599	2	0.997885	0.0021599	cs_trend_up
R-HSA-936440	Negative regulators of DDX58/IFIH1 signaling	15	0.0021599	4	0.960936	0.0021599	cs_trend_up
R-HSA-2559583	Cellular Senescence	49	0.00226569	16	0.999973	0.00226569	cs_trend_up
R-HSA-9020956	Interleukin-27 signaling	6	0.0024597	1	0.881515	0.0024597	cs_trend_up
R-HSA-8851680	Butyrophilin (BTN) family interactions	6	0.0024597	1	0.881515	0.0024597	cs_trend_up
R-HSA-447041	CHL1 interactions	6	0.0024597	0	1	0.0024597	cs_trend_up
R-HSA-9020933	Interleukin-23 signaling	6	0.0024597	0	1	0.0024597	cs_trend_up
R-HSA-6804114	TP53 Regulates Transcription of Genes Involved in G2 Cell Cycle Arrest	10	0.00249871	2	0.946499	0.00249871	cs_trend_up
R-HSA-9725371	Nuclear events stimulated by ALK signaling in cancer	10	0.00249871	2	0.946499	0.00249871	cs_trend_up
R-HSA-1606322	ZBP1(DAI) mediated induction of type I IFNs	10	0.00249871	0	1	0.00249871	cs_trend_up
R-HSA-425410	Metal ion SLC transporters	10	0.00249871	1	0.991775	0.00249871	cs_trend_up
R-HSA-2995383	Initiation of Nuclear Envelope (NE) Reformation	10	0.00249871	2	0.946499	0.00249871	cs_trend_up
R-HSA-9671555	Signaling by PDGFR in disease	10	0.00249871	2	0.946499	0.00249871	cs_trend_up
R-HSA-5610780	Degradation of GLI1 by the proteasome	20	0.00252748	1	0.999997	0.00252748	cs_trend_up
R-HSA-1461957	Beta defensins	4	0.00263443	0	1	0.00263443	cs_trend_up
R-HSA-209776	Metabolism of amine-derived hormones	4	0.00263443	0	1	0.00263443	cs_trend_up
R-HSA-209968	Thyroxine biosynthesis	4	0.00263443	0	1	0.00263443	cs_trend_up
R-HSA-75108	Activation, myristolyation of BID and translocation to mitochondria	4	0.00263443	0	1	0.00263443	cs_trend_up
R-HSA-173623	Classical antibody-mediated complement activation	4	0.00263443	0	1	0.00263443	cs_trend_up
R-HSA-1227986	Signaling by ERBB2	19	0.00267806	10	0.631051	0.00267806	cs_trend_up
R-HSA-450408	AUF1 (hnRNP D0) binds and destabilizes mRNA	19	0.00267806	2	0.99991	0.00267806	cs_trend_up
R-HSA-4641257	Degradation of AXIN	19	0.00267806	1	0.999994	0.00267806	cs_trend_up
R-HSA-8854050	FBXL7 down-regulates AURKA during mitotic entry and in early mitosis	19	0.00267806	1	0.999994	0.00267806	cs_trend_up
R-HSA-141405	Inhibition of the proteolytic activity of APC/C required for the onset of anaphase by mitotic spindle checkpoint components	11	0.00283334	3	0.90003	0.00283334	cs_trend_up
R-HSA-141430	Inactivation of APC/C via direct inhibition of the APC/C complex	11	0.00283334	3	0.90003	0.00283334	cs_trend_up
R-HSA-5693607	Processing of DNA double-strand break ends	28	0.00286343	3	0.999999	0.00286343	cs_trend_up
R-HSA-1566977	Fibronectin matrix formation	5	0.0029041	0	1	0.0029041	cs_trend_up
R-HSA-1461973	Defensins	5	0.0029041	0	1	0.0029041	cs_trend_up
R-HSA-199920	CREB phosphorylation	5	0.0029041	0	1	0.0029041	cs_trend_up
R-HSA-2046105	Linoleic acid (LA) metabolism	5	0.0029041	1	0.798029	0.0029041	cs_trend_up
R-HSA-166786	Creation of C4 and C2 activators	5	0.0029041	0	1	0.0029041	cs_trend_up
R-HSA-9645135	STAT5 Activation	5	0.0029041	1	0.798029	0.0029041	cs_trend_up
R-HSA-176417	Phosphorylation of Emi1	5	0.0029041	0	1	0.0029041	cs_trend_up
R-HSA-111459	Activation of caspases through apoptosome-mediated cleavage	5	0.0029041	0	1	0.0029041	cs_trend_up
R-HSA-8949275	RUNX3 Regulates Immune Response and Cell Migration	5	0.0029041	1	0.798029	0.0029041	cs_trend_up
R-HSA-9707587	Regulation of HMOX1 expression and activity	22	0.00292094	1	1	0.00292094	cs_trend_up
R-HSA-9027284	Erythropoietin activates RAS	8	0.00292132	2	0.844683	0.00292132	cs_trend_up
R-HSA-1187000	Fertilization	1	0.872065	6	0.00293526	0.00293526	cs_trend_down
R-HSA-110373	Resolution of AP sites via the multiple-nucleotide patch replacement pathway	12	0.00304174	3	0.943334	0.00304174	cs_trend_up
R-HSA-2029485	Role of phospholipids in phagocytosis	12	0.00304174	6	0.504763	0.00304174	cs_trend_up
R-HSA-201556	Signaling by ALK	12	0.00304174	3	0.943334	0.00304174	cs_trend_up
R-HSA-3000170	Syndecan interactions	12	0.00304174	2	0.986165	0.00304174	cs_trend_up
R-HSA-5687128	MAPK6/MAPK4 signaling	27	0.00313574	4	0.999991	0.00313574	cs_trend_up
R-HSA-432722	Golgi Associated Vesicle Biogenesis	21	0.00314379	7	0.974754	0.00314379	cs_trend_up
R-HSA-76009	Platelet Aggregation (Plug Formation)	14	0.00317337	6	0.736335	0.00317337	cs_trend_up
R-HSA-8953750	Transcriptional Regulation by E2F6	14	0.00317337	4	0.944114	0.00317337	cs_trend_up
R-HSA-381676	Glucagon-like Peptide-1 (GLP1) regulates insulin secretion	14	0.00317337	7	0.573908	0.00317337	cs_trend_up
R-HSA-450282	MAPK targets/ Nuclear events mediated by MAP kinases	14	0.00317337	6	0.736335	0.00317337	cs_trend_up
R-HSA-196849	Metabolism of water-soluble vitamins and cofactors	37	0.00325342	21	0.851128	0.00325342	cs_trend_up
R-HSA-5610783	Degradation of GLI2 by the proteasome	20	0.00337335	1	0.999998	0.00337335	cs_trend_up
R-HSA-674695	RNA Polymerase II Pre-transcription Events	26	0.0034318	11	0.951389	0.0034318	cs_trend_up
R-HSA-5578749	Transcriptional regulation by small RNAs	26	0.0034318	4	0.999983	0.0034318	cs_trend_up
R-HSA-6802952	Signaling by BRAF and RAF1 fusions	23	0.00349909	10	0.911819	0.00349909	cs_trend_up
R-HSA-373755	Semaphorin interactions	23	0.00349909	11	0.846174	0.00349909	cs_trend_up
R-HSA-606279	Deposition of new CENPA-containing nucleosomes at the centromere	19	0.00360649	2	0.99993	0.00360649	cs_trend_up
R-HSA-774815	Nucleosome assembly	19	0.00360649	2	0.99993	0.00360649	cs_trend_up
R-HSA-1660499	Synthesis of PIPs at the plasma membrane	19	0.00360649	9	0.78144	0.00360649	cs_trend_up
R-HSA-196757	Metabolism of folate and pterines	9	0.00369277	0	1	0.00369277	cs_trend_up
R-HSA-1362300	Transcription of E2F targets under negative control by p107 (RBL1) and p130 (RBL2) in complex with HDAC1	9	0.00369277	2	0.91736	0.00369277	cs_trend_up
R-HSA-432142	Platelet sensitization by LDL	9	0.00369277	4	0.535688	0.00369277	cs_trend_up
R-HSA-9009391	Extra-nuclear estrogen signaling	25	0.00375307	13	0.802457	0.00375307	cs_trend_up
R-HSA-180534	Vpu mediated degradation of CD4	18	0.00383871	0	1	0.00383871	cs_trend_up
R-HSA-349425	Autodegradation of the E3 ubiquitin ligase COP1	18	0.00383871	0	1	0.00383871	cs_trend_up
R-HSA-3858494	Beta-catenin independent WNT signaling	42	0.00389271	15	0.999654	0.00389271	cs_trend_up
R-HSA-73857	RNA Polymerase II Transcription	300	0.00402112	268	0.595903	0.00402112	cs_trend_up
R-HSA-70171	Glycolysis	24	0.00410094	12	0.832755	0.00410094	cs_trend_up
R-HSA-2046104	alpha-linolenic (omega3) and linoleic (omega6) acid metabolism	7	0.00419835	2	0.767776	0.00419835	cs_trend_up
R-HSA-2046106	alpha-linolenic acid (ALA) metabolism	7	0.00419835	2	0.767776	0.00419835	cs_trend_up
R-HSA-372708	p130Cas linkage to MAPK signaling for integrins	7	0.00419835	2	0.767776	0.00419835	cs_trend_up
R-HSA-8875555	MET activates RAP1 and RAC1	7	0.00419835	1	0.946768	0.00419835	cs_trend_up
R-HSA-435354	Zinc transporters	7	0.00419835	1	0.946768	0.00419835	cs_trend_up
R-HSA-354194	GRB2:SOS provides linkage to MAPK signaling for Integrins	7	0.00419835	2	0.767776	0.00419835	cs_trend_up
R-HSA-6807004	Negative regulation of MET activity	10	0.00421104	1	0.993701	0.00421104	cs_trend_up
R-HSA-389357	CD28 dependent PI3K/Akt signaling	10	0.00421104	1	0.993701	0.00421104	cs_trend_up
R-HSA-1362277	Transcription of E2F targets under negative control by DREAM complex	10	0.00421104	3	0.856382	0.00421104	cs_trend_up
R-HSA-3928662	EPHB-mediated forward signaling	16	0.00427309	4	0.984662	0.00427309	cs_trend_up
R-HSA-9013405	RHOD GTPase cycle	20	0.00444249	12	0.51471	0.00444249	cs_trend_up
R-HSA-351202	Metabolism of polyamines	20	0.00444249	3	0.99979	0.00444249	cs_trend_up
R-HSA-449836	Other interleukin signaling	11	0.00451634	4	0.792442	0.00451634	cs_trend_up
R-HSA-9660826	Purinergic signaling in leishmaniasis infection	12	0.00465535	5	0.729244	0.00465535	cs_trend_up
R-HSA-9664424	Cell recruitment (pro-inflammatory response)	12	0.00465535	5	0.729244	0.00465535	cs_trend_up
R-HSA-75105	Fatty acyl-CoA biosynthesis	12	0.00465535	6	0.548854	0.00465535	cs_trend_up
R-HSA-159236	Transport of Mature mRNA derived from an Intron-Containing Transcript	25	0.00471964	4	0.999973	0.00471964	cs_trend_up
R-HSA-1234176	Oxygen-dependent proline hydroxylation of Hypoxia-inducible Factor Alpha	22	0.00488097	2	0.999995	0.00488097	cs_trend_up
R-HSA-422356	Regulation of insulin secretion	22	0.00488097	14	0.46868	0.00488097	cs_trend_up
R-HSA-8856825	Cargo recognition for clathrin-mediated endocytosis	31	0.0049111	16	0.903608	0.0049111	cs_trend_up
R-HSA-69473	G2/M DNA damage checkpoint	26	0.00534915	3	0.999999	0.00534915	cs_trend_up
R-HSA-15869	Metabolism of nucleotides	30	0.00542462	20	0.530829	0.00542462	cs_trend_up
R-HSA-8878159	Transcriptional regulation by RUNX3	30	0.00542462	9	0.999245	0.00542462	cs_trend_up
R-HSA-5602498	MyD88 deficiency (TLR2/4)	8	0.00546829	2	0.873733	0.00546829	cs_trend_up
R-HSA-5637810	Constitutive Signaling by EGFRvIII	8	0.00546829	3	0.670381	0.00546829	cs_trend_up
R-HSA-5637812	Signaling by EGFRvIII in Cancer	8	0.00546829	3	0.670381	0.00546829	cs_trend_up
R-HSA-162594	Early Phase of HIV Life Cycle	8	0.00546829	0	1	0.00546829	cs_trend_up
R-HSA-196854	Metabolism of vitamins and cofactors	49	0.00548401	26	0.980966	0.00548401	cs_trend_up
R-HSA-9660821	ADORA2B mediated anti-inflammatory cytokines production	25	0.00588516	12	0.90057	0.00588516	cs_trend_up
R-HSA-9702518	STAT5 activation downstream of FLT3 ITD mutants	6	0.00596183	2	0.659624	0.00596183	cs_trend_up
R-HSA-390450	Folding of actin by CCT/TriC	6	0.00596183	0	1	0.00596183	cs_trend_up
R-HSA-113507	E2F-enabled inhibition of pre-replication complex formation	6	0.00596183	0	1	0.00596183	cs_trend_up
R-HSA-6783310	Fanconi Anemia Pathway	15	0.00618611	3	0.994068	0.00618611	cs_trend_up
R-HSA-156590	Glutathione conjugation	5	0.863135	14	0.00623119	0.00623119	cs_trend_down
R-HSA-450513	Tristetraprolin (TTP, ZFP36) binds and destabilizes mRNA	9	0.00628101	1	0.98926	0.00628101	cs_trend_up
R-HSA-174417	Telomere C-strand (Lagging Strand) Synthesis	14	0.00648756	4	0.960936	0.00648756	cs_trend_up
R-HSA-8939211	ESR-mediated signaling	54	0.00650799	26	0.997909	0.00650799	cs_trend_up
R-HSA-4086400	PCP/CE pathway	28	0.0066205	9	0.99789	0.0066205	cs_trend_up
R-HSA-176412	Phosphorylation of the APC/C	10	0.00672815	3	0.879962	0.00672815	cs_trend_up
R-HSA-5423646	Aflatoxin activation and detoxification	3	0.646364	8	0.00673389	0.00673389	cs_trend_down
R-HSA-180585	Vif-mediated degradation of APOBEC3G	18	0.0067823	1	0.999994	0.0067823	cs_trend_up
R-HSA-177929	Signaling by EGFR	18	0.0067823	11	0.491589	0.0067823	cs_trend_up
R-HSA-2173789	TGF-beta receptor signaling activates SMADs	18	0.0067823	5	0.988904	0.0067823	cs_trend_up
R-HSA-179409	APC-Cdc20 mediated degradation of Nek2A	12	0.00688476	3	0.961714	0.00688476	cs_trend_up
R-HSA-901042	Calnexin/calreticulin cycle	11	0.00690356	2	0.982595	0.00690356	cs_trend_up
R-HSA-264876	Insulin processing	11	0.00690356	5	0.653915	0.00690356	cs_trend_up
R-HSA-418360	Platelet calcium homeostasis	11	0.00690356	2	0.982595	0.00690356	cs_trend_up
R-HSA-2132295	MHC class II antigen presentation	31	0.00711994	16	0.921011	0.00711994	cs_trend_up
R-HSA-5689603	UCH proteinases	27	0.0073151	4	0.999996	0.0073151	cs_trend_up
R-HSA-350562	Regulation of ornithine decarboxylase (ODC)	17	0.00731816	2	0.999812	0.00731816	cs_trend_up
R-HSA-109606	Intrinsic Pathway for Apoptosis	20	0.00742258	8	0.94313	0.00742258	cs_trend_up
R-HSA-198725	Nuclear Events (kinase and transcription factor activation)	20	0.00742258	10	0.807353	0.00742258	cs_trend_up
R-HSA-8868773	rRNA processing in the nucleus and cytosol	37	0.639826	54	0.00761724	0.00761724	cs_trend_down
R-HSA-2980736	Peptide hormone metabolism	22	0.00782115	14	0.526605	0.00782115	cs_trend_up
R-HSA-425393	Transport of inorganic cations/anions and amino acids/oligopeptides	26	0.00808338	11	0.970996	0.00808338	cs_trend_up
R-HSA-8848021	Signaling by PTK6	19	0.00809969	11	0.617331	0.00809969	cs_trend_up
R-HSA-9006927	Signaling by Non-Receptor Tyrosine Kinases	19	0.00809969	11	0.617331	0.00809969	cs_trend_up
R-HSA-5610785	GLI3 is processed to GLI3R by the proteasome	19	0.00809969	2	0.999967	0.00809969	cs_trend_up
R-HSA-75035	Chk1/Chk2(Cds1) mediated inactivation of Cyclin B:Cdk1 complex	7	0.00811344	0	1	0.00811344	cs_trend_up
R-HSA-933543	NF-kB activation through FADD/RIP-1 pathway mediated by caspase-8 and -10	7	0.00811344	1	0.959231	0.00811344	cs_trend_up
R-HSA-9022699	MECP2 regulates neuronal receptors and channels	7	0.00811344	0	1	0.00811344	cs_trend_up
R-HSA-381033	ATF6 (ATF6-alpha) activates chaperones	7	0.00811344	0	1	0.00811344	cs_trend_up
R-HSA-2980767	Activation of NIMA Kinases NEK9, NEK6, NEK7	5	0.00825921	0	1	0.00825921	cs_trend_up
R-HSA-2179392	EGFR Transactivation by Gastrin	5	0.00825921	0	1	0.00825921	cs_trend_up
R-HSA-111463	SMAC (DIABLO) binds to IAPs	5	0.00825921	0	1	0.00825921	cs_trend_up
R-HSA-111464	SMAC(DIABLO)-mediated dissociation of IAP:caspase complexes	5	0.00825921	0	1	0.00825921	cs_trend_up
R-HSA-1834949	Cytosolic sensors of pathogen-associated DNA	21	0.00859052	3	0.999948	0.00859052	cs_trend_up
R-HSA-9604323	Negative regulation of NOTCH4 signaling	18	0.0088239	0	1	0.0088239	cs_trend_up
R-HSA-197264	Nicotinamide salvaging	8	0.00940913	2	0.897695	0.00940913	cs_trend_up
R-HSA-9659787	Aberrant regulation of mitotic G1/S transition in cancer due to RB1 defects	8	0.00940913	3	0.717978	0.00940913	cs_trend_up
R-HSA-9661069	Defective binding of RB1 mutants to E2F1,(E2F2, E2F3)	8	0.00940913	3	0.717978	0.00940913	cs_trend_up
R-HSA-5603041	IRAK4 deficiency (TLR2/4)	8	0.00940913	2	0.897695	0.00940913	cs_trend_up
R-HSA-9034015	Signaling by NTRK3 (TRKC)	8	0.00940913	3	0.717978	0.00940913	cs_trend_up
R-HSA-2173782	Binding and Uptake of Ligands by Scavenger Receptors	13	0.00945206	4	0.944114	0.00945206	cs_trend_up
R-HSA-75815	Ubiquitin-dependent degradation of Cyclin D	17	0.00959319	1	0.99999	0.00959319	cs_trend_up
R-HSA-193704	p75 NTR receptor-mediated signalling	28	0.00966654	15	0.881383	0.00966654	cs_trend_up
R-HSA-156580	Phase II - Conjugation of compounds	15	0.51638	24	0.00976618	0.00976618	cs_trend_down
R-HSA-2559582	Senescence-Associated Secretory Phenotype (SASP)	26	0.00982896	7	0.999453	0.00982896	cs_trend_up
R-HSA-75067	Processing of Capped Intronless Pre-mRNA	12	0.00987458	2	0.993104	0.00987458	cs_trend_up
R-HSA-77595	Processing of Intronless Pre-mRNAs	9	0.0100633	1	0.991775	0.0100633	cs_trend_up
R-HSA-1839117	Signaling by cytosolic FGFR1 fusion mutants	9	0.0100633	3	0.828837	0.0100633	cs_trend_up
R-HSA-622312	Inflammasomes	10	0.0102689	4	0.759559	0.0102689	cs_trend_up
R-HSA-186797	Signaling by PDGF	19	0.0103412	11	0.646276	0.0103412	cs_trend_up
R-HSA-68911	G2 Phase	4	0.0107858	0	1	0.0107858	cs_trend_up
R-HSA-9652817	Signaling by MAPK mutants	4	0.0107858	0	1	0.0107858	cs_trend_up
R-HSA-3134963	DEx/H-box helicases activate type I IFN and inflammatory cytokines production	4	0.0107858	0	1	0.0107858	cs_trend_up
R-HSA-193144	Estrogen biosynthesis	4	0.0107858	0	1	0.0107858	cs_trend_up
R-HSA-75157	FasL/ CD95L signaling	4	0.0107858	0	1	0.0107858	cs_trend_up
R-HSA-5690714	CD22 mediated BCR regulation	4	0.0107858	0	1	0.0107858	cs_trend_up
R-HSA-69478	G2/M DNA replication checkpoint	4	0.0107858	0	1	0.0107858	cs_trend_up
R-HSA-416482	G alpha (12/13) signalling events	23	0.0109128	14	0.660703	0.0109128	cs_trend_up
R-HSA-1592230	Mitochondrial biogenesis	30	0.0111921	22	0.424421	0.0111921	cs_trend_up
R-HSA-379724	tRNA Aminoacylation	15	0.0112448	2	0.999365	0.0112448	cs_trend_up
R-HSA-8932339	ROS sensing by NFE2L2	18	0.0113297	0	1	0.0113297	cs_trend_up
R-HSA-1474228	Degradation of the extracellular matrix	33	0.0114025	16	0.973507	0.0114025	cs_trend_up
R-HSA-72306	tRNA processing	33	0.0114025	8	0.999987	0.0114025	cs_trend_up
R-HSA-3772470	Negative regulation of TCF-dependent signaling by WNT ligand antagonists	1	0.978852	8	0.0114969	0.0114969	cs_trend_down
R-HSA-9609690	HCMV Early Events	28	0.0115716	10	0.996579	0.0115716	cs_trend_up
R-HSA-3000484	Scavenging by Class F Receptors	3	0.0116313	0	1	0.0116313	cs_trend_up
R-HSA-9686347	Microbial modulation of RIPK1-mediated regulated necrosis	3	0.0116313	0	1	0.0116313	cs_trend_up
R-HSA-173736	Alternative complement activation	3	0.0116313	0	1	0.0116313	cs_trend_up
R-HSA-9636249	Inhibition of nitric oxide production	3	0.0116313	0	1	0.0116313	cs_trend_up
R-HSA-170145	Phosphorylation of proteins involved in the G2/M transition by Cyclin A:Cdc2 complexes	3	0.0116313	0	1	0.0116313	cs_trend_up
R-HSA-4608870	Asymmetric localization of PCP proteins	20	0.0118497	4	0.999525	0.0118497	cs_trend_up
R-HSA-9679191	Potential therapeutics for SARS	26	0.011869	6	0.999881	0.011869	cs_trend_up
R-HSA-211000	Gene Silencing by RNA	31	0.011927	10	0.999446	0.011927	cs_trend_up
R-HSA-166520	Signaling by NTRKs	37	0.0119437	23	0.834845	0.0119437	cs_trend_up
R-HSA-212165	Epigenetic regulation of gene expression	34	0.0120293	14	0.996094	0.0120293	cs_trend_up
R-HSA-2465910	MASTL Facilitates Mitotic Progression	6	0.0120576	2	0.71805	0.0120576	cs_trend_up
R-HSA-75892	Platelet Adhesion to exposed collagen	6	0.0120576	1	0.930496	0.0120576	cs_trend_up
R-HSA-381183	ATF6 (ATF6-alpha) activates chaperone genes	6	0.0120576	0	1	0.0120576	cs_trend_up
R-HSA-9701898	STAT3 nuclear events downstream of ALK signaling	6	0.0120576	1	0.930496	0.0120576	cs_trend_up
R-HSA-2586552	Signaling by Leptin	6	0.0120576	1	0.930496	0.0120576	cs_trend_up
R-HSA-5663213	RHO GTPases Activate WASPs and WAVEs	14	0.0121047	6	0.840559	0.0121047	cs_trend_up
R-HSA-5661270	Formation of xylulose-5-phosphate	1	0.723358	4	0.0121733	0.0121733	cs_trend_down
R-HSA-8935690	Digestion	0	1	4	0.0121733	0.0121733	cs_trend_down
R-HSA-2142670	Synthesis of epoxy (EET) and dihydroxyeicosatrienoic acids (DHET)	0	1	4	0.0121733	0.0121733	cs_trend_down
R-HSA-187037	Signaling by NTRK1 (TRKA)	32	0.0126411	17	0.935877	0.0126411	cs_trend_up
R-HSA-880009	Interconversion of 2-oxoglutarate and 2-hydroxyglutarate	0	1	3	0.0128056	0.0128056	cs_trend_down
R-HSA-420499	Class C/3 (Metabotropic glutamate/pheromone receptors)	0	1	3	0.0128056	0.0128056	cs_trend_down
R-HSA-5250989	Toxicity of botulinum toxin type G (botG)	0	1	3	0.0128056	0.0128056	cs_trend_down
R-HSA-2565942	Regulation of PLK1 Activity at G2/M Transition	27	0.0128329	7	0.999789	0.0128329	cs_trend_up
R-HSA-9711123	Cellular response to chemical stress	43	0.0130085	26	0.917488	0.0130085	cs_trend_up
R-HSA-9013409	RHOJ GTPase cycle	19	0.0130513	8	0.934758	0.0130513	cs_trend_up
R-HSA-5632684	Hedgehog 'on' state	25	0.013158	5	0.999951	0.013158	cs_trend_up
R-HSA-167172	Transcription of the HIV genome	21	0.013334	8	0.976142	0.013334	cs_trend_up
R-HSA-9035034	RHOF GTPase cycle	16	0.0135421	5	0.977235	0.0135421	cs_trend_up
R-HSA-8939236	RUNX1 regulates transcription of genes involved in differentiation of HSCs	28	0.0137696	5	0.999995	0.0137696	cs_trend_up
R-HSA-68884	Mitotic Telophase/Cytokinesis	7	0.0141709	1	0.968776	0.0141709	cs_trend_up
R-HSA-418038	Nucleotide-like (purinergic) receptors	7	0.0141709	1	0.968776	0.0141709	cs_trend_up
R-HSA-5607763	CLEC7A (Dectin-1) induces NFAT activation	7	0.0141709	1	0.968776	0.0141709	cs_trend_up
R-HSA-1834941	STING mediated induction of host immune responses	7	0.0141709	0	1	0.0141709	cs_trend_up
R-HSA-881907	Gastrin-CREB signalling pathway via PKC and MAPK	7	0.0141709	2	0.844683	0.0141709	cs_trend_up
R-HSA-422085	Synthesis, secretion, and deacylation of Ghrelin	7	0.0141709	3	0.617121	0.0141709	cs_trend_up
R-HSA-9617629	Regulation of FOXO transcriptional activity by acetylation	0	1	6	0.0141711	0.0141711	cs_trend_down
R-HSA-9682385	FLT3 signaling in disease	11	0.0145052	4	0.86978	0.0145052	cs_trend_up
R-HSA-2299718	Condensation of Prophase Chromosomes	15	0.0147627	3	0.996902	0.0147627	cs_trend_up
R-HSA-71403	Citric acid cycle (TCA cycle)	10	0.0150627	1	0.997172	0.0150627	cs_trend_up
R-HSA-937041	IKK complex recruitment mediated by RIP1	10	0.0150627	2	0.978137	0.0150627	cs_trend_up
R-HSA-844456	The NLRP3 inflammasome	8	0.0151255	3	0.760045	0.0151255	cs_trend_up
R-HSA-5633007	Regulation of TP53 Activity	44	0.0152139	23	0.987835	0.0152139	cs_trend_up
R-HSA-2682334	EPH-Ephrin signaling	27	0.015282	19	0.513813	0.015282	cs_trend_up
R-HSA-5627117	RHO GTPases Activate ROCKs	9	0.0153304	1	0.993701	0.0153304	cs_trend_up
R-HSA-2173793	Transcriptional activity of SMAD2/SMAD3:SMAD4 heterotrimer	17	0.0158054	3	0.999346	0.0158054	cs_trend_up
R-HSA-9013420	RHOU GTPase cycle	14	0.0160504	5	0.937187	0.0160504	cs_trend_up
R-HSA-8875878	MET promotes cell motility	14	0.0160504	4	0.977568	0.0160504	cs_trend_up
R-HSA-168638	NOD1/2 Signaling Pathway	14	0.0160504	6	0.860623	0.0160504	cs_trend_up
R-HSA-432720	Lysosome Vesicle Biogenesis	13	0.0173894	5	0.899188	0.0173894	cs_trend_up
R-HSA-2562578	TRIF-mediated programmed cell death	5	0.0179251	0	1	0.0179251	cs_trend_up
R-HSA-450520	HuR (ELAVL1) binds and stabilizes mRNA	5	0.0179251	1	0.881515	0.0179251	cs_trend_up
R-HSA-68689	CDC6 association with the ORC:origin complex	5	0.0179251	0	1	0.0179251	cs_trend_up
R-HSA-68952	DNA replication initiation	5	0.0179251	0	1	0.0179251	cs_trend_up
R-HSA-446388	Regulation of cytoskeletal remodeling and cell spreading by IPP complex components	5	0.0179251	0	1	0.0179251	cs_trend_up
R-HSA-111469	SMAC, XIAP-regulated apoptotic response	5	0.0179251	0	1	0.0179251	cs_trend_up
R-HSA-3000171	Non-integrin membrane-ECM interactions	18	0.0180065	6	0.984017	0.0180065	cs_trend_up
R-HSA-6802948	Signaling by high-kinase activity BRAF mutants	12	0.0187523	6	0.703849	0.0187523	cs_trend_up
R-HSA-8876198	RAB GEFs exchange GTP for GDP on RABs	28	0.0191657	15	0.920566	0.0191657	cs_trend_up
R-HSA-72312	rRNA processing	39	0.623937	54	0.0196286	0.0196286	cs_trend_down
R-HSA-1852241	Organelle biogenesis and maintenance	75	0.0198014	51	0.959041	0.0198014	cs_trend_up
R-HSA-196807	Nicotinate metabolism	11	0.0200935	5	0.762142	0.0200935	cs_trend_up
R-HSA-8963743	Digestion and absorption	0	1	5	0.0205752	0.0205752	cs_trend_down
R-HSA-168799	Neurotoxicity of clostridium toxins	0	1	5	0.0205752	0.0205752	cs_trend_down
R-HSA-9656223	Signaling by RAF1 mutants	14	0.0209071	7	0.770982	0.0209071	cs_trend_up
R-HSA-73933	Resolution of Abasic Sites (AP sites)	14	0.0209071	8	0.630067	0.0209071	cs_trend_up
R-HSA-9013694	Signaling by NOTCH4	24	0.0209472	6	0.999734	0.0209472	cs_trend_up
R-HSA-1483255	PI Metabolism	24	0.0209472	14	0.80747	0.0209472	cs_trend_up
R-HSA-2468052	Establishment of Sister Chromatid Cohesion	6	0.0214886	0	1	0.0214886	cs_trend_up
R-HSA-1679131	Trafficking and processing of endosomal TLR	6	0.0214886	2	0.767776	0.0214886	cs_trend_up
R-HSA-442720	CREB1 phosphorylation through the activation of Adenylate Cyclase	6	0.0214886	0	1	0.0214886	cs_trend_up
R-HSA-2160916	Hyaluronan uptake and degradation	6	0.0214886	1	0.946768	0.0214886	cs_trend_up
R-HSA-375280	Amine ligand-binding receptors	6	0.0214886	1	0.946768	0.0214886	cs_trend_up
R-HSA-2025928	Calcineurin activates NFAT	6	0.0214886	0	1	0.0214886	cs_trend_up
R-HSA-9707564	Cytoprotection by HMOX1	34	0.0215329	16	0.990039	0.0215329	cs_trend_up
R-HSA-8854518	AURKA Activation by TPX2	22	0.0216603	7	0.996605	0.0216603	cs_trend_up
R-HSA-112382	Formation of RNA Pol II elongation complex	18	0.0223183	10	0.764667	0.0223183	cs_trend_up
R-HSA-75955	RNA Polymerase II Transcription Elongation	18	0.0223183	10	0.764667	0.0223183	cs_trend_up
R-HSA-425366	Transport of bile salts and organic acids, metal ions and amine compounds	18	0.0223183	11	0.646276	0.0223183	cs_trend_up
R-HSA-9687136	Aberrant regulation of mitotic exit in cancer due to RB1 defects	9	0.0223685	3	0.879962	0.0223685	cs_trend_up
R-HSA-9706369	Negative regulation of FLT3	7	0.0228735	2	0.873733	0.0228735	cs_trend_up
R-HSA-6804116	TP53 Regulates Transcription of Genes Involved in G1 Cell Cycle Arrest	7	0.0228735	1	0.976087	0.0228735	cs_trend_up
R-HSA-5686938	Regulation of TLR by endogenous ligand	7	0.0228735	3	0.670381	0.0228735	cs_trend_up
R-HSA-210993	Tie2 Signaling	7	0.0228735	1	0.976087	0.0228735	cs_trend_up
R-HSA-9703465	Signaling by FLT3 fusion proteins	8	0.0229873	4	0.588195	0.0229873	cs_trend_up
R-HSA-5620916	VxPx cargo-targeting to cilium	8	0.0229873	2	0.933425	0.0229873	cs_trend_up
R-HSA-2022870	Chondroitin sulfate biosynthesis	8	0.0229873	1	0.98926	0.0229873	cs_trend_up
R-HSA-450385	Butyrate Response Factor 1 (BRF1) binds and destabilizes mRNA	8	0.0229873	2	0.933425	0.0229873	cs_trend_up
R-HSA-72695	Formation of the ternary complex, and subsequently, the 43S complex	3	0.998223	16	0.0232833	0.0232833	cs_trend_down
R-HSA-6802946	Signaling by moderate kinase activity BRAF mutants	15	0.024274	8	0.750777	0.024274	cs_trend_up
R-HSA-6802949	Signaling by RAS mutants	15	0.024274	8	0.750777	0.024274	cs_trend_up
R-HSA-6802955	Paradoxical activation of RAF signaling by kinase inactive BRAF	15	0.024274	8	0.750777	0.024274	cs_trend_up
R-HSA-9649948	Signaling downstream of RAS mutants	15	0.024274	8	0.750777	0.024274	cs_trend_up
R-HSA-72649	Translation initiation complex formation	3	0.999609	18	0.0246168	0.0246168	cs_trend_down
R-HSA-8986944	Transcriptional Regulation by MECP2	17	0.0247533	10	0.688982	0.0247533	cs_trend_up
R-HSA-6814122	Cooperation of PDCL (PhLP1) and TRiC/CCT in G-protein beta folding	12	0.0249524	5	0.863882	0.0249524	cs_trend_up
R-HSA-110314	Recognition of DNA damage by PCNA-containing replication complex	12	0.0249524	2	0.996597	0.0249524	cs_trend_up
R-HSA-5655302	Signaling by FGFR1 in disease	12	0.0249524	7	0.573908	0.0249524	cs_trend_up
R-HSA-264642	Acetylcholine Neurotransmitter Release Cycle	0	1	6	0.0250679	0.0250679	cs_trend_down
R-HSA-8847993	ERBB2 Activates PTK6 Signaling	2	0.750045	6	0.0250679	0.0250679	cs_trend_down
R-HSA-350054	Notch-HLH transcription pathway	5	0.734141	11	0.025279	0.025279	cs_trend_down
R-HSA-1234174	Cellular response to hypoxia	22	0.025915	6	0.999137	0.025915	cs_trend_up
R-HSA-8963693	Aspartate and asparagine metabolism	4	0.0265493	1	0.798029	0.0265493	cs_trend_up
R-HSA-5660668	CLEC7A/inflammasome pathway	4	0.0265493	0	1	0.0265493	cs_trend_up
R-HSA-111457	Release of apoptotic factors from the mitochondria	4	0.0265493	0	1	0.0265493	cs_trend_up
R-HSA-444473	Formyl peptide receptors bind formyl peptides and many other ligands	4	0.0265493	1	0.798029	0.0265493	cs_trend_up
R-HSA-112412	SOS-mediated signalling	4	0.0265493	0	1	0.0265493	cs_trend_up
R-HSA-912446	Meiotic recombination	16	0.0274592	1	0.999992	0.0274592	cs_trend_up
R-HSA-195253	Degradation of beta-catenin by the destruction complex	24	0.0292698	9	0.994359	0.0292698	cs_trend_up
R-HSA-174048	APC/C:Cdc20 mediated degradation of Cyclin B	10	0.0293158	3	0.943334	0.0293158	cs_trend_up
R-HSA-380994	ATF4 activates genes in response to endoplasmic reticulum stress	10	0.0293158	1	0.998342	0.0293158	cs_trend_up
R-HSA-456926	Thrombin signalling through proteinase activated receptors (PARs)	10	0.0293158	5	0.693166	0.0293158	cs_trend_up
R-HSA-174411	Polymerase switching on the C-strand of the telomere	10	0.0293158	4	0.847294	0.0293158	cs_trend_up
R-HSA-1839124	FGFR1 mutant receptor activation	10	0.0293158	5	0.693166	0.0293158	cs_trend_up
R-HSA-1643713	Signaling by EGFR in Cancer	10	0.0293158	5	0.693166	0.0293158	cs_trend_up
R-HSA-1475029	Reversible hydration of carbon dioxide	0	1	4	0.0297534	0.0297534	cs_trend_down
R-HSA-5339717	Signaling by LRP5 mutants	0	1	4	0.0297534	0.0297534	cs_trend_down
R-HSA-72662	Activation of the mRNA upon binding of the cap-binding complex and eIFs, and subsequent binding to 43S	3	0.999686	18	0.0302698	0.0302698	cs_trend_down
R-HSA-174824	Plasma lipoprotein assembly, remodeling, and clearance	17	0.0304489	6	0.98107	0.0304489	cs_trend_up
R-HSA-4641258	Degradation of DVL	17	0.0304489	2	0.999957	0.0304489	cs_trend_up
R-HSA-379716	Cytosolic tRNA aminoacylation	9	0.0314433	0	1	0.0314433	cs_trend_up
R-HSA-5627123	RHO GTPases activate PAKs	9	0.0314433	1	0.996306	0.0314433	cs_trend_up
R-HSA-5668599	RHO GTPases Activate NADPH Oxidases	9	0.0314433	5	0.566371	0.0314433	cs_trend_up
R-HSA-933542	TRAF6 mediated NF-kB activation	9	0.0314433	1	0.996306	0.0314433	cs_trend_up
R-HSA-157579	Telomere Maintenance	26	0.0322345	7	0.999857	0.0322345	cs_trend_up
R-HSA-9031628	NGF-stimulated transcription	12	0.0325263	5	0.882669	0.0325263	cs_trend_up
R-HSA-6807505	RNA polymerase II transcribes snRNA genes	23	0.0325841	6	0.999675	0.0325841	cs_trend_up
R-HSA-8851805	MET activates RAS signaling	5	0.0328791	2	0.659624	0.0328791	cs_trend_up
R-HSA-5685939	HDR through MMEJ (alt-NHEJ)	5	0.0328791	1	0.909251	0.0328791	cs_trend_up
R-HSA-140342	Apoptosis induced DNA fragmentation	5	0.0328791	1	0.909251	0.0328791	cs_trend_up
R-HSA-5654704	SHC-mediated cascade:FGFR3	5	0.0328791	1	0.909251	0.0328791	cs_trend_up
R-HSA-110056	MAPK3 (ERK1) activation	5	0.0328791	1	0.909251	0.0328791	cs_trend_up
R-HSA-9753281	Paracetamol ADME	8	0.0333264	4	0.637034	0.0333264	cs_trend_up
R-HSA-1236382	Constitutive Signaling by Ligand-Responsive EGFR Cancer Variants	8	0.0333264	3	0.828837	0.0333264	cs_trend_up
R-HSA-5637815	Signaling by Ligand-Responsive EGFR Variants in Cancer	8	0.0333264	3	0.828837	0.0333264	cs_trend_up
R-HSA-168927	TICAM1, RIP1-mediated IKK complex recruitment	8	0.0333264	1	0.991775	0.0333264	cs_trend_up
R-HSA-373080	Class B/2 (Secretin family receptors)	14	0.528336	21	0.0334981	0.0334981	cs_trend_down
R-HSA-167161	HIV Transcription Initiation	14	0.0338035	4	0.987353	0.0338035	cs_trend_up
R-HSA-167162	RNA Polymerase II HIV Promoter Escape	14	0.0338035	4	0.987353	0.0338035	cs_trend_up
R-HSA-73776	RNA Polymerase II Promoter Escape	14	0.0338035	4	0.987353	0.0338035	cs_trend_up
R-HSA-73779	RNA Polymerase II Transcription Pre-Initiation And Promoter Opening	14	0.0338035	4	0.987353	0.0338035	cs_trend_up
R-HSA-75953	RNA Polymerase II Transcription Initiation	14	0.0338035	4	0.987353	0.0338035	cs_trend_up
R-HSA-76042	RNA Polymerase II Transcription Initiation And Promoter Clearance	14	0.0338035	4	0.987353	0.0338035	cs_trend_up
R-HSA-112043	PLC beta mediated events	16	0.033889	7	0.928158	0.033889	cs_trend_up
R-HSA-9609646	HCMV Infection	32	0.0344405	15	0.991685	0.0344405	cs_trend_up
R-HSA-4419969	Depolymerisation of the Nuclear Lamina	7	0.0346549	3	0.717978	0.0346549	cs_trend_up
R-HSA-2453902	The canonical retinoid cycle in rods (twilight vision)	6	0.0348637	3	0.558288	0.0348637	cs_trend_up
R-HSA-6803211	TP53 Regulates Transcription of Death Receptors and Ligands	6	0.0348637	3	0.558288	0.0348637	cs_trend_up
R-HSA-113501	Inhibition of replication initiation of damaged DNA by RB1/E2F1	6	0.0348637	2	0.809673	0.0348637	cs_trend_up
R-HSA-139853	Elevation of cytosolic Ca2+ levels	6	0.0348637	2	0.809673	0.0348637	cs_trend_up
R-HSA-111885	Opioid Signalling	25	0.0358477	13	0.943112	0.0358477	cs_trend_up
R-HSA-191273	Cholesterol biosynthesis	3	0.933593	10	0.0360685	0.0360685	cs_trend_down
R-HSA-6790901	rRNA modification in the nucleus and cytosol	17	0.0370589	3	0.999736	0.0370589	cs_trend_up
R-HSA-112040	G-protein mediated events	17	0.0370589	7	0.959955	0.0370589	cs_trend_up
R-HSA-211979	Eicosanoids	1	0.901068	5	0.0374691	0.0374691	cs_trend_down
R-HSA-5661231	Metallothioneins bind metals	1	0.901068	5	0.0374691	0.0374691	cs_trend_down
R-HSA-9013407	RHOH GTPase cycle	13	0.0375067	4	0.977568	0.0375067	cs_trend_up
R-HSA-9634597	GPER1 signaling	13	0.0375067	7	0.743582	0.0375067	cs_trend_up
R-HSA-1566948	Elastic fibre formation	15	0.0377395	9	0.676603	0.0377395	cs_trend_up
R-HSA-2142850	Hyaluronan biosynthesis and export	3	0.038622	0	1	0.038622	cs_trend_up
R-HSA-9012546	Interleukin-18 signaling	3	0.038622	1	0.65574	0.038622	cs_trend_up
R-HSA-1169092	Activation of RAS in B cells	3	0.038622	0	1	0.038622	cs_trend_up
R-HSA-69200	Phosphorylation of proteins involved in G1/S transition by active Cyclin E:Cdk2 complexes	3	0.038622	0	1	0.038622	cs_trend_up
R-HSA-9652282	Drug-mediated inhibition of ERBB2 signaling	3	0.038622	1	0.65574	0.038622	cs_trend_up
R-HSA-9665230	Drug resistance in ERBB2 KD mutants	3	0.038622	1	0.65574	0.038622	cs_trend_up
R-HSA-9665233	Resistance of ERBB2 KD mutants to trastuzumab	3	0.038622	1	0.65574	0.038622	cs_trend_up
R-HSA-9665244	Resistance of ERBB2 KD mutants to sapitinib	3	0.038622	1	0.65574	0.038622	cs_trend_up
R-HSA-9665245	Resistance of ERBB2 KD mutants to tesevatinib	3	0.038622	1	0.65574	0.038622	cs_trend_up
R-HSA-9665246	Resistance of ERBB2 KD mutants to neratinib	3	0.038622	1	0.65574	0.038622	cs_trend_up
R-HSA-9665247	Resistance of ERBB2 KD mutants to osimertinib	3	0.038622	1	0.65574	0.038622	cs_trend_up
R-HSA-9665249	Resistance of ERBB2 KD mutants to afatinib	3	0.038622	1	0.65574	0.038622	cs_trend_up
R-HSA-9665250	Resistance of ERBB2 KD mutants to AEE788	3	0.038622	1	0.65574	0.038622	cs_trend_up
R-HSA-9665251	Resistance of ERBB2 KD mutants to lapatinib	3	0.038622	1	0.65574	0.038622	cs_trend_up
R-HSA-9665737	Drug resistance in ERBB2 TMD/JMD mutants	3	0.038622	1	0.65574	0.038622	cs_trend_up
R-HSA-173107	Binding and entry of HIV virion	3	0.038622	0	1	0.038622	cs_trend_up
R-HSA-435368	Zinc efflux and compartmentalization by the SLC30 family	3	0.038622	0	1	0.038622	cs_trend_up
R-HSA-3656535	TGFBR1 LBD Mutants in Cancer	3	0.038622	0	1	0.038622	cs_trend_up
R-HSA-8941284	RUNX2 regulates chondrocyte maturation	3	0.038622	0	1	0.038622	cs_trend_up
R-HSA-112313	Neurotransmitter uptake and metabolism In glial cells	3	0.038622	0	1	0.038622	cs_trend_up
R-HSA-210455	Astrocytic Glutamate-Glutamine Uptake And Metabolism	3	0.038622	0	1	0.038622	cs_trend_up
R-HSA-8964046	VLDL clearance	3	0.038622	0	1	0.038622	cs_trend_up
R-HSA-9635486	Infection with Mycobacterium tuberculosis	10	0.0391896	1	0.99873	0.0391896	cs_trend_up
R-HSA-446219	Synthesis of substrates in N-glycan biosythesis	18	0.0399829	10	0.826404	0.0399829	cs_trend_up
R-HSA-174403	Glutathione synthesis and recycling	3	0.533785	6	0.0403744	0.0403744	cs_trend_down
R-HSA-9006931	Signaling by Nuclear Receptors	64	0.0412047	41	0.985136	0.0412047	cs_trend_up
R-HSA-1660662	Glycosphingolipid metabolism	14	0.042053	9	0.580842	0.042053	cs_trend_up
R-HSA-1482883	Acyl chain remodeling of DAG and TAG	0	1	3	0.0422375	0.0422375	cs_trend_down
R-HSA-8964572	Lipid particle organization	0	1	3	0.0422375	0.0422375	cs_trend_down
R-HSA-9018682	Biosynthesis of maresins	1	0.642276	3	0.0422375	0.0422375	cs_trend_down
R-HSA-9026527	Activated NTRK2 signals through PLCG1	0	1	3	0.0422375	0.0422375	cs_trend_down
R-HSA-5250955	Toxicity of botulinum toxin type D (botD)	0	1	3	0.0422375	0.0422375	cs_trend_down
R-HSA-5250981	Toxicity of botulinum toxin type F (botF)	0	1	3	0.0422375	0.0422375	cs_trend_down
R-HSA-1500620	Meiosis	22	0.0425175	5	0.999885	0.0425175	cs_trend_up
R-HSA-201451	Signaling by BMP	9	0.0427837	1	0.997172	0.0427837	cs_trend_up
R-HSA-3781865	Diseases of glycosylation	33	0.0450464	22	0.830503	0.0450464	cs_trend_up
R-HSA-3000157	Laminin interactions	11	0.0461398	3	0.979096	0.0461398	cs_trend_up
R-HSA-1638074	Keratan sulfate/keratin metabolism	11	0.0461398	4	0.933417	0.0461398	cs_trend_up
R-HSA-445989	TAK1-dependent IKK and NF-kB activation	11	0.0461398	3	0.979096	0.0461398	cs_trend_up
R-HSA-901032	ER Quality Control Compartment (ERQC)	8	0.0464144	2	0.9571	0.0464144	cs_trend_up
R-HSA-195721	Signaling by WNT	71	0.0476449	46	0.990739	0.0476449	cs_trend_up
R-HSA-9616222	Transcriptional regulation of granulopoiesis	18	0.0476641	4	0.999525	0.0476641	cs_trend_up
R-HSA-9013406	RHOQ GTPase cycle	18	0.0476641	9	0.912953	0.0476641	cs_trend_up
R-HSA-72702	Ribosomal scanning and start codon recognition	3	0.999609	17	0.048805	0.048805	cs_trend_down
R-HSA-8934593	Regulation of RUNX1 Expression and Activity	7	0.0498444	2	0.91736	0.0498444	cs_trend_up
R-HSA-180292	GAB1 signalosome	7	0.0498444	4	0.535688	0.0498444	cs_trend_up
R-HSA-70221	Glycogen breakdown (glycogenolysis)	7	0.0498444	2	0.91736	0.0498444	cs_trend_up
R-HSA-9678108	SARS-CoV-1 Infection	16	0.0499173	4	0.997924	0.0499173	cs_trend_up
R-HSA-162791	Attachment of GPI anchor to uPAR	4	0.050936	1	0.845304	0.050936	cs_trend_up
R-HSA-5603029	IkBA variant leads to EDA-ID	4	0.050936	0	1	0.050936	cs_trend_up
R-HSA-8941332	RUNX2 regulates genes involved in cell migration	4	0.050936	0	1	0.050936	cs_trend_up
R-HSA-442380	Zinc influx into cells by the SLC39 gene family	4	0.050936	1	0.845304	0.050936	cs_trend_up
R-HSA-2428933	SHC-related events triggered by IGF1R	4	0.050936	0	1	0.050936	cs_trend_up
R-HSA-9034864	Activated NTRK3 signals through RAS	4	0.050936	0	1	0.050936	cs_trend_up
R-HSA-9010642	ROBO receptors bind AKAP5	4	0.050936	0	1	0.050936	cs_trend_up
R-HSA-8863795	Downregulation of ERBB2 signaling	10	0.0511246	6	0.591072	0.0511246	cs_trend_up
R-HSA-2173788	Downregulation of TGF-beta receptor signaling	10	0.0511246	2	0.991292	0.0511246	cs_trend_up
R-HSA-73863	RNA Polymerase I Transcription Termination	10	0.0511246	4	0.88935	0.0511246	cs_trend_up
R-HSA-9645722	Defective Intrinsic Pathway for Apoptosis Due to p14ARF Loss of Function	2	0.0513446	0	1	0.0513446	cs_trend_up
R-HSA-350864	Regulation of thyroid hormone activity	2	0.0513446	0	1	0.0513446	cs_trend_up
R-HSA-6783984	Glycine degradation	2	0.0513446	0	1	0.0513446	cs_trend_up
R-HSA-8854521	Interaction between PHLDA1 and AURKA	2	0.0513446	0	1	0.0513446	cs_trend_up
R-HSA-9033807	ABO blood group biosynthesis	2	0.0513446	0	1	0.0513446	cs_trend_up
R-HSA-68881	Mitotic Metaphase/Anaphase Transition	2	0.0513446	0	1	0.0513446	cs_trend_up
R-HSA-390650	Histamine receptors	2	0.0513446	0	1	0.0513446	cs_trend_up
R-HSA-192905	vRNP Assembly	2	0.0513446	0	1	0.0513446	cs_trend_up
R-HSA-9014843	Interleukin-33 signaling	2	0.0513446	0	1	0.0513446	cs_trend_up
R-HSA-211736	Stimulation of the cell death response by PAK-2p34	2	0.0513446	0	1	0.0513446	cs_trend_up
R-HSA-8847453	Synthesis of PIPs in the nucleus	2	0.0513446	0	1	0.0513446	cs_trend_up
R-HSA-9640463	Wax biosynthesis	2	0.0513446	0	1	0.0513446	cs_trend_up
R-HSA-111452	Activation and oligomerization of BAK protein	2	0.0513446	0	1	0.0513446	cs_trend_up
R-HSA-114294	Activation, translocation and oligomerization of BAX	2	0.0513446	0	1	0.0513446	cs_trend_up
R-HSA-844623	The IPAF inflammasome	2	0.0513446	0	1	0.0513446	cs_trend_up
R-HSA-8951911	RUNX3 regulates RUNX1-mediated transcription	2	0.0513446	0	1	0.0513446	cs_trend_up
R-HSA-913709	O-linked glycosylation of mucins	14	0.0516263	8	0.750777	0.0516263	cs_trend_up
R-HSA-5674135	MAP2K and MAPK activation	12	0.052315	7	0.682073	0.052315	cs_trend_up
R-HSA-5357905	Regulation of TNFR1 signaling	12	0.052315	7	0.682073	0.052315	cs_trend_up
R-HSA-111996	Ca-dependent events	12	0.052315	5	0.913648	0.052315	cs_trend_up
R-HSA-8875360	InlB-mediated entry of Listeria monocytogenes into host cell	6	0.0526004	1	0.968776	0.0526004	cs_trend_up
R-HSA-1663150	The activation of arylsulfatases	6	0.0526004	2	0.844683	0.0526004	cs_trend_up
R-HSA-180336	SHC1 events in EGFR signaling	6	0.0526004	2	0.844683	0.0526004	cs_trend_up
R-HSA-111461	Cytochrome c-mediated apoptotic response	6	0.0526004	2	0.844683	0.0526004	cs_trend_up
R-HSA-1989781	PPARA activates gene expression	29	0.052969	20	0.759739	0.052969	cs_trend_up
R-HSA-417957	P2Y receptors	5	0.0537006	1	0.930496	0.0537006	cs_trend_up
R-HSA-442729	CREB1 phosphorylation through the activation of CaMKII/CaMKK/CaMKIV cascasde	5	0.0537006	2	0.71805	0.0537006	cs_trend_up
R-HSA-425561	Sodium/Calcium exchangers	5	0.0537006	1	0.930496	0.0537006	cs_trend_up
R-HSA-5654719	SHC-mediated cascade:FGFR4	5	0.0537006	2	0.71805	0.0537006	cs_trend_up
R-HSA-3270619	IRF3-mediated induction of type I IFN	5	0.0537006	0	1	0.0537006	cs_trend_up
R-HSA-189085	Digestion of dietary carbohydrate	0	1	2	0.0547443	0.0547443	cs_trend_down
R-HSA-1300645	Acrosome Reaction and Sperm:Oocyte Membrane Binding	0	1	2	0.0547443	0.0547443	cs_trend_down
R-HSA-916853	Degradation of GABA	0	1	2	0.0547443	0.0547443	cs_trend_down
R-HSA-375281	Hormone ligand-binding receptors	0	1	2	0.0547443	0.0547443	cs_trend_down
R-HSA-389397	Orexin and neuropeptides FF and QRFP bind to their respective receptors	0	1	2	0.0547443	0.0547443	cs_trend_down
R-HSA-77108	Utilization of Ketone Bodies	0	1	2	0.0547443	0.0547443	cs_trend_down
R-HSA-5250958	Toxicity of botulinum toxin type B (botB)	0	1	2	0.0547443	0.0547443	cs_trend_down
R-HSA-9615017	FOXO-mediated transcription of oxidative stress, metabolic and neuronal genes	2	0.950313	8	0.0550254	0.0550254	cs_trend_down
R-HSA-9717189	Sensory perception of taste	4	0.654363	8	0.0550254	0.0550254	cs_trend_down
R-HSA-75153	Apoptotic execution phase	15	0.0558647	7	0.917353	0.0558647	cs_trend_up
R-HSA-4086398	Ca2+ pathway	18	0.0563373	7	0.984362	0.0563373	cs_trend_up
R-HSA-389958	Cooperation of Prefoldin and TriC/CCT in actin and tubulin folding	9	0.0565696	3	0.931329	0.0565696	cs_trend_up
R-HSA-2022928	HS-GAG biosynthesis	9	0.0565696	4	0.821606	0.0565696	cs_trend_up
R-HSA-5579029	Metabolic disorders of biological oxidation enzymes	9	0.0565696	5	0.653915	0.0565696	cs_trend_up
R-HSA-9018519	Estrogen-dependent gene expression	33	0.0566141	15	0.997221	0.0566141	cs_trend_up
R-HSA-112311	Neurotransmitter clearance	1	0.83456	4	0.0566909	0.0566909	cs_trend_down
R-HSA-74182	Ketone body metabolism	0	1	4	0.0566909	0.0566909	cs_trend_down
R-HSA-163767	PP2A-mediated dephosphorylation of key metabolic factors	1	0.83456	4	0.0566909	0.0566909	cs_trend_down
R-HSA-9610379	HCMV Late Events	22	0.0572243	7	0.998849	0.0572243	cs_trend_up
R-HSA-8853884	Transcriptional Regulation by VENTX	13	0.0577769	5	0.954793	0.0577769	cs_trend_up
R-HSA-1489509	DAG and IP3 signaling	13	0.0577769	7	0.796166	0.0577769	cs_trend_up
R-HSA-5696400	Dual Incision in GG-NER	13	0.0577769	5	0.954793	0.0577769	cs_trend_up
R-HSA-9022692	Regulation of MECP2 expression and activity	11	0.0584061	6	0.736335	0.0584061	cs_trend_up
R-HSA-373760	L1CAM interactions	28	0.0586464	15	0.967191	0.0586464	cs_trend_up
R-HSA-193648	NRAGE signals death through JNK	16	0.0596515	10	0.715752	0.0596515	cs_trend_up
R-HSA-181430	Norepinephrine Neurotransmitter Release Cycle	0	1	6	0.0604783	0.0604783	cs_trend_down
R-HSA-9634600	Regulation of glycolysis by fructose 2,6-bisphosphate metabolism	2	0.699202	5	0.0607671	0.0607671	cs_trend_down
R-HSA-5389840	Mitochondrial translation elongation	25	0.0623135	6	0.999972	0.0623135	cs_trend_up
R-HSA-176407	Conversion from APC/C:Cdc20 to APC/C:Cdh1 in late anaphase	8	0.062445	3	0.879962	0.062445	cs_trend_up
R-HSA-6804757	Regulation of TP53 Degradation	12	0.0647393	3	0.992654	0.0647393	cs_trend_up
R-HSA-445355	Smooth Muscle Contraction	12	0.0647393	3	0.992654	0.0647393	cs_trend_up
R-HSA-4791275	Signaling by WNT in cancer	7	0.645588	12	0.0647612	0.0647612	cs_trend_down
R-HSA-5358351	Signaling by Hedgehog	36	0.0648934	17	0.997851	0.0648934	cs_trend_up
R-HSA-2426168	Activation of gene expression by SREBF (SREBP)	8	0.714833	14	0.0652324	0.0652324	cs_trend_down
R-HSA-2122948	Activated NOTCH1 Transmits Signal to the Nucleus	10	0.0652455	3	0.968641	0.0652455	cs_trend_up
R-HSA-392518	Signal amplification	10	0.0652455	6	0.631111	0.0652455	cs_trend_up
R-HSA-397795	G-protein beta:gamma signalling	10	0.0652455	3	0.968641	0.0652455	cs_trend_up
R-HSA-5620920	Cargo trafficking to the periciliary membrane	15	0.0668526	9	0.757821	0.0668526	cs_trend_up
R-HSA-400206	Regulation of lipid metabolism by PPARalpha	29	0.0670906	21	0.714704	0.0670906	cs_trend_up
R-HSA-5668914	Diseases of metabolism	51	0.0673982	41	0.682531	0.0673982	cs_trend_up
R-HSA-1912420	Pre-NOTCH Processing in Golgi	7	0.0686444	4	0.588195	0.0686444	cs_trend_up
R-HSA-392170	ADP signalling through P2Y purinoceptor 12	7	0.0686444	3	0.79687	0.0686444	cs_trend_up
R-HSA-3295583	TRP channels	7	0.0686444	2	0.933425	0.0686444	cs_trend_up
R-HSA-9710421	Defective pyroptosis	13	0.0702431	3	0.996902	0.0702431	cs_trend_up
R-HSA-71406	Pyruvate metabolism and Citric Acid (TCA) cycle	16	0.0706055	12	0.483357	0.0706055	cs_trend_up
R-HSA-8949613	Cristae formation	11	0.0726401	6	0.766193	0.0726401	cs_trend_up
R-HSA-111933	Calmodulin induced events	11	0.0726401	5	0.882669	0.0726401	cs_trend_up
R-HSA-111997	CaM pathway	11	0.0726401	5	0.882669	0.0726401	cs_trend_up
R-HSA-400685	Sema4D in semaphorin signaling	9	0.0729219	5	0.693166	0.0729219	cs_trend_up
R-HSA-72086	mRNA Capping	9	0.0729219	3	0.943334	0.0729219	cs_trend_up
R-HSA-70895	Branched-chain amino acid catabolism	3	0.864325	8	0.0734927	0.0734927	cs_trend_down
R-HSA-3238698	WNT ligand biogenesis and trafficking	4	0.696242	8	0.0734927	0.0734927	cs_trend_down
R-HSA-1268020	Mitochondrial protein import	17	0.0739168	2	0.999988	0.0739168	cs_trend_up
R-HSA-392517	Rap1 signalling	6	0.0748956	2	0.873733	0.0748956	cs_trend_up
R-HSA-8964315	G beta:gamma signalling through BTK	6	0.0748956	3	0.670381	0.0748956	cs_trend_up
R-HSA-5358565	Mismatch repair (MMR) directed by MSH2:MSH6 (MutSalpha)	6	0.0748956	2	0.873733	0.0748956	cs_trend_up
R-HSA-5358606	Mismatch repair (MMR) directed by MSH2:MSH3 (MutSbeta)	6	0.0748956	2	0.873733	0.0748956	cs_trend_up
R-HSA-399954	Sema3A PAK dependent Axon repulsion	6	0.0748956	1	0.976087	0.0748956	cs_trend_up
R-HSA-3000480	Scavenging by Class A Receptors	6	0.0748956	1	0.976087	0.0748956	cs_trend_up
R-HSA-162658	Golgi Cisternae Pericentriolar Stack Reorganization	6	0.0748956	3	0.670381	0.0748956	cs_trend_up
R-HSA-193639	p75NTR signals via NF-kB	6	0.0748956	0	1	0.0748956	cs_trend_up
R-HSA-1793185	Chondroitin sulfate/dermatan sulfate metabolism	14	0.0750282	9	0.676603	0.0750282	cs_trend_up
R-HSA-75893	TNF signaling	14	0.0750282	10	0.534655	0.0750282	cs_trend_up
R-HSA-1474165	Reproduction	23	0.0768828	11	0.980666	0.0768828	cs_trend_up
R-HSA-6794362	Protein-protein interactions at synapses	13	0.596384	19	0.0775292	0.0775292	cs_trend_down
R-HSA-192105	Synthesis of bile acids and bile salts	5	0.765472	10	0.0784959	0.0784959	cs_trend_down
R-HSA-6806003	Regulation of TP53 Expression and Degradation	12	0.0789476	3	0.994068	0.0789476	cs_trend_up
R-HSA-5689896	Ovarian tumor domain proteases	12	0.0789476	8	0.595379	0.0789476	cs_trend_up
R-HSA-380259	Loss of Nlp from mitotic centrosomes	19	0.079417	7	0.994273	0.079417	cs_trend_up
R-HSA-380284	Loss of proteins required for interphase microtubule organization from the centrosome	19	0.079417	7	0.994273	0.079417	cs_trend_up
R-HSA-9664535	LTC4-CYSLTR mediated IL4 production	3	0.0803762	1	0.736311	0.0803762	cs_trend_up
R-HSA-5083625	Defective GALNT3 causes HFTC	3	0.0803762	1	0.736311	0.0803762	cs_trend_up
R-HSA-9013957	TLR3-mediated TICAM1-dependent programmed cell death	3	0.0803762	0	1	0.0803762	cs_trend_up
R-HSA-9694614	Attachment and Entry	3	0.0803762	0	1	0.0803762	cs_trend_up
R-HSA-8865999	MET activates PTPN11	3	0.0803762	1	0.736311	0.0803762	cs_trend_up
R-HSA-8875513	MET interacts with TNS proteins	3	0.0803762	0	1	0.0803762	cs_trend_up
R-HSA-8869496	TFAP2A acts as a transcriptional repressor during retinoic acid induced cell differentiation	3	0.0803762	0	1	0.0803762	cs_trend_up
R-HSA-9022535	Loss of phosphorylation of MECP2 at T308	3	0.0803762	0	1	0.0803762	cs_trend_up
R-HSA-73817	Purine ribonucleoside monophosphate biosynthesis	5	0.080544	1	0.946768	0.080544	cs_trend_up
R-HSA-391903	Eicosanoid ligand-binding receptors	5	0.080544	2	0.767776	0.080544	cs_trend_up
R-HSA-5654706	FRS-mediated FGFR3 signaling	5	0.080544	2	0.767776	0.080544	cs_trend_up
R-HSA-9683610	Maturation of nucleoprotein	5	0.080544	0	1	0.080544	cs_trend_up
R-HSA-879415	Advanced glycosylation endproduct receptor signaling	5	0.080544	2	0.767776	0.080544	cs_trend_up
R-HSA-418359	Reduction of cytosolic Ca++ levels	5	0.080544	0	1	0.080544	cs_trend_up
R-HSA-5368287	Mitochondrial translation	26	0.0809048	6	0.999992	0.0809048	cs_trend_up
R-HSA-9013418	RHOBTB2 GTPase cycle	8	0.0815231	0	1	0.0815231	cs_trend_up
R-HSA-389957	Prefoldin mediated transfer of substrate to CCT/TriC	8	0.0815231	3	0.90003	0.0815231	cs_trend_up
R-HSA-8964043	Plasma lipoprotein clearance	10	0.0816312	2	0.994545	0.0816312	cs_trend_up
R-HSA-5357956	TNFR1-induced NFkappaB signaling pathway	10	0.0816312	6	0.668751	0.0816312	cs_trend_up
R-HSA-73772	RNA Polymerase I Promoter Escape	16	0.0828186	5	0.995651	0.0828186	cs_trend_up
R-HSA-446728	Cell junction organization	21	0.0836949	8	0.995894	0.0836949	cs_trend_up
R-HSA-5250941	Negative epigenetic regulation of rRNA expression	21	0.0836949	7	0.998617	0.0836949	cs_trend_up
R-HSA-428890	Role of ABL in ROBO-SLIT signaling	4	0.0839469	1	0.881515	0.0839469	cs_trend_up
R-HSA-727802	Transport of nucleotide sugars	4	0.0839469	0	1	0.0839469	cs_trend_up
R-HSA-8939242	RUNX1 regulates transcription of genes involved in differentiation of keratinocytes	4	0.0839469	1	0.881515	0.0839469	cs_trend_up
R-HSA-448706	Interleukin-1 processing	4	0.0839469	1	0.881515	0.0839469	cs_trend_up
R-HSA-400511	Synthesis, secretion, and inactivation of Glucose-dependent Insulinotropic Polypeptide (GIP)	4	0.0839469	2	0.591826	0.0839469	cs_trend_up
R-HSA-72731	Recycling of eIF2:GDP	4	0.0839469	1	0.881515	0.0839469	cs_trend_up
R-HSA-446210	Synthesis of UDP-N-acetyl-glucosamine	4	0.0839469	2	0.591826	0.0839469	cs_trend_up
R-HSA-9026519	Activated NTRK2 signals through RAS	4	0.0839469	2	0.591826	0.0839469	cs_trend_up
R-HSA-112411	MAPK1 (ERK2) activation	4	0.0839469	1	0.881515	0.0839469	cs_trend_up
R-HSA-391908	Prostanoid ligand receptors	4	0.0839469	1	0.881515	0.0839469	cs_trend_up
R-HSA-9696273	RND1 GTPase cycle	13	0.0843381	9	0.580842	0.0843381	cs_trend_up
R-HSA-181429	Serotonin Neurotransmitter Release Cycle	0	1	6	0.0855079	0.0855079	cs_trend_down
R-HSA-888590	GABA synthesis, release, reuptake and degradation	2	0.860357	6	0.0855079	0.0855079	cs_trend_down
R-HSA-5626978	TNFR1-mediated ceramide production	1	0.723358	3	0.0873337	0.0873337	cs_trend_down
R-HSA-426048	Arachidonate production from DAG	0	1	3	0.0873337	0.0873337	cs_trend_down
R-HSA-2142816	Synthesis of (16-20)-hydroxyeicosatetraenoic acids (HETE)	1	0.723358	3	0.0873337	0.0873337	cs_trend_down
R-HSA-5624138	Trafficking of myristoylated proteins to the cilium	1	0.723358	3	0.0873337	0.0873337	cs_trend_down
R-HSA-1306955	GRB7 events in ERBB2 signaling	1	0.723358	3	0.0873337	0.0873337	cs_trend_down
R-HSA-9605308	Diseases of Base Excision Repair	1	0.723358	3	0.0873337	0.0873337	cs_trend_down
R-HSA-74752	Signaling by Insulin receptor	18	0.0887333	14	0.497827	0.0887333	cs_trend_up
R-HSA-2559585	Oncogene Induced Senescence	11	0.0888947	3	0.988783	0.0888947	cs_trend_up
R-HSA-210744	Regulation of gene expression in late stage (branching morphogenesis) pancreatic bud precursor cells	1	0.940843	5	0.0905163	0.0905163	cs_trend_down
R-HSA-5660526	Response to metal ions	1	0.940843	5	0.0905163	0.0905163	cs_trend_down
R-HSA-5620912	Anchoring of the basal body to the plasma membrane	26	0.0905845	10	0.998909	0.0905845	cs_trend_up
R-HSA-164938	Nef-mediates down modulation of cell surface receptors by recruiting them to clathrin adapters	7	0.0911195	0	1	0.0911195	cs_trend_up
R-HSA-111931	PKA-mediated phosphorylation of CREB	7	0.0911195	2	0.946499	0.0911195	cs_trend_up
R-HSA-174414	Processive synthesis on the C-strand of the telomere	7	0.0911195	2	0.946499	0.0911195	cs_trend_up
R-HSA-6804115	TP53 regulates transcription of additional cell cycle genes whose exact role in the p53 pathway remain uncertain	7	0.0911195	2	0.946499	0.0911195	cs_trend_up
R-HSA-1592389	Activation of Matrix Metalloproteinases	7	0.0911195	2	0.946499	0.0911195	cs_trend_up
R-HSA-204998	Cell death signalling via NRAGE, NRIF and NADE	19	0.0911335	12	0.815673	0.0911335	cs_trend_up
R-HSA-163359	Glucagon signaling in metabolic regulation	9	0.0918964	6	0.548854	0.0918964	cs_trend_up
R-HSA-5696397	Gap-filling DNA repair synthesis and ligation in GG-NER	9	0.0918964	3	0.953364	0.0918964	cs_trend_up
R-HSA-389887	Beta-oxidation of pristanoyl-CoA	1	0.872065	4	0.0928067	0.0928067	cs_trend_down
R-HSA-5578768	Physiological factors	0	1	4	0.0928067	0.0928067	cs_trend_down
R-HSA-211958	Miscellaneous substrates	2	0.57203	4	0.0928067	0.0928067	cs_trend_down
R-HSA-71288	Creatine metabolism	2	0.57203	4	0.0928067	0.0928067	cs_trend_down
R-HSA-5654221	Phospholipase C-mediated cascade; FGFR2	1	0.872065	4	0.0928067	0.0928067	cs_trend_down
R-HSA-112308	Presynaptic depolarization and calcium channel opening	1	0.872065	4	0.0928067	0.0928067	cs_trend_down
R-HSA-8866904	Negative regulation of activity of TFAP2 (AP-2) family transcription factors	0	1	4	0.0928067	0.0928067	cs_trend_down
R-HSA-427413	NoRC negatively regulates rRNA expression	20	0.0932231	7	0.99762	0.0932231	cs_trend_up
R-HSA-8852135	Protein ubiquitination	21	0.0950394	8	0.996532	0.0950394	cs_trend_up
R-HSA-77289	Mitochondrial Fatty Acid Beta-Oxidation	7	0.709561	12	0.0962931	0.0962931	cs_trend_down
R-HSA-5419276	Mitochondrial translation termination	24	0.0991467	6	0.999972	0.0991467	cs_trend_up
R-HSA-5250924	B-WICH complex positively regulates rRNA expression	17	0.0992395	5	0.998356	0.0992395	cs_trend_up
R-HSA-6807878	COPI-mediated anterograde transport	25	0.100149	16	0.883189	0.100149	ns
R-HSA-5358508	Mismatch Repair	6	0.101723	2	0.897695	0.101723	ns
R-HSA-9694631	Maturation of nucleoprotein	6	0.101723	0	1	0.101723	ns
R-HSA-8956321	Nucleotide salvage	7	0.117198	5	0.468687	0.102925	ns
R-HSA-9662360	Sensory processing of sound by inner hair cells of the cochlea	14	0.331716	16	0.176985	0.103107	ns
R-HSA-167160	RNA Pol II CTD phosphorylation and interaction with CE during HIV infection	8	0.10366	3	0.917017	0.10366	ns
R-HSA-77075	RNA Pol II CTD phosphorylation and interaction with CE	8	0.10366	3	0.917017	0.10366	ns
R-HSA-212676	Dopamine Neurotransmitter Release Cycle	2	0.938608	7	0.104899	0.104899	ns
R-HSA-9706574	RHOBTB GTPase Cycle	11	0.107185	1	0.99985	0.107185	ns
R-HSA-77387	Insulin receptor recycling	7	0.179258	6	0.365685	0.107901	ns
R-HSA-390918	Peroxisomal lipid metabolism	5	0.69986	9	0.108191	0.108191	ns
R-HSA-167152	Formation of HIV elongation complex in the absence of HIV Tat	12	0.112833	7	0.796166	0.112833	ns
R-HSA-71064	Lysine catabolism	5	0.113173	2	0.809673	0.113173	ns
R-HSA-9037629	Lewis blood group biosynthesis	5	0.113173	3	0.558288	0.113173	ns
R-HSA-111932	CaMK IV-mediated phosphorylation of CREB	5	0.113173	3	0.558288	0.113173	ns
R-HSA-5654712	FRS-mediated FGFR4 signaling	5	0.113173	3	0.558288	0.113173	ns
R-HSA-5357786	TNFR1-induced proapoptotic signaling	5	0.113173	3	0.558288	0.113173	ns
R-HSA-1474151	Tetrahydrobiopterin (BH4) synthesis, recycling, salvage and regulation	5	0.113173	0	1	0.113173	ns
R-HSA-179812	GRB2 events in EGFR signaling	5	0.113173	2	0.809673	0.113173	ns
R-HSA-5654688	SHC-mediated cascade:FGFR1	5	0.113173	2	0.809673	0.113173	ns
R-HSA-5654699	SHC-mediated cascade:FGFR2	5	0.113173	3	0.558288	0.113173	ns
R-HSA-9005891	Loss of function of MECP2 in Rett syndrome	5	0.113173	2	0.809673	0.113173	ns
R-HSA-9005895	Pervasive developmental disorders	5	0.113173	2	0.809673	0.113173	ns
R-HSA-9675151	Disorders of Developmental Biology	5	0.113173	2	0.809673	0.113173	ns
R-HSA-9697154	Disorders of Nervous System Development	5	0.113173	2	0.809673	0.113173	ns
R-HSA-6803207	TP53 Regulates Transcription of Caspase Activators and Caspases	5	0.113173	2	0.809673	0.113173	ns
R-HSA-2173795	Downregulation of SMAD2/3:SMAD4 transcriptional activity	9	0.113481	1	0.999028	0.113481	ns
R-HSA-8943724	Regulation of PTEN gene transcription	17	0.113707	9	0.932549	0.113707	ns
R-HSA-159418	Recycling of bile acids and salts	3	0.403364	4	0.18795	0.114765	ns
R-HSA-9028731	Activated NTRK2 signals through FRS2 and FRS3	4	0.172202	3	0.425923	0.114765	ns
R-HSA-5654710	PI-3K cascade:FGFR3	4	0.172202	3	0.425923	0.114765	ns
R-HSA-5655291	Signaling by FGFR4 in disease	4	0.172202	3	0.425923	0.114765	ns
R-HSA-196025	Formation of annular gap junctions	3	0.403364	4	0.18795	0.114765	ns
R-HSA-71240	Tryptophan catabolism	4	0.172202	3	0.425923	0.114765	ns
R-HSA-450341	Activation of the AP-1 family of transcription factors	4	0.172202	3	0.425923	0.114765	ns
R-HSA-389977	Post-chaperonin tubulin folding pathway	1	0.978852	6	0.115338	0.115338	ns
R-HSA-70268	Pyruvate metabolism	7	0.331816	8	0.212833	0.115511	ns
R-HSA-5625900	RHO GTPases activate CIT	7	0.117198	2	0.9571	0.117198	ns
R-HSA-379726	Mitochondrial tRNA aminoacylation	7	0.117198	2	0.9571	0.117198	ns
R-HSA-5218921	VEGFR2 mediated cell proliferation	7	0.117198	3	0.856382	0.117198	ns
R-HSA-110320	Translesion Synthesis by POLH	7	0.117198	0	1	0.117198	ns
R-HSA-8956319	Nucleotide catabolism	9	0.137599	7	0.450936	0.118404	ns
R-HSA-5250913	Positive epigenetic regulation of rRNA expression	20	0.119281	8	0.995145	0.119281	ns
R-HSA-390466	Chaperonin-mediated protein folding	21	0.120561	11	0.966911	0.120561	ns
R-HSA-983712	Ion channel transport	35	0.123406	31	0.447098	0.122336	ns
R-HSA-194068	Bile acid and bile salt metabolism	8	0.481043	11	0.127993	0.124488	ns
R-HSA-2022090	Assembly of collagen fibrils and other multimeric structures	15	0.124547	7	0.959955	0.124547	ns
R-HSA-9013700	NOTCH4 Activation and Transmission of Signal to the Nucleus	4	0.124801	1	0.909251	0.124801	ns
R-HSA-162592	Integration of provirus	4	0.124801	0	1	0.124801	ns
R-HSA-2022857	Keratan sulfate degradation	4	0.124801	0	1	0.124801	ns
R-HSA-74749	Signal attenuation	4	0.124801	2	0.659624	0.124801	ns
[truncated: 1,291 more rows]

## Sheet: hallmark
pathway	cs_trend_up_nr	cs_trend_up_pvalue	cs_trend_down_nr	cs_trend_down_pvalue	min_PValue	most_sig_comp
[truncated: 42 more rows]
